# Supplementary material for: Robust regulation of transcription pausing in Escherichia coli by the ubiquitous elongation factor NusG
Source: Proc Natl Acad Sci U S A. 2023 Jun 5;120(24):e2221114120. doi: 10.1073/pnas.2221114120 (PMC10268239; doi:10.1073/pnas.2221114120)
Supplement: Supplementary file 3 — Dataset S02 (XLSX) [file pnas.2221114120.sd02.xlsx]

## Sheet: Merged_WT_50
Gene	Pause_Location	Gene_Offset	Description	Sense	Expression	Count	Score	Median	Mean	Gene Pause	Logo	RNA	PlusOne	short	16s	17s	18s	long
thrL	258	3	thr operon leader peptide	SENSE	3414.89	2361	76.161	31	101	Intergenic	cggtgcgggctgacgCgtacaggaaacacag	CATTAGCACCACCATTACCACCACCATCACCATTACCACAGGTAACGGTGC	G	0.03	0.04	0.29	0.35	0.29
thrL	296	41	thr operon leader peptide	SENSE	3414.89	1170	55.714	21	90	Intergenic	cccgcacctgacagtGcgggctttttttttc	CAGGTAACGGTGCGGGCTGACGCGTACAGGAAACACAGAAAAAAGCCCGCA	C	0.04	0.03	0.15	0.5	0.28
talB	8409	0.18	transaldolase B	SENSE	69.453	2015	83.958	24	48	ECK0008,JW0007,yaaK	gatgatgctgtcgccTgggcgaaacagcaga	CTCATTCTTAACGCAGCGCAGATTCCGGAATACCGTAAGTTGATTGATGAT	G	0.17	0.15	0.25	0.27	0.15
mog	9383	0.13	molybdochelatase incorporating molybdenum into molybdopterin	SENSE	36.45	932	58.25	16	56	bisD,chlG,ECK0009,JW0008,mogA,yaaG	ggataaaggcatcccTgcgctggaagaatgg	TGGCTTAGTTTCCATCTCTGATCGCGCATCCAGCGGCGTTTATCAGGATAA	G	0.09	0.08	0.32	0.36	0.15
sokC	16989	0.69	NA	SENSE	1819.93	936	117	8	36	ECK0019,JWR0224,sof	ggttgatggtaaaatAtcactcggggctttt	TCAGTAAGAGGCACTCTACATGTGTTCAGCATATAGGAGGCCTCGGGTTGA	T	0.04	0.03	0.28	0.4	0.25
sokC	16996	0.81	NA	SENSE	1819.93	758	94.75	8	37	ECK0019,JWR0224,sof	ggtaaaatatcactcGgggcttttctctatc	GAGGCACTCTACATGTGTTCAGCATATAGGAGGCCTCGGGTTGATGGTAAA	G	0.15	0.05	0.16	0.46	0.18
insA	20567	-59	IS1 repressor TnpA	SENSE	249.614	1927	1927	0	16	Intergenic	tgtgatacacattgaGgtaggtgatgctgcc	AATATCTACTCAATCTCCAGACTCCCCCACAAAGAATATGGATATTGTGAT	G	0.04	0.06	0.17	0.37	0.37
ribF	21748	0.36	bifunctional riboflavin kinase/FAD synthetase	SENSE	47.809	883	80.273	11	27	ECK0026,JW0023,yaaC	cgatcttctggtgaaGcatttgcgcgtaaaa	TTTCGACAGGCGTTTCGCGGCGTTAACCGCGCAAAATTTCATCAGCGATCT	C	0.12	0.14	0.2	0.47	0.07
ribF	21892	0.52	bifunctional riboflavin kinase/FAD synthetase	SENSE	47.809	722	60.167	12	41	ECK0026,JW0023,yaaC	ttgcgaaggtggcgtGcgcatcagcagcacc	AGCTGGCATGGAATACGGCTTCGATATCACCAGTACGCAAACTTTTTGCGA	C	0.02	0.02	0.09	0.19	0.68
ribF	21970	0.6	bifunctional riboflavin kinase/FAD synthetase	SENSE	47.809	995	82.917	12	43	ECK0026,JW0023,yaaC	tttactggggcacccGtttgccatctccggg	CGTGCGTCAGGCCCTTGCGGATGACAATCTGGCTCTGGCAGAGAGTTTACT	T	0.05	0.07	0.41	0.28	0.18
ileS	22401	0	isoleucyl-tRNA synthetase	SENSE	25.983	687	52.846	13	36	ECK0027,ilvS,JW0024	atctgatgagtgactAtaaatcaaccctgaa	CGGCTTAAGCCTGTTATGTAATCAAACCGAAATACGGAACCGAGAATCTGA	T	0.26	0.14	0.21	0.22	0.16
ileS	24031	0.58	isoleucyl-tRNA synthetase	SENSE	25.983	632	63.2	10	22	ECK0027,ilvS,JW0024	ttctgttgttgacgtGcgtccggaatttgcc	GCCGGACACATTGGATGTATGGTTTGACTCCGGATCTACCCACTCTTCTGT	C	0.03	0.04	0.45	0.29	0.19
dapB	28322	-52	dihydrodipicolinate reductase	SENSE	8.505	1146	382	3	8	Intergenic	ctggcggcgtagcgaTgcgctggttactctg	ATCCCTCCCTGTTTATCATTAATTTCTAATTATCAGCGTTTTTGGCTGGCG	G	0.01	0.05	0.12	0.27	0.56
caiD	36194	-32	carnitinyl-CoA dehydratase	SENSE	0.263	1051	1051	0	1	Intergenic	ttgcagggatgttgtCgtccctgaaaaagca	CTACCCTGCCAGCTAATAATCACACTCTAAAACAATATGCATTTTTTGCAG	G	0.08	0.05	0.22	0.15	0.5
surA	53628	0.84	peptidyl-prolyl cis-trans isomerase (PPIase)	SENSE	35.521	778	70.727	11	20	ECK0054,JW0052	cgtgacgccctgactCgcctgaacaaaggtc	GGCGATCTCGGCTGGGCTACACCAGATATTTTCGATCCGGCCTTCCGTGAC	G	0.02	0.06	0.31	0.35	0.26
surA	54564	0.11	peptidyl-prolyl cis-trans isomerase (PPIase)	SENSE	35.521	951	63.4	15	35	ECK0054,JW0052	gttgatggattaatgCagtcggtaaaactga	AAAGTCGCAGCCGTCGTCAATAACGGCGTCGTGCTGGAAAGCGACGTTGAT	A	0.09	0.11	0.24	0.34	0.22
rapA	63299	-35	NA	SENSE	9.238	3403	425.375	8	41	Intergenic	cggtagcgggtggttAttgcctgcaattaaa	CCCTTTCCATTCCTGGACCTGAATAACACCACTACCTCATAAGCACGGTAG	T	0.05	0.05	0.28	0.32	0.31
rapA	63305	-41	NA	SENSE	9.238	922	115.25	8	53	Intergenic	taagcacggtagcggGtggttattgcctgca	ATAGCGCCCTTTCCATTCCTGGACCTGAATAACACCACTACCTCATAAGCA	T	0.8	0.1	0.06	0.02	0.01
polB	65459	0.14	DNA polymerase II	SENSE	17.547	829	51.812	16	35	dinA,ECK0061,JW0059	gtctacgaggccgatGtgcgtccgccagaac	CAATTGATGAATTACGAAAAGCGCCTGCGTGAAGGTGGCGTTACCGTCTAC	T	0.05	0.13	0.44	0.29	0.09
polB	65625	0.07	DNA polymerase II	SENSE	17.547	901	50.056	18	42	dinA,ECK0061,JW0059	cgatcaggttccccgCgctcagcatattttg	GCAGGTTACGCTTGCACCGCAAGAGTCCGTGGCGTTTATTCCCGCCGATCA	G	0.05	0.01	0.05	0.17	0.73
polB	65673	0.05	DNA polymerase II	SENSE	17.547	857	53.562	16	40	dinA,ECK0061,JW0059	gttgcaggttacgctTgcaccgcaagagtcc	GCAAGGGACAGAAGTCTCCTTCTGGCTGGCGACGGACAACGGGCCGTTGCA	G	0.06	0.04	0.22	0.26	0.42
yabI	71801	0.59	inner membrane protein%2C SNARE_assoc family	SENSE	49.251	965	87.727	11	28	ECK0066,JW5005	atcggctgcctgctgTggccgccgttttact	GGAATGCTGGATCTGCCGGTGGCTAAATTTATTACGCCGAATATTATCGGC	G	0.03	0.21	0.31	0.41	0.04
setA	78601	0.83	broad specificity sugar efflux system	SENSE	12.398	875	291.667	3	11	ECK0072,JW0069,yabM	gggtattgggatgctAtggtttcaggattta	GATGACGCTGCAACTTTTTAACGCTGTATTTATCGGCATTGTTGCGGGTAT	T	0.06	0.07	0.45	0.15	0.27
leuL	83641	0.78	leu operon leader peptide	SENSE	1195.7	1910	272.857	7	30	ECK0077,JW0074,leuLP	tgcgcggtagacgagTgagcggcatccagca	ACATCGTTCGCTTTATCGGTCTACTACTACTAAACGCATCTTCTTTGCGCG	G	0.01	0.03	0.11	0.29	0.56
cra	88000	-28	DNA-binding transcriptional repressor-activator for carbon metabolism	SENSE	33.088	1022	255.5	4	20	Intergenic	agtacaatggctatgGtttttacattttacg	CAGTTAATTTTCTGCGCTTAGATGTTAATGAATTTAACCCATACCAGTACA	T	0.12	0.17	0.39	0.21	0.11
cra	89090	58	DNA-binding transcriptional repressor-activator for carbon metabolism	SENSE	33.088	963	137.571	7	17	Intergenic	cgtagagtacgggacTggacatcaatatgct	TAAGCCGCGAACAAAAATACGCGCCAGGTGAATTTCCCTCTGGCGCGTAGA	G	0.02	0.02	0.08	0.33	0.55
mraZ	89537	-97	RsmH methytransferase inhibitor	SENSE	143.49	700	50	14	41	Intergenic	gttttttacctcggtAtgccttgtgactggc	GTTGGACGTAAAATAAACAACGCTGATATTAGCCGTAAACATCGGGTTTTT	T	0.12	0.15	0.29	0.3	0.14
mraZ	89763	0.28	RsmH methytransferase inhibitor	SENSE	143.49	2442	78.774	31	53	ECK0082,JW0079,yabB	gacatttatcacccgTgcctgctgctttacc	GAACAGCTGCTTGAGAACGCTGCCGGTCAAATGGTTTGCACCATTGACATT	G	0.12	0.03	0.22	0.3	0.33
mraZ	90001	0.8	RsmH methytransferase inhibitor	SENSE	143.49	1268	55.13	23	53	ECK0082,JW0079,yabB	agctgtgggatgaaaCaacctggcatcaaca	GGCTGACAAAAGAAGTGATGCTGGTTGGACAGTTCAACAAGTTTGAGCTGT	A	0.02	0.01	0.07	0.31	0.59
rsmH	90567	0.5	16S rRNA m(4)C1402 methyltransferase%2C SAM-dependent	SENSE	71.99	1673	79.667	21	42	ECK0083,JW0080,mraW,yabC	aacctatggtgaagaGcgttttgccaaacgc	ATGGCTACAAACCGCAGAAGAAGCCGATATCGCCTGGGTATTGAAAACCTA	C	0.05	0.06	0.14	0.27	0.48
ftsW	98473	0.06	lipid II flippase%3B integral membrane protein involved in stabilizing FstZ ring during cell division	SENSE	31.875	777	97.125	8	17	ECK0090,JW0087	tggtctggatctccaCggcgctaaagggctg	CTCTCCCTCGCCTGAAAATGCCGCGCCTGCCAGGATTCAGTATCCTGGTCT	G	0.02	0.02	0.15	0.2	0.6
ftsW	99328	0.74	lipid II flippase%3B integral membrane protein involved in stabilizing FstZ ring during cell division	SENSE	31.875	889	80.818	11	23	ECK0090,JW0087	gcgaagaactggggtAtgtcggtgtggtgct	AGTATCTGCCGGAAGCGCACACTGACTTTATTTTCGCCATTATCGGCGAAG	T	0.02	0.03	0.41	0.34	0.2
murG	99718	0.07	N-acetylglucosaminyl transferase	SENSE	34.145	1041	74.357	14	25	ECK0091,JW0088	cccgggactggcggtTgcgcaccatctaatg	AAAGCGATTAATGGTGATGGCAGGCGGAACCGGTGGACATGTATTCCCGGG	G	0.01	0.02	0.16	0.19	0.62
murC	100957	0.13	UDP-N-acetylmuramate:L-alanine ligase	SENSE	27.426	626	52.167	12	19	ECK0092,JW0089	ttaatgaatctgggtGcgacgatttatttca	CAGATCAGTGGTTCCGATTTAGCGCCAAATCCGGTCACGCAGCAGTTAATG	C	0.34	0.04	0.21	0.28	0.12
ftsQ	103531	0.45	divisome assembly protein%2C membrane anchored protein involved in growth of wall at septum	SENSE	52.746	927	57.938	16	32	ECK0094,JW0091	ttcatctggttgaatAtgtgccgattgcgcg	TTAAGCAGGTGAGCGTCAGAAAGCAGTGGCCTGATGAATTGAAGATTCATC	T	0.04	0.08	0.3	0.42	0.16
ftsQ	103711	0.67	divisome assembly protein%2C membrane anchored protein involved in growth of wall at septum	SENSE	52.746	876	54.75	16	28	ECK0094,JW0091	tggcaaaggacagatTtactctgaaggaagc	GCGCCAATGAAGTGTTGCAGGGCTATCGCGAAATGGGGCAGATGCTGGCAA	T	0.02	0.08	0.2	0.32	0.38
lpxC	107535	61	UDP-3-O-acyl N-acetylglucosamine deacetylase	SENSE	155.67	1449	65.864	22	58	Intergenic	tctctccggccaggtGaaccagtcgtttttt	CGACATTTATACTGTCGTATAAAATTCGACTGGCAAATCTGGCACTCTCTC	A	0.29	0.1	0.29	0.21	0.11
secM	107795	0.18	regulator of secA translation	SENSE	96.271	2095	91.087	23	64	ECK0098,JW5007,srrA,yacA	gcggcgagtttaggtTtgcctgcgctcagca	TTTGGTAAACGCTACTTCTGGCCGCATCTCTTATTAGGGATGGTTGCGGCG	T	0.02	0.03	0.23	0.34	0.37
secA	108273	-6	preprotein translocase subunit%2C ATPase	SENSE	24.835	1920	106.667	18	33	Intergenic	cggggcgtttgagatTttattatgctaatca	CCTAACAACAATAAACCTTTACTTCATTTTATTAACTCCGCAACGCGGGGC	T	0.03	0.01	0.29	0.47	0.2
yacG	111795	0.26	DNA gyrase inhibitor	SENSE	469.927	770	256.667	3	11	ECK0101,JW5008	gggaaaacggtggtgTggggtgaaatcagcc	GGAGTAAAAATGTCAGAAACTATTACGGTGAATTGCCCAACCTGCGGGAAA	G	0.03	0.02	0.3	0.16	0.49
aceF	127746	159	pyruvate dehydrogenase%2C dihydrolipoyltransacetylase component E2	SENSE	57.342	1867	51.861	36	85	Intergenic	ggtggtggttagggtAttacttcacataccc	AAAATTGTTAACAATTTTGTAAAATACCGACGGATAGAACGACCCGGTGGT	T	0.08	0.07	0.3	0.18	0.37
acnB	132185	0.22	bifunctional aconitate hydratase 2/2-methylisocitrate dehydratase	SENSE	47.354	1735	86.75	20	32	ECK0117,JW0114,yacI,yacJ	ccggatgcgtggtcaCgcccggatatcccac	TTCAAAGTCACTGGCGAAACTAACACCGATGACCTTTCTCCGGCACCGGAT	G	0.01	0.02	0.14	0.13	0.7
hpt	141915	0.9	hypoxanthine phosphoribosyltransferase	ANTI	22.406	2469	823	3	20	ECK0124,JW5009	agatgacggtaacgcTgtgcgtaatcaatgc	CTTCACACTTACTCGTCCAGCAGAATCACTTTGCCGATATACGGCAGATGA	G	0.01	0.09	0.13	0.09	0.68
folK	157304	0.89	2-amino-4-hydroxy-6-hydroxymethyldihyropteridine pyrophosphokinase	SENSE	47.33	707	88.375	8	21	ECK0141,JW0138	tcctgatggggagatGttgcgtcaaatctta	ATTTATGCTGTGGCCGCTGTTTGAAATCGCGCCGGAGTTGGTGTTTCCTGA	T	0.02	0.06	0.21	0.17	0.54
pcnB	159027	0.07	poly(A) polymerase	SENSE	28.427	1022	78.615	13	28	ECK0142,JW5808	gtgacggtgatcccgCgtgagcagcatgcta	AGCCGCGAGGAAAGCGAGGCTGAACAGGCAGTCGCCCGTCCACAGGTGACG	G	0	0.02	0.08	0.4	0.51
fhuA	168432	0.42	ferrichrome outer membrane transporter	SENSE	18.863	778	129.667	6	10	ECK0149,JW0146,T1,tonA	gagaagatggtcggcTacagcttcgatcacg	ACAGACTTTAATGAAGGGGCGAAGAACAACACCTATTCTCGTAATGAGAAG	A	0.02	0.03	0.35	0.51	0.09
fhuB	173492	48	fused iron-hydroxamate transporter subunits of ABC superfamily: membrane components	ANTI	6.377	1036	518	2	12	Intergenic	gggcatccgttgtcgCgtaaacgctttatcc	TTCGGGGCCGTTTGTAGGCCCGATAAGACGCGCCAGCGTCGCATCGGGCAT	G	0.01	0.04	0.3	0.35	0.29
erpA	176575	-35	iron-sulfur cluster insertion protein	SENSE	109.164	968	138.286	7	39	Intergenic	tattattgggttagaAtttgcccaattgccg	GCGAGAATACTTGAACGAAATACCAGGGTATTAGATAATGGCGATTATTAT	T	0.64	0.05	0.12	0.16	0.03
erpA	176595	-15	iron-sulfur cluster insertion protein	SENSE	109.164	1327	165.875	8	37	Intergenic	cccaattgccgatgtCgtttggagcaaaata	TACCAGGGTATTAGATAATGGCGATTATTATTGGGTTAGAATTTGCCCAAT	G	0.01	0.03	0.16	0.44	0.35
yaeI	184964	0.13	phosphodiesterase with model substrate bis-pNPP	SENSE	18.797	1025	128.125	8	24	ECK0163,JW5014	tggtttgaattaatcCgtcaccgcctcgcct	GCCACGAGCTCAGGTTTCGGTTATATGCATTACTGTGAGCCAGGCTGGTTT	G	0.05	0.04	0.2	0.25	0.46
tsf	190782	-75	protein chain elongation factor EF-Ts	SENSE	42.794	1507	55.815	27	53	Intergenic	ttggttagggggcctGcatatggcccccttt	CGAAATATGAAGGGGGAGAGCCCTTATAGACCAGGTAGTACACGTTTGGTT	C	0.08	0.08	0.19	0.5	0.16
dxr	193486	-35	1-deoxy-D-xylulose 5-phosphate reductoisomerase	SENSE	13.317	1120	93.333	12	32	Intergenic	atcggctggcggcgtTttgctttttattctg	CTGATTTCTTGAACGACAAAAACGCCGCTCAGTAGATCCTTGCGGATCGGC	T	0.01	0.1	0.26	0.25	0.38
ispU	194818	-85	undecaprenyl pyrophosphate synthase	SENSE	37.594	600	75	8	28	Intergenic	gctttataaggtcagAtatgccgtggtttta	AGGGCTTCAGTGATATAGTCTGCGCCATCTGATCGTAAGTAGTTGGCTTTA	T	0.09	0.07	0.28	0.35	0.21
ispU	194830	-73	undecaprenyl pyrophosphate synthase	SENSE	37.594	606	75.75	8	28	Intergenic	cagatatgccgtggtTttacacggctttttt	ATATAGTCTGCGCCATCTGATCGTAAGTAGTTGGCTTTATAAGGTCAGATA	T	0.18	0.09	0.21	0.27	0.25
ispU	194836	-67	undecaprenyl pyrophosphate synthase	SENSE	37.594	736	92	8	27	Intergenic	tgccgtggttttacaCggcttttttttgtat	TCTGCGCCATCTGATCGTAAGTAGTTGGCTTTATAAGGTCAGATATGCCGT	G	0.03	0.04	0.26	0.29	0.39
ispU	195496	0.78	undecaprenyl pyrophosphate synthase	SENSE	37.594	904	90.4	10	23	ECK0173,JW0169,rth,uppS,yaeS	taggactgggggggaGcatcgcattagtaac	CCAGCATGTCTGTATGCATGAACTGGCCCCTGTAGATTTAGTAATTAGGAC	C	0.15	0.06	0.25	0.4	0.14
rseP	196915	0.27	inner membrane zinc RIP metalloprotease%3B RpoE activator%2C by degrading RseA%3B cleaved signal peptide endoprotease	SENSE	47.893	652	65.2	10	36	ecfE,ECK0175,JW0171,yaeL	gtttttattattggtGtgcctggcgtacgtc	GGTCCGGTTGCAAACTTCATTTTTGCTATCTTTGCCTACTGGCTGGTTTTT	T	0.08	0.11	0.26	0.38	0.17
rseP	196927	0.28	inner membrane zinc RIP metalloprotease%3B RpoE activator%2C by degrading RseA%3B cleaved signal peptide endoprotease	SENSE	47.893	711	64.636	11	37	ecfE,ECK0175,JW0171,yaeL	ggtgtgcctggcgtaCgtccggtggttggcg	AACTTCATTTTTGCTATCTTTGCCTACTGGCTGGTTTTTATTATTGGTGTG	G	0.02	0.03	0.13	0.38	0.45
rseP	197475	0.69	inner membrane zinc RIP metalloprotease%3B RpoE activator%2C by degrading RseA%3B cleaved signal peptide endoprotease	SENSE	47.893	894	63.857	14	40	ecfE,ECK0175,JW0171,yaeL	gccgaaagtcattccTttgccagatgagtat	GAGTAAACCGGGTAATGGTAAAGCGATTGGTTTTGTCGGTATTGAGCCGAA	T	0.02	0.05	0.3	0.31	0.32
skp	200470	-12	periplasmic chaperone	SENSE	64.966	1057	55.632	19	34	Intergenic	tgcaaatgggatggtAaggagtttattgtga	ATCAATATAAGATCGCCGGGCCACGCAAAGAACTGCACCCTCCGGTGCAAA	A	0.11	0.07	0.28	0.28	0.26
fabZ	202181	0.18	(3R)-hydroxymyristol acyl carrier protein dehydratase	SENSE	72.16	790	60.769	13	28	ECK0179,JW0175,sabA,sefA,sfhC,yaeA	gttcttactggtggaTcgcgtgctggatttt	TCTGCAGATTGAAGAGATTTTAGAACTTCTGCCGCACCGTTTCCCGTTCTT	C	0.08	0.16	0.45	0.2	0.11
lpxA	202806	0.31	UDP-N-acetylglucosamine acetyltransferase	SENSE	40.042	709	59.083	12	22	ECK0180,JW0176	gctggcgaaccgaccCgtgtggaaatcggcg	TATCAGTTCGCCTCCATCGGCGAAGTTAACCAGGATCTGAAATATGCTGGC	G	0	0.01	0.33	0.37	0.28
lpxB	204342	0.87	tetraacyldisaccharide-1-P synthase	SENSE	38.007	784	87.111	9	19	ECK0181,JW0177,pgsB	tattgcaggaagagtGtgagccgcaaaaact	TCTCGCTGCCAAATCTGCTGGCGGGCAGAGAGTTAGTCAAAGAATTATTGC	T	0.21	0.04	0.21	0.44	0.09
dnaE	208504	0.97	DNA polymerase III alpha subunit	SENSE	17.511	1777	84.619	21	53	ECK0183,JW0179,polC,sdgC	gcggatgcacgcgcgCggttgcgttttggcg	CCCCACCGCTCTGGGACAATTCCAGTACATCTCTACTATCAGAGGGCGGAT	G	0.01	0.04	0.15	0.23	0.57
yaeF	216101	78	putative lipoprotein	ANTI	10.285	1606	1606	0	0	Intergenic	ggcaatggtgctcaaCgcctgatgcgacgct	TTTGCACGTTTTTTGTAGGCCGGATAAGGCGTTTACGCCGCATCCGGCAAT	G	0.01	0.01	0.19	0.28	0.51
rrsH	223746	-25	NA	SENSE	740.702	1134	1134	0	17	Intergenic	aattcattacaaagtTtaattctttgagcat	GTCGCAAGACGAAAAATGAATACCAAGTCTCAAGAGTGAACACGTAATTCA	T	0.1	0.16	0.36	0.21	0.16
rrsH	224774	0.65	NA	SENSE	740.702	833	833	0	207	ECK0201,JWR0001	tcttgacatccacagAactttccagagatgg	GGAGCATGTGGTTTAATTCGATGCAACGCGAAGAACCTTACCTGGTCTTGA	A	0.09	0.08	0.1	0.26	0.47
rrsH	224799	0.67	NA	SENSE	740.702	2354	2354	0	200	ECK0201,JWR0001	agatggattggtgccTtcgggaactgtgaga	ACGCGAAGAACCTTACCTGGTCTTGACATCCACAGAACTTTCCAGAGATGG	T	0.19	0.11	0.36	0.22	0.12
rrsH	224809	0.67	NA	SENSE	740.702	1643	1643	0	240	ECK0201,JWR0001	gtgccttcgggaactGtgagacaggtgctgc	CCTTACCTGGTCTTGACATCCACAGAACTTTCCAGAGATGGATTGGTGCCT	T	0.12	0.21	0.21	0.18	0.28
rrsH	224824	0.68	NA	SENSE	740.702	4176	4176	0	229	ECK0201,JWR0001	gtgagacaggtgctgCatggctgtcgtcagc	ACATCCACAGAACTTTCCAGAGATGGATTGGTGCCTTCGGGAACTGTGAGA	A	0.2	0.05	0.15	0.21	0.38
rrsH	224905	0.74	NA	SENSE	740.702	1858	1858	0	116	ECK0201,JWR0001	ttttgttgccagcggTccggccgggaactca	TTGTGAAATGTTGGGTTAAGTCCCGCAACGAGCGCAACCCTTATCTTTTGT	C	0	0	0	0.37	0.63
alaV	225589	14	NA	SENSE	26691.7	878	878	0	17	Intergenic	catctctgtagtggtTaaataaaaaatactt	GCTTTGCACGCAGGAGGTCTGCGGTTCGATCCCGCATAGCTCCACCATCTC	A	0.1	0.2	0.33	0.27	0.11
rrlH	225741	-18	NA	SENSE	469.33	1862	1862	0	61	Intergenic	tgatggatcgcaagaAacatcttcgggttgt	AACAATGAAAGTTGTTCGTGAGTCTCTCAAATTTTCGCAACACGATGATGG	A	0.08	0.03	0.4	0.25	0.25
rrlH	226024	0.09	NA	SENSE	469.33	1492	1492	0	32	ECK0204,JWR0004	agcgaacggggaggaGcccagagcctgaatc	TACCCCGAGGAAAAGAAATCAACCGAGATTCCCCCAGTAGCGGCGAGCGAA	C	0.22	0.13	0.23	0.24	0.19
rrlH	226031	0.09	NA	SENSE	469.33	1074	1074	0	34	ECK0204,JWR0004	ggggaggagcccagaGcctgaatcagtgtgt	AGGAAAAGAAATCAACCGAGATTCCCCCAGTAGCGGCGAGCGAACGGGGAG	C	0.05	0.07	0.25	0.27	0.37
rrlH	226301	0.19	NA	SENSE	469.33	625	625	0	61	ECK0204,JWR0004	aagcagtgggagcatGcttaggcgtgtgact	ACCCCGGCGAGGGGAGTGAAAAAGAACCTGAAACCGTGTACGTACAAGCAG	C	0.29	0.34	0.16	0.12	0.09
rrlH	226316	0.19	NA	SENSE	469.33	1613	1613	0	56	ECK0204,JWR0004	gcttaggcgtgtgacTgcgtaccttttgtat	GTGAAAAAGAACCTGAAACCGTGTACGTACAAGCAGTGGGAGCATGCTTAG	G	0	0	0	0.55	0.45
rrlH	226612	0.29	NA	SENSE	469.33	839	839	0	42	ECK0204,JWR0004	tcgtgaactcatctcCgggggtagagcactg	ACCGGGAGATAGCTGGTTCTCCCCGAAAGCTATTTAGGTAGCGCCTCGTGA	G	0.11	0.04	0.16	0.16	0.52
rrlH	226620	0.3	NA	SENSE	469.33	1435	1435	0	39	ECK0204,JWR0004	tcatctccgggggtaGagcactgtttcggca	ATAGCTGGTTCTCCCCGAAAGCTATTTAGGTAGCGCCTCGTGAACTCATCT	A	0	0.3	0.31	0.2	0.19
rrlH	226981	0.42	NA	SENSE	469.33	2243	2243	0	64	ECK0204,JWR0004	ctgtgaaggtgtactGtgaggtatgctggag	GCAGCGACGCTTATGCGTTGTTGGGTAGGGGAGCGTTCTGTAAGCCTGTGA	T	0.06	0.14	0.36	0.16	0.27
rrlH	226991	0.42	NA	SENSE	469.33	1755	1755	0	66	ECK0204,JWR0004	gtactgtgaggtatgCtggaggtatcagaag	TTATGCGTTGTTGGGTAGGGGAGCGTTCTGTAAGCCTGTGAAGGTGTACTG	T	0.09	0.14	0.41	0.27	0.09
rrlH	226999	0.43	NA	SENSE	469.33	1858	1858	0	66	ECK0204,JWR0004	aggtatgctggaggtAtcagaagtgcgaatg	TGTTGGGTAGGGGAGCGTTCTGTAAGCCTGTGAAGGTGTACTGTGAGGTAT	T	0.05	0.1	0.32	0.24	0.29
rrlH	228690	28	NA	SENSE	469.33	922	922	0	8	Intergenic	ctgttttggcggattGagagaagattttcag	AACCGGTACTAATGAACCGTGAGGCTTAACCTTACAACGCCGAAGCTGTTT	A	0	0.17	0.29	0.41	0.13
aspU	229022	18	NA	SENSE	29668.2	1508	1508	0	50	Intergenic	tattaagaagcctcgAgttaacgctcgaggt	GTCACGCAGGGGGTCGCGGGTTCGAGTCCCGTCCGTTCCGCCACTTATTAA	G	0.39	0.07	0.31	0.14	0.09
aspU	229031	27	NA	SENSE	29668.2	1757	1757	0	48	Intergenic	gcctcgagttaacgcTcgaggttttttttcg	GGGGTCGCGGGTTCGAGTCCCGTCCGTTCCGCCACTTATTAAGAAGCCTCG	C	0.07	0.02	0.12	0.42	0.37
aspU	229038	34	NA	SENSE	29668.2	880	880	0	53	Intergenic	gttaacgctcgaggtTttttttcgtctgtat	CGGGTTCGAGTCCCGTCCGTTCCGCCACTTATTAAGAAGCCTCGAGTTAAC	T	0.07	0.06	0.28	0.36	0.22
mltD	233761	0.14	putative membrane-bound lytic murein transglycosylase D	SENSE	31.267	677	75.222	9	45	dniR,ECK0211,JW5018,yafG	ggctttcattggcgaCgagctaaagatggga	ATGGATGGACGATGGGACGTCTATCGCGCCAGATGGTGACTTGTGGGCTTT	G	0	0.01	0.15	0.42	0.42
mltD	233778	0.13	putative membrane-bound lytic murein transglycosylase D	SENSE	31.267	2900	322.222	9	34	dniR,ECK0211,JW5018,yafG	ccagatggtgacttgTgggctttcattggcg	TTTACAAGTCAGGCACGATGGATGGACGATGGGACGTCTATCGCGCCAGAT	G	0.06	0.02	0.21	0.35	0.36
aspV	236936	0.07	NA	SENSE	0	1976	329.333	6	96	ECK0216,JWR0007	aacacaacgcggagcGgtagttcagtcggtt	GACGAAGGTCGAGGCAATCCGTAATATTCGCCTCGTTCCCAACGGAACACA	G	0.19	0.04	0.19	0.19	0.4
aspV	237010	3	NA	SENSE	0	1665	55.5	30	181	Intergenic	gtccgttccgccactAttcactcatgaaaat	TTAGAATACCTGCCTGTCACGCAGGGGGTCGCGGGTTCGAGTCCCGTCCGT	T	0.05	0.1	0.27	0.2	0.38
aspV	237040	33	NA	SENSE	0	4292	143.067	30	157	Intergenic	tgagttcagagagccGcaagatttttaattt	GCGGGTTCGAGTCCCGTCCGTTCCGCCACTATTCACTCATGAAAATGAGTT	C	0.07	0.05	0.33	0.34	0.21
aspV	237119	112	NA	SENSE	0	2040	70.345	29	143	Intergenic	tactctggcgtaggtGcgtgattctcgcttg	GGTTTTTTTGTATTTGAATTCCACCATTTCTCTGTTCAATGATTTTACTCT	C	0.14	0.11	0.19	0.21	0.35
yafK	245763	0.06	hypothetical protein	SENSE	50.442	1285	98.846	13	49	ECK0225,JW0214	atgttgttgatcccgTgcgtttcatttgccg	TATCAAGGAATAAGCAGTATGCGTAAAATCGCATTAATTCTTGCGATGTTG	G	0.03	0.11	0.32	0.26	0.27
pepD	254094	165	aminoacyl-histidine dipeptidase (peptidase D)	SENSE	15.654	912	76	12	27	Intergenic	cgcgctattttcctgTtgctgttgctccagc	ACGTTCAATCTGGTGATGGAACATTCGCCGCTGCGATTTCAGCGCCGCGCT	T	0.03	0.14	0.2	0.19	0.44
pepD	255721	-5	aminoacyl-histidine dipeptidase (peptidase D)	SENSE	15.654	691	115.167	6	22	Intergenic	gatcgacaaggagacTtaacgtgtctgaact	AACATTTTCTGCTAACCCTGTGACCTGCAATACTGTTTTGCGGGTGATCGA	T	0.06	0.06	0.17	0.26	0.46
proB	259500	-112	gamma-glutamate kinase	SENSE	28.321	637	127.4	5	13	Intergenic	ccgctaggcttgctgAtcccgcgcaacaaaa	AAATGTGGTAATTTATTAAATCTGTAATAAAAGCGTAAACAACTGCCGCTA	T	0.01	0.03	0.22	0.36	0.37
proB	259654	0.04	gamma-glutamate kinase	SENSE	28.321	906	60.4	15	38	ECK0243,JW0232,pro	aaactcggcaccagtGtgctaacaggcggat	ATTGAATGGCAGAGAATCATGAGTGACAGCCAGACGCTGGTGGTAAAACTC	T	0.01	0.04	0.2	0.51	0.24
thrW	262100	0.07	NA	SENSE	6047.34	2114	151	14	88	ECK0245,JWR0008	tcctttcagggccgaTatagctcagttggta	GGTTAGTTTTAACCTTGTCCACCGTGATTCACGTTCGTGAACATGTCCTTT	A	0.09	0.08	0.34	0.22	0.27
thrW	262125	0.4	NA	SENSE	6047.34	1160	52.727	22	85	ECK0245,JWR0008	ttggtagagcagcgcAttcgtaatgcgaagg	GATTCACGTTCGTGAACATGTCCTTTCAGGGCCGATATAGCTCAGTTGGTA	T	0.03	0.09	0.32	0.34	0.22
thrW	262203	33	NA	ANTI	6047.34	2227	57.103	39	121	Intergenic	ttttttggtgggagaAtgataagatcttacg	CTTCGTTGATAGAATTTACTTACACCAGCTGTTACATTAAGATAATTTTTT	T	0.48	0.11	0.23	0.14	0.04
thrW	262241	71	NA	SENSE	6047.34	1991	53.811	37	83	Intergenic	aatgtaacagctggtGtaagtaaattctatc	ATTGTTACGTAAGATCTTATCATTCTCCCACCAAAAAATTATCTTAATGTA	T	0.16	0.12	0.31	0.23	0.18
yagL	292386	58	CP4-6 prophage%3B DNA-binding protein	SENSE	4.779	2475	618.75	4	1	Intergenic	aggctggggctacctTcgtctcaaatttaga	TAATTCCAGAAGCTAATTGCAGAGTAACTTTTTAACAGCCATCACAGGCTG	C	0.02	0.01	0.19	0.33	0.45
yagN	294231	132	CP4-6 prophage%3B putative protein	SENSE	92.789	1355	451.667	3	13	Intergenic	cctgaggggctacctCgcccaaaacaaatca	TACAAATCTCAAACCATTCGTAAATGGCTTTGTCAGGACAAATTGCCTGAG	G	0.02	0.01	0.04	0.29	0.64
yahM	344490	-138	hypothetical protein	SENSE	371.449	612	612	1	19	Intergenic	catgtttgtgtggggTcttttctgtatctta	TGAATGTGTTGGTTGACATTCATATGAAAAAAATCATAATTCCATCATGTT	C	0.99	0	0	0	0
lacZ	365555	-26	beta-D-galactosidase	SENSE	170.872	1967	85.522	23	119	Intergenic	tggaattgtgagcggAtaacaatttcacaca	GGCACCCCAGGCTTTACACTTTATGCTTCCGGCTCGTATGTTGTGTGGAAT	T	0.96	0.01	0.02	0.01	0
frmB	376912	0.82	S-formylglutathione hydrolase	ANTI	4.211	914	228.5	4	12	ECK0352,JW0346,yaiM	atttggagtccgcagCtgttctgcgtaaaaa	ACGGATTAACGTCTTGATATTCATCTCCTGGCAGATCTTTTCAAGATTTGG	T	0.21	0.11	0.27	0.3	0.11
ampH	395011	0.43	penicillin-binding protein	SENSE	15.149	1020	204	5	10	ECK0371,JW5052,yaiH	gcaacgctggaaataCctttctacggcgaag	CGGTGGCGCGGCACATCGTCCGGTGTTTGTCTGGCCAACGCGCGAGCAACG	C	1	0	0	0	0
ddlA	399422	0.66	D-alanine-D-alanine ligase A	ANTI	8.664	744	62	12	24	ECK0376,JW0372	gatctctccacaggtGctggcttgcggattg	GTCAATGTACTTGGTGTCGTAGGCATAGAAATCGCTGGTGAGTACGATCTC	C	0.17	0.22	0.38	0.16	0.07
yaiI	405006	0.04	conserved protein%2C UPF0178 family%2C downregulated by beryllium	SENSE	24.327	1383	1383	1	9	ECK0382,JW0378	acaatttgggtggatGccgacgcgtgtccca	AAGCGCGACACAATAGAGGATTACCCAACAAAGGATGACTTTATGACAATT	C	0.26	0.05	0.26	0.35	0.08
yaiI	405502	56	conserved protein%2C UPF0178 family%2C downregulated by beryllium	SENSE	24.327	890	111.25	8	30	Intergenic	ggtatagtaaggggtGtattgagattttcac	GCTAAATGTAATTTATTATTTACACTTCATTCTTGAATATTTATTGGTATA	T	0.09	0.05	0.28	0.27	0.31
aroL	405567	-62	shikimate kinase II	SENSE	32.503	695	53.462	13	42	Intergenic	tactagtttgatggtAtgatcgctattctca	GAGATTTTCACTTTAAGTGGAATTTTTTCTTTACAATCGAAATTGTACTAG	T	0.31	0.08	0.19	0.24	0.18
aroL	405788	0.3	shikimate kinase II	SENSE	32.503	603	100.5	6	13	ECK0383,JW0379	gtcgaaagggaagagTgggcgggatttcgcg	GATCAGTGGTTGCAATCACAGCTCAATATGACGGTCGCGGAGATCGTCGAA	G	0.1	0.05	0.27	0.32	0.26
yaiE	407399	-2	conserved protein%2C UPF0345 family	SENSE	171.086	994	165.667	6	18	Intergenic	ccaaacagggccagtTtatgcttcaaagtaa	ACAGCCAGCGCCTCTGGCCCCTATAGTGAAGTAGATGTTCAACTACCAAAC	T	0.05	0.05	0.3	0.41	0.19
yaiE	407480	0.28	conserved protein%2C UPF0345 family	SENSE	171.086	837	93	9	22	ECK0386,JW0382	ctggtcgcgccagcgTgggtgttatggttga	ACTTTTCCGGCAAAGTGAAATCAATCGGCTTTTCCAGCAGCAGCACTGGTC	G	0.03	0.16	0.29	0.38	0.14
araJ	411668	0.03	arabinose-inducible predicted transporter%2C MFS family	SENSE	8.563	644	128.8	5	13	ECK0390,JW0386	tggctctgggcacgtTtggtttggggatggc	GTTCTGGTGGTTGTGATGGTGGTATGAAAAAAGTCATTTTATCTTTGGCTC	T	0.01	0.09	0.23	0.36	0.3
yajC	426572	0.18	SecYEG protein translocase auxillary subunit	SENSE	118.542	718	51.286	14	31	ECK0401,JW0397	cgcaaggtagcccgaTgtctttgattttgat	TGAGCTTTTTTATTTCTGATGCGGTAGCGGCAACGGGTGCACCGGCGCAAG	G	0.05	0.01	0.06	0.24	0.65
tsx	431303	-66	nucleoside channel%2C receptor of phage T6 and colicin K	SENSE	88.426	721	103	7	41	Intergenic	ctcctctgtatacgaAatatttagaaacgca	TGTGAAACGAAACATATTTTTGTGAGCAATGATTTTTATAATAGGCTCCTC	A	0.99	0.01	0	0	0
yajI	431400	136	putative lipoprotein	SENSE	2.798	1388	1388	1	16	Intergenic	ccgcccgaatgtgtgTaaacgtgaacgcaat	ATTGATAGTAAAAGTTTGCAACAAGGGCGAAAGTCAGTACAATCCCCGCCC	A	0.43	0.01	0.06	0.06	0.43
ribD	433284	0.55	fused diaminohydroxyphosphoribosylaminopyrimidine deaminase and 5-amino-6-(5-phosphoribosylamino) uracil reductase	SENSE	20.726	808	134.667	6	11	ECK0408,JW0404,ribG,ybaE	gctggcggatgatccTgccttaacggtgcgt	ACTGCGCGCGCAAAGTCATGCCATTTTAACCAGCAGCGCCACGGTGCTGGC	G	0.02	0.01	0.23	0.35	0.38
yajO	437306	0.05	2-carboxybenzaldehyde reductase	SENSE	10.311	818	163.6	5	14	ECK0413,JW0409	ttcccgactttgcctCggctgtatgaccttt	TGGCAGCATGCAATACAACCCCTTAGGAAAAACCGACCTTCGCGTTTCCCG	G	0.02	0.01	0.04	0.41	0.52
yajO	437411	-52	2-carboxybenzaldehyde reductase	SENSE	10.311	991	330.333	3	7	Intergenic	tggggtgaacgaatgCagccgcagcacatgc	GGCGGCAAACGAGTGAAGCCCCAGGAGCTTACATAAGTAAGTGACTGGGGT	A	0.02	0.03	0.34	0.22	0.39
dxs	437600	0.97	1-deoxyxylulose-5-phosphate synthase%2C thiamine-requiring%2C FAD-requiring	ANTI	19.885	791	791	1	7	ECK0414,JW0410,yajP	aggccgagttcggcgCgcatttcttcctgag	TATGCCAGCCAGGCCTTGATTTTGGCTTCCATACCAGCGGCATCGAGGCCG	G	0.01	0.06	0.18	0.29	0.46
cyoC	447569	0.51	cytochrome o ubiquinol oxidase subunit III	SENSE	89.049	1435	59.792	24	40	ECK0424,JW0420	tggctggcgttgaccTggttgtttggtgccg	GCGGCTATCGCCATGTACAAAAACAACAAAAGCCAGGTTATCTCCTGGCTG	G	0	0.03	0.22	0.23	0.51
ampG	452519	0.17	muropeptide transporter	SENSE	29.66	1067	76.214	14	44	ECK0427,JW0423	ggcggcgcggttggcTgctcgccacgcaaat	TCTGGTCACCGCTGATGGACCGCTACACGCCTCCATTTTTTGGGCGGCGGC	G	0.01	0.03	0.22	0.17	0.58
ampG	452596	0.12	muropeptide transporter	SENSE	29.66	795	66.25	12	53	ECK0427,JW0423	tctggtaggccaggcTtacgtttttaaattc	GATGACGGTCGAGAATATCGATCTCAAAACCATTGGTTTCTTCTCTCTGGT	T	0.05	0.11	0.46	0.23	0.15
ampG	452686	0.06	muropeptide transporter	SENSE	29.66	614	51.167	12	55	ECK0427,JW0423	ttccgggctaccgctCgccctgacatccggt	TTTTCAACAGCCGCGTTCAGCCATATTGCTGATCCTGGGTTTTGCTTCCGG	G	0	0.01	0.08	0.22	0.69
ampG	452693	0.05	muropeptide transporter	SENSE	29.66	765	63.75	12	58	ECK0427,JW0423	gttttgcttccgggcTaccgctcgccctgac	TACGTATTTTTCAACAGCCGCGTTCAGCCATATTGCTGATCCTGGGTTTTG	A	0.03	0.04	0.21	0.29	0.44
clpX	456614	-36	ATPase and specificity subunit of ClpX-ClpP ATP-dependent serine protease	SENSE	44.218	1381	65.762	21	49	Intergenic	gcatttgcgtcgtcgTgtgcggcacaaagaa	TATCCAGGGCGGCACAACGCTGTAAGCGGCTTGCGCCTGAGAATGGCATTT	G	0.07	0.04	0.28	0.43	0.18
ppiD	461158	0.01	periplasmic folding chaperone%2C has an inactive PPIase domain	SENSE	23.504	1294	61.619	21	47	ECK0435,JW0431,ybaU	tggacagcttacgcaCggctgcaaacagtct	CGTGAGGTACACAGTCATCTACAGCGGAGTGTTGTTACACCATGATGGACA	G	0.01	0.03	0.24	0.19	0.53
maa	479104	0.07	maltose O-acetyltransferase	SENSE	140.638	2154	59.833	36	92	ECK0453,JW0448,ylaD	gattgctggtgagttGtatcgctcggcagat	TTTCAGCAACCGGAGGTCAGTAATGAGCACAGAAAAAGAAAAGATGATTGC	T	0.09	0.05	0.33	0.36	0.16
hha	479534	-2	modulator of gene expression%2C with H-NS	SENSE	808.474	3395	77.159	44	91	Intergenic	caaccataggtagaaGtatgtccgaaaaacc	TGCGACGAAAGAGAATCCTGCGAGTTTATCTTGTTAGAATTATTACAACCA	T	0.2	0.08	0.22	0.3	0.2
tomB	480090	-158	Hha toxicity attenuator%3B conjugation-related protein	SENSE	273.292	1248	138.667	9	44	Intergenic	agtgagtcctgtcccGcttccttcctaattg	GAGCAAACTGCTTTTACCTGCTGCGGGTTAGTGCTAGTATGAAAAAGTGAG	C	0.99	0	0	0	0
acrR	485029	0.07	DNA-binding transcriptional repressor	ANTI	12.474	603	75.375	8	17	ECK0458,JW0453,ybaH	agccacatcgaggatGtgttggcgcgtttct	GCCCAGCGAGGTGGATGATACCCCCTGCTGTGAGAAAAGACGTAGAGCCAC	T	0.05	0.14	0.28	0.37	0.17
dnaX	492650	0.69	DNA polymerase III/DNA elongation factor III%2C tau and gamma subunits	SENSE	22.234	667	111.167	6	16	dnaZ,ECK0464,JW0459	gccggtgaataacgcTgcgctggaaagactg	AACCAAAGCAAAAAAGAGTGAACCGGCAGCCGCTACCCGCGCGCGGCCGGT	G	0.03	0.04	0.45	0.36	0.13
chiX	506511	1	NA	SENSE	798.873	966	966	1	4	ECK4396,er13,micM,rybC,sroB	tattggccattttttTagcgcaacatttgcg	ATAATAATAAAAAAATGAAATTCCTCTTTGACGGGCCAATAGCGATATTGG	A	0.45	0.21	0.14	0.09	0.1
ybaP	507145	0.2	conserved protein%2C TraB family	SENSE	22.536	2195	439	5	18	ECK0476,JW0471	cccctgcccacccgtTtgctcaaaaagctca	TTTCATCTGATTGGCAGTATTCATATGGGTAGCCACGATATGGCTCCCCTG	T	0.01	0.03	0.2	0.2	0.56
ybaQ	507897	114	putative DNA-binding transcriptional regulator	SENSE	36.678	916	916	0	6	Intergenic	aggcctacaaacttgTgcctgaaccgtaggc	GGCATCCGAGCACCATTGCCTGATGCGACGCTTACCCGTCTTATCAGGCCT	G	0.01	0.09	0.16	0.22	0.52
copA	507998	101	copper transporter	ANTI	1.906	1083	1083	0	10	Intergenic	aggcctacaaacctgTgcctgaaccgtaggc	GGCATCCGAGCACCATTGCCTGATGCGACGCTTACGCGTCTTATCAGGCCT	G	0.04	0.13	0.19	0.37	0.28
tesA	518503	0.78	multifunctional acyl-CoA thioesterase I and protease I and lysophospholipase L1	SENSE	15.426	623	623	1	3	apeA,ECK0488,JW0483,pldC	tttgatgttccgctgCtgcccttttttatgg	TATAATGAAGCCTTTAGCGCCATTTACCCCAAACTCGCCAAAGAGTTTGAT	T	0.08	0.14	0.3	0.3	0.18
selU	528265	1091	tRNA 2-selenouridine synthase%2C selenophosphate-dependent	ANTI	3.228	709	709	1	9	Intergenic	gggcaaggggatggtGtaaaccttttttttg	GATCCAGATACAAAAAAAGTGTGGTGTAAATATGGTAAGATACCAGGGCAA	T	0.26	0.03	0.3	0.16	0.25
lpxH	552419	22	UDP-2%2C3-diacylglucosamine pyrophosphatase	SENSE	17.487	2742	304.667	9	18	Intergenic	cgcaactttgctgatTtcacagccacgcaac	ACGGCGGATGACGTTGAGCTGATTCATTTTCCGTTTTAAAAAACCCGCAAC	T	0.11	0.08	0.24	0.22	0.36
argU	563947	0.01	NA	SENSE	1934.44	1510	1510	1	31	argW,dnaY,ECK0529,fimU,JWR0010,pin	attgcggtatcaacgCgcccttagctcagtt	TTGACTCAGCAAGGGTTGACCGTATAATTCACGCGATTACACCGCATTGCG	G	0.07	0.1	0.13	0.17	0.53
intD	564076	0.97	DLP12 prophage%3B predicted integrase	ANTI	11.306	2245	62.361	36	123	ECK0530,int,JW0525	taatttcagagtgggAcatatttgggacatt	CGCGCCATTACAATTCAATCAGTTACGCCTTCTTTATATCCTCCATAATTT	C	0.35	0.11	0.25	0.16	0.13
intD	564248	0.82	DLP12 prophage%3B predicted integrase	ANTI	11.306	1946	102.421	19	75	ECK0530,int,JW0525	ccagcttgcccaggtGtgtctgaggtcatgg	GCCCATTTCCTGAAGCACTGATAATGGGACGCCTGACTGAATCAGCCAGCT	T	0.05	0.1	0.28	0.46	0.12
ybcM	570866	0.24	DLP12 prophage%3B predicted DNA-binding transcriptional regulator	SENSE	8.359	628	628	1	5	ECK0537,JW0534	tttccttgtggttatGaattttatattgaga	TGGGAGACGCATACTTTAACTGTTGATAATAATCAAATAATATTATTTCCT	A	0.23	0.06	0.7	0.01	0
quuD	573605	43	DLP12 prophage%3B predicted antitermination protein	ANTI	3.625	2275	175	13	42	Intergenic	atttttgggggcgtcTcaacgccccattttt	ACCTTGCTTCTAACTATATAAACCTTCTGTTATATATTACCCTTTATTTTT	C	0.34	0.22	0.09	0.14	0.2
insH1	573764	196	IS5 transposase and trans-activator	SENSE	298.06	1209	75.562	16	72	Intergenic	tgctgtaggtctggtTtaccagttctaatct	TCGCACCTTCCCTAAAGCACTCGGTGTAAGCACTGATGACATCGTTGCTGT	T	0.03	0.1	0.34	0.36	0.17
insH1	573775	185	IS5 transposase and trans-activator	SENSE	298.06	795	61.154	13	71	Intergenic	gatgacatcgttgctGtaggtctggtttacc	TCCCCGCTTATTCGCACCTTCCCTAAAGCACTCGGTGTAAGCACTGATGAC	T	0.07	0.11	0.33	0.38	0.12
insH1	573787	173	IS5 transposase and trans-activator	SENSE	298.06	795	99.375	8	69	Intergenic	ggtgtaagcactgatGacatcgttgctgtag	CCGAGAAGAATTTCCCCGCTTATTCGCACCTTCCCTAAAGCACTCGGTGTA	A	0.09	0.09	0.42	0.27	0.14
insH1	573799	161	IS5 transposase and trans-activator	SENSE	298.06	1272	1272	0	60	Intergenic	cctaaagcactcggtGtaagcactgatgaca	TGACTGAGTCAGCCGAGAAGAATTTCCCCGCTTATTCGCACCTTCCCTAAA	T	0.15	0.08	0.35	0.16	0.26
insH1	575000	-24	IS5 transposase and trans-activator	SENSE	298.06	1283	320.75	4	54	Intergenic	tcactaaggaaggtgCgaacaagtccctgat	CTACTTTCGTTGATTACAAAATCAACCTGCTTGACAAAAATGACTTCACTA	G	0.04	0.05	0.27	0.4	0.23
insH1	575088	-112	IS5 transposase and trans-activator	SENSE	298.06	1985	70.893	28	81	Intergenic	tatgttgatgtaggtGcaacctattacttca	AAAGGTAAGGATCTTGGAGTATGGGGCGATCAGGACTTAGTCAAATATGTT	C	0.48	0.07	0.19	0.15	0.11
essD	576465	-156	NA	SENSE	59.1	2895	2895	1	18	Intergenic	agagtggttacttcgTcacacagcttaaacc	TATCATTTAGTGGTTTACGTACGTAAAAAATTGGTTATGCTGTTAAGAGTG	C	0.89	0.08	0.03	0	0
appY	583625	0.96	DNA-binding global transcriptional activator%3B DLP12 prophage	ANTI	13.147	767	85.222	9	26	ECK0556,JW0553	ttgtttattccatctGtgacgccgattattt	ATTAACATGTAGACAACTTGTAATAAACATTATCAGTCAATTGTTTTGTTT	T	0.12	0.17	0.23	0.28	0.2
appY	583720	67	DNA-binding global transcriptional activator%3B DLP12 prophage	ANTI	13.147	621	88.714	7	20	Intergenic	attaatggttccagaAtatcacatcaaaaaa	TCAATTATAGTATGTATAAAATAGGCGACAGCAACCCAATTACAAATTAAT	T	0.21	0.2	0.28	0.22	0.08
ompT	583847	56	DLP12 prophage%3B outer membrane protease VII (outer membrane protein 3b)	SENSE	47.085	1194	99.5	12	26	Intergenic	gggaataactagccaTttcaatgtaacaatt	TTTAAGAACGCCAACTAAAATTTCCCCGAGGTGAAAATCGCCCCGGGGAAT	T	0.13	0.04	0.27	0.34	0.22
ompT	584817	0.04	DLP12 prophage%3B outer membrane protease VII (outer membrane protein 3b)	SENSE	47.085	719	79.889	9	34	ECK0557,JW0554	gtcctgacaacccctAttgcgatcagctctt	ACGATTGAATGGAGAACTTTTATGCGGGCGAAACTTCTGGGAATAGTCCTG	T	0.06	0.1	0.41	0.26	0.16
ompT	584858	-2	DLP12 prophage%3B outer membrane protease VII (outer membrane protein 3b)	SENSE	47.085	867	216.75	4	29	Intergenic	ttgaatggagaacttTtatgcgggcgaaact	TCATTAAGTTAGATATAAAAAATACATATTCAATCATTAAAACGATTGAAT	T	0.12	0.16	0.23	0.36	0.13
nfrB	592117	0.13	bacteriophage N4 receptor%2C inner membrane subunit	SENSE	2.759	1066	1066	1	2	ECK0561,JW0558	ggcggcgaccacgctCgactacgaaaactat	TCCGGCGTGGAATGAAACGGGCGTCATCGGCAATATGGCCGAGCTGGCGGC	G	0.03	0.01	0.37	0.4	0.19
ahpF	638901	-75	alkyl hydroperoxide reductase%2C F52a subunit%2C FAD/NAD(P)-binding	SENSE	17.933	801	53.4	15	32	Intergenic	cgattttcttccccgCaccatgatgcaagct	GAAATACTTCGGAAATTCACCTAATTCTTCGGGTGCTGCGGCACCCGATTT	A	0.05	0.12	0.43	0.29	0.1
cspE	656485	-30	DNA-binding transcriptional repressor	SENSE	3139.16	1321	94.357	14	120	Intergenic	accgacacagcatttGtgtctatttttcatg	GTAAAGTTACACTGGACAAAGCGTACCACAATTGGTGTACTGGTAACCGAC	T	0.98	0.02	0	0	0
cspE	656508	-7	DNA-binding transcriptional repressor	SENSE	3139.16	2058	54.158	38	136	Intergenic	ttttcatgtaaaggtAattttgatgtctaag	TACCACAATTGGTGTACTGGTAACCGACACAGCATTTGTGTCTATTTTTCA	A	0.16	0.05	0.24	0.42	0.14
lnt	690042	0.04	apolipoprotein N-acyltransferase	SENSE	20.528	1930	120.625	16	33	cutE,ECK0649,JW0654	ggcgttattattcggTgcctgcggaacgctg	GGCTTTTGCCTCATTAATTGAACGCCAGCGCATTCGCCTGCTGCTGGCGTT	G	0.02	0.02	0.22	0.33	0.41
ybeX	690897	0.13	predicteed ion transport	SENSE	38.364	713	54.846	13	23	corC,ECK0650,JW0655	aaaccgtgacgaactGctggcgctgatccgt	ATTTTTCTCCCTGTTACTCAGCCAACTTTTCCACGGTGAACCGAAAAACCG	C	0.05	0.07	0.25	0.22	0.42
glnX	695652	1	NA	SENSE	12509.3	1824	1824	0	90	Intergenic	ctcgtaccccagccaCattaaaaaagctcgc	CGGTAAGGCACCGGATTCTGATTCCGGCATTCCGAGGTTCGAATCCTCGTA	A	0.02	0.01	0.03	0.24	0.71
glnX	695721	0.08	NA	SENSE	12509.3	2255	2255	0	102	ECK0655,glnVbeta,JWR0011,supE	gcacccagttggggtAtcgccaagcggtaag	TCCTCGTACCCCAGCCAATTTATTCAAGACGCTTACCTTGTAAGTGCACCC	T	0.02	0.03	0.25	0.43	0.27
glnX	695727	0	NA	SENSE	12509.3	1899	1899	0	107	ECK0655,glnVbeta,JWR0011,supE	gtaagtgcacccagtTggggtatcgccaagc	TTCGAATCCTCGTACCCCAGCCAATTTATTCAAGACGCTTACCTTGTAAGT	G	0.14	0.15	0.32	0.28	0.11
glnX	695740	-13	NA	SENSE	12509.3	848	848	0	140	Intergenic	agacgcttaccttgtAagtgcacccagttgg	CGGCATTCCGAGGTTCGAATCCTCGTACCCCAGCCAATTTATTCAAGACGC	A	0.15	0.08	0.18	0.4	0.18
glnV	695748	17	NA	SENSE	0	1112	1112	0	145	Intergenic	tttattcaagacgctTaccttgtaagtgcac	TCTGATTCCGGCATTCCGAGGTTCGAATCCTCGTACCCCAGCCAATTTATT	A	0.19	0.12	0.43	0.18	0.07
glnV	695831	0.11	NA	SENSE	0	2511	2511	0	128	ECK0656,glnValpha,JWR0012,Su2,suII,supE	aatttgttggggtatCgccaagcggtaaggc	CACCAAATTCTGAATGTATCGAATATGTTCGGCAAATTCAAAACCAATTTG	G	0.18	0.19	0.3	0.23	0.1
glnV	695843	-4	NA	SENSE	0	682	682	0	123	Intergenic	aaattcaaaaccaatTtgttggggtatcgcc	TCCCGTCGTAGCCACCAAATTCTGAATGTATCGAATATGTTCGGCAAATTC	T	0.07	0.15	0.32	0.14	0.32
metU	695868	19	NA	SENSE	11141.8	1011	1011	0	117	Intergenic	tctgaatgtatcgaaTatgttcggcaaattc	ATAATGATGGGGTCACAGGTTCGAATCCCGTCGTAGCCACCAAATTCTGAA	A	0.13	0.15	0.4	0.18	0.15
metU	695876	11	NA	SENSE	11141.8	989	494.5	2	123	Intergenic	caccaaattctgaatGtatcgaatatgttcg	CATCACTCATAATGATGGGGTCACAGGTTCGAATCCCGTCGTAGCCACCAA	T	0.19	0.1	0.11	0.28	0.32
metU	695948	0.2	NA	SENSE	11141.8	712	712	0	103	ECK0657,JWR0013,metTbeta	ggctacgtagctcagTtggttagagcacatc	TCCCTGGTTCGAATCCAGGTACCCCAGCCATCGAAGAAACAATCTGGCTAC	T	0	0	0	0.7	0.3
glnW	696047	0.08	NA	SENSE	9658.02	2519	2519	0	85	ECK0658,glnUbeta,JWR0014	cccggttattggggtAtcgccaagcggtaag	GAATCCAGGTACCCCAGCCATCTTCTTCGAGTAAGCGGTTCACCGCCCGGT	T	0.08	0.04	0.1	0.33	0.44
glnW	696054	-1	NA	SENSE	9658.02	1055	1055	0	92	Intergenic	ttcaccgcccggttaTtggggtatcgccaag	CTGGTTCGAATCCAGGTACCCCAGCCATCTTCTTCGAGTAAGCGGTTCACC	T	0.04	0.04	0.25	0.33	0.34
glnU	696156	0.08	NA	SENSE	0	4700	50	94	280	ECK0659,glnUalpha,JWR0015,supB	ttgtacggatggggtAtcgccaagcggtaag	TGTGCGAGTTCAAGTCTCGCCTCCCGCACCATTCACCAGAAAGCGTTGTAC	T	0.03	0.07	0.34	0.31	0.25
metT	696351	0.07	NA	SENSE	0	839	279.667	3	84	ECK0661,JWR0017,metTalpha	aaaaaaagatggctaCgtagctcagttggtt	CTCTATACGCATAATGCGCCCCGCAACGCCGATAAGGTATCGCGAAAAAAA	G	0.04	0.04	0.26	0.41	0.25
metT	696374	-18	NA	SENSE	0	1290	1290	1	48	Intergenic	gcaacgccgataaggTatcgcgaaaaaaaag	AAAAAGAGGTTGACGCTGCAAGGCTCTATACGCATAATGCGCCCCGCAACG	A	0.11	0.06	0.69	0.13	0.01
chiP	707812	0.18	chitoporin%2C uptake of chitosugars	SENSE	25.685	1028	64.25	16	43	ECK0669,JW0667,ybfM	ggttatgctgctgatAtgttcggccttgata	AACCTTTCTCACTCCACCTGGAATGCCAACCTCGATTTTCAGTCCGGTTAT	T	0.04	0.08	0.56	0.22	0.11
sucC	762118	-119	succinyl-CoA synthetase%2C beta subunit	SENSE	44.605	1819	113.688	16	48	Intergenic	ccgacaagcgatgccTgatgtgacgtttaac	CTACGGGACCACCAATGTAGGTCGGATAAGGCGCAAGCGCCGCATCCGACA	G	0.06	0.1	0.35	0.38	0.12
ybgC	774049	0.18	acyl-CoA thioesterase%2C involved in phospholipid metabolism	SENSE	89.286	695	63.182	11	35	ECK0725,JW0726	tggtgtggtgtaccaCgccagttacgtcgct	GTTTCGATGGCCGGTTCGCGTCTACTATGAAGATACCGATGCCGGTGGTGT	G	0.04	0.06	0.2	0.33	0.36
ybgC	774144	0.42	acyl-CoA thioesterase%2C involved in phospholipid metabolism	SENSE	89.286	725	60.417	12	34	ECK0725,JW0726	ctgaacgcgttgcctTtgtggtacgtaaaat	CAGAGATGCTGCGTCATCATCACTTCAGTCAGCAGGCGCTGATGGCTGAAC	T	0.02	0.09	0.23	0.36	0.3
ybgF	778930	0.14	periplasmic TolA-binding protein	SENSE	36.676	2082	189.273	11	32	ECK0731,JW0732	gtgtcggctcaggctCggtcgaagaccgcgt	GTATAGCGGCCCCCTGGGCCGCTTTTGCTCAGGCACCAATCAGTAGTGTCG	G	0.03	0.04	0.29	0.23	0.42
ybgF	778986	0.21	periplasmic TolA-binding protein	SENSE	36.676	703	78.111	9	36	ECK0731,JW0732	gctcacagccagcttTtaacccaactccagc	GGCTCGGTCGAAGACCGCGTCACTCAACTTGAGCGTATTTCTAATGCTCAC	T	0.02	0.04	0.37	0.45	0.13
lysT	779868	16	NA	SENSE	27393.7	790	79	10	59	Intergenic	atcgctaaggtggaaGcggtagtaaaacgtg	CTTTTAATCAATTGGTCGCAGGTTCGAATCCTGCACGACCCACCAATCGCT	C	0.13	0.1	0.15	0.5	0.12
lysT	779889	37	NA	SENSE	27393.7	630	63	10	62	Intergenic	gtaaaacgtgaaggaTaacgttgcatgagca	GTTCGAATCCTGCACGACCCACCAATCGCTAAGGTGGAAGCGGTAGTAAAA	A	0.2	0.07	0.24	0.23	0.26
lysW	780172	31	NA	SENSE	0	612	204	3	110	Intergenic	acagatgttaagcgtGtaggataacgttgcg	TCGCAGGTTCGAATCCTGCACGACCCACCAGTTTTAACATCGAAGACAGAT	T	0	0.16	0.34	0.43	0.07
lysW	780177	36	NA	SENSE	0	3024	1008	3	97	Intergenic	tgttaagcgtgtaggAtaacgttgcgtcagc	GGTTCGAATCCTGCACGACCCACCAGTTTTAACATCGAAGACAGATGTTAA	T	0.17	0.12	0.23	0.27	0.21
lysW	780182	41	NA	SENSE	0	660	220	3	109	Intergenic	agcgtgtaggataacGttgcgtcagcaacgg	GAATCCTGCACGACCCACCAGTTTTAACATCGAAGACAGATGTTAAGCGTG	T	0.05	0.11	0.38	0.24	0.22
valZ	780264	-27	NA	SENSE	0	1162	72.625	16	108	Intergenic	gtgggttcggtggaaGtagtttgtagtatcc	GGGCGAGCGAAGCGAGTCATCCTGCACGACCCACCACTAATGACGGTGGGT	T	0.13	0.16	0.34	0.2	0.17
lysY	780481	36	NA	SENSE	0	2888	2888	0	67	Intergenic	tgttaagcgtgaaggAtaacgttgcgccagc	GGTTCGAATCCTGCACGACCCACCAGTTTTAACATCAAACTCAGATGTTAA	T	0.17	0.11	0.23	0.26	0.24
lysZ	780564	-28	NA	SENSE	0	929	154.833	6	92	Intergenic	aaagattggccccgaGtaaaaatctttcagg	CGTAGGGCGAGCGAAGCGAGTCATCCTGCACGACCCACCAATCTTAAAGAT	T	0.22	0.21	0.19	0.22	0.15
lysZ	780589	-3	NA	SENSE	0	1137	1137	0	53	Intergenic	ttcaggtaacacccgTatgggtcgttagctc	CTGCACGACCCACCAATCTTAAAGATTGGCCCCGAGTAAAAATCTTTCAGG	A	0.11	0.07	0.24	0.44	0.13
lysZ	780692	25	NA	SENSE	0	1162	116.2	10	69	Intergenic	tggttactggtagagAacgtgaaggataacg	AATTGGTCGCAGGTTCGAATCCTGCACGACCCACCAATTTAAAGGTGGTTA	A	0.16	0.23	0.33	0.22	0.07
lysZ	780702	35	NA	SENSE	0	1007	100.7	10	71	Intergenic	tagagaacgtgaaggAtaacgttgcgttagc	AGGTTCGAATCCTGCACGACCCACCAATTTAAAGGTGGTTACTGGTAGAGA	T	0.31	0.12	0.2	0.17	0.2
ybhA	797591	0.08	pyridoxal phosphate (PLP) phosphatase	ANTI	3.341	769	256.333	3	15	ECK0755,JW0749,modD	ctatcgatgaaggaaGcagggtctttttcgg	CGATGATTAATTGATAGCCTGCTTCGCGAGCGCGGGCCAGGGCTTCTATCG	C	0.24	0.11	0.12	0.29	0.24
ybhJ	803961	0.55	putative hydratase	ANTI	0.83	689	689	1	1	ECK0760,JW5103	tctgatgattgcgccTgcgccaatcaaatct	GATTGGCGTATCGCCCGCGCCAAAGCATGGGCCGCAGAACGCGGTTCTGAT	G	0.04	0.04	0.22	0.48	0.22
ybhC	806445	0.05	acyl-CoA thioesterase%2C lipoprotein	SENSE	10.025	703	175.75	4	12	ECK0761,JW0755	tggcgtgacgctgacCgcctgtagctcaacc	TGTGAACACATTTTCAGTTTCCCGTCTGGCGCTGGCATTGGCTTTTGGCGT	G	0.01	0.01	0.1	0.23	0.66
moaA	816437	0.17	molybdopterin biosynthesis protein A	SENSE	38.948	2447	174.786	14	44	bisA,chlA,ECK0770,JW0764,narA	tcgccgggttacgcgCgccttcgccagactg	ACCGAGCGGCGTCACCAATAAAGGCTTTCTTACCGTCGATGAAATTCGCCG	G	0	0.02	0.09	0.48	0.41
moaA	816485	0.22	molybdopterin biosynthesis protein A	SENSE	38.948	890	80.909	11	45	bisA,chlA,ECK0770,JW0764,narA	cctgacaggaggagaGccgtctttacgccgc	CCGGGTTACGCGCGCCTTCGCCAGACTGGGCACCGAAAAAGTGCGCCTGAC	C	0.03	0.1	0.19	0.38	0.29
ybhQ	823905	0.13	inner membrane protein	SENSE	84.317	727	55.923	13	34	ECK0780,JW0774	taagttgctggcagaTtatgttgcatttact	GAGAAGCCATGAAGTGGCAACAACGTGTTCGTGTCGCAACGGGTCTAAGTT	T	0.31	0.2	0.25	0.1	0.13
ybiI	837396	17	DksA-type zinc finger protein	SENSE	22.482	710	710	1	9	Intergenic	tacaactggcgagatGcatagcgagtataat	CAGGATATAATCGCAGAGGTTCGAAAGACAGCCAGTTACGTTAACTACAAC	C	0.35	0.19	0.27	0.13	0.06
ompX	849673	0	outer membrane protein X	SENSE	96.378	1155	50.217	23	62	ECK0803,JW0799,ybiG	acatttgaggtggttAtgaaaaaaattgcat	CCCATTAATTTTTGATATATTTAAAACTTAGGACTTATTTGAATCACATTT	T	0.23	0.17	0.34	0.17	0.08
ybiP	851767	0.03	putative hydrolase%2C inner membrane	SENSE	11.863	890	68.462	13	29	ECK0804,JW0800	ccgggtatttagcccGtggactgcgttctac	GTGGCATATGAATTTAACCCTCAAAGAATCGCTTGTTACCCGTAGCCGGGT	T	0.22	0.15	0.37	0.18	0.08
mntS	852201	0.15	Mn(2)-response protein%2C MntR-repressed	SENSE	2197.69	3184	127.36	25	60	ECK4517,rybA	atgagttcaagaggtGtatgcgcgtgtttag	ATCCCTCAAGGATCGACGGGATTAGCAAGTCAGGAGGTCTTATGAATGAGT	T	0.15	0.25	0.27	0.19	0.15
ybiR	853957	0.97	putative transporter	SENSE	15.286	877	292.333	3	7	ECK0808,JW0802	cggcgttggtgggatAtgttttgttagttat	TCTGGTGGCGTTTCCATCTCTATTCAATACCGATGCTGTTGTGGGCGGCGT	T	0.05	0.09	0.16	0.27	0.44
deoR	881647	0.41	DNA-binding transcriptional repressor	SENSE	29.298	654	109	6	16	ECK0830,JW0824,nucR	actgtggcaccaccaCgccgtggattattga	AACTGGCTGCGACGCTGGTAGAACCCGATCAGACCCTCTTTTTTGACTGTG	G	0.02	0.01	0.05	0.32	0.6
ybjM	889370	0.15	inner membrane protein	SENSE	74.429	1804	451	4	19	ECK0839,JW0832	tcctcttcattgtggTgtgcctttttctggc	GAGTGAAACATAAACAACGTTGGGCGGGGGCAATCTGCTGTTTTGTCCTCT	G	0.02	0.14	0.23	0.27	0.35
rlmC	897874	0.12	23S rRNA m(5)U747 methyltransferase%2C SAM-dependent	SENSE	7.763	750	250	3	9	ECK0850,JW0843,rumB,ybjF	cggttgaggaatggtGcgcgccggtgtcagg	TCTCCGCTAAAACCGCCGATCTTAAAAATCTGCTCGCCGACTTTCCGGTTG	C	0.03	0.1	0.49	0.24	0.14
cspD	921885	-72	inhibitor of DNA replication%2C cold shock protein homolog	SENSE	680.945	600	600	0	7	Intergenic	tagagttggcgaggtTttgaacagccccctc	TGTCAAATGCTTGACGGCTCGCCCTAATTCTCTAAATTGTATTTCTAGAGT	T	0.86	0.07	0.07	0	0
clpA	922483	-4	ATPase and specificity subunit of ClpA-ClpP ATP-dependent serine protease%2C chaperone activity	SENSE	28.52	814	62.615	13	25	Intergenic	aaaattgggggaggtGcctatgctcaatcaa	GCATCCATTGCTGTGTACGCTAGAAAAAGCCTGAATGCAGGCATAAAAATT	C	0.04	0.02	0.23	0.46	0.26
clpA	922642	0.07	ATPase and specificity subunit of ClpA-ClpP ATP-dependent serine protease%2C chaperone activity	SENSE	28.52	1335	95.357	14	25	ECK0873,JW0866,lopD	ttctgtggatttggtTgcgctccgtcaggaa	GGCGCTGCTCAGTAACCCATCTGCCCGGGAGGCGCTGGAAGCGTGTTCTGT	G	0.01	0.02	0.25	0.35	0.38
serW	925079	28	NA	SENSE	9927.5	1262	1262	0	0	Intergenic	agctcgtacgaaagtGcgagcttttttttcg	GTATCGGGGGTTCGAATCCCCCCCTCACCGCCATATTTAAAGAAGAGCTCG	C	0.05	0.07	0.31	0.39	0.17
serW	925186	0.09	NA	SENSE	9927.5	926	926	0	19	ECK0874,JWR0025	acaatttggtgaggtGtccgagtggctgaag	CCCTATAGTAGCGCCCCGTTGCCACCCATGAGGTTTGGTAGCAAAACAATT	T	0	0	0.58	0.28	0.14
infA	925791	-125	translation initiation factor IF-1	SENSE	691.91	1291	58.682	22	56	Intergenic	ggtgcggcttagccgTgtgttttcggagtaa	AACGCCCATCGTTTATCTCACCGCTCCCTTATACGTTGCGCTTTTGGTGCG	G	0.04	0.07	0.22	0.32	0.35
lrp	931900	0.17	DNA-binding transcriptional dual regulator%2C leucine-binding	SENSE	46.751	668	74.222	9	22	alsB,ECK0880,ihb,JW0872,livR,lrs,lss,lstR,mbf,oppI,rblA	tgcaaaaggatgggcGtatttctaacgtcga	CTGGCAAAGATCTCGACCGTATCGATCGTAACATTCTTAATGAGTTGCAAA	T	0.02	0.07	0.25	0.42	0.25
rarA	937336	0.09	DNA-dependent ATPase involved in processing recombination intermediates at replication forks	SENSE	15.593	1407	351.75	4	14	ECK0883,JW0875,mgsA,ycaJ	ggctgcggggaagccGttgccgcgcgctatc	GCGGCCAGAAAATTTAGCACAGTATATCGGCCAGCAACATTTGCTGGCTGC	T	0.03	0.05	0.23	0.32	0.36
serC	956806	-70	3-phosphoserine/phosphohydroxythreonine aminotransferase	SENSE	14.357	617	308.5	2	13	Intergenic	aaccgatagccacagGaataatgtattacct	CCCTCAACGGTTTTACTCATTGCGATGTGTGTCACTGAATGATAAAACCGA	A	0.96	0.03	0	0	0
serC	956813	-63	3-phosphoserine/phosphohydroxythreonine aminotransferase	SENSE	14.357	973	486.5	2	12	Intergenic	agccacaggaataatGtattacctgtggtcg	CGGTTTTACTCATTGCGATGTGTGTCACTGAATGATAAAACCGATAGCCAC	T	0.64	0.05	0.08	0.09	0.14
mukF	973724	0.14	chromosome condensin MukBEF%2C kleisin-like subunit%2C binds calcium	SENSE	21.288	772	70.182	11	21	ECK0913,JW0905,kicB	ccgccatgtgagtgaTgcgtttgagcaaacc	GCGTCTGGATGGTGAGATGAGTGAAGGCGAGCTGGTGGATGCATTCCGCCA	G	0.06	0.05	0.23	0.11	0.55
ycbK	982348	0.09	hypothetical protein	SENSE	77.441	1278	75.176	17	54	ECK0917,JW0909	ggcgcttggtggcgtTgcactcggtgccgcc	CTTGATTATCATGGACAAATTCGACGCTAATCGCCGCAAATTGCTGGCGCT	G	0.01	0.05	0.29	0.39	0.27
ycbK	982378	0.15	hypothetical protein	SENSE	77.441	1513	84.056	18	54	ECK0917,JW0909	catcctgccgaccccTgcgtttgcaacactc	TCGCCGCAAATTGCTGGCGCTTGGTGGCGTTGCACTCGGTGCCGCCATCCT	G	0.07	0.06	0.18	0.3	0.39
ycbL	982942	0.11	putative metal-binding enzyme	SENSE	51.77	1021	78.538	13	27	ECK0918,JW0910	tggtgtgaacaaaccCgtctggccgcactgg	CGTATTATTCCGGTCACCGCATTCTCCCAGAACTGTTCATTAATCTGGTGT	G	0.03	0.04	0.19	0.34	0.39
ycbL	983569	49	putative metal-binding enzyme	SENSE	51.77	605	100.833	6	28	Intergenic	tggatttctggcaaaGtgcgctttgtttatg	CCCGTCTGGTAAGGCACATAAAAAAGCCCGCTTTTAATGCTGGCCTGGATT	T	0.08	0.19	0.53	0.06	0.14
aspC	983653	89	aspartate aminotransferase%2C PLP-dependent	ANTI	12.555	1621	1621	0	8	Intergenic	tattgcaggggacgcGtaggcctgataagcg	GGCACGAGCGCCTTATCCGGCCTACAAAATCGTGCAAATTCAAAATATTGC	T	0.18	0.07	0.27	0.24	0.24
ssuB	992612	0.85	alkanesulfonate transporter subunit	ANTI	0.816	1221	305.25	4	13	ECK0924,JW0916,ycbE	cgacgcggacgggggAtatccactgtcaaat	TGCAACACCTCCGCTTCCAGCTCCGCTAATCGCACCGACCCTAATCGACGC	T	0.18	0.18	0.24	0.32	0.09
ycbX	1005808	0.92	putative 2Fe-2S cluster-containing protein%3B 6-N-hydroxylaminopurine resistance protein	ANTI	5.419	2385	340.714	7	25	ECK0938,JW5126	ttcagcggcgtgactTcgccttctaaaagct	CAGCTACAGCAAAGAATGGTGCCATCATCGCCCATTGCTGATTTTTTCAGC	C	0.09	0.02	0.04	0.27	0.58
ompA	1018911	0.35	outer membrane protein A (3a%3BII*%3BG%3Bd)	SENSE	83.152	1892	51.135	37	55	con,ECK0948,JW0940,tolG,tut	tctgggtggcatggtAtggcgtgcagacact	TAAACTGGGTTACCCAATCACTGACGACCTGGACATCTACACTCGTCTGGG	T	0.03	0.09	0.42	0.31	0.15
helD	1025690	0.97	DNA helicase IV	ANTI	3.835	1048	349.333	3	23	ECK0953,JW0945,srjB	tccacaaagggagagGgattctctttgttaa	TCTTACGGTTTTCTCGCCACCGGCACATCCAGATTTTTCAGTATTTCCACA	G	0.02	0.02	0.18	0.18	0.59
insB1	1049774	21	IS1 repressor TnpA	ANTI	41.553	962	64.133	15	85	Intergenic	atctcaagcgtacgtAttgtcggtaatgact	AAGGGAGATTTCACAAGGATGTTATACTCAAAGTAGACAATCCTGATCTCA	T	0.05	0.08	0.24	0.31	0.31
insB1	1049867	114	IS1 repressor TnpA	ANTI	41.553	1828	53.765	34	110	Intergenic	tctgcgcgcctttccTacccgcagtatatag	AAGTCGTATTTCCAGAGGGGGATAGTTAACAATCTTATATTTCCCTCTGCG	A	0.02	0.01	0.24	0.3	0.44
insB1	1049904	151	IS1 repressor TnpA	ANTI	41.553	1025	85.417	12	75	Intergenic	tttccagagggggatAgttaacaatcttata	TTAATTTGTATTTTGCTAAGATTTATCTTATGCTCACAAGTCGTATTTCCA	G	0.24	0.1	0.3	0.31	0.06
serX	1096868	0.08	NA	SENSE	0	988	988	0	24	ECK1018,JWR0027	gacaatttggtgaggTgtccgagtggctgaa	GTCATGATTTCCCTAAATTAGCGCCCGTTCCAGCAAGACAGGAACGACAAT	G	0	0	0.44	0.39	0.17
serX	1096885	-10	NA	SENSE	0	1116	1116	0	23	Intergenic	tccagcaagacaggaAcgacaatttggtgag	AAGTTTGTTGACCTCAGGTCATGATTTCCCTAAATTAGCGCCCGTTCCAGC	C	0.01	0.1	0.39	0.46	0.05
csgD	1102451	-32	DNA-binding transcriptional activator for csgBA	SENSE	10.341	727	121.167	6	16	Intergenic	gaggcagctgtcaggTgtgcgatcaataaaa	CACAGCAGTGCAACATCTGTCAGTACTTCTGGTGCTTCTATTTTAGAGGCA	G	0.02	0.07	0.35	0.22	0.35
bssS	1120181	-3	biofilm regulator	SENSE	504.458	830	51.875	16	47	Intergenic	acgaattagggggccAtgatggaaaaaaata	TTCAGATAAAAACGCATTGAACCTCGAATAACGTTGTCTAGTAACACGAAT	T	0.06	0.21	0.54	0.08	0.1
plsX	1147231	0.36	putative phosphate acyltransferase	SENSE	56.198	1168	97.333	12	29	ECK1076,JW5156	attgagcgtccggcgCtggtgacggtattac	GCGCTGATGGGGCTGGCAAAATTATTACTCAAGCCCCTGGAGGGGATTGAG	T	0.02	0.08	0.33	0.32	0.25
plsX	1147761	0.86	putative phosphate acyltransferase	SENSE	56.198	1160	68.235	17	30	ECK1076,JW5156	gataaaaagtcatggTgcagccaatcagcga	CGACCAGTATAACGGCGCCTGTCTGTTAGGATTGCGCGGCACGGTGATAAA	G	0.98	0	0	0.01	0.01
cobB	1178820	-34	deacetylase of acs and cheY%2C chemotaxis regulator	SENSE	12.96	610	152.5	4	9	Intergenic	gcgtttgcgtcagcgTatttttttcagagat	TCATCGGTTAAGTCGTTTTCGTAAAAATAAACGCCGCCTGCGCGAGCGTTT	A	0.01	0.08	0.5	0.21	0.2
pepT	1186248	0.96	peptidase T	ANTI	2.538	824	412	2	7	ECK1113,JW1113	acggacgatcacctgCaccgctttttccata	CGCATCCCTTTTCGCTTACTTCCGTTGCGCCGTTAACTCGGCAATACGGAC	A	0.03	0.11	0.16	0.32	0.38
icd	1194344	-2	NA	SENSE	27.982	597	66.333	9	19	Intergenic	gctcgaaggagaggtGaatggaaagtaaagt	CGCAAACGCATATGCAACGTGGTGGCAGACGAGCAAACCAGTAGCGCTCGA	A	0.04	0.06	0.3	0.34	0.27
cohE	1202064	0.14	NA	SENSE	23.449	1030	257.5	4	12	ECK1131,JW1131,ymfK	cactatgattgatcgCgagccaacccagacc	CGCCAGAAAACTGAGAGATGGTGTTGGCGGGAATTCTTCCTTTGCCACTAT	G	0.14	0.08	0.19	0.2	0.38
ymgF	1219975	1551	inner membrane division septum protein	SENSE	69.262	681	681	1	2	Intergenic	tggagcgactaaactCgtcagcggcacaacc	TACTGGAGGTGACTTAAACATAATTTCGTCCGACTCTATTCTAAATGGAGC	G	0.04	0.03	0.25	0.22	0.47
minE	1223317	185	cell division topological specificity factor	SENSE	231.845	909	454.5	2	8	Intergenic	atgtttatgcctggtTgagtaaataacctta	ACCTCCCCCTTTACACCTTAAGGCTGTTCCCACGCACAAAACAAAATGTTT	G	0.05	0.11	0.34	0.3	0.2
ycgN	1228325	0.62	UPF0153 family cysteine cluster protein%2C function unknown	SENSE	37.027	687	171.75	4	15	ECK1169,JW5180	gctgccaatgacctgCgcttatcgtttgctg	CGACTGCATTAAATTAACCCGTGAAAATCTGCCAACATTCGAATGGCTGCC	G	0.01	0.02	0.07	0.43	0.47
dadA	1237030	0.18	D-amino acid dehydrogenase	SENSE	39.803	708	50.571	14	29	dadR,ECK1177,JW1178	gctggcggttcgtctCgacggtacgcagttc	TGTGCCTTTAAAAGCGATTAAATGGATGTTCCAGCGCCATGCGCCGCTGGC	G	0	0.01	0.32	0.24	0.43
cvrA	1239512	46	putative cation/proton antiporter	ANTI	5.992	600	60	10	28	Intergenic	attgcaggctcaggcTgcgttcagcaaagca	GTTCAATTCAACATCAAATGAAGGTTAAATTATGGACGACAAACAATTGCA	G	0.02	0.06	0.15	0.51	0.26
dhaL	1248867	0.18	dihydroxyacetone kinase%2C C-terminal domain	SENSE	38.514	632	57.455	11	20	dhaK2,ECK1187,JW5186,ptsD,ycgS	tggcgatgctgaccaCgggctaaatatgaac	TTTCAGCACCGAGAGCGAGTATCTTACCGGACTGGATCGCGAAATTGGCGA	G	0.01	0.07	0.3	0.46	0.16
dhaK	1250096	-35	dihydroxyacetone kinase%2C PTS-dependent%2C dihydroxyacetone-binding subunit	SENSE	39.972	763	95.375	8	28	Intergenic	cgtgtcgttgaacatCatccatgccctaccg	TCCCTTGCCTGATGCACAATGGATTCATCGGCAGTCAGTGGTCGCCGTGTC	A	0.04	0.07	0.27	0.22	0.4
ispE	1261246	3	4-diphosphocytidyl-2-C-methylerythritol kinase	SENSE	15.614	820	63.077	13	30	Intergenic	agccatgctttaagcCgggcaagctgagttt	CAATGGCTTTGTGGCGAAAGGCGCTAATCTTTCCCCATTGCACAGAGCCAT	G	0.01	0.06	0.19	0.56	0.18
tyrT	1286872	-27	NA	SENSE	0	756	378	2	28	Intergenic	cttcccgataagggaGcaggccagtaaaaag	ACGTAACACTTTACAGCGGCGCGTCATTTGATATGATGCGCCCCGCTTCCC	C	0.09	0.18	0.55	0.17	0.01
adhE	1294578	91	fused acetaldehyde-CoA dehydrogenase/iron-dependent alcohol dehydrogenase/pyruvate-formate lyase deactivase	SENSE	22.643	1355	271	5	17	Intergenic	ttaaactgaggcactAtaacggcttccacaa	CCCTTCTGGGCAATGCCGATCAGTTAAGGATTAGTTGACCGATCCTTAAAC	T	0.18	0.09	0.45	0.22	0.06
adhE	1297452	-108	fused acetaldehyde-CoA dehydrogenase/iron-dependent alcohol dehydrogenase/pyruvate-formate lyase deactivase	SENSE	22.643	743	74.3	10	20	Intergenic	tgagtgtgagcgcgaGtaagcttttgatttt	TAGAGATAATAACTCTAATGTTTAAACTCTTTTAGTAAATCACAGTGAGTG	T	0.12	0.08	0.25	0.24	0.31
ychE	1298713	245	putative inner membrane protein	SENSE	11.947	636	57.818	11	46	Intergenic	gcctttggtagaggaAagtgctaaataataa	CTGGGCTTGCTGAAGAATAATTGAAATGATATTATTAATTCCACTGCCTTT	A	0.06	0.03	0.34	0.41	0.15
oppB	1301637	0.78	oligopeptide transporter subunit	SENSE	60.064	776	51.733	15	30	ECK1238,JW1236,stkB	tcttatatgggccccGcatttgtcggcatta	ATCATTTTACGTCACGCATTAAAACCTGCTCTGTTACCCGTGCTCTCTTAT	C	0.19	0.05	0.29	0.26	0.21
cysB	1331847	-32	DNA-binding transcriptional dual regulator%2C O-acetyl-L-serine-binding	SENSE	9.745	670	134	5	18	Intergenic	gtgacgaaaaaacgaTgttctgatggcgtct	TTAGCACCTTTTTTATTATTAAATCGTATTAGTCACCCGCCAGGTGTGACG	G	0.04	0.03	0.15	0.18	0.61
yciX	1333636	154	hypothetical protein	SENSE	402.429	611	101.833	6	17	Intergenic	ggtcctggatgggcgCgttttctctgtcgat	AACCGTTAAGGGTGTAGCCTATGATCAACACAAATATGAAATATTGGTCCT	G	0.01	0.01	0.05	0.28	0.64
yciM	1338652	0.06	TPR-repeats-containing protein	SENSE	19.749	676	96.571	7	18	ECK1275,JW1272	tgggccgcagaagtgCgcaacaaaacaagca	TGTTGTTTCTGCTTTTGCCTGTAGCCGCTGCCTATGGCTGGTATATGGGCC	G	0.01	0.02	0.41	0.27	0.29
uspE	1395839	0.85	stress-induced protein	ANTI	10.681	719	239.667	3	9	ECK1329,JW1327,ydaA	cggtgcgtcctaccgTgcccagaaccacaat	CAATCACCTGTTCCGCCGTGTTGCCGAGGAATGCTGCTGAAATACCGGTGC	G	0.04	0.05	0.38	0.24	0.28
uspE	1396647	-1	stress-induced protein	SENSE	10.681	979	108.778	9	31	Intergenic	tgtaaggagaccctgTatggctatgtatcag	CAGATATGGGTTAATCTTTTAATTACAAACTGCGTTGACAGTTGTTGTAAG	A	0.07	0.09	0.3	0.31	0.23
fnr	1397249	0.4	DNA-binding transcriptional dual regulator%2C global regulator of anaerobic growth	SENSE	61.422	1015	63.438	16	29	ECK1330,JW1328,nirA,nirR,ossA	gcgacctggtgggatTtgacgccatcggcag	TCACTGAGCAAGGCGACGAGCAAATCACTGGTTTCCATTTAGCAGGCGACC	T	0.02	0.04	0.23	0.27	0.43
fnr	1397499	0.07	DNA-binding transcriptional dual regulator%2C global regulator of anaerobic growth	SENSE	61.422	1310	52.4	25	60	ECK1330,JW1328,nirA,nirR,ossA	tctggcggttgtgctAtccattgccaggatt	AGCAGACCTATGATCCCGGAAAAGCGAATTATACGGCGCATTCAGTCTGGC	T	0.02	0.04	0.33	0.47	0.14
feaR	1445001	0.34	DNA-binding transcriptional activator for tynA and feaB	SENSE	9.101	630	315	2	6	ECK1381,JW1379,maoB,maoR,maoX,ydbM	acgttactcgatgccTcacgcccctgttcgc	ATGGAGCAGGATGAGCGTCAGGTGCAGATTGGCGCTGGCGATATTACGTTA	C	0.13	0.19	0.34	0.25	0.09
ynbC	1477356	0.11	putative hydrolase	ANTI	1.013	1501	1501	0	0	ECK1403,JW1407	ccctcgggcatcccaGgcataaaaagcagta	CGCAAGAGATGGGCTATAACCACGCGGCCCCGAACTTTTTCCATGCCCTCG	G	1	0	0	0	0
mgrR	1620858	0.82	NA	SENSE	1586.16	638	638	0	10	ECK4510	gcattcaccgccggtTtactggcggtttttt	AAATGCCTGTTAGCGTAAAAGCAAAACACAAATCTATCCATGCAAGCATTC	T	0.17	0.04	0.43	0.27	0.09
cspB	1639181	182	Qin prophage%3B cold shock protein	SENSE	1686.9	934	62.267	15	34	Intergenic	cattgtggtgaagtgCaggtttgctgcatga	GGCTAGCATATTTGGCAAAATCTTAATCAGGAAAAGTATGCTAACCATTGT	A	0.11	0.09	0.4	0.27	0.13
quuQ	1640431	82	Qin prophage%3B predicted antitermination protein Q	SENSE	0.54	1355	1355	0	17	Intergenic	aacgatgggctttgtAtacccgacgttaaga	GACATGATGTTTGCATTTTTCAAAAAATATGGATAAAATTTTTTCAACGAT	T	0.99	0	0	0.01	0
rspA	1653253	-88	bifunctional D-altronate/D-mannonate dehydratase	SENSE	0.356	1037	1037	1	8	Intergenic	ttttttgtgatcactCcggcttttttcgatc	TCTATTTCATCTTTTGTCAACCATTCACAGCGCAAATATACGCCTTTTTTT	C	0.14	0.09	0.08	0.47	0.22
ynfH	1661642	0.01	oxidoreductase%2C membrane subunit	SENSE	3.004	761	761	0	0	ECK1585,JW5261	tgtaaaatgggaaatGgatggcatgagtggc	GCCCGACCGGCGATACCACTGGTTATCTGGCTAATCCGGAGGAAGTGTAAA	G	0.23	0.08	0.69	0	0
mlc	1666494	0.08	global DNA-binding transcriptional repressor%3B autorepressor%3B required for anaerobic growth on glucosamine	SENSE	29.374	888	80.727	11	23	dgsA,ECK1589,JW1586	agcttggtccagtctCgcgtatcgatctttc	AAATAAAGCAGACCAACGCGGGCGCGGTTTATCGCCTGATTGATCAGCTTG	G	0.01	0.1	0.13	0.27	0.48
rstB	1682241	34	sensory histidine kinase in two-component regulatory system with RstA	SENSE	12.503	1302	434	3	25	Intergenic	caagtcaccacgactGtgctataaaataagt	AACATCCCGCAATTTACCTCTGCCTGACACTACGCGCACGATGGTCAAGTC	T	0.1	0.06	0.18	0.34	0.33
slyB	1717833	-67	outer membrane lipoprotein	SENSE	57.477	1152	144	8	43	Intergenic	taaccatggattcacAtatgccatatacttt	TTGATCCTACTTTCATTATGATTTGCTCATATTTGGTAGAACATGTAACCA	T	0.09	0.04	0.2	0.44	0.23
slyB	1717862	-38	outer membrane lipoprotein	SENSE	57.477	621	51.75	12	50	Intergenic	ttgaccatgagggatGcttgcgtggcgtttc	TATTTGGTAGAACATGTAACCATGGATTCACATATGCCATATACTTTGACC	C	0.07	0.06	0.26	0.48	0.13
slyB	1717882	-18	outer membrane lipoprotein	SENSE	57.477	1007	62.938	16	51	Intergenic	cgtggcgtttcatggTgaacaggagattttt	CATGGATTCACATATGCCATATACTTTGACCATGAGGGATGCTTGCGTGGC	G	0.01	0.08	0.18	0.42	0.31
ydhO	1732557	0.12	putative peptidase%2C C40 clan	SENSE	16.019	769	192.25	4	16	ECK1651,JW5270	aaagcaagccagggaGagttctgctaccact	TTTACTTTTTACCACCCTGCCTTTAACGCCTATGGCCCATGCTTCAAAGCA	A	0.38	0.09	0.35	0.06	0.13
purR	1735801	-67	DNA-binding transcriptional repressor%2C hypoxanthine-binding	SENSE	11.166	1790	162.727	11	52	Intergenic	ttgttgtgcgtaaggTgtgtaaaggcaaacg	CCTTCCTGACGCTCCGTGTCGTTTTTCCGGCGTACCGCAACACTTTTGTTG	G	0.06	0.06	0.35	0.36	0.17
purR	1735886	0.02	DNA-binding transcriptional repressor%2C hypoxanthine-binding	SENSE	11.166	877	97.444	9	57	ECK1654,JW1650	gcaacaataaaagatGtagcgaaacgagcaa	CGATTTTGCAGGAGCTGAAGTTAGGGTCTGGAGTGAAATGGAATGGCAACA	T	0.06	0.04	0.28	0.43	0.19
ydhC	1739270	124	putative arabinose efflux transporter	SENSE	6.262	672	51.692	13	46	Intergenic	ttttacggggacaggAtcgttcccgactcac	GCCTATACTAATTTCGAGTTGTTAAAGCTACGATAAATATTATGTTTTTAC	T	0.08	0.07	0.19	0.41	0.25
lpp	1755419	-26	murein lipoprotein	SENSE	1162.97	664	166	4	54	Intergenic	aacgctacatggagaTtaactcaatctagag	ATCAAAAAAATATTCTCAACATAAAAAACTTTGTGTAATACTTGTAACGCT	T	1	0	0	0	0
pheM	1797231	19	phenylalanyl-tRNA synthetase operon leader peptide	SENSE	194.247	1810	164.545	11	33	Intergenic	caggaggctagcgcgTgagaagagaaacgga	AATGCTGCTATTTTCCGCTTCTTTTTTTACTTTAGCACCTGAATCCAGGAG	G	0.08	0.07	0.37	0.31	0.18
gapA	1860691	-104	glyceraldehyde-3-phosphate dehydrogenase A	SENSE	60.956	861	95.667	9	40	Intergenic	atgcttaggcacaggAttgatttgtcgcaat	TGTGGTCTCAAGCCCAAAGGAAGAGTGAGGCGAGTCAGTCGCGTAATGCTT	T	0.11	0.07	0.39	0.15	0.28
gapA	1860697	-98	glyceraldehyde-3-phosphate dehydrogenase A	SENSE	60.956	1471	147.1	10	39	Intergenic	aggcacaggattgatTtgtcgcaatgattga	CTCAAGCCCAAAGGAAGAGTGAGGCGAGTCAGTCGCGTAATGCTTAGGCAC	T	0.02	0.09	0.17	0.09	0.62
gapA	1860731	-64	glyceraldehyde-3-phosphate dehydrogenase A	SENSE	60.956	872	58.133	15	49	Intergenic	gattccgcttgacgcTgcgtaaggtttttgt	GCGTAATGCTTAGGCACAGGATTGATTTGTCGCAATGATTGACACGATTCC	G	0.02	0.1	0.49	0.28	0.11
leuE	1878069	76	neutral amino-acid efflux system	SENSE	16.795	655	218.333	3	12	Intergenic	tatggtgctaaaaagTaaccaataaatggta	TTGTCGCGGGCTTCCCATCTATAATCCTCCCTGATTCTTCGCTGATATGGT	A	0.07	0.03	0.04	0.13	0.73
yobF	1905627	-12	hypothetical protein	SENSE	2780.97	1336	70.316	19	72	Intergenic	cgggttaaacgaggtAcagttctgtttatgt	TAAAAATGGCTTGCCATAATTAACGTTGTATGTGATAACAGATTTCGGGTT	C	0.5	0.27	0.17	0.03	0.04
proQ	1913597	-39	RNA chaperone%2C probable regulator of ProP translation	SENSE	27.082	829	92.111	9	20	Intergenic	acgcctgttcatgccTgcgcttgttggctac	TAATCAACGGATAACGTAGCATTTACTGATAGCGTCATTATAATGACGCCT	G	0.02	0.04	0.19	0.42	0.33
edd	1932630	-2	6-phosphogluconate dehydratase	SENSE	1.988	708	354	2	8	Intergenic	caatttcaggagcctTtatgaatccacaatt	ATCCTCTGAATGAAACGCGTTGTGAATCATCCTGCTCTGACAACTCAATTT	T	0.23	0.16	0.22	0.33	0.06
nudB	1946496	0.35	dihydroneopterin triphosphate pyrophosphatase	SENSE	36.586	973	121.625	8	15	ECK1866,JW1854,ntpA,orf17,yebD	cgccgcaagctgccaTgcgcgaagtaaagga	ATTTCTGGCAGTCGGTAACCGGCAGCGTGGAAGAGGGTGAAACCGCGCCGC	G	0.03	0.06	0.3	0.46	0.14
araH	1980558	20	fused L-arabinose transporter subunits of ABC superfamily: membrane components	SENSE	0.009	614	614	1	18	Intergenic	tttttctgcaacaatTtagcgttttttccca	TCTTCGACCGTTACAAGCAAAAAGCGAAACGCACTGTCTGATGCTTTTTTC	T	0.05	0.06	0.13	0.63	0.13
glyW	1990141	0	NA	SENSE	22385.4	1432	53.037	27	158	ECK1910,ins,JWR0035,mutC,suA58,suA78	gattgcttgatgaatGcgggaatagctcagt	CGGCGGCACTGATTGCCAGACGATAATAAAATCAAGTGATTAACTGATTGC	C	0.18	0.08	0.31	0.36	0.07
glyW	1990162	-21	NA	SENSE	22385.4	1085	83.462	13	134	Intergenic	aataaaatcaagtgaTtaactgattgcttga	AGTAGAATGCAACGCATCGAACGGCGGCACTGATTGCCAGACGATAATAAA	T	0.2	0.15	0.23	0.22	0.2
sdiA	1994815	0.06	quorum-sensing transcriptional activator	SENSE	32.969	749	62.417	12	25	ECK1915,JW1901,uvrX	gcgtcgcacgatgctGttgcgttttcagagg	AGGGGCGTTGCGGTTTACTATGCAGGATAAGGATTTTTTCAGCTGGCGTCG	T	0.01	0.01	0.22	0.41	0.36
yedW	2036737	0.16	putative DNA-binding response regulator in two-component system with YedV	SENSE	22.745	1017	254.25	4	17	ECK1965,JW5322	tggcagagatgggctTtatcttgcgctgaag	GCAGGGGCTTTCCGAAGCGGGTTATGTCATCGATGCCGTTTCTGATGGCAG	T	0.01	0.05	0.35	0.23	0.36
serU	2041410	82	NA	SENSE	1767.78	871	51.235	17	32	Intergenic	tcttgaagggttagaTcgtcactgttttctg	CGACTTCCCGCCTTGCTTTTCCTAAACAGAACAATCGTAGAATATTCTTGA	C	0.14	0.06	0.26	0.33	0.21
serU	2041530	0.57	NA	SENSE	1767.78	609	304.5	2	29	ECK1971,ftsM,JWR0037,Su-1,su1,supD,supH	aaaaccggagtagggGcaactctaccggggg	CATCTGAACGGAGAGATGCCGGAGCGGCTGAACGGACCGGTCTCGAAAACC	C	0.28	0.15	0.11	0.26	0.2
asnT	2042679	31	NA	SENSE	17170.3	1552	64.667	24	151	Intergenic	cttttttagcgcaatGtcactgaccttagtt	TCACTGGTTCGAGTCCAGTCAGAGGAGCCAAATTCTAAAAATTCGCTTTTT	T	0.2	0.24	0.25	0.24	0.06
asnT	2042689	41	NA	SENSE	17170.3	1466	61.083	24	151	Intergenic	gcaatgtcactgaccTtagttgaacattgtt	GAGTCCAGTCAGAGGAGCCAAATTCTAAAAATTCGCTTTTTTAGCGCAATG	T	0.14	0.05	0.39	0.18	0.24
asnT	2042717	69	NA	SENSE	17170.3	4370	182.083	24	136	Intergenic	gttttttaacggataGcgggtttttaacatc	AAATTCGCTTTTTTAGCGCAATGTCACTGACCTTAGTTGAACATTGTTTTT	C	0.17	0.16	0.23	0.23	0.21
asnT	2042762	114	NA	SENSE	17170.3	1510	116.154	13	146	Intergenic	cctttatggttgaggGcgttttgctatgaac	GTTTTTTAACGGATAGCGGGTTTTTAACATCTTAAGCGCCCTCGACCTTTA	C	0.11	0.11	0.31	0.28	0.19
asnW	2055958	93	NA	SENSE	0	1059	132.375	8	104	Intergenic	aaaaagtgaccgggtTttttgatttctgtgt	AAAACAGTTAAAAAATAAAAATTATTTTTACCCGGTTACCTTGTAAAAAAG	T	0.02	0.04	0.16	0.45	0.33
asnW	2055968	83	NA	SENSE	0	944	118	8	105	Intergenic	ttaccttgtaaaaaaGtgaccgggttttttg	TATGAGTCTCAAAACAGTTAAAAAATAAAAATTATTTTTACCCGGTTACCT	T	0.14	0.1	0.21	0.22	0.32
asnW	2055977	74	NA	SENSE	0	1406	175.75	8	102	Intergenic	tttacccggttacctTgtaaaaaagtgaccg	AGACATCTCTATGAGTCTCAAAACAGTTAAAAAATAAAAATTATTTTTACC	G	0.06	0.02	0.13	0.36	0.43
asnW	2055982	69	NA	SENSE	0	1474	184.25	8	102	Intergenic	ttatttttacccggtTaccttgtaaaaaagt	TTTTGAGACATCTCTATGAGTCTCAAAACAGTTAAAAAATAAAAATTATTT	A	0.34	0.19	0.28	0.13	0.06
asnW	2056028	23	NA	SENSE	0	1737	133.615	13	121	Intergenic	gttttgagacatctcTatgagtctcaaaaca	TCCGTATGTCACTGGTTCGAGTCCAGTCAGAGGAGCCAAATTTTAGTTTTG	A	0.14	0.23	0.25	0.19	0.19
asnW	2056121	0.07	NA	SENSE	0	1195	1195	1	54	ECK1979,JWR0039	ttctcacgattcctcTgtagttcagtcggta	AACAGGCTTTGACATTGTGGGTGGGCATCGCTAATATTCGCCTCGTTCTCA	G	0.02	0.07	0.85	0.05	0.01
asnU	2057880	0.07	NA	SENSE	0	1077	1077	0	34	ECK1981,JWR0040	caacaacgattcctcTgtagttcagtcggta	AAAAATCGGGTTTGACAAAAGATTTTTCGCCGTTAAGATGTGCCTCAACAA	G	0.93	0.06	0	0	0
asnU	2057963	13	NA	SENSE	0	687	343.5	2	51	Intergenic	ccaaattcctgaaaaGcccgcttttatagcg	GGACTGTTAATCCGTATGTCACTGGTTCGAGTCCAGTCAGAGGAGCCAAAT	C	0.25	0.03	0.16	0.32	0.25
cbl	2057971	17	DNA-binding transcriptional activator for the ssuEADCB and tauABCD operons	ANTI	2.3	826	275.333	3	50	Intergenic	ctgaaaagcccgcttTtatagcgggattttt	AATCCGTATGTCACTGGTTCGAGTCCAGTCAGAGGAGCCAAATTCCTGAAA	T	0.07	0.12	0.41	0.22	0.18
cbl	2057983	5	DNA-binding transcriptional activator for the ssuEADCB and tauABCD operons	ANTI	2.3	788	262.667	3	34	Intergenic	cttttatagcgggatTtttgctatatctgat	ACTGGTTCGAGTCCAGTCAGAGGAGCCAAATTCCTGAAAAGCCCGCTTTTA	T	0.04	0.11	0.32	0.32	0.21
hisL	2088090	20	his operon leader peptide	SENSE	753.175	2104	56.865	37	82	Intergenic	tcaggcgatgtgtgcTggaagacattcagat	TTCAATTTAAACACCACCATCATCACCATCATCCTGACTAGTCTTTCAGGC	G	0.07	0.04	0.14	0.44	0.31
rfbB	2111221	-136	dTDP-glucose 4%2C6 dehydratase%2C NAD(P)-binding	SENSE	20.28	969	138.429	7	24	Intergenic	cgagtgggtaacgctCgtcacatcataggca	GCGGATTGGTAAGACAATTAGCGTTTGAATTTTTCGGGTTTAGCGCGAGTG	G	0.06	0.03	0.08	0.5	0.33
wcaN	2111366	92	putative regulatory subunit for GalU	SENSE	46.002	1242	207	6	28	Intergenic	gcgaatcttcctgccGttgttttatataaac	GAAAATTATAACGGCAGTGAAAATTCGCAGCAAAAGTAATTTGTTGCGAAT	T	0.01	0.04	0.35	0.33	0.27
wcaN	2111391	67	putative regulatory subunit for GalU	SENSE	46.002	749	107	7	33	Intergenic	aaattcgcagcaaaaGtaatttgttgcgaat	TCTGACCGGATGTAACGGTTGATAAGAAAATTATAACGGCAGTGAAAATTC	T	0.21	0.12	0.12	0.24	0.31
cyaR	2165169	0.36	NA	SENSE	1551.5	786	131	6	29	ECK2078,JWR0243,ryeE	cataaaatgctagctGtaccaggaaccacct	CTGCATTTATTAAGGTTATCATCCGTTTCGCTGAAAAACATAACCCATAAA	T	0.22	0.07	0.35	0.22	0.14
gatD	2170861	0.03	NA	SENSE	117.89	3822	93.22	41	131	ECK2084,JW2075	actgatggtatcgtgCgcgttgcagaaagcg	CCCCCTTAACAATCAGGAGTTTTTATGAAATCAGTGGTGAATGATACTGAT	G	0.04	0.08	0.12	0.15	0.61
gatB	2172550	0.13	galactitol-specific enzyme IIB component of PTS	SENSE	1347.39	4423	60.589	73	160	ECK2086,JW2077	ttgcggaggcgcggtTgcgacctctacgatg	GTAACAATAAAAAGGACTATTTATGAAACGCAAGATTATTGTCGCTTGCGG	G	0	0.05	0.2	0.2	0.55
yehU	2212465	0.12	putative sensory kinase in two-component system with YehT%2C inner membrane protein	SENSE	17.581	753	75.3	10	23	ECK2118,JW5353	cacattgacgattctAttgccaatacccgtg	ATCGTCTTTTCCATCTTCTGCATCATGGGCACCTGGTTTGGGTTGCACATT	T	0.13	0.04	0.09	0.39	0.35
cdd	2229858	-8	cytidine/deoxycytidine deaminase	SENSE	75.148	599	85.571	7	60	Intergenic	ttacatgattatgagGcaacgccatgcatcc	CAGATCACATATAAAGCCACAACGGGTTCGTAAACTGTTATCCCATTACAT	C	0.34	0.11	0.37	0.14	0.04
cdd	2229866	0	cytidine/deoxycytidine deaminase	SENSE	75.148	1195	149.375	8	58	ECK2136,JW2131	ttatgaggcaacgccAtgcatccacgttttc	ATATAAAGCCACAACGGGTTCGTAAACTGTTATCCCATTACATGATTATGA	T	0.2	0.06	0.17	0.4	0.16
preA	2234507	0.99	dihydropyrimidine dehydrogenase%2C NADH-dependent%2C subunit C	ANTI	8.361	1038	86.5	12	34	ECK2140,JW2134,yeiA	ttacaacgttaccggGtgttctttctcgcct	GCCGCATCCGGCGACAGGAACCAAATGCCGGATGCGTCTCTGGTTTTACAA	T	0.27	0.06	0.08	0.21	0.38
preA	2234534	12	dihydropyrimidine dehydrogenase%2C NADH-dependent%2C subunit C	ANTI	8.361	733	61.083	12	39	Intergenic	aaccaaatgccggatGcgtctctggttttac	GTTTTGTAGGCCGGATAAGGCGTTCAAGCCGCATCCGGCGACAGGAACCAA	C	0.02	0.06	0.13	0.4	0.39
yeiB	2240842	0.13	putative inner membrane protein	SENSE	16.515	2569	256.9	10	30	ECK2145,JW2139	cgggatgcatggactTgggcatttcttgatc	AAGGCGGCTTATCTCAATCCCGCCTGGTACGGTGCTATTACGCCGCGGGAT	G	0.03	0.04	0.19	0.44	0.3
folE	2241691	-17	GTP cyclohydrolase I	SENSE	27.069	1507	251.167	6	16	Intergenic	cggaggcgtcacaccTgcaggagaaatcata	TAATCAGGCTGTAAATCAGCTTAATAACTTTGCCCCCACGCAGGGCGGAGG	G	0.01	0.03	0.08	0.22	0.66
fruB	2261574	-57	NA	SENSE	3.416	3521	3521	1	21	Intergenic	aaccctaagccaggtTggcgctttttttctc	GAAGTATTATGCTTTCTTGAAACGTTTCAGCGCGATCTTGTCTTTAACCCT	G	0.12	0.09	0.2	0.31	0.28
spr	2267852	-149	mutational suppressor of prc thermosensitivity%2C outer membrane lipoprotein	SENSE	230.963	739	67.182	11	50	Intergenic	tgcctcggcggtagaTtatcctcacagcata	ACCGCTCGCCAAGACCGCACCAATCGGGTAATCTCGAACTCGTTTTGCCTC	T	0.02	0.09	0.14	0.21	0.54
proL	2284463	154	NA	SENSE	3608.66	844	844	0	0	Intergenic	cggcgattctaccccTgcgccattgccatag	TTTCTGTTATCAGAACGTCCAGACCACACCCGCCTGAGTATTCCACGGCGA	G	0.02	0.06	0.42	0.25	0.25
ompC	2309640	28	outer membrane porin protein C	SENSE	114.119	793	52.867	15	44	Intergenic	tcgaacaaagggcctGcgggcccttttttca	ATCGTAGCTCTGGGTCTGGTTTACCAGTTCTAATCTCGATTGATATCGAAC	C	0.08	0.06	0.37	0.31	0.18
micF	2311165	0.64	NA	SENSE	2156.97	1492	373	4	37	ECK2208,IS113,JWR0043,stc	tgtctgtttacccctAtttcaaccggatgcc	CGCTATCATCATTAACTTTATTTATTACCGTCATTCATTTCTGAATGTCTG	T	0.05	0.13	0.37	0.19	0.26
yfaT	2332015	343	DUF1175 family protein%2C function unknown	ANTI	0.694	698	698	1	3	Intergenic	cggcgagatttgccgTaccagttatcccaca	GTCACATTCTGCCGTGACTGAGAAGAGAAAGTACGCTGCATCACGCGGCGA	A	0.04	0.11	0.14	0.32	0.39
glpA	2350743	0.05	sn-glycerol-3-phosphate dehydrogenase (anaerobic)%2C large subunit%2C FAD/NAD(P)-binding	SENSE	18.667	654	59.455	11	20	ECK2233,JW2235	agccgggattgcccgCgactgtgccctgcgc	CTCGCAATCAAGTGACGTGATTATCATTGGCGGCGGCGCAACGGGAGCCGG	G	0.01	0.02	0.09	0.2	0.67
arnF	2371122	0.54	NA	ANTI	6.122	802	160.4	5	17	ECK2252,JW5373,pbgE3,pmrM,yfbJ	ttgcttagcgcaagtTtatgaagcgttttat	GCAATCCATACCAGCACATAACTCATACTGAGCAAGGCATAGGCTTTGCTT	T	0.14	0.16	0.19	0.34	0.16
yfbP	2387975	0.99	TPR-like repeats-containing protein	ANTI	4.801	598	74.75	8	21	ECK2269,JW2270	agcgttaagtgaactGtgtacgactatcgcc	GCTCGGCGGTTTTTCTGAAAAAGAAGGGATAGTAGATAGACGCAGAGCGTT	T	0	0.19	0.38	0.31	0.12
nuoN	2388763	0.52	NADH:ubiquinone oxidoreductase%2C membrane subunit N	SENSE	33.17	623	62.3	10	23	ECK2270,JW2271	cttcggtgtggtgatGcgtctgttcctctac	TGCGCCGGTTTCCACTTTCCTGGCGACGGCGAGCAAAATCGCTATCTTCGG	C	0.03	0.07	0.34	0.29	0.27
nuoA	2403186	-92	NADH:ubiquinone oxidoreductase%2C membrane subunit A	SENSE	258.299	3793	80.702	47	91	Intergenic	atttctacagtgattGtaaggttttttttat	TTATAGAAAGGAGTAAAAAACCACATCAATTAGCTGTATAAAAGAATTTCT	T	0.25	0.16	0.15	0.3	0.14
hisJ	2424876	-66	histidine/lysine/arginine/ornithine transporter subunit	SENSE	24.069	1733	192.556	9	26	Intergenic	cttgatggtcaatttTatggcacgataagtg	ATTTTTAATGAAAAATAATACGTCTAACGGGGCGGGATATTTTGCCTTGAT	A	0.03	0.14	0.17	0.41	0.25
cvpA	2428868	-83	membrane protein required for colicin V production	SENSE	9.389	3843	640.5	6	62	Intergenic	tattgatgcgcgggaAggaaatccctacgca	GGCATAAAAAGTCGATGGCGTTGAATATTTTTTCAGCGCCATTTTTATTGA	G	0.15	0.21	0.15	0.2	0.29
cvpA	2428904	-119	membrane protein required for colicin V production	SENSE	9.389	710	142	5	78	Intergenic	agtcgatggcgttgaAtattttttcagcgcc	ACGCCGCATCCGACACGCATTGCCCGATGCCGCAAAGGCATAAAAAGTCGA	T	0.03	0.07	0.39	0.21	0.3
dedD	2429623	0.13	membrane-anchored periplasmic protein involved in septation	SENSE	22.838	721	144.2	5	14	ECK2308,JW5378	tccagggctgctggaCgggcagaaaaaacat	GTTAGTGGGCACGATCGTGCTGGTGGCGCTGGGGGTGATTGTACTTCCAGG	G	0.03	0.05	0.16	0.41	0.35
folC	2430923	0.03	bifunctional folylpolyglutamate synthase/ dihydrofolate synthase	SENSE	9.797	808	101	8	14	dedC,ECK2309,JW2312	cgcgtcgcctctggcTtcgtggctttcttat	TAACGAATCAGCGGATACCATGATTATCAAACGCACTCCTCAAGCCGCGTC	T	0.01	0.1	0.27	0.27	0.35
argW	2464353	0.3	NA	SENSE	6820.48	6723	611.182	11	118	ECK2342,JWR0044	tagttaaatggatatAacgagcccctcctaa	ACCCCGCACTCCATTAGCGGGTATACTCATGCCGCATTGTCCTCTTAGTTA	A	0.24	0.12	0.22	0.21	0.2
argW	2464359	0.38	NA	SENSE	6820.48	1217	93.615	13	147	ECK2342,JWR0044	aatggatataacgagCccctcctaagggcta	CACTCCATTAGCGGGTATACTCATGCCGCATTGTCCTCTTAGTTAAATGGA	C	0.16	0.12	0.11	0.16	0.45
argW	2464366	0.47	NA	SENSE	6820.48	2511	167.4	15	142	ECK2342,JWR0044	ataacgagcccctccTaagggctaattgcag	TTAGCGGGTATACTCATGCCGCATTGTCCTCTTAGTTAAATGGATATAACG	A	0.14	0.14	0.12	0.17	0.43
gtrS	2468670	186	serotype-specific glucosyl transferase%2C CPS-53 (KpLE1) prophage	ANTI	14.5	635	635	0	1	Intergenic	ggttctggagggggtTtgttgtgggcaatga	AGTTAGTATATGTATCTATCACTGTTGATGATAATATCAGCACTTGGTTCT	T	0.04	0.08	0.32	0.3	0.26
evgA	2481664	-113	DNA-binding response regulator in two-component regulatory system with EvgS	SENSE	29.416	981	327	3	48	Intergenic	ggtatacttgtcgaaTtatcttaaaggaagc	CCCTGATTTTATTGTTGACATTTCATTTATGCCGACTATTTATATGGTATA	T	0.99	0	0.01	0	0
evgA	2481720	-57	DNA-binding response regulator in two-component regulatory system with EvgS	SENSE	29.416	1455	145.5	10	54	Intergenic	aaatgagatgacgccTtatgtctgtattact	CGAATTATCTTAAAGGAAGCTCAGATTTTCTTATTTTTATTGAGAAAATGA	T	0.07	0.09	0.14	0.35	0.35
evgS	2482522	0.04	hybrid sensory histidine kinase in two-component regulatory system with EvgA	SENSE	9.354	789	71.727	11	21	ECK2366,JW2367	acacttgatccactaCgtctgagcaacaagg	GAAGATTACATCGAATATCGTGGCATCAGTAGTAACAACCGTGTCACACTT	G	0.02	0.03	0.19	0.13	0.63
oxc	2488331	0.97	oxalyl CoA decarboxylase%2C ThDP-dependent	ANTI	0.922	621	621	0	3	ECK2369,JW2370,yfdU	tatggccactttcagTtcctgctgcagggtc	TCAGTATTTAATTACCAGCGACTTGTTTTGGGTTAAGTTTGGTAATATGGC	T	0.65	0.07	0.25	0.01	0.03
lpxP	2493739	0.08	palmitoleoyl-acyl carrier protein (ACP)-dependent acyltransferase	SENSE	19.403	848	60.571	14	30	ddg,ECK2374,JW2375	tggtttgggcttggtGtactctggctttggg	TGCAAATTTTCCCGCGAGTTTCTACATCCTCGCTACTGGCTCACATGGTTT	T	0.12	0.12	0.59	0.13	0.04
ypdA	2497789	0.65	putative sensory kinase in two-component system with YpdB	SENSE	6.05	1447	1447	0	1	ECK2376,JW5388	ttcgcgccctgcaaaGcaaaattaatcccca	TTTCACGCGCCGAGCAGCTACGTGAAATGGCAAATAAGGCAGAGCTTCGCG	C	1	0	0	0	0
glk	2506385	98	glucokinase	SENSE	17.031	759	759	1	11	Intergenic	cacaaggtcgacctgCgtcacacttccgtac	ATCTTTTAAATCATACAGTTTATTCAATTTTTCTTTGTGTCCCCTCACAAG	G	0.11	0.01	0.03	0.19	0.67
yfeA	2513651	14	putative diguanylate cyclase	ANTI	10.051	948	948	0	9	Intergenic	gggataattccccggTttttttacgcctgtt	GGCGTCGCATTCTTCAGATGGTTCAACCCTTAAGTTAGCGCTTATGGGATA	T	0.12	0.19	0.39	0.25	0.05
alaX	2515979	84	NA	SENSE	9816.98	999	83.25	12	50	Intergenic	tacgtccgggttagtGccgcctggtgaaagc	CGGGGGTTTTTTGTCTCTGCTTTTTGCCGCTTTTGTAATACAGTCTACGTC	C	0.05	0.09	0.31	0.27	0.29
alaX	2516040	23	NA	SENSE	9816.98	682	113.667	6	80	Intergenic	aaccctcgctgcaaaGcgggggttttttgtc	GCAAGAGGTCAGCGGTTCGATCCCGCTTAGCTCCACCAAATTTCCAACCCT	C	0.09	0.15	0.29	0.26	0.21
alaX	2516045	18	NA	SENSE	9816.98	749	93.625	8	88	Intergenic	tttccaaccctcgctGcaaagcgggggtttt	GGCATGCAAGAGGTCAGCGGTTCGATCCCGCTTAGCTCCACCAAATTTCCA	C	0.12	0.04	0.3	0.37	0.17
alaX	2516127	0.15	NA	SENSE	9816.98	805	805	0	118	alaWbeta,ECK2390,JWR0046	tcgtggggctatagcTcagctgggagagcgc	AGCTCCACCAAATTTTGCACCCAGCAAACTTGGTACGTAAACGCATCGTGG	C	0.02	0.05	0.14	0.47	0.32
alaX	2516133	0.07	NA	SENSE	9816.98	2115	2115	0	108	alaWbeta,ECK2390,JWR0046	aacgcatcgtggggcTatagctcagctggga	CCGCTTAGCTCCACCAAATTTTGCACCCAGCAAACTTGGTACGTAAACGCA	A	0.13	0.09	0.32	0.17	0.29
alaX	2516141	-3	NA	SENSE	9816.98	755	755	0	113	Intergenic	ggtacgtaaacgcatCgtggggctatagctc	GTTCGATCCCGCTTAGCTCCACCAAATTTTGCACCCAGCAAACTTGGTACG	G	0.07	0.04	0.23	0.4	0.26
alaX	2516152	-14	NA	SENSE	9816.98	1328	1328	0	129	Intergenic	ccagcaaacttggtaCgtaaacgcatcgtgg	AGAGGTCAGCGGTTCGATCCCGCTTAGCTCCACCAAATTTTGCACCCAGCA	G	0.18	0.05	0.47	0.18	0.13
alaW	2516163	15	NA	SENSE	0	666	666	0	143	Intergenic	aaattttgcacccagCaaacttggtacgtaa	CATGGCATGCAAGAGGTCAGCGGTTCGATCCCGCTTAGCTCCACCAAATTT	A	0.13	0.25	0.31	0.2	0.12
alaW	2516248	0.07	NA	SENSE	0	2255	2255	0	83	alaWalpha,ECK2391,JWR0045	tttacgtgacggggcTatagctcagctggga	CATTCGGGCGGAATTCATATGATGCCGCCCGTCAACTCGACAAGCTTTACG	A	0.2	0.13	0.19	0.37	0.12
yfeD	2516890	0.14	conserved protein%2C DUF1323 family%3B N-terminal HTH domain of the MerR superfamily	SENSE	68.826	816	204	4	14	ECK2393,JW2394	ctgaatgcctcggtgTggctaaacaaactgt	ATAATATGAAAAGATTACGCAATAAAATGACCACCGAAGAACTGGCTGAAT	G	0.04	0.08	0.21	0.27	0.4
gltX	2518623	0.05	glutamyl-tRNA synthetase	SENSE	18.43	883	88.3	10	21	ECK2394,JW2395	cgcgcgtactgctctTtactcctggcttttt	AACTCGCTTCGCGCCAAGCCCAACAGGCTATCTGCACGTTGGCGGCGCGCG	T	0.02	0.06	0.17	0.33	0.42
valU	2518959	0.08	NA	SENSE	0	1942	1942	0	68	ECK2395,JWR0047,valUalpha	acacagcgggggtgaTtagctcagctgggag	GAAAATGCGTTGACTCATTTTGAACTCTCCCTATAATGCGACTCCACACAG	T	0.77	0.21	0.02	0	0
valX	2519053	-20	NA	SENSE	0	1353	1353	0	157	Intergenic	tgtagtctccgccgtGtagcaagaaattgag	AGGGGGTCGGCGGTTCGATCCCGTCATCACCCACCAACTACTTTATGTAGT	T	0.07	0.12	0.5	0.25	0.06
valX	2519064	-9	NA	SENSE	0	913	913	0	154	Intergenic	ccgtgtagcaagaaaTtgagaagtgggtgat	GGTTCGATCCCGTCATCACCCACCAACTACTTTATGTAGTCTCCGCCGTGT	T	0.11	0.03	0.21	0.37	0.27
valX	2519079	0.08	NA	SENSE	0	1991	1991	0	153	ECK2396,JWR0048,valUbeta	ttgagaagtgggtgaTtagctcagctgggag	TCACCCACCAACTACTTTATGTAGTCTCCGCCGTGTAGCAAGAAATTGAGA	T	0.26	0.09	0.17	0.24	0.25
valX	2519157	9	NA	SENSE	0	943	943	0	207	Intergenic	cccaccactttctcgCcagctaaatttcttg	CACCTCCCTTACAAGGAGGGGGTCGGCGGTTCGATCCCGTCATCACCCACC	C	0.01	0.01	0.24	0.44	0.3
valX	2519163	15	NA	SENSE	0	1112	1112	0	201	Intergenic	actttctcgccagctAaatttcttgtaaaaa	CCTTACAAGGAGGGGGTCGGCGGTTCGATCCCGTCATCACCCACCACTTTC	A	0.32	0.14	0.31	0.12	0.11
valY	2519180	-15	NA	SENSE	0	1429	1429	0	144	Intergenic	atttcttgtaaaaatGtgaagtaccgaagtg	CGGCGGTTCGATCCCGTCATCACCCACCACTTTCTCGCCAGCTAAATTTCT	T	0.15	0.19	0.32	0.26	0.09
valY	2519188	-7	NA	SENSE	0	1100	1100	0	156	Intergenic	taaaaatgtgaagtaCcgaagtgggtgatta	CGATCCCGTCATCACCCACCACTTTCTCGCCAGCTAAATTTCTTGTAAAAA	C	0.04	0.14	0.03	0.18	0.61
valY	2519202	0.09	NA	SENSE	0	1956	1956	0	154	ECK2397,JWR0049,valUgamma	accgaagtgggtgatTagctcagctgggaga	CCCACCACTTTCTCGCCAGCTAAATTTCTTGTAAAAATGTGAAGTACCGAA	A	0.18	0.2	0.21	0.22	0.19
lysV	2519279	0.05	NA	SENSE	0	1444	1444	0	122	ECK2398,JWR0050,supN	cccaccacttcgggtCgttagctcagttggt	CACCTCCCTTACAAGGAGGGGGTCGGCGGTTCGATCCCGTCATCACCCACC	G	0.09	0.02	0.15	0.39	0.34
lysV	2519288	0.17	NA	SENSE	0	935	935	0	110	ECK2398,JWR0050,supN	tcgggtcgttagctcAgttggtagagcagtt	TACAAGGAGGGGGTCGGCGGTTCGATCCCGTCATCACCCACCACTTCGGGT	G	0	0.04	0.3	0.27	0.4
cysK	2531559	157	cysteine synthase A%2C O-acetylserine sulfhydrolase A subunit	SENSE	9.951	1914	147.231	13	53	Intergenic	taatcgttacaggaaAagccaaagctgaatc	TCGGAACTGGTATTTAACCAGACTAATTATTTTGATGCGCGAAATTAATCG	A	0.18	0.07	0.3	0.31	0.13
crr	2534006	0.29	glucose-specific enzyme IIA component of PTS	SENSE	82.026	1266	52.75	24	47	ECK2412,gsr,iex,JW2410,tgs,treD	atcgttggtgatggtAttgctatcaaaccaa	ATCGTCAATATCGAAGACGTGCCGGATGTCGTTTTTGCGGAAAAAATCGTT	T	0.06	0.11	0.2	0.46	0.17
crr	2534331	0.93	glucose-specific enzyme IIA component of PTS	SENSE	82.026	694	63.091	11	22	ECK2412,gsr,iex,JW2410,tgs,treD	ccggtagcgtaaccgTgggtgaaaccccggt	TTGTTATCTCCAACATGGACGAAATCAAAGAACTGATCAAACTGTCCGGTA	G	0.03	0.06	0.28	0.24	0.4
ucpA	2542082	0.71	furfural resistance protein%2C predicted short-chain oxidoreductase	SENSE	40.991	597	66.333	9	27	ECK2421,JW5394,yfeF	ttgcccgggatacgtGcgcacaccaatggcg	GCTGGCGGTGGAGTACGCGCAGTCTGGTATTCGCGTTAACGCCATTTGCCC	C	0.02	0.02	0.16	0.55	0.24
ucpA	2542130	0.65	furfural resistance protein%2C predicted short-chain oxidoreductase	SENSE	40.991	702	58.5	12	29	ECK2421,JW5394,yfeF	atcgctggcggtggaGtacgcgcagtctggt	AACGGCGTACGCCTTAACGAAAGCGGCGATTGTTGGCCTGACAAAATCGCT	T	0.11	0.18	0.14	0.43	0.14
ucpA	2542634	0.01	furfural resistance protein%2C predicted short-chain oxidoreductase	SENSE	40.991	703	78.111	9	29	ECK2421,JW5394,yfeF	taaaatgggtaaactCacgggcaagacagca	TCAGAGGGAATGGAGTGTAACGCTCTGTATTAACAAGGAGAGCATTAAAAT	A	0.3	0.04	0.07	0.45	0.15
ypeA	2549863	0.7	putative acyltransferase with acyl-CoA N-acyltransferase domain	SENSE	33.81	628	104.667	6	11	ECK2429,JW2427	ctgattgctcgtggcTgcccgaaaattcaga	GGGCGTGGGATTGCCAATGCGTTGCTTAATCGGCTGGAGAAAAAGCTGATT	G	0.04	0.11	0.38	0.37	0.1
eutB	2556019	0.5	ethanolamine ammonia-lyase%2C large subunit%2C heavy chain	ANTI	1.308	1417	101.214	14	38	ECK2436,JW2434	tcgatctgggtggtgAcgtgcgccagtacac	ATACTCTGGAAAATCAGCCCGCCCGGTGCGCCACGACGGATCGCTTCGATC	C	0.17	0.17	0.32	0.28	0.06
eutB	2556024	0.5	ethanolamine ammonia-lyase%2C large subunit%2C heavy chain	ANTI	1.308	791	56.5	14	41	ECK2436,JW2434	ctgggtggtgacgtgCgccagtacacagccc	CTGGAAAATCAGCCCGCCCGGTGCGCCACGACGGATCGCTTCGATCTGGGT	G	0.02	0.02	0.16	0.22	0.58
intZ	2557237	0.3	NA	SENSE	10.245	740	246.667	3	7	ECK2437	accagggttggagggTggtcggaatcctatg	AACATGGCGGCAGGATTTAAGAAGGTGGCGGAAGACTGGTTTGCTACCAGG	G	0.03	0.07	0.21	0.4	0.29
ypfG	2580742	0.05	NA	SENSE	4.553	1080	1080	1	5	ECK2461,JW2450	ccgacgtctttggtgTgggcggcaccagcgc	TCCATGCGCTATCGCATTTTCCTTCTCTTTTTTTTCGCTTTGTTGCCGACG	G	0.04	0.17	0.19	0.39	0.21
ypfH	2591046	48	putative hydrolase	ANTI	4.519	1322	1322	1	9	Intergenic	ggcaatggtgaacgaTgcctgatgcgacgct	CTGAGTGCTCAACCGTAGGCCGGATAAGGCGTTAACGCCGCATCCGGCAAT	G	0.04	0.02	0.2	0.29	0.44
purM	2619129	-90	phosphoribosylaminoimidazole synthetase	SENSE	2.532	840	840	1	12	Intergenic	gtgcaaaaaggttgtGtaaagcagtctcgca	TACCCTGGCACAAGTCTTCTTTCGCCGCGCGCCTGGGGAAAAGACGTGCAA	T	0.11	0.22	0.4	0.13	0.15
yfgG	2627586	83	hypothetical protein	SENSE	1254.24	1678	62.148	27	62	Intergenic	ttatcaaagcggcagAtattctttcatctta	AGAACATAACGGCACTTCGCTGTCGGATGCTTTTGCTGTTTGGGATTATCA	T	0.32	0.07	0.16	0.21	0.24
xseA	2632256	0	exonuclease VII%2C large subunit	SENSE	25.746	677	67.7	10	37	ECK2505,JW2493,xse	tgatctcgctcacatGttaccttctcaatcc	GAAGGGCGGGTTACTATCGACTGAATAACCTGCTGATTTAGAATTTGATCT	T	0.1	0.1	0.18	0.38	0.24
ispG	2639455	0.33	1-hydroxy-2-methyl-2-(E)-butenyl 4-diphosphate synthase	SENSE	36.23	652	54.333	12	25	ECK2511,gcpE,JW2499	catggtggttgactgTgcgcgcgataaaaac	TCTGCGTATTAACCCTGGCAATATCGGTAATGAAGAGCGTATTCGCATGGT	G	0.09	0.07	0.14	0.44	0.25
rodZ	2640998	-132	cytoskeletal protein required for MreB assembly	SENSE	38.543	1360	75.556	18	47	Intergenic	ttagccttagtgaatGtgggctttgtcacga	CGTTTTTGCTGACTTTAAGGCAGTATGTAACGATGCAACAGTAAGTTAGCC	T	0.17	0.04	0.33	0.37	0.09
ndk	2642473	0.96	multifunctional nucleoside diphosphate kinase and apyrimidinic endonuclease and 3'-phosphodiesterase	SENSE	49.295	756	75.6	10	19	ECK2514,JW2502	tggcgaaggcgaagtGtgcccgcgcacccgt	TTCTGATTCCGTCGAATCTGCCGCTCGCGAAATCGCTTATTTCTTTGGCGA	T	0	0.05	0.3	0.3	0.35
hscA	2656288	0.36	DnaK-like molecular chaperone specific for IscU	SENSE	22.959	788	112.571	7	16	ECK2523,hsc,JW2510	cgcttaagtcgcggcGtgtttgaagtgctgg	GCCGTTTATGACCTCGGTGGCGGGACGTTTGATATTTCCATTCTGCGCTTA	T	0.01	0.09	0.17	0.48	0.25
hscA	2656886	0.04	DnaK-like molecular chaperone specific for IscU	SENSE	22.959	921	61.4	15	34	ECK2523,hsc,JW2510	tctggcggccggtatTgacctgggcacaacc	ACAAATTAGTGAACCTGGTTTGAGTGCTGCGCCGCATCAGCGTCGTCTGGC	G	0.03	0.02	0.19	0.33	0.43
iscR	2659741	0.84	DNA-binding transcriptional repressor	SENSE	58.968	650	65	10	20	ECK2528,JW2515,yfhP	aggaagtgctggatgTgtctggtcgtcagca	CCGGTTTTCTCAACAACATTACTTTAGGCGAACTGGTTAATAACCAGGAAG	G	0.01	0.08	0.26	0.13	0.51
iscR	2660164	-11	DNA-binding transcriptional repressor	SENSE	58.968	871	72.583	12	26	Intergenic	ggggcgagtttgaggTgaagtaagacatgag	CCTGCTATGCAATACCCCCACTTTTACAATAAAAAACCCCGGGCAGGGGCG	G	0.07	0.03	0.42	0.38	0.1
trmJ	2661284	0.08	tRNA mC32%2CmU32 2'-O-methyltransferase%2C SAM-dependent	SENSE	52.019	4016	267.733	15	55	ECK2529,JW2516,yfhQ	gcaatatgggttctgTtgcccgtgccatgaa	TGCTGCAAAATATTCGAATTGTGCTGGTGGAGACGTCACACACCGGCAATA	T	0.11	0.07	0.34	0.22	0.26
trmJ	2661316	0.04	tRNA mC32%2CmU32 2'-O-methyltransferase%2C SAM-dependent	SENSE	52.019	832	83.2	10	69	ECK2529,JW2516,yfhQ	tcgaattgtgctggtGgagacgtcacacacc	TGCGTGAATAATCTTTAGATGAAGAAAGACAATGCTGCAAAATATTCGAAT	G	0.25	0.17	0.32	0.23	0.03
suhB	2661820	0.44	inositol monophosphatase	SENSE	40.214	1007	50.35	20	39	ECK2530,JW2517,ssyA	tgtggtatacgatccTatgcgtaacgaactg	CGCGGTATCTATCGCTGTTCGTATCAAAGGCCGCACCGAAGTTGCTGTGGT	A	0.02	0.06	0.27	0.18	0.47
hcaR	2666212	0.79	DNA-binding transcriptional activator of 3-phenylpropionic acid catabolism	SENSE	28.938	1100	122.222	9	23	ECK2534,JW2521,phdR,yfhT	tggtgggcatggggcTgggcgtcactttgat	CAAATATCGTCCAGGTGGCAACGAATATTCTGGTGACCATGAATCTGGTGG	G	0.02	0.09	0.39	0.29	0.21
yphH	2682167	89	putative DNA-binding transcriptional regulator	ANTI	3.284	881	881	1	8	Intergenic	tattgcaatctccgtGtaggcctgataagcg	GGCGTGAACGCCTTATCCGGCCTACAAAACTTTGCAAATTCAATATATTGC	T	0.19	0.06	0.32	0.3	0.12
glrK	2687792	0.93	sensor protein kinase regulating glmY sRNA in two-component system with response regulator GlrR	SENSE	9.709	779	259.667	3	11	ECK2553,JW5407,qseE,yfhK,yfhZ	aagcattgccagggaTtgtattcgccgtatg	AAGCCACCAGCGAAAAGGGGCGGTGAAGGGCAGCGGTCTGGGATTAAGCAT	T	0.13	0.3	0.19	0.13	0.26
glmY	2689255	0.58	NA	SENSE	1160.02	907	53.353	17	45	ECK2554,JWR0245,sroF,tke1	gatatcagcgtagctAtatcaaccatcgggc	TAAAATACGAATGACGCACAACAAGGTGCCTGCCGTCCAACTTCTGATATC	T	0.07	0.08	0.36	0.4	0.09
glmY	2689349	0.07	NA	SENSE	1160.02	738	147.6	5	35	ECK2554,JWR0245,sroF,tke1	ccagtggctcattcaCcgacttatgtcagcc	TACCAAACTATTTTCTTTATTGGCACAGTTACTGCATAATAGTAACCAGTG	C	1	0	0	0	0
purL	2693666	-101	phosphoribosylformyl-glycineamide synthetase	SENSE	1.344	1120	1120	0	1	Intergenic	attcacgatggtgatTttatttccacgcaaa	CGCCAGATGGCAACTTATTACAGCCATTGGCGGCACGCGTTGCTAATTCAC	T	0.01	0.06	0.27	0.45	0.21
mltF	2693962	0.09	membrane-bound lytic transglycosylase F%2C murein hydrolase	SENSE	5.652	666	333	2	6	ECK2556,JW2542,yfhD	ggggagagttgcgtgTgagcaccattcatac	CCTGGTTTGGTAAAGCCGACAACCGTATCGCCGCCATTCAAGCGCGGGGAG	G	0.03	0.02	0.2	0.19	0.56
recO	2700396	0.13	gap repair protein	SENSE	30.994	762	50.8	15	38	ECK2563,JW2549	ggaatcggggcgcgtGcgtctggttgccaaa	TCGCCCGTGGAGCGAAACCAGCCTGATGCTGGACGTCTTCACGGAGGAATC	C	0	0.02	0.3	0.41	0.27
recO	2700449	0.06	gap repair protein	SENSE	30.994	1041	80.077	13	34	ECK2563,JW2549	ctgcatagtcgcccgTggagcgaaaccagcc	TCTTTAAGAGTAACTCCGATGGAAGGCTGGCAGCGCGCATTTGTCCTGCAT	G	0.03	0.13	0.42	0.21	0.22
rseC	2705711	0.23	RseC protein involved in reduction of the SoxR iron-sulfur cluster	SENSE	63.19	1018	67.867	15	31	ECK2568,JW2554	ccggttgcggtagccGcgtgttaaataaact	TCAGTTGTGATGTTAAAGCTTCATGCAGCAGCTGCGCTTCACGCGCCGGTT	C	0.09	0.1	0.32	0.37	0.12
rseA	2707187	0.37	anti-sigma factor	SENSE	63.902	1432	84.235	17	31	ECK2570,JW2556,mclA,yfiJ	cccggaagcccagccTgcgccgcatcaatgg	GGCCGCCATTGAAGAAGAGCCAGTACGTCAACCGGCGACATTGATCCCGGA	G	0.02	0.03	0.28	0.29	0.39
rpoE	2708066	-32	RNA polymerase%2C sigma 24 (sigma E) factor	SENSE	63.918	771	85.667	9	29	Intergenic	cgtttcgatagcgcgTggaaatttggtttgg	GACACTCTAACCCTTTGCTTGCTCAAATTGCAGCTAATGGAGTGGCGTTTC	G	0.01	0.08	0.19	0.32	0.41
pssA	2720751	0	phosphatidylserine synthase (CDP-diacylglycerol-serine O-phosphatidyltransferase)	SENSE	20.827	933	155.5	6	19	ECK2583,JW2569,pss	gaaatgcactgtgatGttgtcaaaatttaag	TTATGTCGTCTGCATTGCACAGAGGACCCTTCAATGAACAGAGAAGAAATG	T	0.01	0.04	0.38	0.36	0.21
kgtP	2723685	0.06	alpha-ketoglutarate transporter	SENSE	103.843	2758	50.145	55	117	ECK2585,JW2571,witA	gattgtgggggcctcTtcaggtaatctggtc	AGACAGCAAACTGACAAGTAGTGATACTCGTCGCCGCATTTGGGCGATTGT	T	0.04	0.04	0.24	0.18	0.51
rrfG	2724068	23	NA	SENSE	0	1020	1020	0	21	Intergenic	tgcgaaaggccatccTgacggatggcctttt	GGGGTCTCCCCATGCGAGAGTAGGGAACTGCCAGGCATCAAATTATGCGAA	G	0.07	0.07	0.27	0.3	0.29
rrfG	2724073	18	NA	SENSE	0	797	797	0	23	Intergenic	aattatgcgaaaggcCatcctgacggatggc	AGTGTGGGGTCTCCCCATGCGAGAGTAGGGAACTGCCAGGCATCAAATTAT	A	0.11	0.32	0.26	0.13	0.19
gltW	2727320	71	NA	SENSE	23844.4	881	881	0	52	Intergenic	agtcttgtttgatatAtttgctctttaaaaa	TGTGAGTGAAAGTCGCCGACCTCAATATCTCAAAACAGACTGTTAAGTCTT	T	0.06	0.08	0.39	0.35	0.12
gltW	2727331	60	NA	SENSE	23844.4	667	667	0	53	Intergenic	acagactgttaagtcTtgtttgatatatttg	ACTTGCTGGTTTGTGAGTGAAAGTCGCCGACCTCAATATCTCAAAACAGAC	T	0.12	0.1	0.34	0.26	0.18
gltW	2727339	52	NA	SENSE	23844.4	795	795	0	52	Intergenic	atctcaaaacagactGttaagtcttgtttga	GGGACGCCACTTGCTGGTTTGTGAGTGAAAGTCGCCGACCTCAATATCTCA	T	0.14	0.16	0.2	0.33	0.18
rrsG	2727574	64	NA	SENSE	387.241	739	739	0	27	Intergenic	agtgaatagcaaggcGtttacgcgttgggag	TAAAGAAGCGTACTTTGCAGTGCTCACACAGATTGTCTGATGAAAAGTGAA	T	0.04	0.08	0.35	0.41	0.12
rrsG	2727581	57	NA	SENSE	387.241	911	911	0	26	Intergenic	gatgaaaagtgaataGcaaggcgtttacgcg	CTTACCTTAAAGAAGCGTACTTTGCAGTGCTCACACAGATTGTCTGATGAA	C	0.15	0.1	0.2	0.35	0.19
rrsG	2728986	0.13	NA	SENSE	387.241	925	925	0	63	ECK2589,JWR0054	ataatgtcgcaagacCaaagagggggacctt	GCCTGATGGAGGGGGATAACTACTGGAAACGGTAGCTAATACCGCATAATG	A	0.09	0.08	0.06	0.14	0.63
rrsG	2729031	0.1	NA	SENSE	387.241	674	674	0	81	ECK2589,JWR0054	gcctgatggagggggAtaactactggaaacg	GCTTCGCTGACGAGTGGCGGACGGGTGAGTAATGTCTGGGAAGCTGCCTGA	T	0	0	0	0	1
rrsG	2729049	0.08	NA	SENSE	387.241	1024	1024	0	80	ECK2589,JWR0054	agtaatgtctgggaaGctgcctgatggaggg	AACAGGAAGCAGCTTGCTGCTTCGCTGACGAGTGGCGGACGGGTGAGTAAT	C	0.07	0.04	0.16	0.33	0.39
rrsG	2729077	0.07	NA	SENSE	387.241	940	940	0	79	ECK2589,JWR0054	tgcttcgctgacgagTggcggacgggtgagt	CAGGCCTAACACATGCAAGTCGAACGGTAACAGGAAGCAGCTTGCTGCTTC	G	0.02	0.04	0.3	0.24	0.41
rrsG	2729100	0.05	NA	SENSE	387.241	1245	1245	0	56	ECK2589,JWR0054	aacggtaacaggaagCagcttgctgcttcgc	TGGCTCAGATTGAACGCTGGCGGCAGGCCTAACACATGCAAGTCGAACGGT	A	0.13	0.04	0.07	0.18	0.59
clpB	2729421	201	protein disaggregation chaperone	SENSE	23.338	650	650	0	31	Intergenic	tcggcggggttctccTgagaatctcaacaga	AATGCGCCACCACTGACACGGAACAACGGCAAACACGCCGCCGGGTCGGCG	G	0.01	0.02	0.1	0.21	0.65
clpB	2732011	0.07	protein disaggregation chaperone	SENSE	23.338	774	51.6	15	35	ECK2590,htpM,JW2573	ctggccagttgcgcaCagatatcaatcaggc	AAGGGGGTTCGGTTAGTCCTTTATTAACATCCGCTGGCATAAATGCTGGCC	A	0.01	0.03	0.13	0.46	0.37
ryfD	2732197	0.85	NA	SENSE	1510.78	1709	113.933	15	45	ECK4418	ccgttatgggaggagTtatgcgtctggatcg	ATAATTGAGGGATGACCTCATTTAATCTCCAGTAGCAACTTTGATCCGTTA	T	0.08	0.08	0.4	0.24	0.19
ryfD	2732246	0.5	NA	SENSE	1510.78	1200	120	10	43	ECK4418	ttgaataattgagggAtgacctcatttaatc	TCCGGTACGCGTGATTTTCTTTTCACATTAATCTGGTCAATAACCTTGAAT	T	0.13	0.14	0.55	0.12	0.05
bamD	2734108	-60	lipoprotein required for OM biogenesis%2C in BamABCDE complex	SENSE	31.102	974	487	2	14	Intergenic	ctattgtagctggtcTtaaccgggagcagga	CGTTTATCGTTGGGGTTTTACGGCTTTGCCGTTTAATATAGTGTGCTATTG	T	0.65	0.1	0.23	0.02	0
raiA	2735514	0.99	cold shock protein associated with 30S ribosomal subunit	SENSE	540.985	2801	68.317	41	105	ECK2594,JW2578,yfiA	agaagttgaagaagaGtagtcctttatattg	AGCACGTCGTGCCGCAACATCGGTGAAAGACGCCAACTTCGTCGAAGAAGT	T	0.05	0.19	0.45	0.24	0.06
pheL	2735678	10	pheA gene leader peptide	SENSE	551.416	1072	153.143	7	29	Intergenic	ccctgaatgggaggcGtttcgtcgtgtgaaa	AACATGAAACACATACCGTTTTTCTTCGCATTCTTTTTTACCTTCCCCTGA	T	0.14	0.06	0.13	0.39	0.28
pheL	2735687	19	pheA gene leader peptide	SENSE	551.416	653	93.286	7	30	Intergenic	ggaggcgtttcgtcgTgtgaaacagaatgcg	CACATACCGTTTTTCTTCGCATTCTTTTTTACCTTCCCCTGAATGGGAGGC	G	0.01	0.01	0.06	0.31	0.61
yfiL	2739301	-81	lipoprotein	ANTI	3.674	807	807	0	7	Intergenic	ggtaagggttgaaagCgcgactaaattgcct	CATAGCGGATTGTTTTCAAAGGGAGTGTAAATTTATCTATACAGAGGTAAG	G	0.01	0.01	0.03	0.21	0.74
yfiR	2739894	-3	putative periplasmic inhibitor of YfiN activity	SENSE	43.43	952	86.545	11	42	Intergenic	gatggtggggatcccTgaatgcgtttttctc	ATTTTAATGAGCATTCTGAAAAAATATCGATGCATTTCGAGCGAAGATGGT	G	0.11	0.14	0.25	0.22	0.28
ypjD	2746081	0.12	putative inner membrane protein	SENSE	22.007	756	126	6	16	corE,ECK2608,JW2592	gcggctggcggcgcaTggctattatttctgc	CCGTCAGTCTTGCGCTGATTGTTCCCGGTCTGCTGCAAAAAAACGGCGGCT	G	0	0.08	0.26	0.42	0.23
yfjD	2746852	0.04	inner membrane protein%2C UPF0053 family	SENSE	20.359	738	105.429	7	24	corB,corF,ECK2609,JW5415,ypjE	catcatggtggtcatTtcagcctatttttcc	TCCCCTGGAACACATTTCTACTACTACGTTGATCATTATTCTGATCATCAT	T	0.07	0.16	0.31	0.24	0.22
yfjD	2747969	0.91	inner membrane protein%2C UPF0053 family	ANTI	20.359	776	776	0	0	corB,corF,ECK2609,JW5415,ypjE	caatacgcacgcgggTgcctgcgacagggat	TAATCATATTGTCCTGTACGTCGAGAATATCGATATCGTACTCGCCAATAC	G	0.04	0.03	0.2	0.36	0.37
nadK	2749181	0.37	NAD kinase	ANTI	10.391	863	431.5	2	5	ECK2611,JW2596,yfjB,yfjE	tcggctaactgttgcTgggcgttatcggggt	TCCAGCAAAAAACGTTTCTCGCTGATGTAGTGGCCTTCCAGCACATCGGCT	G	0.07	0.09	0.42	0.23	0.19
ratA	2752750	0.08	toxic UPF0083 family protein inhibitor of 70S ribosome formation	SENSE	52.336	780	260	3	20	ECK2615,JW2600,pasT,yfjG	ttgttgatggaaattGttatgcctcagatta	AGCGTTTTTTTTACAGCAGGATAAATGATATTATTTGTTGGATTTTTGTTG	T	0.15	0.06	0.3	0.26	0.23
smpB	2752874	-44	trans-translation protein	SENSE	27.334	776	776	1	14	Intergenic	ccccgcaggattgatAtggggtgttttcgat	CCGGCGCTGGGTAACATCGGGTTCATGCTAAGATAGAGCCTTGTCCCCCGC	T	0.03	0.01	0.06	0.51	0.4
smpB	2753469	69	trans-translation protein	SENSE	27.334	917	152.833	6	15	Intergenic	gcgaatgaacatcttAttggctatcacatcc	TCCAATTATTGACCAGTTCCTCACCGCGCCTCCCTCTCCGGCGGCGCGAAT	T	0.07	0.06	0.48	0.13	0.26
ssrA	2753657	0.12	NA	SENSE	872.828	4592	70.646	65	211	ECK2617,JWR0055,sipB	tgcgaaacccaaggtGcatgccgaggggcgg	TACTTACCTTTACACATTGGGGCTGATTCTGGATTCGACGGGATTTGCGAA	C	0.14	0.09	0.19	0.22	0.36
yfjL	2763223	-48	CP4-57 prophage%3B putative protein	SENSE	6.595	669	334.5	2	10	Intergenic	tgatccgattggactGtgtcataacatctcc	ACCGAGAATGGCTGTGAAGTATTTAGATCACTGGTGATGATGCAGTGATCC	T	0	0.06	0.3	0.48	0.16
rnlB	2765080	0.2	CP4-57 prophage%3B putative protein	SENSE	68.912	1355	271	5	17	ECK2627,JW5418,yfjO	cggcttcgagaacccTttgtcctcagttaat	CGGAATTAACGTCTCAGGGGCTCTAAAAGCTGTCGTTATGGCGACCGGCTT	T	0.04	0.15	0.37	0.24	0.2
rnlB	2765512	135	CP4-57 prophage%3B putative protein	SENSE	68.912	1119	559.5	2	12	Intergenic	tcccctgtgcacccaCgactaaatttccccc	TAGCATTAACCCCCCCTCACAACGTCCTGCATAGGGAACACGTTTTCCCCT	G	0.01	0.01	0.01	0.17	0.8
alaE	2797566	0.85	alanine exporter%2C alanine-inducible%2C stress-responsive	SENSE	40.532	732	104.571	7	15	ECK2664,JW2645,ygaW	gttgatgggggcggtTtatggctacttcctc	GCATCAGATTATGGCGGCGGTCAGTTCAAACATCGTTGTTTCGATGTTGAT	T	0.14	0.07	0.35	0.32	0.13
ygaM	2798575	78	ribosome-binding protein%2C probably membrane-anchored%2C function unknown	ANTI	6.526	2500	2500	0	11	Intergenic	cggggtagggggattTttgtgattcaccagg	ATATATAGCAAATAGTGGTCGAAATTACCCTGGATATGAGCGTGACGGGGT	T	0.02	0.04	0.15	0.27	0.52
nrdE	2801234	0.87	ribonucleoside-diphosphate reductase 2%2C alpha subunit	ANTI	4.847	786	786	1	1	ECK2669,JW2650	ataaacggggcagggTagtaaacgcgtcctg	CCAATTTCGTAAGCGTCCTGATACAGCGCCAGATTCTCGTTAGTCATAAAC	A	0.99	0	0	0	0
ygaZ	2807639	0	putative L-valine exporter%2C norvaline resistance	SENSE	53.44	764	54.571	14	35	ECK2676,JW2657	ttaagcgtacactctAtggaaagccctactc	TAAGGTTAAGATATTCATTCAGTCTATTTATAATATTAACAATCGTTAAGC	T	0.12	0.05	0.34	0.38	0.12
yqaA	2814620	0.8	inner membrane protein%2C COG1238 family	SENSE	67.057	705	50.357	14	34	ECK2684,JW2664	atctcgtggggaccgGtaatcttttttttgt	CCCGTGGTTGGCGATTTACTGTGTCTGTTAGCGGGATGGATGCGCATCTCG	T	0.03	0.16	0.37	0.15	0.28
argQ	2815766	40	NA	SENSE	37088.9	2639	82.469	32	173	Intergenic	aaggtatcgaagagaTagcggtattaaccgc	CGAATCCTCCCGGATGCACCATATTCTCCGTAACCTTCAGCAATGAAGGTA	A	0.08	0.07	0.3	0.46	0.09
argQ	2815876	0.08	NA	SENSE	37088.9	1635	1635	0	152	argVdelta,ECK2686,JWR0057	tttcccgatgcatccGtagctcagctggata	TGATATGGCTTTAGTAGCGGTATCAATATCAGCAGTAGAATAAGTTTTCCC	T	0	0	0.25	0.53	0.22
argQ	2815881	0.01	NA	SENSE	37088.9	1880	1880	0	144	argVdelta,ECK2686,JWR0057	taagttttcccgatgCatccgtagctcagct	TTAATTGATATGGCTTTAGTAGCGGTATCAATATCAGCAGTAGAATAAGTT	A	0.26	0.13	0.24	0.21	0.16
argQ	2815896	-14	NA	SENSE	37088.9	2001	2001	0	121	Intergenic	atatcagcagtagaaTaagttttcccgatgc	CGGATGCACCATCTCTTAATTGATATGGCTTTAGTAGCGGTATCAATATCA	A	0.17	0.13	0.34	0.19	0.17
argQ	2815932	-50	NA	SENSE	37088.9	3623	3623	0	213	Intergenic	catctcttaattgatAtggctttagtagcgg	GGCCCGAAGGGCGAGCCGCAAGGCGAGTAATCCTCCCGGATGCACCATCTC	T	0.15	0.1	0.32	0.29	0.13
argZ	2816000	81	NA	SENSE	0	845	845	0	255	Intergenic	gatgataacgttgctTtagcaacggcccgaa	AATGAAGGTATCGAAGAGGTAGCGGAATTAACCGCAGGCACTAGGGATGAT	T	0.06	0.07	0.2	0.32	0.36
argZ	2816014	67	NA	SENSE	0	2959	2959	0	245	Intergenic	ccgcaggcactagggAtgataacgttgcttt	CCGAAATCTTCAGCAATGAAGGTATCGAAGAGGTAGCGGAATTAACCGCAG	T	0.05	0.03	0.31	0.18	0.43
argZ	2816033	48	NA	SENSE	0	1404	1404	0	197	Intergenic	gaagaggtagcggaaTtaaccgcaggcacta	CCCGGATGCACCATATTCTCCGAAATCTTCAGCAATGAAGGTATCGAAGAG	T	0.02	0.07	0.32	0.34	0.25
argZ	2816041	40	NA	SENSE	0	2347	2347	0	181	Intergenic	aaggtatcgaagaggTagcggaattaaccgc	CGAATCCTCCCGGATGCACCATATTCTCCGAAATCTTCAGCAATGAAGGTA	A	0.09	0.05	0.25	0.44	0.16
argZ	2816058	23	NA	SENSE	0	888	888	0	223	Intergenic	cgaaatcttcagcaaTgaaggtatcgaagag	CCGAGCGGTCGGAGGTTCGAATCCTCCCGGATGCACCATATTCTCCGAAAT	G	0.12	0.13	0.4	0.25	0.1
argZ	2816066	15	NA	SENSE	0	597	597	0	234	Intergenic	atattctccgaaatcTtcagcaatgaaggta	GCTACGAACCGAGCGGTCGGAGGTTCGAATCCTCCCGGATGCACCATATTC	T	0.15	0.21	0.29	0.22	0.12
argZ	2816151	0.08	NA	SENSE	0	1776	1776	0	117	argVgamma,ECK2687,JWR0058	tttcccgatgcatccGtagctcagctggata	TTGATATGGCTTTAGTAGCGGTATCAATATCAGCAGTAAAATAAATTTCCC	T	0	0	0.34	0.39	0.26
argZ	2816156	0.01	NA	SENSE	0	1812	1812	0	107	argVgamma,ECK2687,JWR0058	ataaatttcccgatgCatccgtagctcagct	CTTACTTGATATGGCTTTAGTAGCGGTATCAATATCAGCAGTAAAATAAAT	A	0.21	0.12	0.29	0.2	0.19
argZ	2816171	-14	NA	SENSE	0	657	657	0	87	Intergenic	aatatcagcagtaaaAtaaatttcccgatgc	CCGGATGCACCATCTCTTACTTGATATGGCTTTAGTAGCGGTATCAATATC	T	0.17	0.13	0.35	0.17	0.17
argY	2816200	20	NA	SENSE	0	2207	2207	0	120	Intergenic	ttacttgatatggctTtagtagcggtatcaa	GAACCGAGCGGTCGGAGGTTCGAATCCTCCCGGATGCACCATCTCTTACTT	T	0.08	0.07	0.36	0.32	0.17
argY	2816290	0.08	NA	SENSE	0	1600	1600	0	153	argVbeta,ECK2688,JWR0059	tttcccgatgcatccGtagctcagctggata	GATACGGCTTTAGTAGCGGTATCAAAAAATCTGCAGTAAAGTAAGTTTCCC	T	0	0	0.36	0.44	0.2
argY	2816295	0.01	NA	SENSE	0	1857	1857	0	149	argVbeta,ECK2688,JWR0059	gtaagtttcccgatgCatccgtagctcagct	TACTTGATACGGCTTTAGTAGCGGTATCAAAAAATCTGCAGTAAAGTAAGT	A	0.29	0.12	0.3	0.14	0.16
argY	2816309	-13	NA	SENSE	0	2103	2103	0	112	Intergenic	aaatctgcagtaaagTaagtttcccgatgca	GATGCACCATCTCTTACTTGATACGGCTTTAGTAGCGGTATCAAAAAATCT	A	0.27	0.07	0.21	0.23	0.23
argY	2816319	-23	NA	SENSE	0	792	792	0	126	Intergenic	cggtatcaaaaaatcTgcagtaaagtaagtt	AATCCTCCCGGATGCACCATCTCTTACTTGATACGGCTTTAGTAGCGGTAT	G	0.09	0.03	0.15	0.4	0.33
argY	2816330	-34	NA	SENSE	0	1084	1084	0	199	Intergenic	ggctttagtagcggtAtcaaaaaatctgcag	GCAAGGCGAGTAATCCTCCCGGATGCACCATCTCTTACTTGATACGGCTTT	T	0	0	0.55	0.27	0.18
argY	2816340	-44	NA	SENSE	0	1292	1292	0	206	Intergenic	tacttgatacggcttTagtagcggtatcaaa	AGGGCGAGCCGCAAGGCGAGTAATCCTCCCGGATGCACCATCTCTTACTTG	A	0.12	0.06	0.35	0.3	0.17
argY	2816346	-50	NA	SENSE	0	1165	97.083	12	209	Intergenic	atctcttacttgataCggctttagtagcggt	GCCCGAAGGGCGAGCCGCAAGGCGAGTAATCCTCCCGGATGCACCATCTCT	G	0.04	0.09	0.25	0.3	0.31
argV	2816428	67	NA	SENSE	0	2943	245.25	12	335	Intergenic	cgcaggcaccagggaGgataacgttgcttta	ACGTACTTTCAGCGATGAAGGTATGGAAGAGGTGGCGGTAATAACCGCAGG	G	0.18	0.09	0.09	0.33	0.31
argV	2816461	34	NA	SENSE	0	9904	9904	0	260	Intergenic	cgatgaaggtatggaAgaggtggcggtaata	GAGGTTCGAATCCTCCCGGATGCACCATATTCTACGTACTTTCAGCGATGA	G	0.04	0.11	0.15	0.23	0.46
argV	2816466	29	NA	SENSE	0	2282	2282	0	315	Intergenic	ttcagcgatgaaggtAtggaagaggtggcgg	GGTCGGAGGTTCGAATCCTCCCGGATGCACCATATTCTACGTACTTTCAGC	T	0.12	0.1	0.34	0.3	0.14
alaS	2817498	0.96	alanyl-tRNA synthetase	SENSE	23.946	801	57.214	14	27	act,ala-act,ECK2692,JW2667,lovB	ggcaagggtggtggaCgtcctgacatggcgc	GTGAAAGCAGGGGAACTGATTGGTATGGTCGCTCAGCAGGTGGGCGGCAAG	G	0.04	0.01	0.07	0.08	0.8
nlpD	2865867	0.8	activator of AmiC murein hydrolase activity%2C lipoprotein	SENSE	58.147	2070	54.474	38	83	ECK2737,JW2712	ccgcgttgtttatgcTggtaacgcgctgcgc	TATCGCAGGCAGCAAAGGACAGGCAATTATCGCGACCGCAGATGGCCGCGT	G	0.02	0.06	0.16	0.26	0.5
nlpD	2866736	0.03	activator of AmiC murein hydrolase activity%2C lipoprotein	SENSE	58.147	614	68.222	9	30	ECK2737,JW2712	accgttcgccgcattGcggctttgtcactgg	CCAATTTTTCCTGGGGGATAAATGAGCGCGGGAAGCCCAAAATTCACCGTT	C	0.02	0.11	0.46	0.19	0.23
nlpD	2866825	-50	activator of AmiC murein hydrolase activity%2C lipoprotein	SENSE	58.147	963	96.3	10	27	Intergenic	ttcagtagggtgcctTgcacggtaattatgt	GTTATTTTGCCGCAGGTCAGCGTATCGTGAACATCTTTTCCAGTGTTCAGT	G	0.05	0.01	0.17	0.36	0.42
surE	2868036	0.34	broad specificity 5'(3')-nucleotidase and polyphosphatase	SENSE	34.569	678	67.8	10	31	ECK2739,JW2714,ygbC	gcgcccggacattgtTgtgtccggaattaac	CCCGACCGATTGCGTCTATCTTGGCGTGAATGCTCTGATGCGTCCGCGCCC	G	0	0.01	0.15	0.13	0.71
ispD	2870463	0.07	4-diphosphocytidyl-2C-methyl-D-erythritol synthase	SENSE	30.142	613	61.3	10	30	ECK2742,JW2717,ygbP	ttccggcggccggatTtggccgtcgaatgca	CGGGAATTAACATGGCAACCACTCATTTGGATGTTTGCGCCGTGGTTCCGG	T	0.03	0.05	0.23	0.29	0.4
ygcW	2898360	-65	putative dehydrogenase	SENSE	1.047	1564	1564	0	15	Intergenic	agataatgagaaaggTaacttccctctcgcg	ATTAGCAGTTATGCCCTTATGCTAAAAATTATCTCCAGTTACCAGAGATAA	A	0.05	0.06	0.5	0.18	0.21
queE	2902190	579	7-carboxy-7-deazaguanine synthase%3B queosine biosynthesis	SENSE	24.336	631	210.333	3	22	Intergenic	gctttgtattccgtgCgcccgtgttccccgc	GCCAGTGTTCCCCGCGCCAGCGGGGATAAACCGAGCAGATACACGGCTTTG	G	0.03	0.04	0.24	0.53	0.17
relA	2910622	0.47	(p)ppGpp synthetase I/GTP pyrophosphokinase	SENSE	18.693	856	107	8	15	ECK2778,JW2755,RC	atgcagagttgggtgTtgctgcgcactggaa	GAAAAACCGTTGAGATCCAAATCCGCACCAAACAGATGCATGAAGATGCAG	T	0.06	0.05	0.25	0.32	0.32
syd	2923036	0.49	secY-interacting protein	SENSE	29.62	655	93.571	7	22	ECK2788,JW2764,ydr	gtttgccggggatatGcacgcgcagtttggc	TGATATTGTGATACAACCCACAATTCATACCTTTTATACGACTCAGTTTGC	C	0.04	0.08	0.51	0.25	0.12
sdaC	2925994	-257	putative serine transporter	SENSE	55.035	863	431.5	2	9	Intergenic	gtttaatgggcaaatAttgcccttaaattct	AGTTCAACCTACATATATTGCGCGCCCCGGAAGAAGTCAGATGTCGTTTAA	T	0.14	0.11	0.4	0.22	0.14
fucR	2937549	0.22	DNA-binding transcriptional activator	SENSE	30.721	1289	184.143	7	17	ECK2800,JW2776	ctgcgcaatcatggaCgcgctaaatatatcc	ACCATTCGTCGCGATCTCAATGAATTACAGACGCAGGGTAAAATTCTGCGC	G	0.03	0.07	0.28	0.16	0.46
csdL	2943946	-82	sulfur acceptor for CsdA	SENSE	8.871	724	362	2	29	Intergenic	tattgcaggagttatGtaggcctgataagcg	CGGCGTGAACGCCTTATCCGGCCTACAAATCATGCAAATCCAAAATATTGC	T	0.27	0.05	0.24	0.24	0.2
mltA	2944026	77	membrane-bound lytic murein transglycosylase A	SENSE	14.319	1042	208.4	5	28	Intergenic	attattgactaagtgCgcgttgttcatgccg	CCGTTTTTACGGATATGACAGGGTGAGGGGTAACCTCACATCCTGATTATT	G	0.12	0.09	0.31	0.38	0.1
metZ	2945420	0.14	NA	SENSE	9715.02	913	913	0	34	ECK2810,JWR0206,metZalpha	cggacgcggggtggaGcagcctggtagctcg	AAAAAAGGTTGCATGAAAACGCGAGCGGAGTATAGTGCGCATCCACGGACG	C	0.03	0.08	0.78	0.07	0.03
metW	2945505	-14	NA	SENSE	0	960	960	0	39	Intergenic	aaatttgatgaagtaAagcagtacggtgacg	TAACCCGAAGGTCGTCGGTTCAAATCCGGCCCCCGCAACCAATTAAAATTT	A	0.26	0.08	0.24	0.32	0.1
metW	2945510	-9	NA	SENSE	0	677	677	0	44	Intergenic	tgatgaagtaaagcaGtacggtgacgcgggg	CGAAGGTCGTCGGTTCAAATCCGGCCCCCGCAACCAATTAAAATTTGATGA	T	0.19	0.13	0.25	0.22	0.21
metV	2945617	-12	NA	SENSE	0	1280	1280	0	26	Intergenic	tttgatgaagtaaaaGcagtacggtgacgcg	ACCCGAAGGTCGTCGGTTCAAATCCGGCCCCCGCAACCAATCAAATTTGAT	C	0.17	0.13	0.2	0.26	0.23
metV	2945722	17	NA	SENSE	0	1200	1200	0	3	Intergenic	ttattgaacaccctaAcgggtgtttttttgt	TCATAACCCGAAGGTCGTCGGTTCAAATCCGGCCCCCGCAACCAATTATTG	C	0.37	0.15	0.21	0.16	0.12
amiC	2945764	15	N-acetylmuramoyl-L-alanine amidase	SENSE	30.225	736	122.667	6	8	Intergenic	ataaaaaggcgctgaAtggcgcttttttatg	TAAAGCGTATTTTGCCGATGGGGCGACGCTGGCGAGAAGGGGATGATAAAA	T	0.25	0.04	0.15	0.33	0.23
amiC	2945884	0.92	N-acetylmuramoyl-L-alanine amidase	SENSE	30.225	681	75.667	9	28	ECK2813,JW5449,ygdN	taacgttgaggaagaGcgtaaactgaaaacg	GGCACCAGATATTCCCTCCATTCTGGTCGAAACGGCGTTTATCAGTAACGT	C	0.14	0.06	0.23	0.46	0.12
amiC	2946972	0.05	N-acetylmuramoyl-L-alanine amidase	SENSE	30.225	702	63.818	11	30	ECK2813,JW5449,ygdN	ggcgcgggtgccatgTggctattgagcgtaa	ATGTCAGGATCCAACACTGCAATCAGCCGTCGTCGTTTACTGCAAGGCGCG	G	0.01	0.01	0.12	0.39	0.47
lgt	2963973	0.1	phosphatidylglycerol-prolipoprotein diacylglyceryl transferase	SENSE	23.208	754	83.778	9	21	ECK2824,JW2796,umpA	ctggtacggcctgatGtatctggtgggtttc	GGAGTTTGATCCGGTCATTTTCTCAATAGGACCCGTGGCGCTTCACTGGTA	T	0.06	0.11	0.37	0.37	0.09
rppH	2966624	0.71	RNA pyrophosphohydrolase	SENSE	78.505	1433	84.294	17	37	ECK2826,JW2798,nudH,ygdP	tttgacggctggcgaTgggtaagttactggt	AGCGGCGATGCAGAAATCAATATGCAAACCAGCAGTACACCAGAGTTTGAC	G	0.05	0.12	0.29	0.3	0.24
rppH	2966776	0.42	RNA pyrophosphohydrolase	SENSE	78.505	781	55.786	14	32	ECK2826,JW2798,nudH,ygdP	caacgcgtaactggtTgcgctacaaattacc	TTGAAGAAGTAGGATTAAGCCGCAAAGACGTTCGAATCCTTGCTTCAACGC	G	0.09	0.08	0.18	0.28	0.37
yqeF	2983575	0.03	putative acyltransferase	SENSE	65.694	3644	151.833	24	50	ECK2842,JW5453	gcgttacggacacctAtcggctgctttcgtg	GTTAATTGGTGCGAGGTTGTGATGAAAGACGTTGTGATTGTCGGGGCGTTA	T	0.07	0.04	0.2	0.22	0.47
mocA	3013795	35	CTP:molybdopterin cytidylyltransferase	ANTI	11.025	1561	1561	0	10	Intergenic	tgagtgccggaaggaTtaaatatttgaacgc	TTTTTCTCTTTTCTCAAAATCAGTGATTCCTTATCATTATGATAATGAGTG	T	0.04	0.09	0.43	0.38	0.06
prfB	3034231	0.07	peptide chain release factor RF-2	SENSE	24.869	684	68.4	10	19	ECK2886,JW5847,supK	ttcttagggggtatcTttgactacgacgcca	ATCCGGTAAATAATCGCATTCAGGACCTCACGGAACGCTCCGACGTTCTTA	T	0.05	0.05	0.29	0.44	0.18
yqfA	3040461	50	inner membrane protein%2C hemolysin III family HylIII	ANTI	46.577	781	390.5	2	2	Intergenic	gcagttgtgctccgaTgcctgatgcgacgct	AGGGACGAGGCCCGTAGATCGGATAAGGCGTTCACGCCGAATCCGGCAGTT	G	0.07	0.05	0.23	0.39	0.27
yqfA	3040555	0.93	inner membrane protein%2C hemolysin III family HylIII	SENSE	46.577	845	845	1	5	ECK2894,JW2867	gtgctcggcggtagtGtgtgccactttctgg	GTCTGCAAACGCATTCCATACAACCATGCCATCTGGCACGGCTTCGTGCTC	T	0.03	0.18	0.45	0.21	0.13
yqfA	3040625	0.83	inner membrane protein%2C hemolysin III family HylIII	SENSE	46.577	625	125	5	13	ECK2894,JW2867	ttattcgctcggggtGattttctacgtctgc	GCTCGCGGCGGGCAGCGTTACCTTACTGGCGGTAGGCGGCGTGGTTTATTC	A	0.27	0.07	0.19	0.27	0.19
yqfA	3040713	0.69	inner membrane protein%2C hemolysin III family HylIII	SENSE	46.577	615	76.875	8	19	ECK2894,JW2867	tgggctggctgtcgcTggtggtaatttatga	TCGCGCACCGATTCAAAATTTTATCTCTGGTGACCTATCTGGCGATGGGCT	G	0.02	0.05	0.47	0.19	0.28
yqfA	3041172	-2	inner membrane protein%2C hemolysin III family HylIII	SENSE	46.577	894	111.75	8	27	Intergenic	tttctccggagtaagTtatggttcagaagcc	GAACTATTCTCAGTTACGCTGGAGAGGTATACATGTGCGTGTACGTTTCTC	T	0.04	0.13	0.41	0.32	0.1
gcvT	3048747	-58	aminomethyltransferase%2C tetrahydrofolate-dependent%2C subunit (T protein) of glycine cleavage complex	SENSE	26.474	1380	115	12	45	Intergenic	tccgatgctgggtttCgtggtgataatttca	AAGTTCAGGCAAAAGAGAACGATTGCGTTGGGGACCGGGAGTGGCTCCGAT	G	0.03	0.05	0.09	0.33	0.49
ubiH	3050838	0.6	2-octaprenyl-6-methoxyphenol hydroxylase%2C FAD/NAD(P)-binding	SENSE	19.521	622	88.857	7	17	acd,ECK2902,JW2875,visB	cggcgcgaagaggtgTtgtcgtggagtgacg	ATGTCTGACGGACGCTGTTCGCTGGTCTGGTGTCATCCACTGGAACGGCGC	T	0.03	0.03	0.33	0.24	0.37
ubiH	3050890	0.55	2-octaprenyl-6-methoxyphenol hydroxylase%2C FAD/NAD(P)-binding	SENSE	19.521	836	104.5	8	18	acd,ECK2902,JW2875,visB	gttgccgatgtctgaCggacgctgttcgctg	AGGGCGCGCTTTTGAACGCTTTACGCAACATGGCCCGCTGGCGATGTTGCC	G	0.03	0.03	0.29	0.32	0.32
zapA	3053564	-70	FtsZ stabilizer	SENSE	199.064	637	63.7	10	32	Intergenic	ctcatcagggtagctAtagtgtcgccccttc	GCTACCACTTTGGGCCCTGGTGGACCAGAAAAGGGCTTGTCTCTTCTCATC	T	0.2	0.05	0.24	0.15	0.36
zapA	3053571	-63	FtsZ stabilizer	SENSE	199.064	1027	102.7	10	31	Intergenic	gggtagctatagtgtCgccccttcgcagacc	CTTTGGGCCCTGGTGGACCAGAAAAGGGCTTGTCTCTTCTCATCAGGGTAG	G	0.03	0.02	0.14	0.31	0.49
rpiA	3056631	57	ribose 5-phosphate isomerase%2C constitutive	SENSE	16.771	814	135.667	6	23	Intergenic	taaatttggtgacatGtgtcacgcttttacc	ATGATCTGACGGGGGAACCTCCCCCGTTAAAAAAATTCTCTTCATTAAATT	T	0.18	0.08	0.27	0.43	0.03
epd	3070756	0.94	D-erythrose 4-phosphate dehydrogenase	SENSE	80.737	2974	106.214	28	54	ECK2923,gapB,JW2894	tggtgcgataacgaaTggggctttgctaacc	ACCCAAACCCGGGTCAGTGGCGCACACCTGATCAAAACGTTGGTCTGGTGC	G	0.07	0.1	0.31	0.21	0.3
speB	3080880	19	agmatinase	ANTI	3.606	631	631	1	6	Intergenic	ggcacgttttacccgTgcgcatcgcatctgg	CGAACGTAGGTCGGATAAGGCGTTCACGCCGCATCCGACATTAATGGCACG	G	0.03	0.03	0.28	0.52	0.14
speA	3083876	0.03	biosynthetic arginine decarboxylase%2C PLP-binding	SENSE	17.745	1726	132.769	13	39	ECK2933,JW2905	gaacacggtgtactaCgctccatgcaggagg	GCTATGTCTGACGACATGTCTATGGGTTTGCCTTCGTCAGCGGGCGAACAC	G	0.04	0.02	0.11	0.14	0.7
metK	3085446	0.62	S-adenosylmethionine synthetase	SENSE	24.72	608	60.8	10	31	ECK2937,JW2909,metX	gcccaatgggtgactGcggtctgactggtcg	CCACCAAATTCTTCATCAACCCGACCGGTCGTTTCGTTATCGGTGGCCCAA	C	0.03	0.02	0.13	0.42	0.39
galP	3086239	-67	D-galactose transporter	SENSE	53.019	1049	262.25	4	33	Intergenic	tgatgtgatttgcttCacatctttttacgtc	CACTTAAATCATAACTAAGATAAATGTTAGTGTAAGCGATTACACTGATGT	A	0.1	0.13	0.33	0.22	0.21
yggI	3087842	0.13	hypothetical protein	SENSE	35.178	1077	107.7	10	25	ECK2939,JW2911,sprT	cctgcgggaaaaactCgcccaggccaacctg	AACATCCCGTCTCCCTATCGCCATCCAACAGGCCGTTATGCGTCGCCTGCG	G	0.01	0.01	0.06	0.35	0.58
yqgE	3091157	0.35	hypothetical protein	SENSE	25.573	825	206.25	4	9	ECK2943,JW2915	cgtgatgaatcaatcCgtctggataaaccgg	AAAATTGAAGGGATTCTGGAAAAGCTGAAGATCACGCCGGAGCCGCGTGAT	G	0.04	0.03	0.14	0.6	0.19
pheV	3108490	27	NA	SENSE	10509.3	787	787	0	27	Intergenic	gaacccgcccacaagGcgggtttttgctttt	CGTGTCCTTGGTTCGATTCCGAGTCCGGGCACCACTAATTCTTAAGAACCC	C	0.09	0.09	0.29	0.34	0.19
pheV	3108496	33	NA	SENSE	10509.3	894	894	0	27	Intergenic	gcccacaaggcgggtTtttgcttttggatct	CTTGGTTCGATTCCGAGTCCGGGCACCACTAATTCTTAAGAACCCGCCCAC	T	0.08	0.05	0.1	0.33	0.44
yghD	3109411	-263	putative secretion pathway M-type protein%2C membrane anchored	ANTI	3.253	827	275.667	3	33	Intergenic	ggtatcgtcggcctgTgggcgatattttttc	TGATTTCAGGGTGCTGGCTATCGCTGACAACTCGGCGAGCAGCCGGGTATC	G	0.09	0.02	0.16	0.41	0.33
yghD	3109510	-362	putative secretion pathway M-type protein%2C membrane anchored	ANTI	3.253	2180	726.667	3	23	Intergenic	ttcctccgcctgggtGcggctttgcgccacc	TAAATTCACAATCCGCTTCTGCTCCGGGAACAACGTTAAGAACTGTTCCTC	C	0.01	0.02	0.11	0.33	0.54
yghG	3110926	163	pilotin%2C required for secretin (GspDbeta) OM localization%3B part of defective Gsp-beta operon%3B verified lipoprotein	SENSE	19.034	1131	565.5	2	10	Intergenic	tgttctggctgatgcTgcttattatttctgc	CTCTTAATACAGACAAAGAGCATCTGCGAAAAATTGCACGCGGGATGTTCT	G	0.02	0.05	0.2	0.27	0.46
pppA	3111586	0.97	bifunctional prepilin leader peptidase/ methylase	SENSE	26.205	987	493.5	2	12	ECK2967,JW2939,yghH	cggtatagcaacactTtatctacaggcattg	AAGAGGATCAACCACACTGCCTTTTGGACCGTGTTTAAGTCTGGGCGGTAT	T	0.1	0.07	0.19	0.24	0.41
yghW	3144766	-7	hypothetical protein	ANTI	8.416	990	990	1	7	Intergenic	gttattcatcgttcaCctcattcgctatata	GGCATGCGTTGCTTTTAATCCCGCCATTAAGCCTTTACCAAAATGGTTATT	C	0.09	0.02	0.09	0.41	0.4
ygiQ	3159106	0.03	Radical SAM superfamily protein	SENSE	8.21	1209	151.125	8	20	ECK3007,JW5501,ygiR	gccgcagtactgggcCgcctgttttggaccg	GAGCTCTATCTCCCTGATCCAACCGGATCGCGACCTGTTCTCCTGGCCGCA	G	0.04	0.04	0.11	0.19	0.62
ftsP	3160716	-25	septal ring component that protects the divisome from stress%3B multicopy suppressor of ftsI(Ts)	SENSE	26.182	1254	104.5	12	32	Intergenic	ctgcacggtattactTtagccagttttacat	GAAAAGTTTAAGTCGGCAATCTGTATTTTTGCGGGGAACACTTTCCTGCAC	T	0.01	0.04	0.23	0.25	0.46
mqsA	3165983	0.72	antitoxin for MqsR toxin%3B transcriptional repressor	SENSE	26.338	622	311	2	6	ECK3012,JW2989,ygiT	atttttgggggaggtGtaaatgcgttttcgc	AAGGTTCGAAAAAAGCTCTCTCTTACCCAAAAAGAGGCAAGCGAAATTTTT	T	0.21	0.08	0.34	0.19	0.17
cpdA	3174599	0.31	3'%2C5' cAMP phosphodiesterase	SENSE	66.486	4059	202.95	20	59	ECK3023,icc,JW3000	tcgcaagttttcgtgCgccctgcgtctggct	CGCAGGATCAATCCTCTGCGGCCTATCAGCATTTCGCTGAAGGCATCGCAA	G	0.05	0.08	0.3	0.21	0.36
yqiI	3188861	0.19	hypothetical protein	ANTI	5.667	1335	83.438	16	39	ECK3037,JW5509	gagatgggcctggtaGtgcattattacagaa	ACAACATCATTATATTTGCCCATGCAGATGGGTATTCTTCTCCTGGAGATG	T	0.02	0.03	0.27	0.48	0.19
yqiI	3189081	0.4	hypothetical protein	ANTI	5.667	749	149.8	5	16	ECK3037,JW5509	ccgccactacagactGcgggctttttgtagc	AGCTGCACTCGTACTGGAAAAGTTACTGATAATTGCGGTTCAGGACCGCCA	C	0.03	0.05	0.13	0.15	0.64
yqiJ	3190228	-2	inner membrane protein%2C DUF1449 family	SENSE	6.032	668	334	2	7	Intergenic	ggacattggagtgatAtatgattttattcgc	TGTAAGCAAGGAAACTATTACAAAGTAAATATTGCGTCACTAAATGGACAT	T	0.21	0.03	0.23	0.45	0.08
cca	3200340	0.34	fused tRNA nucleotidyl transferase/2'3'-cyclic phosphodiesterase/2'nucleotidase and phosphatase	SENSE	18.37	3399	566.5	6	20	ECK3046,JW3028	tggcgcgttttgctgCgcgttatgcccacct	ATGTTTCCCCCGCTTTTGGCGAAGATCCGTTACGCGTATTGCGCGTGGCGC	G	0.01	0.07	0.14	0.16	0.62
bacA	3202110	0.05	undecaprenyl pyrophosphate phosphatase	SENSE	15.162	810	162	5	10	ECK3047,JW3029,uppP	cggcaatattgggtgTggtcgaaggattgac	AATTTAGGGGTTTATTGATGAGCGATATGCACTCGCTGCTGATAGCGGCAA	G	0.07	0.09	0.21	0.36	0.27
dnaG	3210171	0.6	DNA primase	SENSE	39.153	717	55.154	13	27	dnaP,ECK3056,JW3038,parB,sdgA	gcgaagaccctgacaCgctagtacgaaaaga	ACATGACAGACGGCCGTCAGCTACGCTTTATGTTTTTGCCTGATGGCGAAG	G	0.04	0.01	0.13	0.37	0.44
ileX	3213632	0.16	NA	SENSE	1648.53	5514	5514	0	49	ECK3059,JWR0069	catggccccttagctCagtggttagagcagg	GGTAATGGCTGGATTGCGACACGGAGTTACTTTATAATCCGCTACCATGGC	A	0.82	0.14	0.02	0.02	0
exuR	3244659	-15	DNA-binding transcriptional repressor	SENSE	28.301	1968	984	2	30	Intergenic	atagtctgccgtatcAtgcctggagcgcata	CATCACTGCGAGTAGAGCTAAACTCGCAAAAGTGGTATAACAAATATAGTC	T	0.98	0.01	0.01	0	0
exuR	3244668	-6	DNA-binding transcriptional repressor	SENSE	28.301	710	236.667	3	38	Intergenic	cgtatcatgcctggaGcgcatatggaaatca	GAGTAGAGCTAAACTCGCAAAAGTGGTATAACAAATATAGTCTGCCGTATC	C	0.12	0.1	0.26	0.3	0.23
yhaL	3253126	0.37	hypothetical protein	ANTI	379.517	639	213	3	7	ECK3098,JW5517	tttttggcggtgcgaGcaggttctttcgcca	GCGACGATAGCTTCCAGCTCGCTCAACATCTCTTCATAGCCAAAATTTTTG	C	0.39	0.33	0.13	0.08	0.07
yhaO	3255090	0.71	putative transporter	SENSE	51.35	1248	78	16	28	ECK3100,JW5519	ggtgacggcgcagcgTgggtgaaagtggtca	GAGCAGAATATTTCCGCGCTGGCGATTGCCGCACAGTTTATTAGCGGTGAC	G	0.03	0.06	0.41	0.29	0.22
tdcB	3264080	-30	catabolic threonine dehydratase%2C PLP-dependent	SENSE	6.542	996	142.286	7	23	Intergenic	ggttacggttacctaCatatttaattcaggc	TTTTATTTAAACATAAATAATCCACCTGTCTGTCTTGCAGGTGTCGGTTAC	A	0.04	0.03	0.11	0.32	0.51
tdcB	3264086	-36	catabolic threonine dehydratase%2C PLP-dependent	SENSE	6.542	983	140.429	7	24	Intergenic	ggtgtcggttacggtTacctacatatttaat	ATTTGTTTTTATTTAAACATAAATAATCCACCTGTCTGTCTTGCAGGTGTC	A	0.05	0.08	0.34	0.19	0.34
rnpB	3268278	0.89	NA	SENSE	157.222	1574	121.077	13	46	ECK3111,JWR0070	tggcctagatgaatgActgtccacgacagaa	CCCGTACTGAACCCGGGTAGGCTGCTTGAGCCAGTGAGCGATTGCTGGCCT	C	0.08	0.03	0.23	0.16	0.5
rnpB	3268283	0.88	NA	SENSE	157.222	831	59.357	14	51	ECK3111,JWR0070	attgctggcctagatGaatgactgtccacga	TACGGCCCGTACTGAACCCGGGTAGGCTGCTTGAGCCAGTGAGCGATTGCT	A	0.52	0.13	0.12	0.17	0.07
yhaV	3275712	0.76	toxin of the SohB(PrlF)-YhaV toxin-antitoxin system	ANTI	19.473	945	236.25	4	39	ECK3118,JW3099	ttttttaccgtaggtGcgcagagtgttttca	ATGTCCTCTTTTTAACATTTTGCTGAATACGGTATAGGCATCTGTTTTTTT	C	0.31	0.04	0.11	0.43	0.11
yhaV	3275739	0.82	toxin of the SohB(PrlF)-YhaV toxin-antitoxin system	ANTI	19.473	1252	139.111	9	42	ECK3118,JW3099	tttgctgaatacggtAtaggcatctgttttt	GGTGAGGGTTTCCCAGTCGGCAGGAGGATGTCCTCTTTTTAACATTTTGCT	T	0.2	0.05	0.2	0.51	0.04
yhaV	3275771	0.89	toxin of the SohB(PrlF)-YhaV toxin-antitoxin system	ANTI	19.473	1583	158.3	10	43	ECK3118,JW3099	cagtcggcaggaggaTgtcctctttttaaca	GAACACCATCAATGGGTTTCTTCTGTTTCTCGGGTGAGGGTTTCCCAGTCG	G	0.07	0.04	0.26	0.35	0.27
kbaY	3282094	69	tagatose 6-phosphate aldolase 1%2C kbaY subunit	SENSE	0.351	654	327	2	6	Intergenic	tgccttaatggaaaaGgagataactaaacct	TTTTTATGATTTATCCCAATGTACTTCCCGATTAATATCGGGGAGTGCCTT	G	0.05	0.23	0.53	0.09	0.11
lpoA	3291431	0	hypothetical protein	SENSE	10.731	912	912	1	8	ECK3135,JW3116,yraM	tacattatggtacccTcaacattttctcgtt	TTGCCGATTTAATATTGAGCATTGCGTAAAAAAAATATCACTGGATACATT	C	0.24	0.04	0.15	0.26	0.31
yhbS	3298524	0.51	putative acyltransferase with acyl-CoA N-acyltransferase domain	ANTI	45.261	604	75.5	8	18	ECK3144,JW3125	tggcgtgccagccccTgtccacggtattttt	GCATAGCCGAACTCATTAAGCGAATCGAGTCCTTCATAGACCAGTTGGCGT	G	0.02	0.06	0.26	0.41	0.24
deaD	3305776	0.06	ATP-dependent RNA helicase	SENSE	26.868	1347	112.25	12	27	csdA,ECK3150,JW5531,mssB,rhlD	caattcaggcagagtGtattccacatctgct	CTATCCTTGAAGCCCTTAACGATCTGGGTTACGAAAAACCATCTCCAATTC	T	0.07	0.07	0.26	0.39	0.2
yrbN	3305996	-41	hypothetical protein	SENSE	1074.56	4975	68.151	73	178	Intergenic	ggtgagggcgttgttGttcgttaatacacct	GTACACATCAGCCCGTAATCTTTTTTGATTGCCATCACCTTAACGGGTGAG	T	0.01	0.02	0.07	0.29	0.61
nlpI	3306924	0.02	lipoprotein involved in osmotic sensitivity and filamentation	SENSE	307.748	1424	61.913	23	50	ECK3151,JW3132,yhbM	cttttttgcgctggtGtttcgttgcgacagc	CAGGACGTTCATTCAACCGTGGTCTTCGGGAGTGGGAAATGAAGCCTTTTT	T	0.13	0.2	0.31	0.21	0.16
rpsO	3309764	-58	30S ribosomal subunit protein S15	SENSE	623.296	659	50.692	13	49	Intergenic	ttgcgtaacgtacacTgggatcgctgaatta	CGAGTAGAATACTGCCGCTTAACGTCGCGTAAATTGTTTAACACTTTGCGT	G	0.03	0.07	0.22	0.56	0.12
infB	3311576	0.92	fused protein chain initiation factor 2%2C IF2: membrane protein/conserved protein	SENSE	21.421	952	95.2	10	18	ECK3157,gicD,JW3137,ssyG	atggttaccgaaggtGtggttaaacgtcaca	CGTGACGTGTTCAAATCGCCGAAATTTGGTGCCATCGCAGGCTGTATGGTT	T	0.09	0.27	0.35	0.16	0.13
nusA	3314097	0.98	transcription termination/antitermination L factor	SENSE	30.999	782	71.091	11	25	ECK3158,JW3138	agcactgattatggcTgcccgtaatatttgc	TGATGATCTGGCTGATATCGAAGGGTTGACCGACGAAAAAGCCGGAGCACT	G	0.05	0.1	0.26	0.27	0.33
metY	3316360	-49	NA	SENSE	6265.66	2370	237	10	248	Intergenic	acaccaaatcccagcAgtatttgcatttttt	GCGTGGATCACTATAATGCCTGCAGATTTTACGTCCCGTCTCGGTACACCA	G	0.06	0.06	0.17	0.3	0.4
metY	3316365	-54	NA	SENSE	6265.66	1126	160.857	7	240	Intergenic	tcggtacaccaaatcCcagcagtatttgcat	ATGTGGCGTGGATCACTATAATGCCTGCAGATTTTACGTCCCGTCTCGGTA	C	0.1	0.09	0.15	0.19	0.46
metY	3316374	-63	NA	SENSE	6265.66	871	217.75	4	237	Intergenic	cgtcccgtctcggtaCaccaaatcccagcag	GTTGACAAAATGTGGCGTGGATCACTATAATGCCTGCAGATTTTACGTCCC	A	0.05	0.06	0.16	0.27	0.46
metY	3316381	-70	NA	SENSE	6265.66	1150	287.5	4	236	Intergenic	gattttacgtcccgtCtcggtacaccaaatc	AATAAACGTTGACAAAATGTGGCGTGGATCACTATAATGCCTGCAGATTTT	T	0.09	0.04	0.18	0.68	0.01
ftsH	3323003	20	protease%2C ATP-dependent zinc-metallo	SENSE	94.01	1056	66	16	44	Intergenic	ccgcatcagatgactGtatttgtaccgaaaa	ACCCGGGTAACACCATGTCAGAGCAGTTAGGCGACAAGTAAGTTCCCGCAT	T	0.03	0.08	0.31	0.31	0.27
ftsH	3324270	0.36	protease%2C ATP-dependent zinc-metallo	SENSE	94.01	2249	57.667	39	72	ECK3167,hflB,JW3145,mrsC,std,tolZ	ttcgtcggtgtgggtGcatcccgtgttcgtg	AAAGTTCCGTTCTTTACTATCTCCGGTTCTGACTTCGTAGAAATGTTCGTC	C	0.11	0.03	0.31	0.38	0.16
dacB	3326978	-7	D-alanyl-D-alanine carboxypeptidase	ANTI	8.865	681	681	1	3	Intergenic	aaatcgcataatctcGcgctaacaacctgga	AACACTGAACGCTATACAGCTGGTCAATCCGATGATAAATCTGGAAAATCG	C	0.98	0	0	0	0.02
ispB	3332798	95	octaprenyl diphosphate synthase	SENSE	29.052	1439	287.8	5	26	Intergenic	tgaaaaatagggatgTgcatctttatatatt	GTTCCAGTAAGTTCCATAAAAACACTTATTCAGCTCTATAACACCTGAAAA	G	0.07	0.22	0.46	0.15	0.1
murA	3334190	0.26	UDP-N-acetylglucosamine 1-carboxyvinyltransferase	SENSE	17.209	843	140.5	6	14	ECK3178,JW3156,mrbA,murZ	tggtcaggggcaagtTtcactacctggcggt	CATGCGTGCTTCTATCTGGGCGCTGGGGCCGCTGGTAGCGCGCTTTGGTCA	T	0.04	0.13	0.38	0.44	0.02
mlaD	3336450	0.06	ABC transporter maintaining OM lipid asymmetry%2C anchored periplasmic binding protein	SENSE	32.05	673	74.778	9	17	ECK3182,JW3160,vpsC,yrbD	gaaatttgggtgggtAtctttttattagcag	CCGCATTGATGTTTGGGAATTGAGTTCATGCAAACGAAAAAAAATGAAATT	T	0.03	0.05	0.38	0.46	0.08
lptC	3341007	0.26	lipopolysaccharide export%2C IM-tethered periplasmic protein of the LptBFGC export complex	SENSE	44.039	882	67.846	13	24	ECK3188,JW3166,yrbK	gcatacggacacgctCgtctataacccagaa	CGCCCAGGTGGTCGTCAACAACAATGATCCCACCTATAAAAGCGAGCATAC	G	0.04	0	0.16	0.29	0.5
rpoN	3342725	-14	RNA polymerase%2C sigma 54 (sigma N) factor	SENSE	33.508	600	54.545	11	27	Intergenic	cgttttagcaggagaGtacgattctgaacat	TACCTTGGGGAAGACTTCAGACTCTGATAGGGTAGAAGTTTGCGACGTTTT	T	0.16	0.12	0.19	0.35	0.18
rpoN	3342827	0.06	RNA polymerase%2C sigma 54 (sigma N) factor	SENSE	33.508	794	61.077	13	27	ECK3191,glnF,JW3169,ntrA	tgttgcagttgtcgaCgctggaacttcagca	GCCAACAACTGGCGATGACGCCACAGCTCCAACAGGCAATTCGTCTGTTGC	G	0.04	0.03	0.28	0.29	0.37
ptsN	3344598	-2	sugar-specific enzyme IIA component of PTS	SENSE	53.399	1109	58.368	19	43	Intergenic	ggttcttaggtgaaaTtatgacaaataatga	TTGTACGGTTAATGCTCCGAGCCTGTTCCACTGTTTGAGTGGGCAGGTTCT	T	0.06	0.11	0.55	0.15	0.13
ptsN	3344665	0.13	sugar-specific enzyme IIA component of PTS	SENSE	53.399	716	51.143	14	35	ECK3193,JW3171,rpoP,yhbI	atgtacgcgaagccgCgtccactgtcagagc	AAATAATGATACAACTCTACAGCTTAGCAGTGTTCTTAACAGGGAATGTAC	G	0.01	0.03	0.06	0.2	0.71
npr	3346053	0.24	phosphohistidinoprotein-hexose phosphotransferase component of N-regulated PTS system (Npr)	SENSE	318.663	985	109.444	9	27	ECK3195,JW3173,ptsO,rpoR,yhbK	ccggcctgcaatgaaGctgtttgaattaatg	CGTCAAGCAAACTGTTGAAATCACAAACAAGCTGGGCATGCATGCCCGGCC	C	0.02	0.01	0.01	0.08	0.89
yrbL	3346472	-2	hypothetical protein	SENSE	102.499	621	51.75	12	36	Intergenic	tatttccaggagatgGcatgattcgcttatc	AGGTTTTGTTTAAGTTAATCGACCATACTGGAGATCGTCAGAAAATATTTC	C	0	0.15	0.27	0.31	0.27
yrbL	3346603	0.2	hypothetical protein	SENSE	102.499	3217	114.893	28	55	ECK3196,JW3174	ggcgataaagagatcCgccgtgagttaaagt	GATGCCCAACGCTGTATCAAGATTGTCTACCATCGTGGCGATGGTGGCGAT	G	0.04	0.01	0.11	0.35	0.49
yrbL	3346847	0.59	hypothetical protein	SENSE	102.499	730	52.143	14	37	ECK3196,JW3174	atttgcaggataaccGtatcgtgacgatgtc	AAGACATTGCACAACTGCGCCAGCTACTGAAACAGCTGAAGCGTTATTTGC	T	0.07	0.21	0.25	0.26	0.21
mtgA	3347763	0.09	biosynthetic peptidoglycan transglycosylase	SENSE	27.338	971	323.667	3	10	ECK3197,JW3175,mgt,yrbM	gttaatggttgtcctCgccgttttctggggc	AAGCCGCTTAACGGTGTTTAGTTTCGTTCGCCGTTTTCTTTTGCGGTTAAT	G	0.08	0.02	0.06	0.42	0.41
arcZ	3348621	0.18	NA	SENSE	4217.84	1398	1398	0	60	ECK3199,JWR0254,psrA16,ryhA,sraH	ctgaaaaacagtgctGtgcccttgtaactca	CATGTAACAAATCATTTAAGTTTTGCTATCTTAACTGCGTGCGGCCTGAAA	T	0.06	0.16	0.31	0.12	0.35
arcZ	3348680	0.68	NA	SENSE	4217.84	1026	128.25	8	68	ECK3199,JWR0254,psrA16,ryhA,sraH	ttccctggtgttggcGcagtattcgcgcacc	TGTGCCCTTGTAACTCATCATAATAATTTACGGCGCAGCCAAGATTTCCCT	C	0.33	0.04	0.18	0.32	0.13
arcZ	3348685	0.72	NA	SENSE	4217.84	2292	286.5	8	62	ECK3199,JWR0254,psrA16,ryhA,sraH	tggtgttggcgcagtAttcgcgcaccccggt	CCTTGTAACTCATCATAATAATTTACGGCGCAGCCAAGATTTCCCTGGTGT	T	0.13	0.18	0.4	0.14	0.14
arcZ	3348692	0.77	NA	SENSE	4217.84	3282	410.25	8	57	ECK3199,JWR0254,psrA16,ryhA,sraH	ggcgcagtattcgcgCaccccggtctagccg	ACTCATCATAATAATTTACGGCGCAGCCAAGATTTCCCTGGTGTTGGCGCA	A	0.04	0.01	0.08	0.15	0.72
yhcC	3352163	-91	putative Fe-S oxidoreductase	ANTI	2.953	4461	153.828	29	109	Intergenic	tcgtcccggcctgctTttatcaactgcataa	CAAAGCCTGCCATTTTTAGCTCAATTCGGCGATGACCTGGATCAATCGTCC	T	0.04	0.04	0.32	0.25	0.35
yhcC	3352326	-254	putative Fe-S oxidoreductase	ANTI	2.953	652	50.154	13	41	Intergenic	tataaaatgctggttTtgtcgtcagttcaag	TTAGGCAAAAACAGTAGCATGAAACGTCATTACCAATTAAGGCAGTATAAA	T	0.19	0.03	0.25	0.44	0.08
gltB	3352647	-100	glutamate synthase%2C large subunit	SENSE	16.026	2257	70.531	32	77	Intergenic	ggggcgaatgcgaggCgcgcgtatgacacgc	AGATCCCCTCTTCACCGTATTAACCGATGCGAAAAGGACAACAAGGGGGCG	G	0.01	0.01	0.09	0.47	0.41
gltB	3352915	0.04	glutamate synthase%2C large subunit	SENSE	16.026	1059	70.6	15	37	aspB,ECK3202,JW3179,ossB,psiQ	ggcgacggttgcggcTtgctgttacaaaaac	GCCCGCATGCAGCACCGTGGCGCGATTCTCGCCGATGGTAAAACCGGCGAC	T	0.03	0.03	0.38	0.32	0.23
nanR	3371672	48	DNA-binding transcriptional repressor of the nan operon%2C induced by sialic acid	SENSE	23.541	4473	406.636	11	63	Intergenic	ctttctgtatggggtGttgcttaattgatct	CAAAAAGAAATAATGCCACTTTAGTGAAGCAGATCGCATTATAAGCTTTCT	T	0.15	0.18	0.31	0.29	0.07
dcuD	3374195	0.95	putative transporter	ANTI	2.141	1901	380.2	5	21	ECK3216,JW3196,yhcL	tgccatggggatcgcTgtccgcttcaccacc	ATAAAATAGCGTGATTGTGGCAATCATATTCACCACGAAACCGACTGCCAT	G	0.04	0.04	0.24	0.24	0.44
sspA	3375357	0.13	stringent starvation protein A	SENSE	70.685	2152	86.08	25	52	ECK3218,JW3198,pog,ssp	aggtccgcattgtgcTggctgagaaaggtgt	CGGTAATGACGCTGTTTTCCGGTCCTACTGACATCTATAGCCATCAGGTCC	G	0.03	0.17	0.3	0.13	0.37
sspA	3375564	-122	stringent starvation protein A	SENSE	70.685	637	57.909	11	50	Intergenic	gcccaaatgtcgggtAttgctcattttttgt	CACCACAATGGTCGCAAAATCTGGTAAACTATCATCCAATTTTCTGCCCAA	T	0.03	0.03	0.36	0.42	0.15
sspA	3375571	-129	stringent starvation protein A	SENSE	70.685	875	109.375	8	47	Intergenic	attttctgcccaaatGtcgggtattgctcat	ATCGACTCACCACAATGGTCGCAAAATCTGGTAAACTATCATCCAATTTTC	T	0.06	0.2	0.56	0.18	0.01
rplM	3376780	-107	50S ribosomal subunit protein L13	SENSE	182.262	2216	100.727	22	77	Intergenic	ttttgtgtgctggcaTaggctattcgaaggg	TAATCCTGCGACCCCACGTTACAAGAAAGTTTTTTTCCCAAAACTTTTTGT	A	0.06	0.19	0.43	0.23	0.1
mreD	3396465	0.89	cell wall structural complex MreBCD transmembrane component MreD	SENSE	56.568	639	71	9	23	ECK3237,JW3218	gtcaatggggtgctcTggccgtggattttct	GTGATTAACGTCTCTTTCAGACCGGAAGTGTTCTGGAGTAGTGTAGTCAAT	G	0.07	0.01	0.26	0.27	0.38
mreD	3396713	0.38	cell wall structural complex MreBCD transmembrane component MreD	SENSE	56.568	685	52.692	13	27	ECK3237,JW3218	gcacaggttttgtgaTgggtgccatactgga	TCTTGTTGTATTGGATCCTGGCCTTGCCTCATCGCGTAAATGTGGGCACAG	G	0.02	0.03	0.11	0.17	0.68
mreC	3397666	0.3	cell wall structural complex MreBCD transmembrane component MreC	SENSE	49.008	1066	76.143	14	30	ECK3238,JW3219	tgctgggttccccgcTgcgtcaggatgagca	TGATGCTTGGACAATACAAACAGGAGAACGCGCGTCTGCGCGAGCTGCTGG	G	0.01	0.06	0.18	0.26	0.48
mreC	3397932	0.06	cell wall structural complex MreBCD transmembrane component MreC	SENSE	49.008	3672	183.6	20	63	ECK3238,JW3219	ggtgctggtggcgctCggcattattattgcc	AATTTTTAGCCGTGGCCCGTCGCTACAGATTCGCCTTATTCTGGCGGTGCT	G	0	0	0.18	0.18	0.63
mreC	3397963	0.03	cell wall structural complex MreBCD transmembrane component MreC	SENSE	49.008	1628	81.4	20	78	ECK3238,JW3219	gcccgtcgctacagaTtcgccttattctggc	TGATACGAGAATACGCATAACTTATGAAGCCAATTTTTAGCCGTGGCCCGT	T	0.01	0.02	0.11	0.31	0.54
csrD	3400764	0.3	targeting factor for csrBC sRNA degradation	SENSE	15.429	1353	338.25	4	8	ECK3240,JW3221,yhdA	gcccagaaccagcagTgcgctggatacgctg	CGGTGAGCGTGGCTCTAATGTGTTGGGAACCATCTATGAATGGCCGCCCAG	G	0.06	0.02	0.16	0.18	0.58
csrD	3401119	0.12	targeting factor for csrBC sRNA degradation	SENSE	15.429	772	128.667	6	15	ECK3240,JW3221,yhdA	tcgttcgtgtagaccTgctccatggtgataa	GCGTATTAAGGCCACAAATTACCGAATTAATGATGTCGGCAGATATCGTTC	G	0.03	0.06	0.42	0.34	0.14
accB	3403254	-204	acetyl CoA carboxylase%2C BCCP subunit	SENSE	65.912	964	60.25	16	37	Intergenic	tggcgcaacgaaggtAtattttgttttttgc	CTCGTCCTCCCTGACGCAGTTTTTGCGCTGCGGAAAAGGTGACATTGGCGC	T	0.03	0.13	0.25	0.51	0.08
accC	3404102	0.12	acetyl-CoA carboxylase%2C biotin carboxylase subunit	SENSE	45.6	827	51.688	16	37	ECK3243,fabG,JW3224	gtattggccctgctcCgtcagtaaaaagtta	CGGATCGCGATCTAAAACACGTATTACTGGCAGATGAAACGGTCTGTATTG	G	0.1	0.01	0.07	0.38	0.45
envR	3410913	0.87	DNA-binding transcriptional regulator	ANTI	0.974	630	52.5	12	31	acrS,ECK3251,JW3232,yhdK	acgttatcgaccagaGcgggggcttgtttat	TGAATTAATTTCGTTATGTTTTCATCTGGCATGAACATTCTTAATACGTTA	C	0.29	0.21	0.31	0.14	0.04
rrfF	3421445	1	NA	SENSE	13069	3042	3042	0	32	ECK3259,JWR0073,rrfDbeta,rrvD	gggaactgccagacaTcaaataaaacaaaag	CGCCGTAGCGCCGATGGTAGTGTGGGGTCTCCCCATGCGAGAGTAGGGAAC	C	0.11	0.1	0.47	0.09	0.23
rrfF	3421552	0.1	NA	SENSE	13069	1375	1375	0	200	ECK3259,JWR0073,rrfDbeta,rrvD	atttgtctggcggcaGtagcgcggtggtccc	TATCAGCACCACTTTTTAGGTTAAAGTTCGGCAGATTAGAAAAGAATTTGT	T	0.05	0.13	0.15	0.23	0.44
rrfF	3421566	-2	NA	SENSE	13069	2416	105.043	23	276	Intergenic	cagattagaaaagaaTttgtctggcggcagt	AGTTCGACTCTGGGTATCAGCACCACTTTTTAGGTTAAAGTTCGGCAGATT	T	0.21	0.06	0.14	0.29	0.29
thrV	3421660	0.23	NA	SENSE	11769.9	3543	107.364	33	281	ECK3260,JWR0074	tgatatggctcagttGgtagagcgcaccctt	CCCCATGCGAGAGTAGGGAACTGCCAGGCATCAAATTTAGCGTGCTGATAT	G	0	0.13	0.33	0.36	0.17
thrV	3421665	0.16	NA	SENSE	11769.9	851	425.5	2	283	ECK3260,JWR0074	cgtgctgatatggctCagttggtagagcgca	GGTCTCCCCATGCGAGAGTAGGGAACTGCCAGGCATCAAATTTAGCGTGCT	A	0.03	0.06	0.13	0.53	0.24
thrV	3421672	0.07	NA	SENSE	11769.9	2846	2846	0	243	ECK3260,JWR0074	aatttagcgtgctgaTatggctcagttggta	AGTGTGGGGTCTCCCCATGCGAGAGTAGGGAACTGCCAGGCATCAAATTTA	A	0.17	0.13	0.29	0.25	0.16
rrlD	3422668	0.74	NA	SENSE	219.829	3116	3116	0	38	ECK3262,JWR0076	gggaggcttagaagtGtggacgccagtctgc	CTATAGCTTGACACTGAACATTGAGCCTTGATGTGTAGGATAGGTGGGAGG	T	0.06	0.02	0.12	0.36	0.45
rrsD	3426565	0.14	NA	SENSE	480.226	941	941	0	35	ECK3265,JWR0079	accctcgggcctcttGccatcggatgtgccc	AAACGGTAGCTAATACCGCATAACGTCGCAAGACCAAAGAGGGGGACCCTC	C	0.03	0.02	0.05	0.14	0.77
rrsD	3426575	0.14	NA	SENSE	480.226	1787	1787	0	31	ECK3265,JWR0079	aaagagggggaccctCgggcctcttgccatc	TAACTACTGGAAACGGTAGCTAATACCGCATAACGTCGCAAGACCAAAGAG	G	0.03	0.09	0.07	0.27	0.55
yrdD	3429468	0.95	putative DNA topoisomerase	SENSE	288.986	795	61.154	13	29	ECK3270,JW5949	tgtgccagtaaacaaTgtggaaagccggttt	CCGCTACTCATCGAAAAGAAAACCGCGCAGGGTGTAAAACACTTTTGTGCC	G	0.05	0.07	0.13	0.35	0.39
yrdD	3429796	0.35	putative DNA topoisomerase	SENSE	288.986	6288	106.576	59	250	ECK3270,JW5949	tctggaggggcaggtTtgccctgcatgtggc	CGTCCGTCCTCTGAAATCTTCAGCGGATGGACATATCGTCAAAGTTCTGGA	T	0.05	0.1	0.2	0.42	0.23
yrdD	3429802	0.34	putative DNA topoisomerase	SENSE	288.986	7837	130.617	60	244	ECK3270,JW5949	caaagttctggagggGcaggtttgccctgca	TGACTACGTCCGTCCTCTGAAATCTTCAGCGGATGGACATATCGTCAAAGT	C	0.39	0.18	0.11	0.19	0.12
yrdD	3429942	0.08	putative DNA topoisomerase	SENSE	288.986	3806	77.673	49	126	ECK3270,JW5949	cgtaataatgagtccTgcccaaagtgcgggg	AATTCAGCATAAGTTGTTATGGCGAAATCAGCACTGTTCACGGTGCGTAAT	G	0.15	0.03	0.09	0.3	0.43
smf	3430493	0.97	hypothetical protein	SENSE	15.959	1402	56.08	25	66	ECK3272,JW5708	gtccgattgaggaggGcatgccatgttcgac	GAACTGGAGTTAGCAGGATGGATCGCAGCTGTACCCGGCGGCTATGTCCGA	C	0.16	0.1	0.3	0.35	0.1
def	3431828	0.23	peptide deformylase	SENSE	53.761	974	88.545	11	27	ECK3273,fms,JW3248	tatgttcgagacgatGtacgcagaagaaggt	ACCGGTAGAAGAAGTGAATGCAGAAATTCAGCGTATCGTCGATGATATGTT	T	0.15	0.09	0.2	0.3	0.26
fmt	3432273	0.04	10-formyltetrahydrofolate:L-methionyl-tRNA(fMet) N-formyltransferase	SENSE	26.893	899	128.429	7	21	ECK3274,JW3249,yhdD	tttttgcgggtacacCtgactttgcagcgcg	CGGGCTTAAGGATAAGAACTAACGTGTCAGAATCACTACGTATTATTTTTG	T	0.04	0.02	0.21	0.52	0.21
rsmB	3433384	0.12	16S rRNA m(5)C967 methyltransferase%2C SAM-dependent	SENSE	13.197	625	208.333	3	10	ECK3275,fmu,fmv,JW3250,rrmB,sun,yhdB	gtgctttggcgtactGcgtacgctttcgcag	CCAGCAAAAAGTTTCCGATAAAGACAAAGCACTTCTTCAAGAGTTGTGCTT	C	0.04	0.15	0.38	0.2	0.22
rplN	3446235	-64	50S ribosomal subunit protein L14	SENSE	521.909	2472	58.857	42	112	Intergenic	tgccgcgccctcgatAtggggatttttaacg	GAGCCGTTTATTTTTTCTACCCATATCCTTGAAGCGGTGTTATAATGCCGC	T	0.02	0.12	0.34	0.24	0.29
rpsC	3447275	0.9	30S ribosomal subunit protein S3	SENSE	58.295	1114	65.529	17	32	ECK3301,JW3276	gagatcctgggtggtAtggctgctgttgaac	ACCACTTACGGTGTAATCGGCGTTAAAGTGTGGATCTTCAAAGGCGAGATC	T	0.05	0.1	0.41	0.18	0.26
rpsJ	3451332	-40	30S ribosomal subunit protein S10	SENSE	220.238	13609	216.016	63	344	Intergenic	aatgggtctgaggagTaatcattttcgttta	AATCGGGGAGCTACGTAAGAACGGTTACACTCTCCCATCAATCGTAATGGG	A	0.33	0.2	0.16	0.18	0.13
rpsJ	3451338	-46	30S ribosomal subunit protein S10	SENSE	220.238	4045	63.203	64	396	Intergenic	aatcgtaatgggtctGaggagtaatcatttt	GCTCCCAATCGGGGAGCTACGTAAGAACGGTTACACTCTCCCATCAATCGT	A	0.68	0.05	0.14	0.07	0.06
chiA	3466519	0.5	periplasmic endochitinase	SENSE	3.081	1360	1360	0	2	ECK3325,JW3300,yheB	ggcggcgataacccgTggaagaaatacgaac	CATTATAAAACTTCTGTCGATCAAGACGCATGGGGCTTTGTCCCGGGCGGC	G	0.01	0.02	0.21	0.48	0.27
tufA	3468135	32	protein chain elongation factor EF-Tu (duplicate of tufB)	SENSE	91.708	607	607	1	22	Intergenic	tttgaattgaaaaggGcgcttcggcgccctt	CGGGCGTTGTTGCTAAAGTTCTGGGCTAATTACACGTTAATTAGTTTTGAA	C	0.21	0.14	0.25	0.27	0.13
fusA	3469616	0.91	protein chain elongation factor EF-G%2C GTP-binding	SENSE	73.059	2311	70.03	33	60	ECK3327,far,fus,JW3302	agccgtcgtcgtggtAtgctcaaaggtcagg	GTAGAAACTCCGGAAGAGAACACCGGTGACGTTATCGGTGACTTGAGCCGT	T	0.02	0.12	0.23	0.33	0.3
fusA	3470228	0.62	protein chain elongation factor EF-G%2C GTP-binding	SENSE	73.059	1410	56.4	25	49	ECK3327,far,fus,JW3302	ggtctggctctgggcCgtctggctaaagaag	TCCATCGCAGTTGAACCGAAAACCAAAGCTGACCAGGAAAAAATGGGTCTG	G	0.02	0.02	0.06	0.44	0.46
rpsL	3472499	0.2	30S ribosomal subunit protein S12	SENSE	204.685	1634	54.467	30	70	asuB,ECK3329,JW3304,strA	gtgcctgcgctggaaGcatgcccgcaaaaac	CAGCTGGTACGCAAACCACGTGCTCGCAAAGTTGCGAAAAGCAACGTGCCT	C	0.16	0.26	0.3	0.16	0.13
kefB	3478042	0.33	potassium:proton antiporter	SENSE	14.461	913	152.167	6	9	ECK3338,JW3313,trkB	cggcatgctgattggTgggcgctatttactg	ACATTTCGACTGGATGAAGGTCGGCATGAAGGTGCTGGCGTTTGTCGGCAT	G	0.01	0.09	0.29	0.32	0.29
yheS	3479347	0.02	fused predicted transporter subunits of ABC superfamily: ATP-binding components	SENSE	14.926	909	113.625	8	30	ECK3340,JW3315	caaattcgtcgcggcGtgcgcgtcctgctgg	CATAGTCTGAACATACGGCACCTTATGATTGTTTTCTCCTCGTTACAAATT	T	0.16	0.05	0.23	0.3	0.25
yheS	3479418	0.06	fused predicted transporter subunits of ABC superfamily: ATP-binding components	SENSE	14.926	854	85.4	10	31	ECK3340,JW3315	cctggtgggtaaaaaCggctgtggtaaatct	GCTGGATAATGCCACCGCCACCATCAACCCTGGGCAGAAAGTCGGCCTGGT	G	0.03	0.01	0.08	0.32	0.56
yheS	3479775	0.24	fused predicted transporter subunits of ABC superfamily: ATP-binding components	SENSE	14.926	1173	195.5	6	23	ECK3340,JW3315	ttccgggggctggcgTatgcgtcttaacctt	CCTCGGTTTCAGCAATGAACAACTGGAGCGCCCGGTAAGTGATTTTTCCGG	A	0.22	0.23	0.23	0.21	0.11
prkB	3483170	0.76	putative phosphoribulokinase	ANTI	11.422	1340	167.5	8	32	ECK3343,JW3318,prk?,yhfF	agcgacgggatacctTttgccgcgaacgggt	ATCCCTTCCAGATTACGAAAATGGATCACCACAAAGCTTTCATCGAGCGAC	T	0.01	0.08	0.41	0.31	0.19
prkB	3483335	0.95	putative phosphoribulokinase	ANTI	11.422	803	66.917	12	34	ECK3343,JW3318,prk?,yhfF	tgcaccagcggcagcAtaattaattccattg	GCGTAATAGCAGAGTTACTCGATTTTCTTTCCTTCCATCAATCGTTGCACC	T	0	0.08	0.24	0.45	0.23
yhfA	3483706	0.33	conserved protein%2C OsmC family	SENSE	142.285	1405	78.056	18	47	ECK3344,JW3319	gttgatggcggcgggTggttgcagtgccatc	GGACGGCAACTCAGGCGATAAAGCACCAAGTCCGATGGAAATGGTGTTGAT	G	0.09	0.08	0.29	0.29	0.25
yhfA	3483935	-95	conserved protein%2C OsmC family	SENSE	142.285	742	185.5	4	47	Intergenic	ctttgtgtctcctggTgtctcgcttcagcat	TCAATGTATTACTGTAGCATCCTGACTGTTTTAGCATAGCTTTCGCTTTGT	G	0.01	0.06	0.27	0.53	0.12
yhfA	3483987	-147	conserved protein%2C OsmC family	ANTI	142.285	1837	306.167	6	64	Intergenic	caggatgctacagtaAtacattgatgtactg	AGCGAGACACCAGGAGACACAAAGCGAAAGCTATGCTAAAACAGTCAGGAT	T	1	0	0	0	0
crp	3483995	-147	DNA-binding transcriptional dual regulator	SENSE	111.548	798	57	14	76	Intergenic	tacagtaatacattgAtgtactgcatgtatg	ACCAGGAGACACAAAGCGAAAGCTATGCTAAAACAGTCAGGATGCTACAGT	T	0.1	0.04	0.1	0.24	0.52
crp	3484004	-138	DNA-binding transcriptional dual regulator	SENSE	111.548	1197	54.409	22	79	Intergenic	acattgatgtactgcAtgtatgcaaaggacg	CACAAAGCGAAAGCTATGCTAAAACAGTCAGGATGCTACAGTAATACATTG	T	0.34	0.2	0.28	0.1	0.08
yhfK	3484898	0.04	conserved inner membrane protein	SENSE	31.549	7968	177.067	45	95	ECK3346,JW5701	tgctatgtttgcccgTggccgttgggttaat	TGATTTATCACCCCGATATCAACTATGCACTTCGACAAACGCTGGTGCTAT	G	0.02	0.1	0.22	0.2	0.44
yhfK	3485023	0.1	conserved inner membrane protein	SENSE	31.549	1434	71.7	20	62	ECK3346,JW5701	cgcttaatcattggtGcgtcgctgtttgcca	TGCAATATTGCGGGCCTTGATACGCCTCATAAACGTTTTTTCAAACGCTTA	C	0.06	0.13	0.28	0.32	0.21
yhfK	3486919	4	conserved inner membrane protein	ANTI	31.549	1252	626	2	5	Intergenic	tccgatggtttagccTgcattacgccttcga	ACGAAGCATCAGGCAAAAGATGTCGGATGCGGCGTGAATGCCTTATCCGAT	G	0.1	0.08	0.34	0.29	0.19
yhfG	3489592	0.3	putative Fic-binding protein	SENSE	679.26	818	58.429	14	35	ECK3350,JW3325,vhpA	ctgggagcttcagcgTaatcgtaattttcag	GAGGCATCAAGTGAAGAAACTCACCGATAAGCAAAAGTCCCGTCTCTGGGA	A	0.03	0.21	0.7	0.03	0.03
yhfY	3509057	25	hypothetical protein	SENSE	15.042	714	714	1	4	Intergenic	caaatccacgtcgcaCaacctaaatattcaa	TATGGATTATGGATGGCTGCTAACGAAGAGGTTTGAAGCTCCCGACAAATC	A	0.07	0.03	0.03	0.31	0.56
yhfZ	3510401	-35	hypothetical protein	SENSE	4.714	1014	144.857	7	50	Intergenic	tatcttcaaattcctGaagatataaatattc	AAAATGTGAAGTGCCTCGCCGTTTCCACATCTCGCTGTTGCGCCTTATCTT	A	0.12	0.06	0.15	0.48	0.19
yhfZ	3510423	-57	hypothetical protein	SENSE	4.714	2905	363.125	8	40	Intergenic	tccacatctcgctgtTgcgccttatcttcaa	TCCTCATTTGCAATAATCCGAAAAAATGTGAAGTGCCTCGCCGTTTCCACA	G	0.04	0.07	0.18	0.24	0.48
trpS	3510854	0.8	tryptophanyl-tRNA synthetase	SENSE	36.595	948	86.182	11	24	ECK3371,JW3347	gttcgaaggcaagatGtatggtcatctgaaa	CCTTTCAGCGGTAACGGGCCAGAGCATCCCAGAACTGGAAAAACAGTTCGA	T	0.04	0.09	0.46	0.31	0.1
dam	3513833	0.12	DNA adenine methyltransferase	SENSE	58.513	3473	173.65	20	57	ECK3374,JW3350	tgtctggttgagcctTttgtaggtgccgggt	TATCCCCTGCTTGATGATATTAAACGGCATTTGCCCAAGGGCGAATGTCTG	T	0.08	0.08	0.22	0.12	0.5
aroB	3515856	0.6	3-dehydroquinate synthase	SENSE	52.361	663	51	13	31	ECK3376,JW3352	cggcaatggcgtactGtattcgccgttgttg	ACTGGCTGGAAGAGAATCTGGATGCGTTGTTGCGTCTGGACGGTCCGGCAA	T	0.02	0.08	0.38	0.25	0.27
aroK	3517027	0.11	shikimate kinase I	SENSE	118.981	2019	72.107	28	70	ECK3377,JW5947	cggaaaaagcactatTgggcgccagttagct	AATGGCAGAGAAACGCAATATCTTTCTGGTTGGGCCTATGGGTGCCGGAAA	G	0.05	0.07	0.18	0.15	0.55
hofQ	3517337	150	protein required for the utilization of DNA as a carbon source%3B fimbrial transporter homolog	SENSE	0.965	1168	116.8	10	36	Intergenic	tcattcaggcggcatTttgctgtctttttta	GAGAGTTGGTGCTCTTCGCTGCCTGCGTTCCATGATGATGATTTATCATTC	T	0.21	0.08	0.33	0.25	0.12
hofQ	3517344	143	protein required for the utilization of DNA as a carbon source%3B fimbrial transporter homolog	SENSE	0.965	699	77.667	9	35	Intergenic	tgatttatcattcagGcggcattttgctgtc	CCGATTTGAGAGTTGGTGCTCTTCGCTGCCTGCGTTCCATGATGATGATTT	C	0.16	0.17	0.27	0.2	0.19
mrcA	3523264	0.93	fused penicillin-binding protein 1a: murein transglycosylase/murein transpeptidase	ANTI	6.028	1981	180.091	11	26	ECK3383,JW3359,ponA	ggcggcgtcagcggcTgctccggcacacctt	AACTGCCCGGTGCTGCGATCGATATTCACCGTCACAATACCCGGTGGCGGC	G	0.01	0.02	0.22	0.3	0.46
mrcA	3523489	44	fused penicillin-binding protein 1a: murein transglycosylase/murein transpeptidase	ANTI	6.028	1451	53.741	27	69	Intergenic	ccggcataaacaagtGcactttgtcagcaaa	GAGTTTTCACGATTTTGTTAGCCGGATAACGCGTTCACGCCGTATCCGGCA	C	0.14	0.12	0.25	0.25	0.24
nudE	3524222	-51	adenosine nucleotide hydrolase%3B substrates include Ap3A%2C Ap2A%2C ADP-ribose%2C NADH	SENSE	138.036	858	85.8	10	25	Intergenic	ttcacattgccgaaaGcgtgtccgatatcgc	GAGGACGATTATTTATTAAGTTACATAAATGTAAATAACATGCAATTCACA	C	0.11	0.07	0.29	0.3	0.23
nudE	3524287	-116	adenosine nucleotide hydrolase%3B substrates include Ap3A%2C Ap2A%2C ADP-ribose%2C NADH	ANTI	138.036	1085	1085	1	16	Intergenic	taatcgtcctcaaatCaaattaaaagtcaat	GGCAATGTGAATTGCATGTTATTTACATTTATGTAACTTAATAAATAATCG	A	0.81	0.18	0	0	0
yrfF	3524460	-31	inner membrane protein	SENSE	27.32	2625	100.962	26	50	Intergenic	cggtgcgactgaccaCgcctgacagactaag	ACTCCACGCTTGCCGATAGCCAACCGCAGAATCATGTATTGTGTCCGGTGC	G	0.03	0.02	0.14	0.26	0.54
yrfF	3524846	0.17	inner membrane protein	SENSE	27.32	808	57.714	14	27	ECK3385,igaA,JW3361,mucM,umoB	cggtagaagtccaccTgccccctttctggga	GCATCTCTACCGACGATCCGAATAAATGGCGTTACTACCTCGATTCGGTAG	G	0.05	0.05	0.23	0.13	0.54
pck	3531656	0.5	phosphoenolpyruvate carboxykinase	SENSE	38.089	1511	116.231	13	26	ECK3390,JW3366,pckA	gatgacgaacacggcTgggacgatgacggcg	GGTAAAACCACCCTTTCCACCGACCCGAAACGTCGCCTGATTGGCGATGAC	G	0.02	0.06	0.36	0.21	0.35
nfuA	3544394	173	Fe/S biogenesis protein%3B possible scaffold/chaperone for damaged Fe/S proteins	SENSE	34.423	1045	130.625	8	28	Intergenic	ccgctctggtgattcTcaaacgccagatgtt	TTTCCCCGCGATAATATGACCAACCTCTCATAATTTAAATTTACCCCGCTC	C	0.02	0.01	0.09	0.34	0.54
gntT	3545163	0.44	gluconate transporter%2C high-affinity GNT I system	SENSE	13.934	833	416.5	2	4	ECK3402,gntM,gntTalpha,JW5690,usgA,yhgC	ggtccggtttacgctCgcgtgttgaaaggta	CTGCTGTACGGTACTATTCTGGCAATCCCGACCGTGATTCTCGCCGGTCCG	G	0.02	0.03	0.19	0.26	0.51
glpG	3558697	0.94	rhomboid intramembrane serine protease	SENSE	55.97	1046	149.429	7	18	ECK3410,JW5687	tcgccgggttagccgTgggtttagcgatggc	GATGGTTTGATTTGTTTGGGATGTCGATGGCGAACGGAGCACACATCGCCG	G	0.01	0.03	0.26	0.38	0.32
glpG	3558864	0.74	rhomboid intramembrane serine protease	SENSE	55.97	684	57	12	29	ECK3410,JW5687	gctttctggcgtggtGtatgcgctgatgggc	AAGCGGCTATGTGCAGCAAAAATTCAGCGGGCCGTGGTTTGGCGGGCTTTC	T	0.01	0.02	0.22	0.39	0.36
glgX	3567414	0.98	glycogen debranching enzyme	SENSE	10.443	627	156.75	4	8	ECK3417,JW3394	cccagtgattacggcTgtctggcagggacct	TGCTGGGGAGTGGCACGCCATTCCCCCATTCGCTGGAGAGGATAACCCAGT	G	0.02	0.03	0.38	0.37	0.19
asd	3572734	0.15	aspartate-semialdehyde dehydrogenase%2C NAD(P)-binding	SENSE	39.087	656	72.889	9	27	dap,ECK3419,hom,JW3396	tggcacacttcaggaTgcctttgatctggag	TACTTCTCAGCTTGGCCAGGCTGCGCCGTCTTTTGGCGGAACCACTGGCAC	G	0.01	0.06	0.42	0.34	0.18
gntK	3575684	-69	gluconate kinase 2	SENSE	14.344	4078	185.364	22	90	Intergenic	gcttctgatattgtcCggctggacaatgtta	TTTGAAGTAGCTCACACTTATACACTTAAGGCATGGATGGATATTGCTTCT	G	0.02	0.02	0.18	0.3	0.48
gntR	3575702	52	DNA-binding transcriptional repressor	SENSE	32.495	1392	63.273	22	104	Intergenic	aaggcatggatggatAttgcttctgatattg	TCTATTTAAGCCCACAAATTTGAAGTAGCTCACACTTATACACTTAAGGCA	T	0.09	0.22	0.22	0.22	0.25
gntR	3576185	0.57	DNA-binding transcriptional repressor	SENSE	32.495	1176	106.909	11	21	ECK3423,JW5946	gcctatctcggcgcaCgtctcgacgaacgta	CGCCAGATGACCACTGCCATTATTGCTCGCGGGCATCGCCACATTGCCTAT	G	0.01	0.02	0.17	0.24	0.56
ryhB	3578959	0.9	NA	SENSE	664.576	645	322.5	2	11	ECK3426,IS176,JWR0219,psrA18,sraI	cttagccagccgggtGctggctttttttttg	GGAGAACCTGAAAGCACGACATTGCTCACATTGCTTCCAGTATTACTTAGC	C	0.05	0.14	0.35	0.31	0.15
livK	3595543	0.04	leucine transporter subunit	SENSE	7.734	603	201	3	11	ECK3442,hrbB,hrbC,hrbD,JW3423	tcgcagggatgattgCactggcaatttcaca	ACGAATGGGGATTTTTGACTATGAAACGGAATGCGAAAACTATCATCGCAG	A	0.01	0.01	0.12	0.25	0.63
ftsX	3598992	59	putative transporter subunit: membrane component of ABC superfamily	SENSE	33.493	2333	58.325	40	135	Intergenic	gggaaagagaccccgTtgtctcttcccggta	AATAAAAGCGTGTTATACTCTTTCCCTGCAATGGGTTCCGTAGCAGGGAAA	T	0.05	0.13	0.25	0.19	0.38
ftsX	3599871	0.22	putative transporter subunit: membrane component of ABC superfamily	SENSE	33.493	739	92.375	8	24	ECK3446,ftsS,JW3427	ttttaacggtgatggTtatcgccatttctct	TCCACGGCGCATTGCAGGATCTGAAAAGCAAACCGTTCGCCACGTTTTTAA	T	0.05	0.12	0.15	0.5	0.19
ftsX	3599942	0.16	putative transporter subunit: membrane component of ABC superfamily	SENSE	33.493	673	84.125	8	27	ECK3446,ftsS,JW3427	tttcaacgaacaggtGcgctatgccttccac	ACGCGCGAAATCCTCGCCAAAACCGGTAAATCGCAAAACCAACGTTTTCAA	C	0.08	0.05	0.16	0.53	0.19
ftsE	3600569	0.3	putative transporter subunit: ATP-binding component of ABC superfamily	SENSE	40.423	665	73.889	9	26	ECK3447,JW3428	ggccatgacatcacgCgtctgaaaaaccgtg	ATCTGTGGGATTGAGCGGCCCAGCGCCGGGAAAATCTGGTTTAGCGGCCAT	G	0.02	0.02	0.12	0.24	0.6
ftsY	3602223	0.03	Signal Recognition Particle (SRP) receptor	SENSE	20.424	1373	228.833	6	19	ECK3448,JW3429	tttcctggctgggctTtggtcaaaaagagca	GAGGAGTGTAGTCGCAAATGGCGAAAGAAAAAAAACGTGGCTTTTTTTCCT	T	0.02	0.02	0.18	0.46	0.31
yhhL	3603181	0.67	conserved protein%2C DUF1145 family	ANTI	104.244	1636	1636	0	1	ECK3450,JW5683	ggcggtggtcatctgCgggccatctttcggt	GGCCAGCAGTTCAAACACGCCGAAAAGGAAAATCCGTACCTTTTCGGCGGT	G	0.01	0.01	0.09	0.14	0.75
yhhQ	3607369	0.19	inner membrane protein%2C DUF165 family	SENSE	21.068	716	59.667	12	23	ECK3455,JW3436	ggtttccataccaccTggggcgcgtttagct	ATCACCTCCAGTAACTATCTGGTTCAGCTTCCCGTCTCCATTTTGGGTTTC	G	0.03	0.06	0.13	0.51	0.27
yhhS	3609757	-1	putative arabinose efflux transporter	SENSE	21.423	861	430.5	2	19	Intergenic	aaatgtggtgatcctCatgcccgaacccgta	CTGATTTTCACGTCAGCACGTGGTAAAAATGAAACACTGTTGTAAAAATGT	A	0.02	0.05	0.34	0.38	0.21
yhiI	3627914	0.67	putative membrane fusion protein (MFP) of efflux pump	SENSE	37.475	788	60.615	13	23	ECK3472,JW3454	ctggcggcaggcggtCgggtgctgaatatgg	CGTGACGGACGCGTGCAGTATCGGGTTGCCGAGCCAGGCGAAGTGCTGGCG	G	0	0.03	0.08	0.46	0.42
yhiI	3628385	0.22	putative membrane fusion protein (MFP) of efflux pump	SENSE	37.475	822	82.2	10	25	ECK3472,JW3454	gcgaagatggatactCgcgtgttgcaggaac	ATTCTGGTGAAAGAAGGCAAGTTTGTTCGCGAAGGTGAAGTGCTGGCGAAG	G	0.02	0.01	0.08	0.27	0.63
yhiJ	3628919	72	hypothetical protein	SENSE	2.158	653	54.417	12	75	Intergenic	taaaaaggaatgctcTgttcctgcaactgaa	CATGAATATTAATGTTACTATCTGGTTGAGACTGTTGATAAAACGTAAAAA	G	0.24	0.05	0.04	0.31	0.36
yhiJ	3628936	55	hypothetical protein	SENSE	2.158	907	113.375	8	66	Intergenic	agactgttgataaaaCgtaaaaaggaatgct	CTCTGAACCATAGACAACATGAATATTAATGTTACTATCTGGTTGAGACTG	G	0.04	0.2	0.73	0.04	0
pitA	3637171	7	phosphate transporter%2C low-affinity%3B tellurite importer	ANTI	22.56	992	992	1	7	Intergenic	ccgctcgttttggtgCgtacgattacaggaa	ATGAACAAAGCGCACTATGTCACAATCTGAAGCGGGCCAGCTGACCCGCTC	G	0.03	0.05	0.23	0.32	0.36
uspA	3638044	-90	universal stress global response regulator	SENSE	128.987	3561	222.562	16	65	Intergenic	ggctgggttagccccGcgcacgtagttcgca	CCGGGTCGCTATAAGGTAAGGATGGTCTTAACACTGAATCTTTACGGCTGG	C	0.02	0.08	0.16	0.34	0.4
dtpB	3638816	-69	dipeptide and tripeptide permease B	SENSE	10.129	645	322.5	2	7	Intergenic	gaatctctgacagatGtaaactttttcgcgc	TTCTGTTGTAATAGTGTATTAATCTATTCACCGCATCAATATTAAGAATCT	T	0.1	0.04	0.41	0.34	0.11
gadX	3663729	0.13	DNA-binding transcriptional dual regulator	SENSE	24.865	808	67.333	12	33	ECK3501,JW3484,yhiX	tggcggtgacctggtTtttgcggatgcaagc	TAAATATATTCTCACCATGGTTAATGGTGAATATCGCTATTTTAATGGCGG	T	0.01	0.16	0.46	0.07	0.31
kdgK	3678288	0.91	ketodeoxygluconokinase	ANTI	9.232	1350	337.5	4	20	ECK3511,JW5668,yhjI	gcccacgtttcgccgCgtcttccgcgctgcc	GGATAATCGCGCCGCGATACTGAATAACGGTACTTGCGGTCAGGTGCCCAC	G	0.01	0.03	0.29	0.29	0.37
yhjJ	3680036	-73	putative zinc-dependent peptidase	SENSE	31.154	1036	51.8	20	60	Intergenic	ggtctaacacgaagtGtttttaacgtcattt	GTTCAGGTTTATTTCACTTCTTCCGTGACATTTTCATGTTCTTGCGGTCTA	T	0.03	0.06	0.3	0.38	0.23
yhjK	3683573	0.03	cyclic-di-GMP phosphodiesterase	SENSE	13.53	1761	251.571	7	27	ECK3514,JW5943	tgtcctggtgttcgtTtttattttttgcacc	AAGTCGCTCGTTAACAATCAAGCAGATGGCAATGGTGGCAGCCGTTGTCCT	T	0.03	0.04	0.18	0.41	0.35
yhjR	3693876	144	hypothetical protein	SENSE	994.576	4167	208.35	20	99	Intergenic	ccggacaacttgttgCgcctgtcatttaatg	TCATTACAAATGTTGGGAGAAAATGTCCTGGTGGTCGATGCCTGCCCGGAC	G	0.03	0.02	0.08	0.1	0.78
yhjR	3693887	133	hypothetical protein	SENSE	994.576	1099	54.95	20	113	Intergenic	tcgatgcctgcccggAcaacttgttgcgcct	CATTAGCCTGGTCATTACAAATGTTGGGAGAAAATGTCCTGGTGGTCGATG	C	0.64	0.05	0.07	0.1	0.15
yhjR	3693894	126	hypothetical protein	SENSE	994.576	1549	86.056	18	107	Intergenic	ctggtggtcgatgccTgcccggacaacttgt	ACCGCCGCATTAGCCTGGTCATTACAAATGTTGGGAGAAAATGTCCTGGTG	G	0.03	0.04	0.21	0.25	0.47
yhjR	3694308	-100	hypothetical protein	SENSE	994.576	705	70.5	10	28	Intergenic	cggaaagtcaaaaagTgagcaaattcccgtc	CGTGTGATTTTAGTCTTTTCGTTTTTAACTTTTTCTGTTGCGTAACGGAAA	G	0.07	0.03	0.09	0.28	0.54
bcsE	3694583	0.06	cellulose production protein	SENSE	30.663	1484	98.933	15	40	ECK3521,JW3504,yhjS	tggtttaacgtcgatCgccatgaagatgcta	TCATTATGGGATGAGCTGCGACATATGCCAGCAGGCGGCGTCTGGTGGTTT	G	0.03	0.07	0.39	0.29	0.22
bcsE	3694972	0.31	cellulose production protein	SENSE	30.663	605	67.222	9	21	ECK3521,JW3504,yhjS	attgttgcttgaggaAtaccgttcacttttt	GCTTTTGGTAATTAATCCCGGAAATAATAACGATAAACAATTTTCATTGTT	T	0.13	0.39	0.35	0.08	0.05
rdlD	3698197	0.58	NA	SENSE	1428.35	884	98.222	9	29	ECK3525,JWR0256	gtggtgttgtcaggtGcatacctgcaacgtg	GTTTCGCGGCTATTCTTGAGTGGTCTAGAGTCAAGATTAGCCCCCGTGGTG	C	0.14	0.11	0.3	0.1	0.36
dppA	3705690	0.02	dipeptide transporter	SENSE	50.428	6288	179.657	35	93	alu,dpp,ECK3531,fpp,JW3513	agggatgctgaagctTggtctcagcctggtg	ACATCACAATTGGAGCAGAATAATGCGTATTTCCTTGAAAAAGTCAGGGAT	G	0.02	0.15	0.27	0.18	0.38
dppA	3705696	0.02	dipeptide transporter	SENSE	50.428	2036	63.625	32	114	alu,dpp,ECK3531,fpp,JW3513	aaagtcagggatgctGaagcttggtctcagc	CAACAAACATCACAATTGGAGCAGAATAATGCGTATTTCCTTGAAAAAGTC	A	0.74	0.04	0.1	0.08	0.05
proK	3706649	0.87	NA	SENSE	7754.17	941	235.25	4	166	ECK3532,JWR0080,proV	aggttcgaatcctctAtcaccgaccaaattc	TTGGCGCAGCCTGGTAGCGCACTTCGTTCGGGACGAAGGGGTCGGAGGTTC	T	0.07	0.1	0.19	0.23	0.4
proK	3706663	0.68	NA	SENSE	7754.17	1023	146.143	7	167	ECK3532,JWR0080,proV	gacgaaggggtcggaGgttcgaatcctctat	CCCGCATTCGGTGATTGGCGCAGCCTGGTAGCGCACTTCGTTCGGGACGAA	G	0.14	0.04	0.17	0.35	0.3
proK	3706669	0.61	NA	SENSE	7754.17	981	140.143	7	168	ECK3532,JWR0080,proV	gttcgggacgaagggGtcggaggttcgaatc	ATGCGCCCCGCATTCGGTGATTGGCGCAGCCTGGTAGCGCACTTCGTTCGG	T	0.2	0.08	0.21	0.3	0.2
proK	3706686	0.38	NA	SENSE	7754.17	765	76.5	10	170	ECK3532,JWR0080,proV	gcctggtagcgcactTcgttcgggacgaagg	CGTATCTGCGCAGTAAGATGCGCCCCGCATTCGGTGATTGGCGCAGCCTGG	C	0.1	0.01	0.07	0.48	0.35
proK	3706697	0.24	NA	SENSE	7754.17	3242	270.167	12	158	ECK3532,JWR0080,proV	tgattggcgcagcctGgtagcgcacttcgtt	ATTGACGAGGGCGTATCTGCGCAGTAAGATGCGCCCCGCATTCGGTGATTG	G	0	0.02	0.1	0.2	0.68
proK	3706706	0.12	NA	SENSE	7754.17	1660	118.571	14	167	ECK3532,JWR0080,proV	cgcattcggtgattgGcgcagcctggtagcg	TATTAAGGGATTGACGAGGGCGTATCTGCGCAGTAAGATGCGCCCCGCATT	C	0.79	0.17	0.02	0.01	0.01
insK	3720120	48	IS150 transposase B	SENSE	7.757	749	249.667	3	16	Intergenic	gatttatagtcaggtGgggcttttctctgtc	GCCTCGTGTTTAACTGTCCAACTTTTTGGGGTCAGTACAAACTTTGATTTA	G	0.16	0.11	0.34	0.19	0.2
xylG	3730439	0.14	fused D-xylose transporter subunits of ABC superfamily: ATP-binding components	ANTI	2.602	6776	752.889	9	43	ECK3556,JW3539	atcgcggatgtgactCgcctgaatctcttct	CAGGGCCAATTCCTGATGAATGATGGCGATACCTTTGCGTTCGGTATCGCG	G	0.04	0.09	0.11	0.21	0.56
xylG	3730445	0.14	fused D-xylose transporter subunits of ABC superfamily: ATP-binding components	ANTI	2.602	1558	173.111	9	71	ECK3556,JW3539	ttcggtatcgcggatGtgactcgcctgaatc	TTTCACCAGGGCCAATTCCTGATGAATGATGGCGATACCTTTGCGTTCGGT	T	0.22	0.13	0.41	0.19	0.05
bax	3734849	0.43	hypothetical protein	SENSE	91.972	1900	59.375	32	92	ECK3559,JW5653	cctgctgagcgtgcgCgtctgaaagacatcg	GAACGTAACTGGCTCATTTCAAAACAGTATCAGGGCCAATGGTCACCTGCT	G	0.02	0.06	0.36	0.22	0.34
bax	3735263	-63	hypothetical protein	SENSE	91.972	1190	99.167	12	76	Intergenic	gatatgatttgagatTcaactctcaaatttg	TTCAGATTTGGACTATTCCTTGGGGTGCTCTTGACAGCTATTTTTGATATG	C	0.26	0.06	0.27	0.25	0.17
ysaA	3739238	0.78	putative hydrogenase%2C 4Fe-4S ferredoxin-type component	ANTI	15.527	1033	103.3	10	22	ECK3562,JW3545	ggtcccgtctcccgaTgccagcacagatcgc	TCCATGCACTGCAACGCCTTTGTCGGGCAGGCTTCAACACAGGCCGGTCCC	G	0.02	0.05	0.24	0.29	0.4
yibI	3769687	0.22	inner membrane protein%2C DUF3302 family	SENSE	39.736	600	150	4	15	ECK3587,JW3572	catcgcgatacatgaCatcccttatctgatt	GTTGGGAGTGCTGATCTTCGTCTTTCTGGTGATTTTTTATGGAATCATCGC	A	0.06	0.03	0.2	0.4	0.31
mtlR	3773611	0.03	mannitol operon repressor	ANTI	41.714	1276	1276	0	3	ECK3590,JW3575	gggcgcagggtgtccTgcgcctggtccacca	TGGGTTTGTTCCATTGTTGCCTGCATATCTGACAATCTGTTATTCGGGCGC	G	0.02	0.02	0.33	0.35	0.28
mtlR	3773655	0.1	mannitol operon repressor	ANTI	41.714	682	682	1	12	ECK3590,JW3575	gggtttgttccattgTtgcctgcatatctga	TTTTGCCAGCATTCAGACGCTCAAGCACACGGTTTTCAAAGGCCTGGGTTT	T	0.03	0.04	0.37	0.35	0.22
mtlR	3773851	0.44	mannitol operon repressor	SENSE	41.714	814	203.5	4	9	ECK3590,JW3575	acggcgatggtccgcTgggcgatctttctgt	GCAAAGACGATTACGCGGTGAAGTATGCTGTAGAACCGTTACTCGACGGCG	G	0	0.06	0.25	0.41	0.27
trmL	3779249	0.02	tRNA Leu mC34%2CmU34 2'-O-methyltransferase%2C SAM-dependent	SENSE	47.227	2095	149.643	14	31	ECK3596,JW3581,yibK	cagtatgctaaacatCgtactttacgaacca	CACTGCTCACCAATTTTCTGCTATCCTGCCCCCGCACTAAGGGGGCAGTAT	G	0.05	0.03	0.09	0.2	0.62
trmL	3779368	0.27	tRNA Leu mC34%2CmU34 2'-O-methyltransferase%2C SAM-dependent	SENSE	47.227	715	79.444	9	25	ECK3596,JW3581,yibK	gggacgataagcgccTgcgccgcgcggggct	ATACCGGCTTTCGTCTGCATATCATCGAACCGATGGGATTTGCCTGGGACG	G	0.01	0.03	0.21	0.37	0.37
gpsA	3781517	0.16	glycerol-3-phosphate dehydrogenase (NAD+)	SENSE	41.076	1939	88.136	22	48	ECK3598,JW3583	cgcgtttctccccgaTgtgccttttcccgat	TGACCCTGAACATATCGCAACGCTTGAACGCGACCGCTGTAACGCCGCGTT	G	0.02	0.13	0.27	0.24	0.35
envC	3784944	0.07	activator of AmiB%2CC murein hydrolases%2C septal ring factor	SENSE	23.31	855	71.25	12	30	ECK3603,JW5646,slm11,yibP	tggcgtattgttgtgCgccttttccgcccac	CAGGTTTGCAATCAGGCCCATCATCTACGCCAGCGTTCTTAGCGCTGGCGT	G	0.02	0	0.06	0.13	0.78
envC	3785162	0.24	activator of AmiB%2CC murein hydrolases%2C septal ring factor	SENSE	23.31	696	99.429	7	21	ECK3603,JW5646,slm11,yibP	ttgatgagatgaacgCgtcgattgccaaact	AGCTGCGCGAAACGCAAAACACGCTCAATCAACTCAATAAACAGATTGATG	G	0.05	0.04	0.13	0.22	0.56
waaS	3802641	0.53	lipopolysaccharide core biosynthesis protein	SENSE	17.104	622	207.333	3	11	ECK3619,JW3604,rfaS	ggtcgtgataaagggCgtcttcaaataatta	AGTTTATCTGACAAAAATAACAGCCAGCCAATATGTTTTTTCCTTGGTCGT	G	0.02	0.01	0.14	0.38	0.45
waaQ	3806206	-85	lipopolysaccharide core biosynthesis protein	SENSE	16.723	3077	1538.5	2	18	Intergenic	cctggggcggtagcgTgcttttttctgctta	GCACGTCAAAGTAAGTGCGTTATCAGTATTCAGGTAGCTGTTGAGCCTGGG	G	0	0.04	0.27	0.28	0.39
waaA	3806630	0.05	3-deoxy-D-manno-octulosonic-acid transferase (KDO transferase)	SENSE	24.027	897	224.25	4	8	ECK3623,JW3608,kdtA	ggatacggctctgggTgcgcggacgtaaggc	AATTGCTTTACACCGCCCTTCTCTACCTTATTCAGCCGCTGATCTGGATAC	G	0.01	0.02	0.26	0.54	0.17
waaA	3807402	0.66	3-deoxy-D-manno-octulosonic-acid transferase (KDO transferase)	SENSE	24.027	688	137.6	5	11	ECK3623,JW3608,kdtA	ggatgcgattaacctTgtccgccaggctgga	GAATTTATTGCTCATCCTGGTACCCCGTCATCCGGAACGCTTCCCGGATGC	G	0.03	0.02	0.31	0.32	0.33
rpmB	3809701	-4	50S ribosomal subunit protein L28	SENSE	2000.44	3521	60.707	58	155	Intergenic	tgatttttggagaatAgacatgtcccgagtc	AAGCCTGACGAGGCGCCAATACCCCATACGAAGCTCGAGCTAATTTGATTT	G	0.51	0.22	0.2	0.05	0.02
yicR	3809948	0.95	conserved protein%2C UPF0758 family	SENSE	26.902	1470	86.471	17	58	ECK3628,JW5643,radC	tgattgggcgtggagAgtatgtttcttttgc	TAAAGAGTTGTCAGTTCATGGATTTACGCGTGCTCGACCATATCGTGATTG	G	0.26	0.19	0.36	0.14	0.05
yicR	3809980	0.9	conserved protein%2C UPF0758 family	SENSE	26.902	858	85.8	10	52	ECK3628,JW5643,radC	gttcatggatttacgCgtgctcgaccatatc	TAAAGCGGATAAACTCATTACTGAACGGATAATAAAGAGTTGTCAGTTCAT	G	0.02	0.04	0.34	0.39	0.21
slmA	3812472	-45	DNA-binding anti-FtsZ division inhibitor	SENSE	29.597	930	103.333	9	24	Intergenic	tttgcggtcatagcgTgggtgccgcctggca	ACATACGCATCCGAATAACGTCATAACATAGCCGCAAACATTTCGTTTGCG	G	0.01	0.06	0.29	0.48	0.15
slmA	3812477	-40	DNA-binding anti-FtsZ division inhibitor	SENSE	29.597	611	61.1	10	25	Intergenic	ggtcatagcgtgggtGccgcctggcaagtgc	CGCATCCGAATAACGTCATAACATAGCCGCAAACATTTCGTTTGCGGTCAT	C	0.06	0.06	0.33	0.34	0.21
gmk	3819603	0.24	guanylate kinase	SENSE	89.266	1143	71.438	16	44	ECK3638,JW3623,spoR	tggtgaagtccacggTgaacattatttcttt	TGACACCCAGGTTTCTGTTTCACACACCACACGCCAACCGCGTCCTGGTGA	G	0.05	0.08	0.42	0.2	0.25
gmk	3819658	0.33	guanylate kinase	SENSE	89.266	1453	76.474	19	45	ECK3638,JW3623,spoR	atgattagcagagatGcgttcctcgaacacg	CACGGTGAACATTATTTCTTTGTTAATCATGATGAATTTAAAGAAATGATT	C	0.05	0.07	0.31	0.34	0.22
gmk	3819773	0.52	guanylate kinase	SENSE	89.266	1790	77.826	23	44	ECK3638,JW3623,spoR	tcgactggcagggcgCgcagcaaattcgcca	CCATTGAGCAAGTACTGGCGACCGGTGTCGATGTTTTTCTCGATATCGACT	G	0.03	0.05	0.3	0.27	0.36
spoT	3820509	0.04	bifunctional (p)ppGpp synthetase II/ guanosine-3'%2C5'-bis pyrophosphate 3'-pyrophosphohydrolase	SENSE	45.022	2122	68.452	31	83	ECK3640,JW3625	gcaggcgtatctcgtTgcacgtgatgctcac	ACTGATTCAAACCTACCTGCCGGAAGACCAAATCAAGCGTCTGCGGCAGGC	G	0.02	0	0.06	0.54	0.37
spoT	3820992	0.27	bifunctional (p)ppGpp synthetase II/ guanosine-3'%2C5'-bis pyrophosphate 3'-pyrophosphohydrolase	SENSE	45.022	846	60.429	14	31	ECK3640,JW3625	gggttttgaggcgctGtatcccaaccgttat	GCACCGTTTAGGTATCCACCACATTAAAACCGAACTCGAAGAGCTGGGTTT	T	0.01	0.07	0.49	0.33	0.1
spoT	3821389	0.46	bifunctional (p)ppGpp synthetase II/ guanosine-3'%2C5'-bis pyrophosphate 3'-pyrophosphohydrolase	SENSE	45.022	845	84.5	10	22	ECK3640,JW3625	gttgaggtccagatcCgtaccgaagatatgg	TATCAGTCTTTGCACACCTCGATGATCGGCCCGCACGGTGTGCCGGTTGAG	G	0.03	0.04	0.05	0.52	0.36
trmH	3822670	0.19	tRNA mG18-2'-O-methyltransferase%2C SAM-dependent	SENSE	37.295	758	63.167	12	20	ECK3641,JW3626,spoU	gcagatgccgttggcGtacatgaagttcacg	GAGCAGGTCCACAAACCTCATAACGTTTCTGCGATTATTCGTACCGCAGAT	T	0	0.03	0.62	0.19	0.16
trmH	3823201	0.96	tRNA mG18-2'-O-methyltransferase%2C SAM-dependent	SENSE	37.295	965	120.625	8	19	ECK3641,JW3626,spoU	gctgatgccgactggTgggctactatgcagg	AAAGGCCTGCCTTATCCCCACGTCAATCAGCAAGGCGAGATCGAAGCTGAT	G	0.02	0.04	0.53	0.21	0.21
xanP	3826924	-44	xanthine permease	ANTI	3.928	1302	1302	0	14	Intergenic	gcattttagctgaccGaaagagaaaagcaaa	AGGGTGGAAACAGACATCGAAAACAATCCCGTGGTAGCAAAGCGGGCATTT	A	0.04	0.05	0.15	0.3	0.46
xanP	3826988	0.01	xanthine permease	SENSE	3.928	1434	1434	0	0	ECK3644,JW3629,yicE	tgtttccaccctcgaGtcagaaaatgcgcaa	CAGCTAAAATGCCCGCTTTGCTACCACGGGATTGTTTTCGATGTCTGTTTC	T	0.02	0.02	0.15	0.39	0.41
uhpB	3848071	0.06	sensory histidine kinase in two-component regulatory sytem with UhpA	SENSE	12.92	974	121.75	8	23	ECK3659,JW3643	tgtggagtatcagccTgcatctggttgagcg	CCGTTATTGCCTGCTTTTTTATCTTCTCTGCCGCATGGTTTTGCCTGTGGA	G	0.02	0.07	0.26	0.25	0.4
ilvB	3850594	0.13	acetolactate synthase I%2C large subunit	SENSE	25.076	876	51.529	17	60	ECK3662,JW3646	gctcagggaatggcgCgcaccgacggtaaac	ATCCGCCATATTCTGGCCCGTCATGAACAGGGCGCGGGCTTTATCGCTCAG	G	0.04	0.01	0.16	0.25	0.54
ilvB	3850689	0.07	acetolactate synthase I%2C large subunit	SENSE	25.076	3175	109.483	29	73	ECK3662,JW3646	cgggcggttctatccTgcctgtttacgatgc	TTCATTTCCTGGAACAGCAGGGCATTAAGATTGTGACAGGCATTCCGGGCG	G	0.01	0.04	0.17	0.25	0.53
emrD	3853132	3	multidrug efflux system protein	ANTI	11.028	1781	890.5	2	11	Intergenic	tgctgcggtgacgtgCgcttaaacgggctgc	GTGATCTGATAAAGCAGCATCGTTCTCCCATGGAGCTGATGACGATGCTGC	G	0.01	0.03	0.15	0.23	0.58
yidE	3863901	0.24	putative transporter	SENSE	33.296	708	50.571	14	30	ECK3677,JW3662,yibE	cggtgcggttaccaaTacgccagcgctgggg	TAAACTGTTTGATATTCCACTGCCGGTAGTGCTGGGGATTTTCTCCGGTGC	A	0.06	0.05	0.29	0.28	0.32
yidE	3864250	0.03	putative transporter	SENSE	33.296	1032	73.714	14	31	ECK3677,JW3662,yibE	tggctttggtggcagTcgtcggtttgtttat	AAGAGAAATGGACGATGAGTGATATAGCATTAACGGTCAGTATTCTGGCTT	C	0.03	0.12	0.59	0.18	0.09
ibpB	3864944	-24	heat shock chaperone	SENSE	73.612	9095	395.435	23	56	Intergenic	ttgcaggtacttactCgcttcttagaaggag	ACATCTCCATGCTCGCCGTCAGGGAGCATATGCGAATCTTCGGATTTGCAG	G	0.13	0.09	0.16	0.25	0.37
ibpA	3864995	37	heat shock chaperone	SENSE	125.061	1429	59.542	24	95	Intergenic	ggcctgacatctccaTgctcgccgtcaggga	CCGCGCCGTATCGAAATCAACTAATTCCCTAAGGCCGCCTGGCGCGGCCTG	G	0.02	0.01	0.09	0.14	0.74
yidR	3866227	0.89	hypothetical protein	ANTI	4.064	716	89.5	8	17	ECK3681,JW5860	tcgccgctttgcgcaTgggcacaagcaattc	TCCGCAGAAGGTGAATTGGCGTGGTGTTCGGTTAAATACTCAACCTCGCCG	G	0.01	0.04	0.37	0.27	0.31
yidR	3866526	0.65	hypothetical protein	ANTI	4.064	1083	154.714	7	20	ECK3681,JW5860	tggcgcgggcagggtTgtttccgttccgctt	CCGATGGTGGGTAAAGGTTAAACGTCGCTGCACGACGCCACGCGGTGGCGC	G	0.01	0.08	0.22	0.39	0.3
yidR	3866635	0.56	hypothetical protein	ANTI	4.064	764	191	4	13	ECK3681,JW5860	ccctttggcgaaagtGtgtcgccaataaatg	TCATCTTGCGGTAACTCAACGATAAACAGCTCCGGCACTTTCTCGCCCTTT	T	0.02	0.08	0.36	0.38	0.17
dnaA	3880665	0.77	chromosomal replication initiator protein DnaA%2C DNA-binding transcriptional dual regulator	SENSE	39.938	630	52.5	12	23	ECK3694,hsm-2,JW3679	tcgtgcgtgaggcgcTgcgcgacttgctggc	TCATTGCCAATGCCAACTTTACCGGACGGGCGATCACCATCGACTTCGTGC	G	0.03	0.05	0.24	0.53	0.16
dnaA	3881536	0.15	chromosomal replication initiator protein DnaA%2C DNA-binding transcriptional dual regulator	SENSE	39.938	676	56.333	12	32	ECK3694,hsm-2,JW3679	ggagcggatgccccaCagctgcgttttgaag	GACAAGTACCTTAATAATATCAATGGACTGCTAACCAGTTTCTGCGGAGCG	A	0.01	0.01	0.06	0.25	0.67
rnpA	3882653	0.38	protein C5 component of RNase P	SENSE	427.349	3836	56.412	68	160	ECK3696,JW3681	gctggggcatccccgTatcggtcttacagtc	ACGGGCTGGCACGCCGCAAATTACCATTCTCGGCCGCCTGAATTCGCTGGG	A	0.01	0.02	0.18	0.17	0.61
yidC	3883452	0.21	membrane protein insertase	SENSE	58.068	1193	59.65	20	35	ECK3698,JW3683	tctgaccggtcgtgaTggcccggataacccg	GCTGTTGGAAACTTCACCGCAGTTTATTTATCAGGCACAGAGCGGTCTGAC	G	0.02	0.12	0.21	0.21	0.44
tnaC	3886446	-12	tryptophanase leader peptide	SENSE	7737.14	1090	51.905	21	220	Intergenic	ctcgtgtcttgcgagGataagtgcattatga	AAACAATTTCAGAATAGACAAAAACTCTGAGTGTAATAATGTAGCCTCGTG	A	1	0	0	0	0
tnaC	3886453	-5	tryptophanase leader peptide	SENSE	7737.14	1815	62.586	29	220	Intergenic	cttgcgaggataagtGcattatgaatatctt	TTCAGAATAGACAAAAACTCTGAGTGTAATAATGTAGCCTCGTGTCTTGCG	C	0.13	0.1	0.16	0.22	0.38
tnaA	3886725	-28	tryptophanase/L-cysteine desulfhydrase%2C PLP-dependent	SENSE	132.78	9504	100.042	95	356	Intergenic	ttcacagggatcactGtaattaaaataaatg	CTTGCATATATATCTGGCGAATTAATCGGTATAGCAGATGTAATATTCACA	T	0.11	0.07	0.28	0.26	0.28
yieE	3891887	-17	putative phosphopantetheinyl transferase%2C COG2091 family	SENSE	30.066	644	107.333	6	34	Intergenic	ttcataatggaccatTaagcatggagcgaaa	GCCGCTTTAGTCTGTCCATCATTCCAGTAAATGATTACTCTTGTATTCATA	A	0.91	0.01	0.04	0.03	0.01
yieE	3892253	0.47	putative phosphopantetheinyl transferase%2C COG2091 family	SENSE	30.066	682	136.4	5	21	ECK3705,JW3690	ttcatagcccacacgCgcccgataaccacac	GTGAATGTGGCCTCGATATGGAACTACAGCGTGCGACGCGCGGGTTTCATA	G	0.06	0.02	0.09	0.24	0.59
purP	3894306	0.24	adenine permease%2C high affinity%3B adenine:H+ symporter	SENSE	12.119	689	229.667	3	10	ECK3707,JW3692,yieG	ggcgatgggcttgccGtggcaggtcgggatg	ACCCGCTATGGGCCTGAATGCGTTCTTCGCTTTTGTCGTTGTACAGGCGAT	T	0.03	0.07	0.56	0.26	0.09
bglF	3902705	0.49	fused beta-glucoside-specific PTS enzymes: IIA component/IIB component/IIC component	ANTI	1.393	2561	85.367	30	81	bglC,bglS,ECK3715,JW3700	gcaccaggccccagtGcagtccgaacatgac	TCATGGTGTCGTAGCCCAGCACGGTGAAGTTATTGATACACAGCGGCACCA	C	0.02	0.01	0.14	0.35	0.48
bglF	3902881	0.39	fused beta-glucoside-specific PTS enzymes: IIA component/IIB component/IIC component	ANTI	1.393	1206	50.25	24	46	bglC,bglS,ECK3715,JW3700	agacatagcaatggtGtgaagaaatttttga	GATAGCGGCCCCACCAGCAGAAAGGTGACGGGTGTGATAACCATCAGACAT	T	0.05	0.19	0.35	0.27	0.14
pstC	3908251	0.18	phosphate transporter subunit	SENSE	13.526	655	131	5	13	ECK3720,JW3705,phoW	tggtctggctttcctAtggaccaaagagtgg	TATTGTCTCTCTGATCATCTCCTCCTGGCCGAGCATTCAGAAATTTGGTCT	T	0.03	0.09	0.27	0.4	0.2
atpC	3913535	41	F1 sector of membrane-bound ATP synthase%2C epsilon subunit	SENSE	197.307	722	120.333	6	33	Intergenic	agtctggaaacaggcTggcttttttttgcgc	TGACCAAAAAAGCGATGTAACACCGGCTTGAAAAGCACAAAAGCCAGTCTG	G	0.05	0.17	0.17	0.15	0.47
rsmG	3921656	0.08	16S rRNA m(7)G527 methyltransferase%2C SAM-dependent%3B glucose-inhibited cell-division protein	SENSE	47.799	1005	83.75	12	25	ECK3733,gidB,JW3718	cgcaggtatttcgctTaccgatcaccagaaa	ACAGGTAATCACCGTGCTCAACAAACTCTCCTTACTGCTGAAAGACGCAGG	A	0.07	0.05	0.15	0.38	0.35
mnmG	3922564	0.58	5-methylaminomethyl-2-thiouridine modification at tRNA U34	SENSE	36.59	790	65.833	12	30	ECK3734,gidA,JW3719,mnmB,trmF	aagtttatccaggggCtgttctttgctggtc	TATGACTTCTTCGATCCTCGCGACCTGAAACCGACGCTGGAGAGCAAGTTT	T	0.36	0.19	0.22	0.09	0.14
rbsR	3936836	0.59	DNA-binding transcriptional repressor of ribose metabolism	SENSE	51.815	960	96	10	19	ECK3747,JW3732	cggcgcgcctgcggtTggaaggttatcgggc	GTCATACCCGTATCGCCTGTATTACCGGCCCGCTGGATAAAACTCCGGCGC	G	0.01	0.09	0.33	0.23	0.34
rrsC	3939641	-190	NA	SENSE	813.651	2942	2942	0	60	Intergenic	ctctgtagcgggaaaGcgtattatgcacacc	GTTCTCCTGAGAACTCCGGCAGAGAAAGCAAAAATAAATGCTTGACTCTGT	C	0.08	0.11	0.14	0.28	0.39
rrsC	3939680	-151	NA	SENSE	813.651	611	611	0	71	Intergenic	ctgagaaaaagcaaaGcggcactgctcttta	GCTTGACTCTGTAGCGGGAAAGCGTATTATGCACACCCCGCGCCGCTGAGA	C	0.13	0.14	0.16	0.25	0.32
rrsC	3939688	-143	NA	SENSE	813.651	906	906	0	70	Intergenic	aagcaaagcggcactGctctttaacaattta	CTGTAGCGGGAAAGCGTATTATGCACACCCCGCGCCGCTGAGAAAAAGCAA	C	0	0	0.22	0.3	0.47
rrsC	3939693	-138	NA	SENSE	813.651	619	619	0	71	Intergenic	aagcggcactgctctTtaacaatttatcaga	GCGGGAAAGCGTATTATGCACACCCCGCGCCGCTGAGAAAAAGCAAAGCGG	T	0	0	0.32	0.23	0.45
rrsC	3940060	0.15	NA	SENSE	813.651	3735	3735	0	88	ECK3750,JWR0082	ctcttgccatcagatGtgcccagatgggatt	TAATACCGCATAACGTCGCAAGACCAAAGAGGGGGACCTTCGGGCCTCTTG	T	0	0	0.24	0.25	0.5
rrsC	3940069	0.15	NA	SENSE	813.651	1864	1864	0	97	ECK3750,JWR0082	tcagatgtgcccagaTgggattagctagtag	ATAACGTCGCAAGACCAAAGAGGGGGACCTTCGGGCCTCTTGCCATCAGAT	G	0.09	0.05	0.33	0.35	0.18
gltU	3941428	-30	NA	SENSE	0	1912	1912	0	35	Intergenic	tgataggaagtgaaaAgcaaggcgtcttgcg	CCTTACCTTAAAGAAGCGTTCTTTGCAGTGCTCACACAGATTGTCTGATAG	G	0.25	0.06	0.16	0.22	0.31
gltU	3941435	-23	NA	SENSE	0	608	608	0	41	Intergenic	aagtgaaaagcaaggCgtcttgcgaagcaga	TTAAAGAAGCGTTCTTTGCAGTGCTCACACAGATTGTCTGATAGGAAGTGA	G	0	0	0.07	0.23	0.7
rrlC	3942016	0.1	NA	SENSE	724.402	3560	3560	0	167	ECK3752,JWR0084	ctgaatcagtatgtgTgttagtggaagcgtc	GAGATTCCCCCAGTAGCGGCGAGCGAACGGGGAGCAGCCCAGAGCCTGAAT	G	0.04	0.19	0.28	0.23	0.26
rrlC	3942026	0.1	NA	SENSE	724.402	2661	2661	0	171	ECK3752,JWR0084	atgtgtgttagtggaAgcgtctggaaaggcg	CAGTAGCGGCGAGCGAACGGGGAGCAGCCCAGAGCCTGAATCAGTATGTGT	G	0.23	0.22	0.28	0.14	0.13
rrlC	3942085	0.12	NA	SENSE	724.402	1976	1976	0	175	ECK3752,JWR0084	aaaaatgcacatattGtgagctcgatgagta	AAGCGTCTGGAAAGGCGCGCGATACAGGGTGACAGCCCCGTACACAAAAAT	T	0.05	0.21	0.31	0.23	0.19
rrlC	3942098	0.13	NA	SENSE	724.402	1629	1629	0	177	ECK3752,JWR0084	ttgtgagctcgatgaGtagggcgggacacgt	GGCGCGCGATACAGGGTGACAGCCCCGTACACAAAAATGCACATATTGTGA	T	0	0.16	0.41	0.22	0.22
rrlC	3943595	0.64	NA	SENSE	724.402	4695	4695	0	82	ECK3752,JWR0084	attgatggggtcagcGcaagcgaagctcttg	AAGTGGACGTATACGGTGTGACGCCTGCCCGGTGCCGGAAGGTTAATTGAT	C	0.12	0.07	0.09	0.2	0.51
rrlC	3943601	0.65	NA	SENSE	724.402	1647	1647	0	97	ECK3752,JWR0084	ggggtcagcgcaagcGaagctcttgatcgaa	ACGTATACGGTGTGACGCCTGCCCGGTGCCGGAAGGTTAATTGATGGGGTC	A	0.07	0.07	0.33	0.39	0.14
rrlC	3943607	0.65	NA	SENSE	724.402	693	693	0	102	ECK3752,JWR0084	agcgcaagcgaagctCttgatcgaagccccg	ACGGTGTGACGCCTGCCCGGTGCCGGAAGGTTAATTGATGGGGTCAGCGCA	T	0	0	0.26	0.17	0.57
rrlC	3943939	0.76	NA	SENSE	724.402	2185	2185	0	75	ECK3752,JWR0084	aacgtggacccgtgaTccgggttgcggacag	CATGGAGCCGACCTTGAAATACCACCCTTTAATGTTTGATGTTCTAACGTG	C	0.09	0.04	0.09	0.43	0.36
rrlC	3943950	0.77	NA	SENSE	724.402	2893	2893	0	72	ECK3752,JWR0084	gtgatccgggttgcgGacagtgtctggtggg	CCTTGAAATACCACCCTTTAATGTTTGATGTTCTAACGTGGACCCGTGATC	A	0.05	0.1	0.19	0.15	0.51
rrlC	3944257	0.87	NA	SENSE	724.402	3050	3050	0	61	ECK3752,JWR0084	acatcctggagctgaAgtaggtcccaagggt	AGTTCATATCGACGGCGGTGTTTGGCACCTCGATGTCGGCTCATCACATCC	G	0.12	0.11	0.26	0.34	0.16
rrlC	3944266	0.87	NA	SENSE	724.402	1267	1267	0	70	ECK3752,JWR0084	agctgaagtaggtccCaagggtatggctgtt	CGACGGCGGTGTTTGGCACCTCGATGTCGGCTCATCACATCCTGGAGCTGA	A	0.04	0.04	0.09	0.24	0.58
rrlC	3944646	16	NA	SENSE	724.402	2158	2158	0	101	Intergenic	acaacgccgaagatgTtttggcggatgagag	ATGCGTTGAGCTAACCGGTACTAATGAACCGTGAGGCTTAACCTTACAACG	T	0.1	0.05	0.17	0.37	0.31
rrlC	3944658	28	NA	SENSE	724.402	1417	1417	0	105	Intergenic	atgttttggcggatgAgagaagattttcagc	AACCGGTACTAATGAACCGTGAGGCTTAACCTTACAACGCCGAAGATGTTT	G	0	0.17	0.31	0.3	0.22
rrfC	3944712	-11	NA	SENSE	0	844	844	0	108	Intergenic	cagaagcggtctgatGaaacagaatttgcct	CGGATGAGAGAAGATTTTCAGCCTGATACAGATTAAATCAGAACGCAGAAG	A	0.26	0.05	0.1	0.34	0.25
rrfC	3944721	-2	NA	SENSE	0	2170	2170	0	101	Intergenic	tctgatgaaacagaaTttgcctggcggccgt	GAAGATTTTCAGCCTGATACAGATTAAATCAGAACGCAGAAGCGGTCTGAT	T	0.12	0.14	0.17	0.21	0.36
rrfC	3944727	0.03	NA	SENSE	0	656	656	0	109	ECK3753,JWR0085	gaaacagaatttgccTggcggccgtagcgcg	TTTCAGCCTGATACAGATTAAATCAGAACGCAGAAGCGGTCTGATGAAACA	G	0	0.01	0.18	0.39	0.41
aspT	3944975	4	NA	SENSE	0	895	895	0	379	Intergenic	tccgttccgccacccTaattaggggcgtagt	TAGAATACCTGCCTGTCACGCAGGGGGTCGCGGGTTCGAGTCCCGTCCGTT	A	0.08	0.04	0.12	0.31	0.45
trpT	3944995	0.2	NA	SENSE	16688.5	2544	55.304	46	414	ECK3755,JWR0087,su7,su8,su9,supU,supV	aggggcgtagttcaaTtggtagagcaccggt	CAGGGGGTCGCGGGTTCGAGTCCCGTCCGTTCCGCCACCCTAATTAGGGGC	T	0.02	0.16	0.28	0.33	0.23
trpT	3945003	0.31	NA	SENSE	16688.5	4062	88.304	46	389	ECK3755,JWR0087,su7,su8,su9,supU,supV	agttcaattggtagaGcaccggtctccaaaa	CGCGGGTTCGAGTCCCGTCCGTTCCGCCACCCTAATTAGGGGCGTAGTTCA	C	0.29	0.18	0.16	0.16	0.21
trpT	3945033	0.71	NA	SENSE	16688.5	3404	74	46	380	ECK3755,JWR0087,su7,su8,su9,supU,supV	accgggtgttgggagTtcgagtctctccgcc	CCTAATTAGGGGCGTAGTTCAATTGGTAGAGCACCGGTCTCCAAAACCGGG	T	0.04	0.05	0.26	0.26	0.38
trpT	3945038	0.77	NA	SENSE	16688.5	2936	63.826	46	382	ECK3755,JWR0087,su7,su8,su9,supU,supV	gtgttgggagttcgaGtctctccgcccctgc	TTAGGGGCGTAGTTCAATTGGTAGAGCACCGGTCTCCAAAACCGGGTGTTG	T	0.06	0.04	0.12	0.15	0.63
trpT	3945060	5	NA	SENSE	16688.5	2329	50.63	46	383	Intergenic	cgcccctgccagaaaTcatccttagcgaaag	AGAGCACCGGTCTCCAAAACCGGGTGTTGGGAGTTCGAGTCTCTCCGCCCC	C	0.02	0.09	0.19	0.32	0.37
trpT	3945076	21	NA	SENSE	16688.5	3448	114.933	30	370	Intergenic	catccttagcgaaagCtaaggatttttttta	AAACCGGGTGTTGGGAGTTCGAGTCTCTCCGCCCCTGCCAGAAATCATCCT	T	0.21	0.13	0.25	0.28	0.14
trpT	3945083	28	NA	SENSE	16688.5	763	50.867	15	375	Intergenic	agcgaaagctaaggaTtttttttatctgaaa	GTGTTGGGAGTTCGAGTCTCTCCGCCCCTGCCAGAAATCATCCTTAGCGAA	T	0.01	0.2	0.17	0.08	0.53
trpT	3945100	45	NA	ANTI	16688.5	1906	1906	1	323	Intergenic	tacttcggagagggtTatttcagataaaaaa	AGTGTATTAATATGAATGGCTGGCAAGGATGCCGGTAGAAGGATTTACTTC	A	0.18	0.09	0.15	0.4	0.19
ilvD	3953022	0.82	dihydroxyacid dehydratase	SENSE	8.617	1309	436.333	3	6	ECK3763,JW5605	ggtctcggcaaagccTgtgcgctgatcaccg	GGGATGCAGGAAATGCTCTACCCAACCAGCTTCCTGAAATCAATGGGTCTC	G	0.01	0.02	0.13	0.45	0.39
wecB	3968215	0.05	UDP-N-acetyl glucosamine-2-epimerase	SENSE	37.563	1092	57.474	19	47	ECK3778,JW5600,nfrC,rffE,yifF	gatggcgccgttggtGcatgcgttggcaaaa	TGTGAAAGTACTGACTGTATTTGGTACGCGCCCGGAAGCCATCAAGATGGC	C	0.36	0.2	0.29	0.11	0.03
wecD	3973046	0.82	TDP-fucosamine acetyltransferase	SENSE	31.437	873	109.125	8	15	ECK3782,JW5597,rff,rffC,yifH	cgctaaactgggcgtAtgctcgcggtaaaac	GCCTGCTGGCTGGACGCGGTGCAGGTGCTGAGCTGATGCAAACGGCGCTAA	T	0.01	0.09	0.22	0.4	0.28
wecE	3973210	0.04	TDP-4-oxo-6-deoxy-D-glucose transaminase	SENSE	21.262	1130	125.556	9	18	ECK3783,JW3765,rff,rffA,yifI	ggtgggaaccgaactCgactatatgcagtcg	TGGTTATACAGGTGATCACATGATTCCATTTAACGCACCGCCGGTGGTGGG	G	0.02	0.03	0.11	0.23	0.6
wzyE	3976930	0.23	putative Wzy protein involved in ECA polysaccharide chain elongation	SENSE	19.067	606	67.333	9	17	ECK3786,JW3769,rffT	gctgatgtaccgcgcCgtccgctgtttacca	GCGGTTTACTATGTCACCTACAAAACCCGCCTACGCAAACGCGTTGCTGAT	G	0.03	0.01	0.26	0.33	0.37
glmZ	3984468	0.06	NA	SENSE	4505.76	732	61	12	134	ECK3795,JWR0257,k19,psrA20,ryiA,sraJ	gagtagatgctcattCcatctcttatgttcg	AGTGTTAAGGGATGTTATTTCCCGATTCTCTGTGGCATAATAAACGAGTAG	C	1	0	0	0	0
glmZ	3984648	0.94	NA	SENSE	4505.76	1391	463.667	3	56	ECK3795,JWR0257,k19,psrA20,ryiA,sraJ	tgctccgtaataagaGcaggcgtttttttat	TGAGTGAAGCACCCACTTGTTGTCATACAGACCTGTTTTAACGCCTGCTCC	C	0.06	0.09	0.37	0.27	0.21
glmZ	3984666	5	NA	ANTI	4505.76	929	232.25	4	43	Intergenic	ccggggccttcctgaTacataaaaaaacgcc	AATAACCCGCCACAGTAGTTCCTTCTCACCCGGAGGCAAGCACCTCCGGGG	A	0.01	0	0.07	0.2	0.71
hemY	3984711	1	NA	SENSE	27.097	738	82	9	7	ECK3796,JW3774	aataacccgccacagTagttccttctcaccc	GAAGCTGCAGCTATGCGTCGCGACGGTTTGATGTTAACGTTGCAGAATAAC	A	0.96	0.02	0	0.01	0.01
hemD	3987694	0.21	NA	SENSE	50.531	1417	94.467	15	28	ECK3798,JW3776	cagcgctgggggagaGcgatctgttgtttgc	AGTTTTCTCCGGGTCAACAATTACCGCAACTTGCTGATCAACTGGCAGCGC	C	0.06	0.06	0.09	0.32	0.47
hemC	3988327	0.49	NA	SENSE	38.916	660	66	10	18	ECK3799,JW5932,popE	ggcaacgtcggcactCgcctgagcaaactgg	CAACTGGCTGAACGCCGTCCGGATCTGATTATCCGCTCCCTGCGCGGCAAC	G	0.04	0.01	0.16	0.25	0.55
cyaA	3990058	0.35	adenylate cyclase	SENSE	41.299	663	66.3	10	25	cya,ECK3800,JW3778	cacgacggcgagattGtatcgtttggtctcg	TACCCGAACCCACGTCTGCTGGCGAAAGATATCAAACAGCGTTTGCACGAC	T	0.05	0.04	0.08	0.5	0.32
cyaA	3990888	0.67	adenylate cyclase	SENSE	41.299	721	72.1	10	19	cya,ECK3800,JW3778	ccgcaatcaggtggtGcatttcgatttccgt	TCTGGCGATTATCGTTAACCTGGAATATGACCCGACAGCGGCGTTCCGCAA	C	0.03	0.09	0.41	0.06	0.41
yigA	3993973	0.52	conserved protein%2C DUF484 family	SENSE	59.799	1225	81.667	15	32	ECK3805,JW3783	tggcaggtgcgagtcTgcgcctgtttccgga	ACGATATGCTGATGCGCTTTCACCGCTGGGCGCGCGATCTCGGCCTGGCAG	G	0.02	0.02	0.15	0.21	0.6
yigB	3995962	40	FMN phosphatase	SENSE	24.814	1249	113.545	11	33	Intergenic	gctttttggcggaggGcgttgcgcttctccg	TCTCTGACCTCGCTGATATAATCAGCAAATCTGTATATATACCCAGCTTTT	C	0.1	0.03	0.33	0.12	0.42
yigE	3998377	0.92	putative protein%2C DUF2233 family	ANTI	1.234	611	61.1	10	26	ECK3809,JW5591	gccacgggattgcccCgcctttcatatacat	AACCTTTCCGCTCGACGGAAATCATGGTGACAAAAGGATAGCGTTGCCACG	G	0.02	0	0.04	0.18	0.76
corA	3999703	0.27	magnesium/nickel/cobalt transporter	SENSE	49.667	876	58.4	15	36	ECK3810,JW3789	tgaagatgcggaagaTcacgccggtaactcc	CTTTGAAGACGACGACGGCCTGCATATTCACTCCTTCTTCTTCTTTGAAGA	C	0.07	0.11	0.32	0.28	0.22
pldB	4007321	0.13	lysophospholipase L2	SENSE	32.426	883	80.273	11	26	ECK3819,JW5584	ggatgacattccggtGcgctttgtccgtttt	GACTGATTTCTGGCGTCAGCGTGATGAAGCAGAGTTTACTGGTGTGGATGA	C	0.26	0.05	0.28	0.26	0.16
pldB	4007909	0.7	lysophospholipase L2	SENSE	32.426	617	88.143	7	19	ECK3819,JW5584	tgggccgacctaccaTtgggtacgcgaaagt	ACGTAACTTACGCTTCTATGCTGATGACCCAACGATTCGCGTCGGTGGGCC	T	0.02	0.05	0.22	0.45	0.25
udp	4014450	-4	uridine phosphorylase	SENSE	193.66	6898	176.872	39	171	Intergenic	attcacagaggagttGtatatgtccaagtct	TAAACCCTTCGGTAAAGTGTCTTTTTGCTTCTTCTGACTAAACCGATTCAC	T	0.12	0.1	0.22	0.3	0.26
ubiB	4018321	0.04	2-octaprenylphenol hydroxylase	SENSE	40.462	951	63.4	15	37	aarF,ECK3829,JW3812,yigQ,yigR,yigS	ggacttgatgaactgAtccccaaaatgcgta	GAAGTACGGCGCCTATATTTCATCATTCGCACTTTTTTAAGCTACGGACTT	T	0.01	0.04	0.43	0.34	0.18
ubiB	4018461	0.13	2-octaprenylphenol hydroxylase	SENSE	40.462	1596	84	19	42	aarF,ECK3829,JW3812,yigQ,yigR,yigS	ggtttggatcaagttCgggcaaatgttatca	ACTTTTAGGTGAGCGACTACGACTGGCCCTGCAAGAACTGGGGCCGGTTTG	G	0.03	0.05	0.25	0.33	0.34
tatB	4020320	0.15	TatABCE protein translocation system subunit	SENSE	102.196	1282	55.739	23	55	ECK3831,JW5580,mttA2,ysgB	cgcaacgactgcctgTggcggtaaaaacggt	GCGAACTGCTATTGGTGTTCATCATCGGCCTCGTCGTTCTGGGGCCGCAAC	G	0.06	0.06	0.19	0.18	0.51
tatB	4020496	0.5	TatABCE protein translocation system subunit	SENSE	102.196	993	55.167	18	44	ECK3831,JW5580,mttA2,ysgB	tcgatggatgaactaCgccaggccgcggagt	GTTGAAAAGGCGAGCCTCACTAACCTGACGCCCGAACTGAAAGCGTCGATG	G	0.06	0.05	0.07	0.35	0.47
rfaH	4022746	0.2	DNA-binding transcriptional antiterminator	SENSE	39.706	910	303.333	3	11	ECK3834,hlyT,JW3818,sfrB	cctggcaccgatgatCaccctggaaaaaatc	ACTTCAACGTGCCCAGGAACACCTCGAAAGACAGGCTGTGAATTGCCTGGC	A	0.01	0.03	0.12	0.45	0.39
ubiD	4022964	-47	3-octaprenyl-4-hydroxybenzoate decarboxylase	ANTI	49.603	771	771	0	5	Intergenic	cgttcatctttgcgaTgctgtaaatttgtta	TTCATGGCGTCCATTGTAGCCTCTTAATCTGCGCCCATTATACGGCGTTCA	G	0.02	0.09	0.14	0.28	0.47
fre	4025327	76	NAD(P)H-flavin reductase	SENSE	59.96	652	81.5	8	51	Intergenic	gcatttagatctatgAcgtatctggcaaacc	GCCCCTGACAGGCGGGAAGAACGGCAACTAAACTGTTATTCAGTGGCATTT	C	0.12	0.02	0.19	0.4	0.26
fre	4025352	101	NAD(P)H-flavin reductase	SENSE	59.96	1083	541.5	2	45	Intergenic	caaaccatgcccgatGcgacgctgtcgcgtc	AACTAAACTGTTATTCAGTGGCATTTAGATCTATGACGTATCTGGCAAACC	C	0.4	0.05	0.15	0.2	0.2
fre	4025364	113	NAD(P)H-flavin reductase	SENSE	59.96	1150	1150	0	43	Intergenic	gatgcgacgctgtcgCgtcttatcgtgccta	ATTCAGTGGCATTTAGATCTATGACGTATCTGGCAAACCATGCCCGATGCG	G	0	0	0.12	0.26	0.63
yigZ	4030640	0.2	conserved protein%2C UPF0029 family	SENSE	41.796	604	67.111	9	23	ECK3840,JW5577	gtttgttgaatcggtGcgggcagaacacccc	CATAACGATGTTGGCGCATACCGATGGCGTTGAGGCGGCGAAAGCGTTTGT	C	0.03	0.15	0.43	0.29	0.11
yigZ	4030987	0.77	conserved protein%2C UPF0029 family	SENSE	41.796	1872	312	6	13	ECK3840,JW5577	cgttgctggggcagtGtgacggcaaaattat	AATATACTTTGCAATGTGAATATCATCAGTTAACCGGCATTGAAGCGTTGC	T	0.19	0.23	0.2	0.33	0.05
rrsA	4033761	0.13	NA	SENSE	966.224	3094	3094	0	78	ECK3843,JWR0092	ccaaagaggggtaccTtcgggcctcttgcca	GATAACTACTGGAAACGGTAGCTAATACCGCATAACGTCGCAAGACCAAAG	T	0.14	0.08	0.21	0.27	0.3
rrsA	4033773	0.14	NA	SENSE	966.224	2219	2219	0	82	ECK3843,JWR0092	accttcgggcctcttGccatcggatgtgccc	AAACGGTAGCTAATACCGCATAACGTCGCAAGACCAAAGAGGGGTACCTTC	C	0	0	0.14	0.18	0.68
ileT	4035131	-33	NA	SENSE	0	2469	2469	0	82	Intergenic	aagtgctcacacagaTtgtctgatgaaaatg	AACCTGCGGTTGGATCACCTCCTTACCTTAAAGAAGCGTTCTTTGAAGTGC	T	0	0.11	0.24	0.37	0.29
rrlA	4035862	0.11	NA	SENSE	636	1128	1128	0	74	ECK3846,JWR0095	tggaaaggcgtgcgaTacagggtgacagccc	GAGCAGCCCAGAGCCTGAATCAGTGTGTGTGTTAGTGGAAGCGTCTGGAAA	A	0.15	0.16	0.22	0.3	0.17
rrlA	4035873	0.11	NA	SENSE	636	2001	2001	0	69	ECK3846,JWR0095	gcgatacagggtgacAgccccgtacacaaaa	AGCCTGAATCAGTGTGTGTGTTAGTGGAAGCGTCTGGAAAGGCGTGCGATA	G	0	0	0	0.44	0.56
rrlA	4036716	0.4	NA	SENSE	636	1864	1864	0	187	ECK3846,JWR0095	gcggcagcgacactaTgtgttgttgggtagg	GGCCTGCGCGGAAGATGTAACGGGGCTAAACCATGCACCGAAGCTGCGGCA	G	0.03	0.07	0.22	0.23	0.45
rrlA	4036735	0.41	NA	SENSE	636	3789	3789	0	177	ECK3846,JWR0095	ttgttgggtaggggaGcgttctgtaagcctg	ACGGGGCTAAACCATGCACCGAAGCTGCGGCAGCGACACTATGTGTTGTTG	C	0	0.17	0.28	0.3	0.25
rrlA	4036763	0.42	NA	SENSE	636	3130	3130	0	181	ECK3846,JWR0095	ctgtgaaggtgtgctGtgaggcatgctggag	GGCAGCGACACTATGTGTTGTTGGGTAGGGGAGCGTTCTGTAAGCCTGTGA	T	0.02	0.13	0.31	0.19	0.35
rrlA	4036768	0.42	NA	SENSE	636	845	845	0	192	ECK3846,JWR0095	aaggtgtgctgtgagGcatgctggaggtatc	CGACACTATGTGTTGTTGGGTAGGGGAGCGTTCTGTAAGCCTGTGAAGGTG	C	0	0	0	0.35	0.65
rrlA	4037410	0.64	NA	SENSE	636	1965	1965	0	63	ECK3846,JWR0095	ttgatggggttagccGcaaggcgaagctctt	AGTGGACGTATACGGTGTGACGCCTGCCCGGTGCCGGAAGGTTAATTGATG	C	0.1	0.06	0.15	0.28	0.41
rrlA	4037415	0.64	NA	SENSE	636	2238	2238	0	61	ECK3846,JWR0095	ggggttagccgcaagGcgaagctcttgatcg	ACGTATACGGTGTGACGCCTGCCCGGTGCCGGAAGGTTAATTGATGGGGTT	C	0.14	0.05	0.31	0.35	0.15
rrlA	4037428	0.65	NA	SENSE	636	687	687	0	69	ECK3846,JWR0095	aggcgaagctcttgaTcgaagccccggtaaa	GACGCCTGCCCGGTGCCGGAAGGTTAATTGATGGGGTTAGCCGCAAGGCGA	C	0	0.06	0.36	0.31	0.27
rrfA	4038631	0.76	NA	SENSE	17378.5	3737	3737	0	59	ECK3847,JWR0096	tagtgtggggtctccTcatgcgagagtaggg	TGACCCCATGCCGAACTCAGAAGTGAAACGCCGTAGCGCCGATGGTAGTGT	C	0.15	0.04	0.14	0.24	0.43
rrfA	4038641	0.85	NA	SENSE	17378.5	1052	1052	0	72	ECK3847,JWR0096	tctcctcatgcgagaGtagggaactgccagg	CCGAACTCAGAAGTGAAACGCCGTAGCGCCGATGGTAGTGTGGGGTCTCCT	T	0.07	0.07	0.13	0.23	0.5
rrfA	4038646	0.89	NA	SENSE	17378.5	726	726	0	74	ECK3847,JWR0096	tcatgcgagagtaggGaactgccaggcatca	CTCAGAAGTGAAACGCCGTAGCGCCGATGGTAGTGTGGGGTCTCCTCATGC	A	0	0.12	0.48	0.27	0.13
rdoA	4040440	0	Thr/Ser kinase implicated in Cpx stress response	SENSE	34.47	1241	177.286	7	29	ECK3851,JW3831,orfA,yihE	tccggatgatgggatGaataacagcgctttt	ACCAAAATCATCGTGAAATGATATCCTTCGTCATTCGTAATGTTTTCCGGA	A	0.13	0.12	0.18	0.3	0.28
rdoA	4040581	0.15	Thr/Ser kinase implicated in Cpx stress response	SENSE	34.47	849	77.182	11	29	ECK3851,JW3831,orfA,yihE	atttcaggacgaagaTcgtcgacgttttgtc	TTCCGGTCTTACCCCGCTTAACAGCTATGAAAACCGTGTCTATCAATTTCA	C	0.18	0.09	0.2	0.33	0.19
rdoA	4040812	0.38	Thr/Ser kinase implicated in Cpx stress response	SENSE	34.47	1123	140.375	8	15	ECK3851,JW3831,orfA,yihE	tcagatggaagcggtTgggcgttatttaggg	TTTTCCAAGCGTCGGTGGTCGCCAGTTCGAAGCTGATAATATCGATCAGAT	G	0.09	0.05	0.33	0.31	0.23
spf	4047935	0.12	NA	SENSE	7719.26	1352	50.074	27	183	ECK3856,IS197,JWR0097	gcgtagggtacagagGtaagatgttctatct	ACAAAAAGTGCTTTCTGAACTGAACAAAAAAGAGTAAAGTTAGTCGCGTAG	T	0.96	0.02	0.01	0	0
spf	4047940	0.17	NA	SENSE	7719.26	2232	82.667	27	177	ECK3856,IS197,JWR0097	gggtacagaggtaagAtgttctatctttcag	AAGTGCTTTCTGAACTGAACAAAAAAGAGTAAAGTTAGTCGCGTAGGGTAC	T	0.08	0.05	0.39	0.15	0.33
spf	4047960	0.35	NA	SENSE	7719.26	1765	117.667	15	162	ECK3856,IS197,JWR0097	ctatctttcagacctTttacttcacgtaatc	AAAAAAGAGTAAAGTTAGTCGCGTAGGGTACAGAGGTAAGATGTTCTATCT	T	0.09	0.14	0.27	0.2	0.31
spf	4047970	0.44	NA	SENSE	7719.26	1206	80.4	15	163	ECK3856,IS197,JWR0097	gaccttttacttcacGtaatcggatttggct	AAAGTTAGTCGCGTAGGGTACAGAGGTAAGATGTTCTATCTTTCAGACCTT	T	0.04	0.09	0.5	0.26	0.11
spf	4047979	0.53	NA	SENSE	7719.26	1352	90.133	15	161	ECK3856,IS197,JWR0097	cttcacgtaatcggaTttggctgaatatttt	CGCGTAGGGTACAGAGGTAAGATGTTCTATCTTTCAGACCTTTTACTTCAC	T	0.09	0.03	0.35	0.27	0.26
spf	4047990	0.63	NA	SENSE	7719.26	825	55	15	164	ECK3856,IS197,JWR0097	cggatttggctgaatAttttagccgccccag	CAGAGGTAAGATGTTCTATCTTTCAGACCTTTTACTTCACGTAATCGGATT	T	0.05	0.14	0.5	0.24	0.06
spf	4048013	0.84	NA	SENSE	7719.26	1026	57	18	162	ECK3856,IS197,JWR0097	cgccccagtcagtaaTgactggggcgttttt	CAGACCTTTTACTTCACGTAATCGGATTTGGCTGAATATTTTAGCCGCCCC	G	0.01	0.02	0.07	0.31	0.6
csrC	4049282	0.91	NA	SENSE	247.639	797	398.5	2	11	ECK3858,IS198,JWR0214,psrA21,ryiB,sraK,tpk2	aaaaaaggcgacagaGtaatctgtcgccttt	GCGGCCTGCAAGGATTGTAAGACCCGTTAAGGGTTATGAGTCAGGAAAAAA	T	0.26	0.04	0.12	0.25	0.34
glnA	4056192	-135	NA	SENSE	15.489	644	644	1	13	Intergenic	cttttgcacgatggtGcgcatgataacgcct	CATTGAAGCACTATATTGGTGCAACATTCACATCGTGGTGCAGCCCTTTTG	C	0.4	0.33	0.17	0.02	0.07
typA	4056356	-74	GTP-binding protein	SENSE	24.908	2564	134.947	19	74	Intergenic	ttgtttgcggaggatGtttgtgatcctgttt	CTTTTTATGCTCCGTGAAAGCGATCACAAAGGGACTCTGCAATACTTGTTT	T	0.66	0.17	0.13	0.03	0.01
typA	4056363	-67	GTP-binding protein	SENSE	24.908	4139	217.842	19	66	Intergenic	cggaggatgtttgtgAtcctgttttgtagtg	TGCTCCGTGAAAGCGATCACAAAGGGACTCTGCAATACTTGTTTGCGGAGG	T	0.02	0.03	0.1	0.19	0.66
yihN	4060268	-2	inner membrane protein%2C predicted transporter	SENSE	4.197	997	498.5	2	18	Intergenic	atcgcttaggggatgTtatgctcacgaaaaa	ATGAATGGTCGGTATCTTATTGCCTTTAAAACAGTGATTTTAAAAATCGCT	T	0.04	0.18	0.16	0.45	0.17
yihU	4071432	0.18	NA	ANTI	0.391	771	771	1	17	ECK3875,JW3853	attcggcatctttagCggcctgcgccgggtt	ACACGTTGCGCACCAGATCGCCATTCGGCAACATGGTAATGATAAATTCGG	G	0.01	0	0.02	0.18	0.79
yihU	4071467	0.14	NA	ANTI	0.391	1042	1042	1	16	ECK3875,JW3853	gcgggagtcgcacctTtgtctaccagatgcc	GTAATGATAAATTCGGCATCTTTAGCGGCCTGCGCCGGGTTGGCGGCGGGA	T	0.01	0.04	0.38	0.27	0.3
dtd	4075094	0.13	D-tyr-tRNA(Tyr) deacylase	SENSE	84.677	2631	438.5	6	39	ECK3880,JW3858,yihZ	cgtggagggagaagtGacgggcgaaattggc	AACCATGATTGCATTAATTCAACGCGTAACCCGTGCCAGCGTCACCGTGGA	A	0.03	0.03	0.2	0.3	0.44
fdhE	4078199	123	formate dehydrogenase formation protein	SENSE	58.616	1057	66.062	16	39	Intergenic	ccggtttggcctcaaTttacccaccaccaca	CATCTCTCGTATTCCGCGTTACCACCTCAAGCTATGCCGCCAGTGCCGGTT	T	0.05	0.07	0.23	0.4	0.24
fdhE	4079079	0.19	formate dehydrogenase formation protein	SENSE	58.616	1008	63	16	47	ECK3884,JW3862	acctgcgctttgctgCgcttatcgcccacgc	CCGAGCGTCTGCGCGAGCTGGCAGAAAATAATCCTCTGGGTGATTACCTGC	G	0.02	0.1	0.24	0.39	0.26
fdoG	4083119	0.24	NA	SENSE	92.28	5034	88.316	57	126	ECK3887,JW3865	ccggtcgggttccgcTgggcgatggaagcca	GCCAACCTCGTCGTGGTGATGGGCGGTAACGCCGCTGAAGCTCACCCGGTC	G	0.03	0.05	0.22	0.35	0.36
fdhD	4083963	-76	formate dehydrogenase formation protein	ANTI	9.975	641	53.417	12	101	Intergenic	cctggatggagggaaAttgagccaattctgg	TAAGAACACACACACCAACATTATGGTATTCTGTTACAAACCCTTCCTGGA	T	0.05	0.06	0.32	0.22	0.35
fdhD	4083970	-69	formate dehydrogenase formation protein	ANTI	9.975	2842	355.25	8	86	Intergenic	aacccttcctggatgGagggaaattgagcca	AACCAGATAAGAACACACACACCAACATTATGGTATTCTGTTACAAACCCT	A	0.11	0.25	0.49	0.15	0
sodA	4099217	0.62	superoxide dismutase%2C Mn	SENSE	63.926	1379	81.118	17	37	ECK3901,JW3879	cgctttggttccggcTgggcatggctggtgc	TCCGTTGATAACTTCAAAGCAGAATTTGAAAAAGCGGCAGCTTCCCGCTTT	G	0.03	0.1	0.35	0.28	0.25
sodA	4099296	0.75	superoxide dismutase%2C Mn	SENSE	63.926	891	52.412	17	45	ECK3901,JW3879	cgctgatgggtgaagCtatttctggcgcttc	AAGGCGATAAACTGGCGGTGGTTTCTACTGCTAACCAGGATTCTCCGCTGA	T	0.05	0.14	0.29	0.31	0.2
cpxP	4103840	-3	inhibitor of the cpx response%3B periplasmic adaptor protein	SENSE	179.044	1573	62.92	25	71	Intergenic	agattttgggagcaaAtgatgcgcatagtta	TTGCAGCCTGAATCGTAAACTCTCTATCGTTGAATCGCGACAGAAAGATTT	T	0.04	0.17	0.49	0.18	0.12
fieF	4105444	50	ferrous iron and zinc transporter	SENSE	24.502	1855	132.5	14	39	Intergenic	tataaaataccgccaTttggcctgacctgaa	TGCTTTCATAATCAGTATAAAAGAGAGCCAGACCCGCATTTTGTGTATAAA	T	0.15	0.15	0.24	0.23	0.23
glpX	4112939	0.66	fructose 1%2C6-bisphosphatase II	SENSE	35.923	696	99.429	7	14	ECK3917,JW3896	tctgcggcggtgatcCgcgcattagatggcg	GTTGACGTGCTGTACGGTATTGGTGGCGCGCCGGAAGGCGTAGTTTCTGCG	G	0.01	0	0.01	0.24	0.73
glpF	4116159	-46	glycerol facilitator	SENSE	195.997	1427	64.864	22	98	Intergenic	gcatcgtggaggtccGtgactttcacgcata	TTCTCGTTTTTGCTCGTTAACGATAAGTTTACAGCATGCCTACAAGCATCG	T	0.09	0.06	0.44	0.34	0.07
zapB	4116538	0	FtsZ stabilizer%3B septal ring assembly factor%2C stimulates cell division	SENSE	484.682	960	73.846	13	23	ECK3920,JW3899,yiiU	caattcaggagaggtAtgacaatgtcattag	CGTCACCGGTAATCGGGACGAGGATTTTTATCCATCAACGCCTTGCAATTC	T	0.12	0.05	0.07	0.49	0.26
hslV	4120334	-24	peptidase component of the HslUV protease	SENSE	79.586	2796	79.886	35	92	Intergenic	ggggtttgtactctgTattcgtaaccaaggg	AAATCCCCCCCATCTATAATTGCATTATGCCCCGTACTTTTGTACGGGGTT	A	0.05	0.02	0.24	0.27	0.42
ftsN	4120942	0.44	essential cell division protein	SENSE	132.455	1952	65.067	30	67	ECK3925,JW3904,msgA	ctggttgaagttccgTggaatgaacagacgc	CTTCTTGAACAAATGCAGGCTGATATGCGCCAGCAGCCAACGCAGCTGGTT	G	0.04	0.07	0.25	0.38	0.26
ftsN	4121073	0.3	essential cell division protein	SENSE	132.455	3161	126.44	25	76	ECK3925,JW3904,msgA	gccagccgggagtgcGtgcgcccacagaacc	CAAAACCAGAAGAACGCTGGCGCTACATTAAAGAGCTGGAAAGTCGCCAGC	T	0.22	0.19	0.22	0.29	0.08
cytR	4122096	0.37	DNA-binding transcriptional dual regulator	SENSE	115.298	2534	50.68	50	130	ECK3926,JW3905	aattgatggcatgttGttgctgggttcaagg	AAATCAGCAGGAAAAAACCTTTATCGATTTGATCATCACCAAGCAAATTGA	T	0.07	0.1	0.31	0.34	0.18
cytR	4122478	0	DNA-binding transcriptional dual regulator	SENSE	115.298	1135	70.938	16	38	ECK3926,JW3905	ggcgaggagtgagtgTgaaagcgaagaagca	TTGCCGATGTGAAGTAAACATGGATGTAGTACGCCTGACGTGCCAGGCGAG	G	0.09	0.02	0.18	0.24	0.47
yiiX	4125877	0.07	putative lipid binding hydrolase%2C DUF830 family%2C function unknown	SENSE	21.43	689	172.25	4	11	ECK3929,JW3908	gcctgctggtttctgTacctgcctttgcctg	TTATACATGGACGTTTAACTATGAAAAACAGGCTGCTGATCCTCAGCCTGC	A	0.04	0.02	0.25	0.3	0.38
oxyR	4157164	0.71	oxidative and nitrosative stress transcriptional regulator	ANTI	24.373	888	111	8	33	ECK3953,JW3933,momR,mor	tggtcgcgcggaagtGtgtatcttcatccgc	TGATCCCGCTACCTGCCGCCACCATGTTGCGCAGAGTTTCCAGGCTGGTCG	T	0.06	0.1	0.42	0.12	0.3
oxyR	4157222	0.77	oxidative and nitrosative stress transcriptional regulator	ANTI	24.373	2547	231.545	11	41	ECK3953,JW3933,momR,mor	gctggcagtaaagtgAtcccgctacctgccg	AGATAAACAACCCCATCGCGTTTGCGCTCCGGCGGCACAGCCAGCGCTGGC	T	0.02	0.03	0.23	0.21	0.51
fabR	4159118	-29	DNA-binding transcriptional repressor	SENSE	74.466	719	143.8	5	31	Intergenic	ggtatagtgccagcaGtacttttggcaagga	ACCGTTCATTCACAATACTGGAGCAATCCAGTATGTTCATTCTCTGGTATA	T	0.17	0.25	0.43	0.1	0.05
fabR	4159739	0.91	DNA-binding transcriptional repressor	SENSE	74.466	1102	91.833	12	33	ECK3955,JW3935,yijC	gggcttattactggtAtcgccgtgaacaaga	AATTAGAAGAGCGACTGGTACTGCAACTGCGAATGATTTCGAAAGGGGCTT	T	0.02	0.04	0.26	0.45	0.23
yijD	4159819	0.07	inner membrane protein%2C DUF1422 family	SENSE	130.709	769	59.154	13	40	ECK3956,JW3936	caaatcaagatagagGtacgctgctgctggc	ACCGCAATTATTCCGGGAAATGTGAAGGACGAGTAATGAAACAAGCAAATC	T	0.21	0.1	0.13	0.46	0.09
btuB	4161716	0.03	vitamin B12/cobalamin outer membrane transporter	SENSE	16.303	2452	245.2	10	27	bfe,cer,dcrC,ECK3958,JW3938	acggcattttccgctTgggcacaggatacca	TTTACAATGATTAAAAAAGCTTCGCTGCTGACGGCGTGTTCCGTCACGGCA	G	0.02	0.11	0.17	0.09	0.62
rrsB	4166258	35	NA	SENSE	543.597	2134	2134	0	71	Intergenic	gtagtgctcacacagAttgtctgatagaaag	GAACCTGCGGTTGGATCACCTCCTTACCTTAAAGAAGCGTACTTTGTAGTG	T	0	0	0.16	0.25	0.59
rrsB	4166289	66	NA	SENSE	543.597	1295	1295	0	75	Intergenic	tgaaaagcaaggcgtTtacgcgttgggagtg	AAGAAGCGTACTTTGTAGTGCTCACACAGATTGTCTGATAGAAAGTGAAAA	T	0.06	0.08	0.32	0.4	0.14
gltT	4166503	33	NA	SENSE	0	1252	1252	0	56	Intergenic	gaaagtcgccgacctTaatatctcaaaactc	AGGGGTTCGAATCCCCTAGGGGACGCCACTTGCTGGTTTGTGAGTGAAAGT	A	0.08	0.06	0.23	0.35	0.28
rrlB	4166596	-68	NA	SENSE	0	2159	2159	0	65	Intergenic	cactgaacaacgagaGttgttcgtgagtctc	GAGATATTTGCTCTTTAAAAATCTGGATCAAGCTGAAAATTGAAACACTGA	T	0.13	0.07	0.09	0.2	0.51
rrlB	4166605	-59	NA	SENSE	0	862	862	0	63	Intergenic	acgagagttgttcgtGagtctctcaaatttt	GCTCTTTAAAAATCTGGATCAAGCTGAAAATTGAAACACTGAACAACGAGA	A	0.29	0.13	0.35	0.15	0.08
rrfB	4169809	30	NA	SENSE	17136.1	1309	1309	0	25	Intergenic	ggctcagtcgaaagaCtgggcctttcgtttt	CCCCATGCGAGAGTAGGGAACTGCCAGGCATCAAATAAAACGAAAGGCTCA	T	0.06	0.06	0.21	0.4	0.28
rrfB	4169816	37	NA	SENSE	17136.1	843	843	0	27	Intergenic	tcgaaagactgggccTttcgttttatctgtt	CGAGAGTAGGGAACTGCCAGGCATCAAATAAAACGAAAGGCTCAGTCGAAA	T	0.03	0.09	0.45	0.33	0.1
coaA	4172173	0.92	pantothenate kinase	ANTI	26.561	784	392	2	4	ECK3966,JW3942,panK,rts,ts-9	tggcgcgctcacgagTaggtagaatattttg	TGACCTCTTCTACCGCATGATTAGCACTTTTCGTCAGGATTAAACTGGCGC	A	0.01	0.08	0.43	0.2	0.28
thrU	4173383	-28	NA	SENSE	9340.84	1267	74.529	17	207	Intergenic	ttgcatgaactcgcaTgtctccatagaatgc	GTCGCATAAAATGTGACCAATAAAACAAATTATGCAATTTTTTAGTTGCAT	G	0.02	0.05	0.38	0.32	0.23
thrU	4173434	0.31	NA	SENSE	9340.84	4661	63.849	73	290	ECK3967,JWR0103	agctcagtaggtagaGcaactgacttgtaat	GAACTCGCATGTCTCCATAGAATGCGCGCTACTTGATGCCGACTTAGCTCA	C	0.2	0.16	0.15	0.09	0.4
tufB	4174104	0.12	protein chain elongation factor EF-Tu (duplicate of tufA)	SENSE	316.755	634	634	1	103	ECK3971,JW3943,kirT,pulT	cggtgctgctcgcgcAttcgaccagatcgat	AACGCTGACCGCTGCAATCACTACCGTACTGGCTAAAACCTACGGCGGTGC	T	0.05	0.09	0.19	0.36	0.31
tufB	4174266	0.25	protein chain elongation factor EF-Tu (duplicate of tufA)	SENSE	316.755	985	985	0	20	ECK3971,JW3943,kirT,pulT	tgctgcgcagatggaCggcgcgatcctggta	AGACTGCCCGGGGCACGCCGACTATGTTAAAAACATGATCACCGGTGCTGC	G	0.01	0.06	0.14	0.3	0.5
tufB	4174563	0.5	protein chain elongation factor EF-Tu (duplicate of tufA)	SENSE	316.755	914	914	0	23	ECK3971,JW3943,kirT,pulT	cttcctggattcttaCattccggaaccagag	GGAAGGCGACGCAGAGTGGGAAGCGAAAATCCTGGAACTGGCTGGCTTCCT	A	0.04	0	0.03	0.24	0.69
tufB	4174578	0.52	protein chain elongation factor EF-Tu (duplicate of tufA)	SENSE	316.755	1779	1779	0	18	ECK3971,JW3943,kirT,pulT	cattccggaaccagaGcgtgcgattgacaag	GTGGGAAGCGAAAATCCTGGAACTGGCTGGCTTCCTGGATTCTTACATTCC	C	0	0.14	0.3	0.33	0.23
tufB	4175154	3	protein chain elongation factor EF-Tu (duplicate of tufA)	SENSE	316.755	1319	62.81	21	95	Intergenic	agttctgagctaattGccgataacatttgac	AATCCGTGAAGGCGGCCGTACCGTTGGCGCGGGCGTTGTAGCAAAAGTTCT	C	0.16	0.09	0.32	0.2	0.23
rplK	4176534	0.15	50S ribosomal subunit protein L11	SENSE	224.596	2483	56.432	44	83	ECK3974,JW3946,relC	tggctaacccgagtcCgccagtaggtccggc	CTAAGAAAGTACAAGCCTATGTCAAGCTGCAGGTTGCAGCTGGTATGGCTA	G	0.06	0.06	0.22	0.2	0.47
rpoB	4179245	-23	RNA polymerase%2C beta subunit	SENSE	45.594	4479	127.971	35	104	Intergenic	gacagatgggtcgacTtgtcagcgagctgag	TTTTCCGGTCAACAAAATAGTGTTGCACAAACTGTCCGCTCAATGGACAGA	T	0.09	0.02	0.07	0.19	0.64
sroH	4188447	0.39	NA	SENSE	2117.01	659	131.8	5	40	ECK4505,IS206	aaattcagacatcccGcaacctgcgattatc	AATAAGAACACATGTTCTCATCTTCCAGGATGCAGCAGACTGAAGAAATTC	C	0.21	0.02	0.16	0.45	0.16
sroH	4188452	0.36	NA	ANTI	2117.01	1105	221	5	48	ECK4505,IS206	tcgcaggttgcgggaTgtctgaatttcttca	GTATTCAGAACGCCATTACCGGACTTTGCCTTGACCTTGCGATAATCGCAG	G	0.08	0.13	0.29	0.1	0.4
sroH	4188477	0.21	NA	SENSE	2117.01	724	362	2	30	ECK4505,IS206	tctcatcttccaggaTgcagcagactgaaga	GAGTAAATACTCAACTATGATAGAGACGAAAATAAGAACACATGTTCTCAT	G	0.03	0.06	0.26	0.38	0.26
rsd	4194511	0.67	stationary phase protein%2C binds sigma 70 RNA polymerase subunit	SENSE	92.622	862	53.875	16	35	ECK3987,JW3959,yjaE	gattatggattactaCgattccagtctggaa	GCGCGCCGCGAAGATTTGGCCGCAACTCGAAGCCAATACTCAACAGATTAT	G	0.03	0.01	0.24	0.39	0.33
hupA	4198237	-67	HU%2C DNA-binding transcriptional regulator%2C alpha subunit	SENSE	672.29	2112	52.8	40	103	Intergenic	cgtgtatgcaggagaGtgctattctggcatt	CCGTCTGGTCTACATTTGGGGGGCGAAAAAAAGTGGCTATCGGTGCGTGTA	T	0.15	0.09	0.16	0.37	0.23
yjaH	4198801	0.31	hypothetical protein	SENSE	97.439	2278	63.278	36	68	ECK3993,JW3965	tgccgtgtttagcccGtggcgcagtggcgat	GGTACGCATCTGGCGAAAAGACAGCGGCGATAATGTGCATCTGCTTGCCGT	T	0.03	0.13	0.27	0.4	0.17
purH	4205696	-141	fused IMP cyclohydrolase/phosphoribosylaminoimidazolecarboxamide formyltransferase	SENSE	1.952	658	329	2	12	Intergenic	atcaccattgaaagaGaaaaattcgcgagcg	TGTAATTTCTGTATTTTGCCCACGGTAACCACAGTCAAAATTGTGATCACC	A	0.15	0.07	0.18	0.29	0.31
rrsE	4206007	-163	NA	SENSE	0	1343	1343	0	39	Intergenic	cacctcgcgacagtgCgctaaagcgcgtcgc	CTGAAATTCAGGGTTGACTCTGAAAGAGGAAAGCGTAATATACGCCACCTC	G	0.12	0.02	0.09	0.2	0.58
rrsE	4206014	-156	NA	SENSE	0	1023	1023	0	41	Intergenic	cgacagtgcgctaaaGcgcgtcgcaactgct	TCAGGGTTGACTCTGAAAGAGGAAAGCGTAATATACGCCACCTCGCGACAG	C	0	0.11	0.18	0.41	0.3
rrlE	4208049	-17	NA	SENSE	566.397	1292	1292	0	24	Intergenic	gatgaatcgtaagaaAcatcttcgggttgtg	ACAACGAAAGTTGTTCGTGAGTCTCTCAAATTTTCGCAACACGATGATGAA	C	0.02	0.01	0.05	0.33	0.58
rrfE	4211205	23	NA	SENSE	0	871	871	0	36	Intergenic	gaaaaaccccggtccAtaaggccggggtttt	GGGGTCTCCCCATGCGAGAGTAGGGAACTGCCAGGCATCAAATTAGAAAAA	T	0.11	0.1	0.34	0.21	0.25
rrfE	4211211	29	NA	SENSE	0	893	893	0	36	Intergenic	ccccggtccataaggCcggggttttttgcat	TCCCCATGCGAGAGTAGGGAACTGCCAGGCATCAAATTAGAAAAACCCCGG	C	0.02	0	0.04	0.31	0.63
aceB	4213753	0.16	malate synthase A	SENSE	23.205	646	161.5	4	12	ECK4006,JW3974,mas	attcgcgggattcctGcggacttagaagacc	GATTTTATTTCGGAAACAGCTTCCATTCGCGATGCTGATTGGAAAATTCGC	C	0.03	0.04	0.24	0.41	0.28
aceK	4216807	0.11	NA	SENSE	13.135	887	110.875	8	21	ECK4008,JW3976	tggtctggtcgtggaGcaactgcgctgcatt	CCAGCAGGCGATGAAAAACCGTATCCATCTTTACGATCATCACGTTGGTCT	C	0.22	0.11	0.19	0.38	0.09
arpA	4218514	0.91	NA	ANTI	0.864	638	638	1	5	ECK4009,JW3977,yjaC	tatttttgtggggctTtgtgttgccaaaaat	GCAATAACCCGGTGACCAAATTCAAAAGCCAACTCAAAGGCAGAGTATTTT	T	0.23	0.07	0.29	0.27	0.14
rluF	4229181	0.92	23S rRNA pseudouridine(2604) synthase	ANTI	14.702	663	331.5	2	6	ECK4014,JW3982,yjbC	ccgggcgaccgccttTttccgccgttttttc	CCTTCTTTTTACGCCCCGGCGAGGTAAAACGCTTACCGTTGGACGCCGGGC	T	0.01	0	0.04	0.68	0.27
malF	4243030	0.04	maltose transporter subunit	SENSE	72.981	2265	66.618	34	90	ECK4025,JW3993,malJ	agtgctaggtctgctCggcctgctggtgggt	CATTAAAAAGAAACATTGGTGGCAAAGCGACGCGCTGAAATGGTCAGTGCT	G	0.04	0.11	0.23	0.18	0.44
malF	4243064	0.02	maltose transporter subunit	SENSE	72.981	2909	88.152	33	82	ECK4025,JW3993,malJ	aacattggtggcaaaGcgacgcgctgaaatg	TCCGTCCTGGAATGAGGAAGAACCCCATGGATGTCATTAAAAAGAAACATT	C	0.1	0.05	0.12	0.31	0.42
lamB	4247427	93	maltose outer membrane porin (maltoporin)	SENSE	122.41	1077	51.286	21	68	Intergenic	caggcctacaacggcTgtcaaatgtaggccg	CCGCATTCGGCAACCAACGCCTGATGCGACGCTTGCGCGTCTTATCAGGCC	G	0.07	0.04	0.22	0.38	0.28
malM	4248533	36	maltose regulon periplasmic protein	SENSE	92.14	818	102.25	8	39	Intergenic	tttgcaacaactggtGcgtctcctggcgcac	CAGCAGTGTAAAAGGCAAGGGGTAATTACGCCCCACAGTGCTGATTTTGCA	C	0.22	0.05	0.25	0.41	0.07
ubiC	4250555	0.05	chorismate--pyruvate lyase	SENSE	75.44	598	59.8	10	34	ECK4031,JW5713,sdgG?	cgcgttaacgcaactGcgtgcgctgcgctat	CAATGCCTTTACGTTATGTAACGGAGAGTTCGGCATGTCACACCCCGCGTT	C	0.06	0.11	0.26	0.22	0.35
ubiC	4250596	0.13	chorismate--pyruvate lyase	SENSE	75.44	961	53.389	18	39	ECK4031,JW5713,sdgG?	tccctgccctggatcCgcaactgctcgactg	ACCCCGCGTTAACGCAACTGCGTGCGCTGCGCTATTGTAAAGAGATCCCTG	G	0.01	0.01	0.12	0.26	0.61
ubiC	4250789	0.52	chorismate--pyruvate lyase	SENSE	75.44	1163	77.533	15	31	ECK4031,JW5713,sdgG?	tgccgatggtgaaccGtggcttgccggtcgt	GCTGCCGAAAGAGTCTCGTTACTGGTTACGTGAAATTTTGTTATGTGCCGA	T	0.01	0.02	0.26	0.3	0.41
ubiA	4251954	43	p-hydroxybenzoate octaprenyltransferase	SENSE	40.626	922	102.444	9	14	Intergenic	ggctttcttctgggtTgcctgatgcgcggcg	AGTTACTGGCATTTCTGATGATGTAAAAAAGCCGGATGATCATCCGGCTTT	G	0.01	0.02	0.2	0.23	0.54
plsB	4254522	-33	glycerol-3-phosphate O-acyltransferase	SENSE	13.897	955	477.5	2	13	Intergenic	tatccttgccgcgcaTttgcattattaacca	CGCGAAACATGAGCGGATACCACAGAATTTCCCATGACTTTCTGCTATCCT	T	0.09	0.06	0.34	0.23	0.27
dgkA	4254584	-76	diacylglycerol kinase	ANTI	31.292	1501	750.5	2	10	Intergenic	gggtttgcgtagcgcCgcgcgaaacatgagc	ACATTATGAGCGTCAATATCAGTGTACCGTTAAATCCGATGATTCGGGTTT	G	0.05	0.07	0.54	0.2	0.15
yjbJ	4257434	0.83	stress-induced protein%2C UPF0337 family	ANTI	120.794	759	189.75	4	10	ECK4037,JW4005	gggtttcccaatccaCgacctctttttctgc	GTACACGTCGGGCAGGAGGGATTAATTACCAGCGATATTCATTGCGGGTTT	G	0.01	0.01	0.1	0.26	0.61
zur	4257968	0.11	DNA-binding transcriptional repressor%2C Zn(II)-binding	SENSE	42.046	717	65.182	11	27	ECK4038,JW5714,yjbK	aaatctgcgcgcagcGtaatgtgcgcctgac	CGATGGAAAAGACCACAACGCAGGAGTTATTAGCGCAGGCTGAAAAAATCT	T	0.25	0.23	0.25	0.2	0.07
qorA	4261209	62	quinone oxidoreductase%2C NADPH-dependent	ANTI	4.037	1160	232	5	77	Intergenic	cagattcatcgtgctGtaccctacatacagc	CAAAATAGGAATTGATAATCAAATCTGTCACTATTGCGCCTCTAACAGATT	T	0.19	0.11	0.3	0.3	0.1
qorA	4261255	16	quinone oxidoreductase%2C NADPH-dependent	ANTI	4.037	948	158	6	79	Intergenic	aagggcttcccaggtGgaagccctatttctt	AGATTCATCGTGCTGTACCCTACATACAGCCGAACTATAAAAAGAAAGGGC	G	0.36	0.18	0.12	0.22	0.11
aphA	4267435	-2	acid phosphatase/phosphotransferase%2C class B%2C non-specific	SENSE	53.333	1001	100.1	10	29	Intergenic	actatttagggaaaaAtatgcgcaagatcac	ATGGTTTTTGCAACAAATCTCACAATAAAAAGTTTCAACATACTGACTATT	T	0.19	0.06	0.29	0.32	0.15
yjcD	4276361	-141	putative permease	SENSE	1.864	1638	1638	0	16	Intergenic	ttttaccacccgtttTgtatgcgcggagcta	TTCGGTTGAAAAAGCCGCTATGATCGCCGGATAATCGTTTGCTTTTTTTAC	G	0.07	0.02	0.21	0.33	0.37
yjcE	4279662	10	putative cation/proton antiporter	ANTI	8.04	1147	573.5	2	4	Intergenic	cgggcctggttacgtCgctttcggcttactg	TAACCTGTTAAAGGTGCAAAAGATTGCACCTTTTTCAGATTACCTCGGGCC	G	0.04	0.02	0.13	0.48	0.34
yjcE	4279726	74	putative cation/proton antiporter	SENSE	8.04	1423	1423	0	5	Intergenic	tttaacaggttagctCgggctaacattcatg	TAACCAGGCCCGAGGTAATCTGAAAAAGGTGCAATCTTTTGCACCTTTAAC	G	0.11	0.03	0.25	0.41	0.21
yjcO	4294941	0.3	hypothetical protein	SENSE	12.814	853	426.5	2	4	ECK4071,JW4039	ggtgatgctgatgccTgcgcgctgctggcgc	GATTTGAGCAAAGCCGAATATTGGGCACAGAAAGCCGCCGACAGCGGTGAT	G	0.02	0.04	0.37	0.34	0.24
alsB	4310028	0.04	D-allose transporter subunit	SENSE	8.598	1068	356	3	10	ECK4081,JW4049,yjcX	tcagcggcacactcgTgggcttaatgttgtc	CCCCTTACCGTGAGAACATTATTATGAATAAATATCTGAAATATTTCAGCG	G	0.07	0.02	0.05	0.41	0.46
melB	4342823	10	melibiose:sodium symporter	ANTI	5.9	602	602	1	0	Intergenic	ccattttcgttagctAttgtccacgtcaggc	AAAGCATTACATTAAGACGTGGCCTGATAAACATATCGCATCAGGCCATTT	T	0.08	0.09	0.23	0.38	0.22
dcuS	4348465	0.75	sensory histidine kinase in two-component regulatory system with DcuR%2C regulator of anaerobic fumarate respiration	SENSE	16.009	1767	252.429	7	15	ECK4118,JW4086,yjdH	cagcaagattaaccgCgcgaccgatttaggc	TCTGCTGGGTAAGATCAAATCTCCGGTTATCGCTGGTTTTTTAATCAGCAA	G	0.17	0.06	0.19	0.32	0.27
yjdO	4351149	45	hypothetical protein	ANTI	121.34	605	605	1	5	Intergenic	cagttttgaggagagAcgcttcgtttcacga	GAACGAAGCAGTCAGGCGACTGCTTCGTTCATCGTTCCGCAAATCCAGTTT	C	0.19	0.12	0.29	0.27	0.13
pheU	4360551	23	NA	SENSE	0	1160	1160	0	29	Intergenic	ataaacggacctccaCggaggtccgtttttc	TCCCCGTGTCCTTGGTTCGATTCCGAGTCCGGGCACCAAATTCATATAAAC	G	0.14	0.18	0.08	0.34	0.27
aspA	4364874	40	aspartate ammonia-lyase	SENSE	68.284	1284	55.826	23	55	Intergenic	aaggcacgtcagatgAcgtgccttttttctt	ACTGATGAAAGCGAACAGTAATCGTACAGGGTAGTACAAATAAAAAAGGCA	C	0.09	0.28	0.1	0.31	0.22
aspA	4366432	-82	aspartate ammonia-lyase	SENSE	68.284	995	99.5	10	47	Intergenic	cgatgcaggggataaTcgtcggtcgaaaaac	TTACGGTAGAAATCCTCAAGCAGCATATGATCTCGGGTATTCGGTCGATGC	C	0.04	0.05	0.2	0.28	0.43
yjeJ	4371409	0.98	hypothetical protein	ANTI	7.343	638	53.167	12	47	ECK4139,JW4105	cgcctgtggtgcagtTttgctggtggattga	AGGCTGGATGGCTCCAGCCTCGCATTAGCAAAGATGAGATTATTTCGCCTG	T	0.03	0.14	0.21	0.08	0.54
yjeJ	4371473	0.9	hypothetical protein	ANTI	7.343	763	63.583	12	45	ECK4139,JW4105	tcctgggttagcggtTgggcgttattcgccg	CTGGTGGATTGAACACGTAAGTGATGCAGCGCGCGTAAGCATTGATCCTGG	G	0.01	0.06	0.2	0.31	0.42
efp	4374059	0.6	polyproline-specific translation elongation factor EF-P	SENSE	54.386	613	51.083	12	19	ECK4141,JW4107	tggatcaggcagagtGtatcgtaactctgtg	TGTCTGCTGATGCAAAAGCAATTGGTGACAACGCTAAATGGCTGCTGGATC	T	0.02	0.03	0.47	0.14	0.35
ecnA	4374406	0.53	entericidin A membrane lipoprotein%2C antidote entericidin B	SENSE	1055.23	1264	105.333	12	29	ECK4142,JW5737	ggctgtaacaccgctCgcggtttcggcgaag	AAACGCCTTATCGTTCTTGTTTTGCTTGCCAGCACGCTGCTCACGGGCTGT	G	0.03	0.02	0.11	0.44	0.4
ecnA	4374518	53	entericidin A membrane lipoprotein%2C antidote entericidin B	SENSE	1055.23	696	58	12	25	Intergenic	atttttggcgatgttGtctattattaatttg	CCAGCTAATTTTTCTTCTCTTCCGAAAAATCATCAGATTCCCATCATTTTT	T	0.21	0.23	0.31	0.15	0.11
sugE	4375071	0.55	multidrug efflux system protein	SENSE	386.379	2469	94.962	26	62	ECK4144,JW5738	accagtagggacggcTtatgccgtgtggacg	GATGATTGTCAGTATGGCGCTACTTGCCTGGGCGATGAAATCGTTACCAGT	T	0.05	0.1	0.29	0.23	0.33
blc	4375464	0.53	outer membrane lipoprotein (lipocalin)%2C cell division and growth function	ANTI	2.793	706	100.857	7	19	ECK4145,JW4110,yjeL	tggtgcgccggtaaaGtacgctttcccttca	GCCATAGAAAGGACCAAAGAATGACACTTTCAGCGCAGCGCGAGTTGGTGC	T	0.21	0.26	0.27	0.22	0.04
yjeM	4381821	-41	putative transporter	SENSE	5.685	932	186.4	5	13	Intergenic	cgcagtgcagttcagTgggcacgtgttatac	AGGTATCAATTCTGTATTGGTTTTTACGCTGCCTGCTCAATGTTGCGCAGT	G	0.02	0.09	0.14	0.46	0.29
mscM	4387340	0.02	mechanosensitive channel protein%2C miniconductance	SENSE	8.459	604	100.667	6	20	ECK4155,JW4120,yjeP	cagttggggggcgtaCgccgcgacggccccc	CGCTGACGTGCGCCTGATTATCACTTTTCTGATGGCCTGGTGCCTCAGTTG	G	0.05	0.03	0.13	0.4	0.39
rsgA	4389384	0.14	ribosome small subunit-dependent GTPase A	SENSE	26.448	904	90.4	10	21	ECK4157,engC,JW4122,yjeQ	tcagccgctttggtaTgcacgctgatgtgga	ACTACGACGACAATCTGTTTGGCGAGCCTGATGAAGGTATCGTCATCAGCC	G	0.1	0.08	0.48	0.22	0.11
glyV	4390388	0.07	NA	SENSE	0	741	92.625	8	73	ECK4159,glyValpha,ins,JWR0112,suA58,suA78	taagtagtacgcgggAatagctcagttggta	GCCTCCCGTAACGACGCAGAAATGCGAAAATTACGAAAGCAAAATTAAGTA	A	0.48	0.05	0.31	0.12	0.04
glyV	4390474	16	NA	SENSE	0	839	839	0	62	Intergenic	aaatttgaaaagtgcTgcaaagcacagacca	TTGCCAAGGTCGGGGTCGCGAGTTCGAGTCTCGTTTCCCGCTCCAAAATTT	G	0.07	0.14	0.49	0.2	0.11
glyX	4390480	-15	NA	SENSE	0	839	839	0	58	Intergenic	gaaaagtgctgcaaaGcacagaccacccaag	AGGTCGGGGTCGCGAGTTCGAGTCTCGTTTCCCGCTCCAAAATTTGAAAAG	C	0.07	0.14	0.34	0.28	0.18
glyX	4390585	15	NA	SENSE	0	2188	2188	0	62	Intergenic	aaaatttgaaagtgcTgtaaggcacagacca	CTTGCCAAGGTCGGGGTCGCGAGTTCGAGTCTCGTTTCCCGCTCCAAAATT	G	0.09	0.08	0.26	0.5	0.07
glyY	4390591	-15	NA	SENSE	0	1250	1250	0	69	Intergenic	tgaaagtgctgtaagGcacagaccacccaag	AAGGTCGGGGTCGCGAGTTCGAGTCTCGTTTCCCGCTCCAAAATTTGAAAG	C	0.28	0.22	0.18	0.15	0.16
glyY	4390606	0	NA	SENSE	0	748	748	0	75	ECK4161,glyVgamma,JWR0114	gcacagaccacccaaGcgggaatagctcagt	AGTTCGAGTCTCGTTTCCCGCTCCAAAATTTGAAAGTGCTGTAAGGCACAG	C	0	0	0.18	0.4	0.42
glyY	4390711	30	NA	SENSE	0	927	185.4	5	133	Intergenic	taaaatatccacagcGacgcgatgcgttatt	GTCGCGAGTTCGAGTCTCGTTTCCCGCTCCAAATTCTTCTCTCAATAAAAT	A	0.09	0.02	0.14	0.23	0.52
glyY	4390718	37	NA	SENSE	0	1913	191.3	10	130	Intergenic	tccacagcgacgcgaTgcgttattgctggtt	GTTCGAGTCTCGTTTCCCGCTCCAAATTCTTCTCTCAATAAAATATCCACA	G	0.23	0.13	0.21	0.21	0.22
glyY	4390726	45	NA	SENSE	0	2505	167	15	130	Intergenic	gacgcgatgcgttatTgctggtttttgttgt	CTCGTTTCCCGCTCCAAATTCTTCTCTCAATAAAATATCCACAGCGACGCG	G	0.03	0.12	0.13	0.21	0.5
glyY	4390733	52	NA	SENSE	0	1240	82.667	15	136	Intergenic	tgcgttattgctggtTtttgttgtctctgac	CCCGCTCCAAATTCTTCTCTCAATAAAATATCCACAGCGACGCGATGCGTT	T	0.03	0.16	0.3	0.31	0.2
mutL	4395497	0.03	methyl-directed mismatch repair protein	SENSE	23.973	618	56.182	11	32	ECK4166,JW4128	aggtgaggtggtcgaGcgacctgcgtcggta	GCCAATTCAGGTCTTACCGCCACAACTGGCGAACCAGATTGCCGCAGGTGA	C	0.35	0.09	0.16	0.07	0.34
mutL	4395505	0.04	methyl-directed mismatch repair protein	SENSE	23.973	734	73.4	10	30	ECK4166,JW4128	tggtcgagcgacctgCgtcggtagtcaaaga	AGGTCTTACCGCCACAACTGGCGAACCAGATTGCCGCAGGTGAGGTGGTCG	G	0.02	0.02	0.05	0.27	0.64
miaA	4398243	18	delta(2)-isopentenylpyrophosphate tRNA-adenosine transferase	SENSE	78.326	2347	67.057	35	77	Intergenic	gtgtacaattgagacGtatcgtgcgcaattt	GCGTGACGAAGTATTACAGGTTGTTGGTGCTATCGCAGGCTGAATGTGTAC	T	0.13	0.09	0.43	0.31	0.05
hflX	4398917	0.17	GTPase%2C stimulated by 50S subunit binding	SENSE	84.063	2151	52.463	41	85	ECK4169,hflA,hslX,JW4131	gtcaaagcgacgggtGcttcggtcgttcttt	AAGTATTTTGTAGGTGAAGGTAAAGCAGTTGAAATTGCGGAAGCTGTCAAA	C	0.1	0.13	0.3	0.27	0.19
hflX	4398940	0.19	GTPase%2C stimulated by 50S subunit binding	SENSE	84.063	2310	64.167	36	83	ECK4169,hflA,hslX,JW4131	cgttctttttgaccaTgccctgagcccggcg	AGCAGTTGAAATTGCGGAAGCTGTCAAAGCGACGGGTGCTTCGGTCGTTCT	G	0.08	0.2	0.36	0.22	0.15
hflX	4399407	0.56	GTPase%2C stimulated by 50S subunit binding	SENSE	84.063	1552	51.733	30	48	ECK4169,hflA,hslX,JW4131	acccgacgttgcggcGtattgacgttgcaga	CCGAAGCGCGGGTCTACGCGGCAGACCAGTTGTTTGCCACCCTCGACCCGA	T	0.02	0.01	0.1	0.45	0.43
hflC	4401370	0.05	modulator for HflB protease specific for phage lambda cII repressor	SENSE	45.215	984	61.5	16	36	ECK4171,hflA,JW4133	cgtgctggtagtgctTtacatgtctgtcttt	AGGGGGAATAACGATGCGTAAGTCAGTTATCGCGATTATCATCATCGTGCT	T	0.05	0.1	0.31	0.38	0.15
purA	4402719	0.01	adenylosuccinate synthetase	SENSE	90.535	1524	101.6	15	49	ECK4173,JW4135	tgaaaaatgggtaacAacgtcgtcgtactgg	CTGAAAAAGCGATGGTAGAATCCATTTTTAAGCAAACGGTGATTTTGAAAA	A	0.02	0.01	0.08	0.3	0.6
purA	4402943	0.18	adenylosuccinate synthetase	SENSE	90.535	7854	135.414	58	116	ECK4173,JW4135	tgtgctgtctccggcCgcgctgatgaaagag	AGGTATTCTCCGCGAGAATGTAACCAGCATCATCGGTAACGGTGTTGTGCT	G	0.06	0.12	0.18	0.3	0.35
bsmA	4414419	45	bioflm peroxide resistance protein	SENSE	156.866	644	58.545	11	30	Intergenic	ttgctttgcgtccctAtgcgtttacctgtgc	TTTGTACCGTAAATAAATCAGACAACTTACATAGTCAGCTTTACATTGCTT	T	0.13	0.18	0.54	0.12	0.03
ytfB	4426054	48	putative cell envelope opacity-associated protein	SENSE	26.994	610	67.778	9	26	Intergenic	gtctctttgatgaccTtacgtctggcttcca	TCGTGCGCGGTAGATGAAGGGTCAACCAAAAGCCAGCTAAGGATTGTCTCT	T	0.14	0.2	0.31	0.18	0.17
cycA	4427931	0.03	D-alanine/D-serine/glycine transporter	SENSE	48.635	1560	74.286	21	57	dagA,ECK4204,JW4166,ytfD	tgatcaggctccggcTgaacagtcgctacgg	ACAGGAAGAAAAAAACATGGTAGATCAGGTAAAAGTCGTTGCCGATGATCA	G	0.03	0.05	0.17	0.34	0.41
cycA	4428013	0.09	D-alanine/D-serine/glycine transporter	SENSE	48.635	1082	51.524	21	59	dagA,ECK4204,JW4166,ytfD	ggtacggggttgtttAtggggtctggcaaaa	CTCACAAACCGACATATTCAGCTTATTGCCATTGGCGGTGCCATTGGTACG	T	0.1	0.03	0.15	0.23	0.48
ytfE	4429703	0.46	iron-sulfur cluster repair protein RIC	ANTI	2.079	1151	104.636	11	24	dnrN,ECK4205,JW4167	cggcgtgaacgcgctCgactttagtcgcttg	GCATGGTCAGGTATTTTGTCAGCCCTTTTGGCACGCTCGGTTTGTCGGCGT	G	0.01	0.02	0.1	0.39	0.48
ytfF	4430072	42	inner membrane protein%2C DMT transporter family	SENSE	13.332	1109	1109	0	3	Intergenic	tctgctacgtaagggTtatagcttttgcctt	ATCTGTCTCAGAAAGTTGACACGCTGGCAGTGAGTTAAATAAGCCTCTGCT	T	0.13	0.08	0.39	0.19	0.2
tamB	4442980	0.22	translocation and assembly module for autotransporter export%2C inner membrane subunit	ANTI	8.611	1177	1177	0	5	ECK4217,JW4180,ytfN,ytfO	cgccgtgccgctggcGttgacgatcccttga	TGTACTGTTGAGAGTGATGTCCACCGGCCAGTTGTCTGACAGCTGCGCCGT	T	0.02	0.08	0.15	0.55	0.21
ytfP	4445941	0.07	GGCT-like protein	SENSE	172.528	1250	59.524	21	32	ECK4218,JW4181	tttgtctacggcagtTtacgccacaaacaag	GGCACTGGATTTGCTCTATCAGTTCGAGTTTTAGCAATGCGAATATTTGTC	T	0.04	0.11	0.53	0.24	0.07
ytfP	4446139	0.65	GGCT-like protein	SENSE	172.528	1500	93.75	16	42	ECK4218,JW4181	cgcaccaggggcggtGaatacgcgcgccagt	GTTTATCGTATTGACAACGCCACGCTGGCCGAACTTGATGCCTTGCGCACC	A	0.06	0.05	0.07	0.33	0.49
ytfP	4446178	0.77	GGCT-like protein	SENSE	172.528	698	53.692	13	43	ECK4218,JW4181	acgccgtacgggagtGcatggatgtacgttt	GCCTTGCGCACCAGGGGCGGTGAATACGCGCGCCAGTTGATTCAGACGCCG	C	0.14	0.12	0.23	0.44	0.07
yjgA	4455301	36	conserved protein%2C ribosome-associated	ANTI	23.548	1060	212	5	22	Intergenic	gcctacaggtgcaccGtatccggcaaaccat	CATTTGAGCATAGTGCCTGATGCGACGCTTGATGCGTCTTATCAGGCCTAC	T	0.05	0.07	0.13	0.19	0.57
yjgA	4455403	0.88	conserved protein%2C ribosome-associated	ANTI	23.548	620	124	5	13	ECK4229,JW4193	ggatttcggcggcttAttcccttctttctct	TTCGTTCTCCGCTAACTCGCGCAGATACTGGAAAATCTGGCGTGCGGATTT	T	0.03	0.04	0.41	0.26	0.26
pmbA	4457462	128	putative peptidase required for the maturation and secretion of the antibiotic peptide MccB17	SENSE	10.4	629	209.667	3	24	Intergenic	ccggtcgaatgagcgTagtcgtcgatgaggc	ACGGAAAGTGAATGAGGGCCGGGGAGCGTACTCGCAGTACGTGACCCGGTC	A	0.08	0	0.04	0.33	0.55
pmbA	4457496	162	putative peptidase required for the maturation and secretion of the antibiotic peptide MccB17	SENSE	10.4	1373	457.667	3	20	Intergenic	gtgaaggatgaagtgTaaataaaaaaggaac	CAGTACGTGACCCGGTCGAATGAGCGTAGTCGTCGATGAGGCAGTGTGAAG	A	0	0.03	0.11	0.17	0.69
nrdG	4457656	267	anaerobic ribonucleotide reductase activating protein	ANTI	45.238	1047	1047	1	3	Intergenic	cgcgttaacgaagatGcgcgccgcagcgctg	TTTAAAAGTGGTCGAAAAAGCCGATAACGCGGCGCAAGTCAAAGACGCGTT	C	0.03	0.12	0.24	0.35	0.26
nrdG	4458156	0.5	anaerobic ribonucleotide reductase activating protein	SENSE	45.238	841	140.167	6	15	ECK4232,JW4196,yjgE	ggcggcgatccgctgCatccgcaaaacgtgc	GATCTGAATGACACTCGTATCAAACGCCAGGGTATTTCCCTCTCCGGCGGC	A	0.05	0.03	0.2	0.33	0.39
mgtL	4465398	-56	regulatory leader peptide for mgtA	SENSE	1587.55	989	82.417	12	94	Intergenic	ccatagatgctacgaAtattattggattctc	AAGTCTGGTTTATCGTTGGTTTAGTTGTCAGCAGGTATTATATCGCCATAG	T	1	0	0	0	0
mgtL	4465404	-50	regulatory leader peptide for mgtA	SENSE	1587.55	763	54.5	14	96	Intergenic	atgctacgaatattaTtggattctccttatt	GGTTTATCGTTGGTTTAGTTGTCAGCAGGTATTATATCGCCATAGATGCTA	T	0.07	0.05	0.22	0.36	0.3
mgtA	4465599	-49	magnesium transporter	SENSE	7.866	7154	162.591	44	210	Intergenic	ggtaaggcttcgccaCgcctgaagacatttc	AAGGCCGTGACGTTTTAACGTCCCTGCTCAGCTTTATTACCTTCAGGTAAG	G	0.04	0.09	0.3	0.25	0.33
mgtA	4465647	-1	magnesium transporter	SENSE	7.866	1703	106.438	16	152	Intergenic	tgcggagggactcctTatgtttaaagaaatt	AAGGCTTCGCCACGCCTGAAGACATTTCTGTACTGTTTCAGACAGTGCGGA	A	0.04	0.02	0.18	0.36	0.39
bdcR	4472133	-14	transcriptional repressor for divergent bdcA	SENSE	3.822	690	690	1	6	Intergenic	gttttaactttctgtCaacaggttttgtaat	CCATAAGGACTCCTTGATTTATTATGTAACATGCATTACAAAACTGTTTTA	A	0.4	0.33	0.22	0.04	0.01
valS	4480590	0.44	valyl-tRNA synthetase	SENSE	25.001	1362	113.5	12	21	ECK4251,JW4215,val-act	atattcaggactggtGtatctctcgtcagtt	TCGTACCGAAGCAGTACGAAAACATGTACTTCTCCTGGATGCGCGATATTC	T	0.17	0.05	0.34	0.34	0.1
pepA	4483916	0.04	multifunctional aminopeptidase A: a cyteinylglycinase%2C transcription regulator and site-specific recombination factor	SENSE	23.403	651	72.333	9	22	carP,ECK4253,JW4217,xerB	gtgcctgcatcgtcgTgggcgtcttcgaacc	GCATGGAGTTTAGTGTAAAAAGCGGTAGCCCGGAGAAACAGCGGAGTGCCT	G	0.12	0.15	0.31	0.14	0.28
pepA	4484098	-124	multifunctional aminopeptidase A: a cyteinylglycinase%2C transcription regulator and site-specific recombination factor	ANTI	23.403	1213	1213	1	3	Intergenic	attacggcattggcaCgtcagaacaaaatct	AACTCATGTCCGCTGTTGCGATGACTTCGTGTTAATCTTAACGTTATTACG	G	0.07	0.5	0.06	0.1	0.28
lptF	4484425	0.17	lipopolysaccharide export ABC permease of the LptBFGC export complex	SENSE	37.348	801	50.062	16	54	ECK4254,JW4218,yjgP	cggaaatggcgcagcTtatcctgccattaag	ATATTCCGGCGAATCTGGTGCTCTCCCTTCTCGGGTTGGGCGTGCCGGAAA	T	0.03	0.22	0.38	0.14	0.23
lptF	4484504	0.24	lipopolysaccharide export ABC permease of the LptBFGC export complex	SENSE	37.348	617	56.091	11	49	ECK4254,JW4218,yjgP	tgaaattacggtaatGcatgcctgcggcctg	GTTCCTCGGGCTGCTGATGACGCTGGGCAAACTGTATACCGAAAGTGAAAT	C	0.24	0.09	0.35	0.24	0.07
lptF	4484512	0.25	lipopolysaccharide export ABC permease of the LptBFGC export complex	SENSE	37.348	2224	202.182	11	40	ECK4254,JW4218,yjgP	cggtaatgcatgcctGcggcctgagcaaagc	GGCTGCTGATGACGCTGGGCAAACTGTATACCGAAAGTGAAATTACGGTAA	C	0.05	0.03	0.27	0.37	0.28
insD1	4498260	737	IS2 transposase TnpB	ANTI	36.903	712	101.714	7	19	Intergenic	ggggagcatgacacaCgcatctctgttattg	AAAGCAGGATACAGCACATGGTGGATATCCAATCAAGGAAAACTGGGGGAG	G	0.01	0.01	0.06	0.42	0.51
yjgZ	4498514	-769	KpLE2 phage-like element%3B putative protein	ANTI	2.511	658	658	1	19	Intergenic	ttgtcactggtgagaGtgtgcgcagggatta	ACTGGAAAATCCAGCCGGGAGCACCGTTATATGATACGATTGTTATTGTCA	T	0.96	0.01	0.03	0	0.01
yjgZ	4498734	-549	KpLE2 phage-like element%3B putative protein	SENSE	2.511	764	764	1	5	Intergenic	gtggtcgcgatggtgTgtccgccagaaaatc	GTTTACAGAGCATAATACGAATAGCCGTAGAGCCAGCCAGTTACGGTGGTC	G	0.01	0.03	0.32	0.42	0.22
insG	4499978	148	IS4 transposase	ANTI	4.415	1077	179.5	6	21	Intergenic	agatccgctggcctgCgggcatgacaatgtc	ATAGCCAGATACGCAACTGGCTGATGCAAGCAGTCTAATGTCTTTAGATCC	G	0.04	0.18	0.16	0.21	0.42
insG	4500028	98	IS4 transposase	ANTI	4.415	845	140.833	6	26	Intergenic	cgttgacggtcagtcTtggggacaaaaaagc	CGCTGGCCTGCGGGCATGACAATGTCAAACAGTCAAAGATTGTGGCGTTGA	T	0	0	0.33	0.19	0.48
ythA	4504812	216	hypothetical protein	ANTI	171.866	613	306.5	2	14	Intergenic	aatactgggcgaaggGagattttattgcgaa	GTGAGACGAAACAGCGTACACAGTTTGAATGTATCTACTTTTCCCAATACT	A	0.22	0.05	0.29	0.23	0.21
fecC	4511292	0.14	KpLE2 phage-like element%3B iron-dicitrate transporter subunit	SENSE	21.168	700	63.636	11	22	ECK4279,JW4249	cctgctgcctggacaCacgccaacgctacca	TTGCTACTCGGCCATTCCTGTTTCCGGAGCAGATGCAACCCGCGCCCTGCT	A	0.02	0.04	0.19	0.25	0.51
fecA	4514700	0	KpLE2 phage-like element%3B ferric citrate outer membrane transporter	SENSE	27.381	3807	380.7	10	40	ECK4281,JW4251	gatgatggggaaggtAtgacgccgttacgcg	CTTTTTACCCTTCTCGTTCGACTCATAGCTGAACACAACAAAAATGATGAT	T	0.13	0.07	0.3	0.37	0.14
insA	4516405	-145	IS1 repressor TnpA	SENSE	249.614	763	190.75	4	32	Intergenic	ataaaatgggatggaGcctctgcttctggca	TAGACATTTTTAACATGTTGTTTTTCTAAGTGTTATAAGGTAGGTATAAAA	C	0.49	0.47	0.01	0.02	0.02
insA	4516603	0.19	IS1 repressor TnpA	SENSE	249.614	1217	101.417	12	32	ECK4562	tactgaaggcgtggtGcgtaacggcaaaagc	TGCTTGCGTGGCTTCCATTTCCATCAGATGTCCTTCCTGCTCCGCTACTGA	C	0.1	0.09	0.23	0.27	0.31
insA	4516757	0.75	IS1 repressor TnpA	SENSE	249.614	740	148	5	22	ECK4562	ggatgtcgcgccagtGcacgcattatgggcg	CCCGGTAAGCACCAGAAAATCATTGATATGGCCATGAATGGCGTCGGATGT	C	0.09	0.05	0.36	0.24	0.26
ryjB	4526094	5	NA	SENSE	720.874	1084	67.75	16	41	Intergenic	atcgcagaagggttaTtgctctttgccgggg	ATCTGGTAGCGATCCCCGTCGATACTTTTGACGAAGGCGGCAGGGATCGCA	T	0.02	0.04	0.14	0.26	0.54
yjhX	4532011	0.25	hypothetical protein	SENSE	537.402	1024	60.235	17	78	ECK4298,JW5968	tagacgtattgcgcaCgtccgcgattcttca	TTTATCCCGTCAGGAACAACATACCTTACACGTTCTCGCTAAAGGTAGACG	G	0.06	0.01	0.08	0.32	0.53
yjhX	4532016	0.23	hypothetical protein	SENSE	537.402	1904	105.778	18	77	ECK4298,JW5968	aaaggtagacgtattGcgcacgtccgcgatt	ATGAATTTATCCCGTCAGGAACAACATACCTTACACGTTCTCGCTAAAGGT	C	0.28	0.03	0.31	0.25	0.14
yjhX	4532021	0.21	hypothetical protein	SENSE	537.402	1392	69.6	20	95	ECK4298,JW5968	tcgctaaaggtagacGtattgcgcacgtccg	TCAGTATGAATTTATCCCGTCAGGAACAACATACCTTACACGTTCTCGCTA	T	0.2	0.15	0.34	0.16	0.14
yjhX	4532120	-44	hypothetical protein	SENSE	537.402	2428	59.22	41	108	Intergenic	tgcggacaccgcggtGtgtttgcacgttttg	CCGACCTTTTCAGGCCGGACTGATTATCAATGCGCCGAAATCGAATGCGGA	T	0.09	0.12	0.3	0.19	0.3
nanS	4534810	0.82	9-O-acetyl N-acetylneuraminic acid esterase	ANTI	4.828	1098	73.2	15	22	ECK4300,JW4272,yjhS	ggtcttcatcaggcgCgttcgtcagtcctct	GTGACCGGTACGCTGAACCGTAATATCCCGTGCTTAAATCGTCCGGGTCTT	G	0.02	0.03	0.14	0.56	0.26
nanC	4537663	-139	N-acetylnuraminic acid outer membrane channel protein	SENSE	5.134	1593	796.5	2	24	Intergenic	ttttcacaggagaccTtatacaaaaaaatat	TATTTAATCTGGATCTCTGTTTATTTAAATAATGTGAAAAGAGATTTTTCA	T	0.06	0.08	0.25	0.46	0.15
nanC	4537704	-180	N-acetylnuraminic acid outer membrane channel protein	SENSE	5.134	766	383	2	29	Intergenic	taatctggatctctgTttatttaaataatgt	ATTCAAATCAATTAAACATCAGAAGAGATTTTATACTCAGGTATTTAATCT	T	0.15	0.04	0.07	0.26	0.47
yjiS	4570323	385	hypothetical protein	SENSE	21.735	1910	95.5	20	75	Intergenic	ttatagtatcgacctGaaaaaatagttgttg	GTTGTGATTAATAGATGGTTGATATCATTTTTATCTAAAATTGATTTATAG	A	0.32	0.05	0.21	0.2	0.22
yjiS	4570394	456	hypothetical protein	SENSE	21.735	1084	60.222	18	74	Intergenic	caaattagaaatgttGtggggttttgttttt	TGTTGCCGCCTGAGTAACTATACAATATTCTGAAAGGTTTTCTTTCAAATT	T	0.2	0.07	0.18	0.33	0.21
yjiS	4571198	1260	hypothetical protein	SENSE	21.735	631	78.875	8	17	Intergenic	tttgaatggactgctAtgcgcagcctctgta	AAGCGAGTTTCCAATACCGTTAGATGATGAAACAGGAACGCATTTTTTGAA	T	0.12	0.11	0.24	0.36	0.17
yjiS	4571576	1638	hypothetical protein	SENSE	21.735	658	50.615	13	23	Intergenic	tgccattggtgaggtGccgttaaccttcatc	TGGAGGGATGATTGTTGGGAGCATTAAACTTGATGACAGTGAAATTGCCAT	C	0.04	0.09	0.3	0.44	0.13
mcrC	4572692	2243	5-methylcytosine-specific restriction enzyme McrBC%2C subunit McrC	ANTI	11.601	633	126.6	5	17	Intergenic	ttgccaggacgaggtCgtcgactcatcacct	GACTTTACCAGTGATGAAGGCAAAGAGGGCGTCGGACCAGATTCGTTGCCA	G	0.01	0.03	0.21	0.4	0.35
mcrC	4573516	1419	5-methylcytosine-specific restriction enzyme McrBC%2C subunit McrC	ANTI	11.601	807	269	3	8	Intergenic	gctgatgctgggggcTggattcaaaaccgtc	GCCTCAAATTCGTAATGGCAACGTATCCCATCGTTTAGCGAAGTTGCTGAT	G	0.02	0.04	0.46	0.36	0.12
yjiY	4589355	-53	putative inner membrane protein	SENSE	171.335	1326	53.04	25	145	Intergenic	tcctcaaacgcaacgCaaacctagaacggct	CGCGTAACTCTGGCAACATCACTACAGGATAGCGGTCAATTTACCTCCTCA	A	0.01	0.01	0.14	0.39	0.45
yjiY	4589375	-73	putative inner membrane protein	SENSE	171.335	1749	159	11	105	Intergenic	aggatagcggtcaatTtacctcctcaaacgc	TATTTACCTTACTTTACGCGCGCGTAACTCTGGCAACATCACTACAGGATA	T	0.97	0.02	0	0	0
tsr	4589732	0.03	methyl-accepting chemotaxis protein I%2C serine sensor receptor	SENSE	6.289	869	869	1	5	cheD,ECK4345,JW4318	tggttttggccgtttTtggccttttacaact	GAGAAACCATGTTAAAACGTATCAAAATTGTGACCAGCTTACTGCTGGTTT	T	0.06	0.16	0.51	0.1	0.17
opgB	4597471	-7	phosphoglycerol transferases I and II	SENSE	27.105	793	88.111	9	23	Intergenic	ccggtttagtgaggaTcgcccgttgtcagaa	CATTACATTGTGCTTCTCAAAAAGCTTAAACGTTGGCTAAACGGCCCGGTT	C	0.14	0.14	0.2	0.15	0.37
bglJ	4602586	0.6	bgl operon transcriptional activator	ANTI	2.561	673	61.182	11	36	ECK4356,JW5955,yjjR	cggtcggtcgcctgaCgtacaccatttaatg	GGGCTTAACGTCCGGCTTTGGTTAATGTACCACTGATTGTTCAGTCGGTCG	G	0.02	0.05	0.17	0.44	0.33
bglJ	4602732	0.81	bgl operon transcriptional activator	ANTI	2.561	1451	58.04	25	66	ECK4356,JW5955,yjjR	atttatgtgcacggaTcgttttgatattgcg	ACAACCCTGCGTCAGAACTGACGCCCAGTTTCGACATCACATTAAATTTAT	C	0.41	0.21	0.17	0.13	0.08
bglJ	4602849	0.98	bgl operon transcriptional activator	ANTI	2.561	750	53.571	14	38	ECK4356,JW5955,yjjR	cggattaatagggatGcaacacattacttgt	ACGCTGAAATGAAAGCACTGCCGGGGAAGTAAACCCGGCATCATGCGGATT	C	0.08	0.09	0.3	0.37	0.16
fhuF	4603263	0.54	ferric iron reductase involved in ferric hydroximate transport	SENSE	63.929	1114	55.7	20	34	ECK4357,JW4331,yjjS	tgtttctgggtcgatGtgtgtgaagataaaa	CCGGAACATTTCCATGCTGAGTTTCACGAAACCGGACGCGTCGCCTGTTTC	T	0.03	0.11	0.5	0.23	0.13
leuV	4604173	0.17	NA	SENSE	0	1257	314.25	4	188	ECK4359,JWR0221,leuValpha	gcgaaggtggcggaaTtggtagacgcgctag	CCCTCGCACCAAACGAGGCGATATCAAAAAAAGTAAGATGACTGTGCGAAG	T	0	0	0.36	0.35	0.3
leuV	4604182	0.07	NA	SENSE	0	1773	1773	0	181	ECK4359,JWR0221,leuValpha	gatgactgtgcgaagGtggcggaattggtag	AAGTCCCCCCCCTCGCACCAAACGAGGCGATATCAAAAAAAGTAAGATGAC	T	0.17	0.09	0.25	0.22	0.27
leuV	4604189	-1	NA	SENSE	0	1680	1680	0	173	Intergenic	aaagtaagatgactgTgcgaaggtggcggaa	GGGGTTCAAGTCCCCCCCCTCGCACCAAACGAGGCGATATCAAAAAAAGTA	G	0.2	0.05	0.22	0.22	0.31
leuP	4604252	0.66	NA	SENSE	13694.8	4952	69.746	71	239	ECK4360,JWR0222,leuVbeta	agtgttcttacggacGtgggggttcaagtcc	TGGGCGAAGGTGGCGGAATTGGTAGACGCGCTAGCTTCAGGTGTTAGTGTT	T	0.05	0.19	0.22	0.24	0.31
leuP	4604294	0.17	NA	SENSE	13694.8	1516	1516	0	173	ECK4360,JWR0222,leuVbeta	gcgaaggtggcggaaTtggtagacgcgctag	TCCCCCCCCTCGCACCAAAAACCACGTTGATATTGCTCGCACTGGGCGAAG	T	0	0	0.2	0.23	0.57
leuP	4604302	0.08	NA	SENSE	13694.8	1260	1260	0	165	ECK4360,JWR0222,leuVbeta	cgcactgggcgaaggTggcggaattggtaga	GGTTCAAGTCCCCCCCCTCGCACCAAAAACCACGTTGATATTGCTCGCACT	G	0.02	0.15	0.24	0.11	0.48
leuP	4604312	-3	NA	SENSE	13694.8	942	942	0	169	Intergenic	tgatattgctcgcacTgggcgaaggtggcgg	CGGACGTGGGGGTTCAAGTCCCCCCCCTCGCACCAAAAACCACGTTGATAT	G	0.24	0.1	0.25	0.27	0.14
leuP	4604318	-9	NA	SENSE	13694.8	1747	1747	0	174	Intergenic	ccacgttgatattgcTcgcactgggcgaagg	TCCTTACGGACGTGGGGGTTCAAGTCCCCCCCCTCGCACCAAAAACCACGT	C	0.07	0.07	0.2	0.34	0.31
leuQ	4604429	-5	NA	SENSE	0	4363	4363	1	100	Intergenic	tttttaagaattgatGgtatgcgaaggtggc	CGAAAAGCTGAAAACCACTAGAATGCGCCTCCGTGGTAGCAATTCTTTTTA	G	0.25	0.06	0.24	0.23	0.23
rsmC	4604569	123	16S rRNA m(2)G1207 methyltransferase%2C SAM-dependent	SENSE	9.649	694	231.333	3	15	Intergenic	tggcatctgcccccgCatgcataccaaacct	ACGTTAGCCCTTCGTAGGCCAGATAAGACGCGCCAGCGTCGCATCTGGCAT	A	0.05	0.04	0.18	0.37	0.37
deoC	4615314	-32	2-deoxyribose-5-phosphate aldolase%2C NAD(P)-linked	SENSE	55.7	854	106.75	8	33	Intergenic	acaaactcgcaaggtGaattttattggcgac	GTGATGTGTATCGAAGTGTGTTGCGGAGTAGATGTTAGAATACTAACAAAC	A	0.65	0.27	0.06	0.01	0.01
yjjJ	4620406	0.46	putative protein kinase	SENSE	23.544	655	109.167	6	13	ECK4377,JW4348	ttctgcgggcggcgaGcagccaaaatttacc	CGAACAGCTGGCAAGTGATGCACTGGCAGGAGAAATTGTGGGTTCTTCTGC	C	0.02	0.02	0.32	0.29	0.36
nadR	4626678	108	trifunctional protein: nicotinamide mononucleotide adenylyltransferase%2C ribosylnicotinamide kinase%2C transcriptional repressor	ANTI	8.613	1191	1191	0	2	Intergenic	gtggcgggtcacccgTgcaggttttttcaaa	TGAACACCGTTTCCGGTCTACAACAGCCTTAGCATCCTCAATTTCGTGGCG	G	0.01	0.04	0.38	0.32	0.25
yjjX	4631318	0.88	inosine/xanthosine triphosphatase	ANTI	12.746	684	342	2	3	ECK4386,JW5801	ggtgatagacgctggCgcgagtgagtttccc	AATACACGGCATTATGAAACGGACTCAGCGCCAGGATCACCGCCTGGTGAT	G	0.05	0.03	0.19	0.41	0.33
rob	4633186	0.17	right oriC-binding transcriptional activator%2C AraC family	SENSE	35.839	807	57.643	14	29	cbpB,ECK4388,JW4359,robA	gtcactggccatgctAttggcgcgtatattc	AAAGCAGGTTATTCCAAGTGGCACTTACAGAGAATGTTTAAAGATGTCACT	T	0.06	0.07	0.39	0.29	0.2
rob	4633340	-7	right oriC-binding transcriptional activator%2C AraC family	SENSE	35.839	1116	1116	1	18	Intergenic	gttgaaaggatgaggAtattttatggatcag	AGCAAAAAATGCTATTATCCAATTACCTGATGTCAGGTGCTCGTTGTTGAA	T	0.08	0.08	0.23	0.34	0.26
creA	4633514	-30	hypothetical protein	SENSE	23.182	607	101.167	6	10	Intergenic	cgtgacgaactaattGctcgtgtaatagata	AAATAAAAGTATTGAGATTTTGTTCTTAATCAATATGTTATTTACCGTGAC	C	0.94	0.04	0.01	0.01	0
creC	4635066	0.24	sensory histidine kinase in two-component regulatory system with CreB or PhoB%2C regulator of the CreBC regulon	SENSE	11.859	688	172	4	12	ECK4391,JW4362,phoM	agccgttggacaggaTtattcgcgctggaat	TATGACCGATGCGCAGGGCAAAGTATTGTTCGATTCGGCAAATAAAGCCGT	T	0.05	0.18	0.43	0.14	0.19
yjjY	4638697	132	hypothetical protein	ANTI	96.554	5541	923.5	6	56	Intergenic	gatgcaactagttggAttattaaaataatgt	AAAATAAATCTCGACAATTGGATTCACCACGTTTATTAGTTGTATGATGCA	T	0.94	0.04	0.01	0	0
yjjY	4638702	137	hypothetical protein	ANTI	96.554	1544	386	4	74	Intergenic	tgtatgatgcaactaGttggattattaaaat	TATAAAAAATAAATCTCGACAATTGGATTCACCACGTTTATTAGTTGTATG	T	0.99	0	0	0.01	0

## Sheet: Merged_dNusG_50
Gene	Pause Location	Gene Offset	Description	Sense	Expression	Count	Score	Median	Mean	Gene Pause	Logo	RNA	(+1)	<16 nt	16 nt	17 nt	18 nt	>18 nt
thrL	230	0.62	thr operon leader peptide	SENSE	6710.84	890	111.25	8	76	ECK0001,JW4367	ccaccaccatcaccaTtaccacaggtaacgg	TTACAGAGTACACAACATCCATGAAACGCATTAGCACCACCATTACCACCA	T	0.06	0.02	0.15	0.19	0.59
thrL	258	3	thr operon leader peptide	SENSE	6710.84	6188	618.8	10	51	Intergenic	cggtgcgggctgacgCgtacaggaaacacag	CATTAGCACCACCATTACCACCACCATCACCATTACCACAGGTAACGGTGC	G	0.12	0.05	0.19	0.23	0.41
thrA	775	0.18	fused aspartokinase I and homoserine dehydrogenase I	SENSE	41.046	1256	104.667	12	34	ECK0002,Hs,JW0001,thrA1,thrA2,thrD	ggtcacaacgttactGttatcgatccggtcg	GAGAAAATGTCGATCGCCATTATGGCCGGCGTATTAGAAGCGCGCGGTCAC	T	0.04	0.07	0.24	0.26	0.39
thrA	2726	0.97	fused aspartokinase I and homoserine dehydrogenase I	SENSE	41.046	623	207.667	3	12	ECK0002,Hs,JW0001,thrA1,thrA2,thrD	tgcgcggatatggtgCgggcaatgacgttac	CCCTGGCCTTCTATAGCCACTATTATCAGCCGCTGCCGTTGGTACTGCGCG	G	0.06	0.02	0.13	0.27	0.52
yaaA	6033	0.55	peroxide resistance protein%2C lowers intracellular iron	SENSE	20.881	790	790	0	6	ECK0006,JW0005	gcccgagggaaagatCtgtatcaattctggg	TTAATGCAGCCTTATCGTCTGGAAATGGGGATCCGTCTTGAGAATGCCCGA	T	0.01	0.04	0.27	0.38	0.31
yaaJ	7264	0.49	putative transporter	SENSE	14.05	765	765	1	3	ECK0007,JW0006	cgggcaacttccccaCgtcatttggtctatt	GATAATCTGGGTACTGACCAGCCTGGTAATTTGCGTAATGAATATCGGGCA	G	0.09	0.07	0.22	0.29	0.33
talB	8280	0.04	transaldolase B	SENSE	136.549	685	97.857	7	21	ECK0008,JW0007,yaaK	cagtacaccaccgtaGtggccgacactgggg	TTAAAGAGAAATACTATCATGACGGACAAATTGACCTCCCTTCGTCAGTAC	T	0.26	0.08	0.16	0.28	0.23
talB	8409	0.18	transaldolase B	SENSE	136.549	755	62.917	12	44	ECK0008,JW0007,yaaK	gatgatgctgtcgccTgggcgaaacagcaga	CTCATTCTTAACGCAGCGCAGATTCCGGAATACCGTAAGTTGATTGATGAT	G	0.32	0.13	0.21	0.22	0.12
talB	8433	0.2	transaldolase B	SENSE	136.549	2171	180.917	12	40	ECK0008,JW0007,yaaK	cagcagagcaacgatCgcgcgcagcagatcg	CCGGAATACCGTAAGTTGATTGATGATGCTGTCGCCTGGGCGAAACAGCAG	G	0.15	0.03	0.16	0.33	0.33
talB	8660	0.44	transaldolase B	SENSE	136.549	766	58.923	13	47	ECK0008,JW0007,yaaK	ctggcagggtatccgTgctgcagaacagctg	TGCTGGTATTAGCAACGATCGTATTCTGATCAAACTGGCTTCTACCTGGCA	G	0.04	0.03	0.17	0.23	0.52
talB	8753	0.54	transaldolase B	SENSE	136.549	822	74.727	11	50	ECK0008,JW0007,yaaK	tgcggaagcgggcgtGttcctgatctcgccg	CTGTAACCTGACCCTGCTGTTCTCCTTCGCTCAGGCTCGTGCTTGTGCGGA	T	0.02	0.02	0.12	0.18	0.66
talB	8911	0.71	transaldolase B	SENSE	136.549	1529	218.429	7	27	ECK0008,JW0007,yaaK	ccgtggttatgggcgCaagcttccgtaacat	CTGTATCTGAAATCTACCAGTACTACAAAGAGCACGGTTATGAAACCGTGG	A	0.03	0.04	0.19	0.35	0.39
talB	9070	0.87	transaldolase B	SENSE	136.549	739	92.375	8	30	ECK0008,JW0007,yaaK	cggcgcgtatcactgAgtccgagttcctgtg	CTATCGAACGTAAACTGTCTTACACCGGCGAAGTGAAAGCGCGTCCGGCGC	G	0.02	0.17	0.14	0.16	0.51
talB	9084	0.89	transaldolase B	SENSE	136.549	716	102.286	7	30	ECK0008,JW0007,yaaK	gagtccgagttcctgTggcagcacaaccagg	CTGTCTTACACCGGCGAAGTGAAAGCGCGTCCGGCGCGTATCACTGAGTCC	G	0.04	0.07	0.25	0.42	0.22
talB	9148	0.95	transaldolase B	SENSE	136.549	661	110.167	6	27	ECK0008,JW0007,yaaK	tccgtaagtttgctaTtgaccaggaaaaact	AGCACAACCAGGATCCAATGGCAGTAGATAAACTGGCGGAAGGTATCCGTA	T	0.09	0.09	0.38	0.34	0.1
mog	9383	0.13	molybdochelatase incorporating molybdenum into molybdopterin	SENSE	65.773	1125	225	5	20	bisD,chlG,ECK0009,JW0008,mogA,yaaG	ggataaaggcatcccTgcgctggaagaatgg	TGGCTTAGTTTCCATCTCTGATCGCGCATCCAGCGGCGTTTATCAGGATAA	G	0.13	0.1	0.31	0.28	0.17
yaaH	10309	0.33	inner membrane protein%2C Grp1_Fun34_YaaH family	ANTI	23.639	757	757	1	5	ECK0010,JW0009	ggttaaaccgaaagtGttgccttttttgtac	AATCGCAACCAGCGTCAGCCAGAAAGAACCGTAAGAGGTGAATGCGGTTAA	T	0.03	0.17	0.27	0.22	0.32
dnaK	14110	31	chaperone Hsp70%2C co-chaperone with DnaJ	SENSE	676.605	3430	67.255	51	124	Intergenic	gtaattatactgacaCgggcgaaggggaatt	GAATTTGAAGAAGTCAAAGACAAAAAATAATCGCCCTATAAACGGGTAATT	G	0.14	0.08	0.12	0.26	0.39
dnaJ	14684	0.46	chaperone Hsp40%2C co-chaperone with DnaK	SENSE	260.621	2372	60.821	39	112	ECK0015,faa,groP,grpC,JW0014	ggtcaggtgcagatgCgccagggattcttcg	AAACCAGGTACACAGCCGCAGACTTGTCCGACCTGTCATGGTTCTGGTCAG	G	0.02	0.15	0.08	0.32	0.43
dnaJ	14785	0.55	chaperone Hsp40%2C co-chaperone with DnaK	SENSE	260.621	1877	53.629	35	83	ECK0015,faa,groP,grpC,JW0014	tggtcatggtcgtgtTgagcgcagcaaaacg	TCAGGGCCGCGGTACGCTGATCAAAGATCCGTGCAACAAATGTCATGGTCA	G	0.09	0.14	0.4	0.16	0.21
dnaJ	15319	21	chaperone Hsp40%2C co-chaperone with DnaK	SENSE	260.621	1123	51.045	22	99	Intergenic	ccaaaagcctgcccgTgggcaggcctgggta	TGATGGTGTGAAGAAGTTTTTTGACGACCTGACCCGCTAACCTCCCCAAAA	G	0.16	0.04	0.19	0.15	0.46
dnaJ	15344	46	chaperone Hsp40%2C co-chaperone with DnaK	SENSE	260.621	5563	370.867	15	72	Intergenic	tgggtaaaaatagggTgcgttgaagatatgc	GACCTGACCCGCTAACCTCCCCAAAAGCCTGCCCGTGGGCAGGCCTGGGTA	G	0.15	0.1	0.28	0.17	0.29
insL1	15377	-68	IS186 transposase	SENSE	341.754	906	129.429	7	78	Intergenic	gcacctgtaaagtggCggggatcactcccat	CGTGGGCAGGCCTGGGTAAAAATAGGGTGCGTTGAAGATATGCGAGCACCT	G	0.05	0.03	0.19	0.25	0.48
mokC	16744	7	regulatory protein for HokC%2C overlaps CDS of hokC	ANTI	526.225	610	610	0	13	Intergenic	ggatcactccccgccGttgctcttactcgga	GCGTCGCATTCTTCAGATGGTTCAACCCTTAAGTTAGCGCTTATGGGATCA	T	0.02	0.01	0.08	0.39	0.49
mokC	16902	0.28	regulatory protein for HokC%2C overlaps CDS of hokC	ANTI	526.225	1980	141.429	14	48	ECK4466,gefL	gccttatgctgcttcAttgctctcttctcct	GCCACTACGGCGGTGATACAGATGACGATCAGGGCGACAATCATCGCCTTA	T	0.03	0.11	0.19	0.32	0.36
mokC	16944	0.08	regulatory protein for HokC%2C overlaps CDS of hokC	ANTI	526.225	604	60.4	10	52	ECK4466,gefL	tcagtaagaggcactCtacatgtgttcagca	ATCGCCTTATGCTGCTTCATTGCTCTCTTCTCCTTGACCTTACGGTCAGTA	T	0.1	0.06	0.13	0.32	0.39
nhaA	17325	-164	sodium-proton antiporter	SENSE	339.369	1811	905.5	2	18	Intergenic	ggcttagggtcactcGtgagcgcttacagcc	CTAATTAATCCCTCAGGAATCCTCACCTTAAGCTATGATTATCTAGGCTTA	T	0.04	0.03	0.2	0.37	0.35
nhaA	17370	-119	sodium-proton antiporter	SENSE	339.369	670	223.333	3	43	Intergenic	tcaccgctgatggcgCaaattcttcaatagc	GGCTTAGGGTCACTCGTGAGCGCTTACAGCCGTCAAAAACGCATCTCACCG	A	0.1	0.03	0.1	0.2	0.57
nhaA	17467	-22	sodium-proton antiporter	SENSE	339.369	1080	98.182	11	72	Intergenic	gtaaaaacgatctatTcacctgaaagagaaa	TACACTATAATCTGATTTTAACGATGATTCGTGCGGGGTAAAATAGTAAAA	C	1	0	0	0	0
nhaA	17807	0.27	sodium-proton antiporter	SENSE	339.369	2828	74.421	38	118	ant,antA,ECK0020,JW0018	attggtgggatgattGtgccggcattactct	TCGCTAGCCAGCTTACGCCAGGCCGCATTTCCAGTTATCGCCGCTATTGGT	T	0.07	0.08	0.16	0.12	0.57
nhaA	17929	0.38	sodium-proton antiporter	SENSE	339.369	2114	51.561	41	97	ant,antA,ECK0020,JW0018	gctgttgggaagtcgTgttccgttagcgctg	GATCCCGGCGGCTACTGACATTGCTTTTGCACTTGGTGTACTGGCGCTGTT	G	0.05	0.03	0.22	0.11	0.59
nhaA	18405	0.79	sodium-proton antiporter	SENSE	339.369	2945	56.635	52	133	ant,antA,ECK0020,JW0018	cgctggggattagtcTgttctgctggttggc	CCATTCTGCCATTGGGGATCATCGCTGGCTTGCTGATTGGCAAACCGCTGG	G	0.05	0.02	0.06	0.19	0.67
nhaR	19050	0.37	DNA-binding transcriptional activator	SENSE	82.107	1214	242.8	5	18	antO,ECK0021,JW0019,yaaB	acgcctggtcagtagCgtacttaacgccgca	ATCCAATTTATTGTTTGACGTTGGCGTGGCTGATGCACTTTCCAAACGCCT	G	0.02	0.06	0.21	0.38	0.33
nhaR	19229	0.57	DNA-binding transcriptional activator	SENSE	82.107	816	136	6	16	antO,ECK0021,JW0019,yaaB	ttggcgaatgtggcgTgagtttctggtgtac	GTCCGATAGACTCTACGCAGCAGGAAGGCCTGTTCTCCGTGAGAATTGGCG	G	0.06	0.09	0.28	0.23	0.34
nhaR	19366	0.72	DNA-binding transcriptional activator	SENSE	82.107	697	99.571	7	12	antO,ECK0021,JW0019,yaaB	tcccagggattaaacGtagaaatcctcggcg	GGGCGACGTTCAATGTTAGGGCGCAAATTGCTTAACTGGTTTAACTCCCAG	T	0.1	0.03	0.11	0.2	0.57
insA	20567	-59	IS1 repressor TnpA	SENSE	301.872	837	837	0	2	Intergenic	tgtgatacacattgaGgtaggtgatgctgcc	AATATCTACTCAATCTCCAGACTCCCCCACAAAGAATATGGATATTGTGAT	G	0.05	0.16	0.25	0.28	0.26
ribF	21893	0.52	bifunctional riboflavin kinase/FAD synthetase	SENSE	46.249	1003	250.75	4	15	ECK0026,JW0023,yaaC	tgcgaaggtggcgtgCgcatcagcagcaccg	GCTGGCATGGAATACGGCTTCGATATCACCAGTACGCAAACTTTTTGCGAA	G	0.06	0.05	0.16	0.34	0.39
ribF	22262	0.91	bifunctional riboflavin kinase/FAD synthetase	SENSE	46.249	543	181	3	10	ECK0026,JW0023,yaaC	cgcaatgagcagcgaTttgcgtcgctggacg	GACCTTTACGGTCGCCATATACAAGTAGTGCTGCGTAAAAAAATACGCAAT	T	0.08	0.1	0.26	0.3	0.25
ileS	22444	0.02	isoleucyl-tRNA synthetase	SENSE	37.793	758	252.667	3	11	ECK0027,ilvS,JW0024	agggttcccgatgcgTggcgatctcgccaag	GAATCTGATGAGTGACTATAAATCAACCCTGAATTTGCCGGAAACAGGGTT	G	0.04	0.22	0.27	0.17	0.29
ileS	23055	0.24	isoleucyl-tRNA synthetase	SENSE	37.793	650	130	5	17	ECK0027,ilvS,JW0024	tcgatcaggatgcacTgaaagcaaaatttgc	ATTACGACAAAACTTCTCCGTCCATCGACGTTGCTTTCCAGGCAGTCGATC	G	0.07	0.1	0.3	0.28	0.26
ileS	23301	0.32	isoleucyl-tRNA synthetase	SENSE	37.793	632	105.333	6	17	ECK0027,ilvS,JW0024	cggagcttgagctgcTgcgctttacccatcc	GTATCGGCGTGACCGATTACACCATTCTCGGCACGGTAAAAGGTGCGGAGC	G	0.04	0.06	0.17	0.31	0.41
ileS	24031	0.58	isoleucyl-tRNA synthetase	SENSE	37.793	1171	292.75	4	13	ECK0027,ilvS,JW0024	ttctgttgttgacgtGcgtccggaatttgcc	GCCGGACACATTGGATGTATGGTTTGACTCCGGATCTACCCACTCTTCTGT	C	0.06	0.07	0.17	0.28	0.42
ileS	24258	0.66	isoleucyl-tRNA synthetase	SENSE	37.793	951	237.75	4	19	ECK0027,ilvS,JW0024	acaaactgggcgcggAtattctgcgtctgtg	TGTCTAAATCCATCGGCAATACCGTTTCGCCGCAGGATGTGATGAACAAAC	T	0.33	0.09	0.27	0.14	0.18
ileS	24568	0.77	isoleucyl-tRNA synthetase	SENSE	37.793	572	190.667	3	8	ECK0027,ilvS,JW0024	tgagatgggttccttCtacctcgacatcatc	CGATTTCCACGAAGTGGTACAGCGTCTGATGCGCTTCTGCTCCGTTGAGAT	T	0.05	0.03	0.24	0.2	0.48
lspA	25332	0.25	prolipoprotein signal peptidase (signal peptidase II)	SENSE	128.941	1951	278.714	7	30	ECK0028,JW0025	ggatacggtcccgctGttcccgtcgcttaat	CGATCTGGGCAGCAAATACCTGATCCTCCAGAACTTTGCTCTGGGGGATAC	T	0.04	0.03	0.09	0.17	0.67
caiD	36195	-33	carnitinyl-CoA dehydratase	SENSE	1.677	2471	2471	0	6	Intergenic	tttgcagggatgttgTcgtccctgaaaaagc	ACTACCCTGCCAGCTAATAATCACACTCTAAAACAATATGCATTTTTTGCA	C	0.13	0.1	0.2	0.12	0.44
caiA	39704	0.6	crotonobetaine reductase subunit II%2C FAD-binding	SENSE	41.24	3536	1768	2	29	ECK0040,JW0038,yaaO	tcggtcgggaaggtaAcggctttaaccgcgt	GTGAAATCACCTTTGACGACGTGGAACTGGACGAGAAAGACATGTTCGGTC	C	0.06	0.03	0.16	0.23	0.52
apaH	51100	0.14	diadenosine tetraphosphatase	SENSE	31.092	542	180.667	3	14	cfcB,ECK0050,JW0048	cgatctggtcgcgcgCgggccgggttcgctg	TAAAGTAGAATTTACCCCTGGGAAAGATACCCTCTGGCTGACGGGCGATCT	G	0.05	0.03	0.11	0.25	0.55
rsmA	51856	0.7	16S rRNA m(6)A1518%2C m(6)A1519 dimethyltransferase%2C SAM-dependent	SENSE	60.952	1263	421	3	8	ECK0052,JW0050,ksgA	tggattccgccgtcgTgcgcctggttcctca	CGGTACTGGAAGTACCGCCGTCAGCCTTTACACCACCACCCAAAGTGGATT	G	0.06	0.08	0.34	0.27	0.25
rsmA	52104	0.4	16S rRNA m(6)A1518%2C m(6)A1519 dimethyltransferase%2C SAM-dependent	SENSE	60.952	908	227	4	15	ECK0052,JW0050,ksgA	gggtcagccgctgcgTgttttcggcaacctg	GCAGGATGCGATGACCTTTAACTTTGGTGAACTGGCCGAGAAAATGGGTCA	G	0.04	0.07	0.52	0.25	0.12
rsmA	52299	0.16	16S rRNA m(6)A1518%2C m(6)A1519 dimethyltransferase%2C SAM-dependent	SENSE	60.952	806	161.2	5	21	ECK0052,JW0050,ksgA	ggcgatggtcgaaatCggccccggtctggcg	CGTGATCGACAGTATTGTGTCTGCCATTAACCCGCAAAAGGGCCAGGCGAT	G	0.02	0.02	0.25	0.27	0.44
pdxA	52548	0.88	4-hydroxy-L-threonine phosphate dehydrogenase%2C NAD-dependent	SENSE	26.45	1233	411	3	19	ECK0053,JW0051	cgctgggcctgccctTtattcgcacatcagt	TTCCCGTGCTAAAATACCAGGGCTTCGGGCGCGGTGTGAACATTACGCTGG	T	0.06	0.12	0.25	0.24	0.33
pdxA	52554	0.87	4-hydroxy-L-threonine phosphate dehydrogenase%2C NAD-dependent	SENSE	26.45	649	216.333	3	22	ECK0053,JW0051	acattacgctgggccTgccctttattcgcac	AGGGTCTTCCCGTGCTAAAATACCAGGGCTTCGGGCGCGGTGTGAACATTA	G	0.24	0.04	0.06	0.14	0.53
surA	54564	0.11	peptidyl-prolyl cis-trans isomerase (PPIase)	SENSE	23.842	1098	549	2	8	ECK0054,JW0052	gttgatggattaatgCagtcggtaaaactga	AAAGTCGCAGCCGTCGTCAATAACGGCGTCGTGCTGGAAAGCGACGTTGAT	A	0.2	0.05	0.13	0.2	0.43
lptD	56422	0.29	LPS assembly OM complex LptDE%2C beta-barrel component	SENSE	29.519	3583	895.75	4	18	ECK0055,imp,JW0053,ostA,yabG	cgctctggtttcttgAtcccgaacgccaagt	ATCTTTTATAGCCCCTATTTGCAGTTGCCGGTGGGTGACAAACGTCGCTCT	T	0.07	0.08	0.18	0.27	0.41
lptD	56996	0.05	LPS assembly OM complex LptDE%2C beta-barrel component	SENSE	29.519	917	305.667	3	7	ECK0055,imp,JW0053,ostA,yabG	gggcgtgccaagctaTgaccgtcctctggta	TAGTCAACAGGGACTGGCAGCCGACCTCGCCTCACAGTGCATGTTGGGCGT	G	0.02	0.05	0.19	0.37	0.38
djlA	57802	0.54	DnaJ-like protein%2C membrane anchored	SENSE	38.797	1616	404	4	18	ECK0056,JW0054,yabH	gctgatggttcactgCacccgaatgaacggg	GACTTAATTCGTATGTTTCTGGAGATCCAGATTCAGGCGGCGTTTGCTGAT	A	0.08	0.03	0.25	0.34	0.31
djlA	58600	421	DnaJ-like protein%2C membrane anchored	SENSE	38.797	942	471	2	2	Intergenic	cgcttgtgggagacgTtacgccatctgttct	ATGGTGAGCGGGGACAAGATGGACGTGAAGATGAATATCTTTCAACGCTTG	T	0.03	0.14	0.25	0.47	0.11
rapA	60391	0.99	NA	SENSE	49.813	812	270.667	3	9	ECK0060,hepA,JW0058,yabA	aggttggcgtctggaTgccctgcgtttgatc	CATTGAGAGCAACCGTCAGCAGGTAATGGAAAGCCTGGATCAGGCAGGTTG	G	0.03	0.14	0.14	0.07	0.62
rapA	60507	0.95	NA	SENSE	49.813	540	108	5	9	ECK0060,hepA,JW0058,yabA	tctgccgagctgtctCgtctggaagctctgc	CGTGCATTGATTGATGCAGCGCGTAACGAAGCCGACGAAAAACTGTCTGCC	G	0.01	0.03	0.09	0.3	0.56
rapA	61583	0.58	NA	SENSE	49.813	588	98	6	24	ECK0060,hepA,JW0058,yabA	gcgcacaggtactgcTgtgctcagaaatcgg	TCGAACGTGACCGCGCTGCCGCCTGGTTTGCCGAAGAAGACACCGGCGCAC	G	0.04	0.05	0.09	0.27	0.54
rapA	62756	0.17	NA	SENSE	49.813	584	83.429	7	18	ECK0060,hepA,JW0058,yabA	ttggtcgccgccacgCgccgcgcgtcctgct	AGCGTACCAGCCTGATCCCGCATCAGCTCAACATCGCTCATGATGTTGGTC	G	0.09	0.1	0.17	0.27	0.37
rapA	62975	0.1	NA	SENSE	49.813	804	134	6	20	ECK0060,hepA,JW0058,yabA	agtccggcgtagcccTgcgtgaagttttcct	AAAATGGCTTGCTGACCTATATCGGTACTCGCCTGGATACTGAAGAGTCCG	G	0.02	0.02	0.08	0.42	0.46
rapA	63300	-36	NA	SENSE	49.813	9093	649.5	14	93	Intergenic	acggtagcgggtggtTattgcctgcaattaa	GCCCTTTCCATTCCTGGACCTGAATAACACCACTACCTCATAAGCACGGTA	A	0.12	0.08	0.19	0.21	0.4
polB	63491	0.97	DNA polymerase II	SENSE	75.788	612	68	9	26	dinA,ECK0061,JW0059	cccgtggcggagggaAtactcccttttattg	CGTTCACCACTGGATTACGAACACTATCTGACCCGCCAGCTACAACCCGTG	T	0.38	0.09	0.14	0.24	0.16
polB	64619	0.49	DNA polymerase II	SENSE	75.788	1164	194	6	27	dinA,ECK0061,JW0059	cgcgctggttatgtcGcgcctaatctcggcg	GGTTCGGTGGCGGCATTTGGTCATCTCTATTTTCCGCGAATGCATCGCGCT	C	0.08	0.06	0.45	0.34	0.07
polB	64683	0.47	DNA polymerase II	SENSE	75.788	766	153.2	5	28	dinA,ECK0061,JW0059	gccggtggaccgacaCggcggttcggtggcg	TGAAATCATGCCATTTTTACTCGAACGGGCAACGGTGAACGGCCTGCCGGT	G	0.03	0.02	0.08	0.13	0.74
polB	64788	0.42	DNA polymerase II	SENSE	75.788	638	159.5	4	16	dinA,ECK0061,JW0059	tgcgctggcaacttaTaacctgaaagattgc	GGATCGAATGGACGAAATTGACCGCCGTTTCGCCGAAGATAAACCTGCGCT	A	0.05	0.02	0.09	0.29	0.55
polB	65104	0.29	DNA polymerase II	SENSE	75.788	805	89.444	9	23	dinA,ECK0061,JW0059	tcggttggaacgtggTgcagttcgatctgcg	AAAAACTCAACGCCTGGTTTGCCAACTACGATCCTGATGTGATCATCGGTT	G	0.08	0.1	0.47	0.22	0.13
polB	65251	0.23	DNA polymerase II	SENSE	75.788	1549	172.111	9	35	dinA,ECK0061,JW0059	gctgcgggcagcgcaTcgtttatatgctggg	TTGAAACCACCCGCCACGGTGAGCTGTACTGCATCGGCCTGGAAGGCTGCG	C	0.03	0.08	0.09	0.36	0.44
polB	65457	0.14	DNA polymerase II	SENSE	75.788	1788	127.714	14	42	dinA,ECK0061,JW0059	ctacgaggccgatgtGcgtccgccagaacgc	ATTGATGAATTACGAAAAGCGCCTGCGTGAAGGTGGCGTTACCGTCTACGA	C	0.06	0.03	0.09	0.16	0.66
polB	65593	0.08	DNA polymerase II	SENSE	75.788	1146	88.154	13	61	dinA,ECK0061,JW0059	agggtgaacaaggctTtcgcctgacaccgct	CGTTTATTCCCGCCGATCAGGTTCCCCGCGCTCAGCATATTTTGCAGGGTG	T	0.04	0.16	0.23	0.08	0.5
polB	65625	0.07	DNA polymerase II	SENSE	75.788	1290	86	15	64	dinA,ECK0061,JW0059	cgatcaggttccccgCgctcagcatattttg	GCAGGTTACGCTTGCACCGCAAGAGTCCGTGGCGTTTATTCCCGCCGATCA	G	0.1	0.01	0.03	0.09	0.78
polB	65673	0.05	DNA polymerase II	SENSE	75.788	3258	271.5	12	50	dinA,ECK0061,JW0059	gttgcaggttacgctTgcaccgcaagagtcc	GCAAGGGACAGAAGTCTCCTTCTGGCTGGCGACGGACAACGGGCCGTTGCA	G	0.11	0.05	0.17	0.15	0.51
polB	65809	-29	DNA polymerase II	SENSE	75.788	553	184.333	3	18	Intergenic	aaaccaggctatactCaagcctggttttttg	TATTACGGGCAGTAATGACTGTATAAAACCACAGCCAATCAAACGAAACCA	A	0.04	0.01	0.05	0.27	0.63
araC	70251	-136	DNA-binding transcriptional dual regulator	SENSE	137.817	621	51.75	12	28	Intergenic	ggctttggtcccgctTtgttacagaatgctt	TTTTCTGCCGTGATTATAGACACTTTTGTTACGCGTTTTTGTCATGGCTTT	T	0.05	0.04	0.26	0.53	0.12
araC	70434	0.05	DNA-binding transcriptional dual regulator	SENSE	137.817	608	50.667	12	30	ECK0065,JW0063	gggatactcgtttaaCgcccatctggtggcg	GAGTATGAAAAGTATGGCTGAAGCGCAAAATGATCCCCTGCTGCCGGGATA	G	0.07	0.04	0.13	0.17	0.6
araC	70745	0.41	DNA-binding transcriptional dual regulator	SENSE	137.817	2494	155.875	16	50	ECK0065,JW0063	ccaatacgggtttctTtcgcccggatgaagc	CGCGCGCCTACTGGCATGAATGGCTTAACTGGCCGTCAATATTTGCCAATA	T	0.01	0.05	0.15	0.36	0.43
araC	70933	0.62	DNA-binding transcriptional dual regulator	SENSE	137.817	684	52.615	13	33	ECK0065,JW0063	cgggtacgcgaggctTgtcagtacatcagcg	CGCATGGAAGCGATTAACGAGTCGCTCCATCCACCGATGGATAATCGGGTA	G	0.04	0.03	0.13	0.37	0.43
araC	71077	0.79	DNA-binding transcriptional dual regulator	SENSE	137.817	1238	82.533	15	31	ECK0065,JW0063	tggcgcgaggaccaaCgcattagtcaggcga	CTGTCACATCTTTTCCGCCAGCAGTTAGGGATTAGCGTCTTAAGCTGGCGC	G	0.02	0.02	0.06	0.09	0.8
yabI	71717	0.48	inner membrane protein%2C SNARE_assoc family	SENSE	181.77	872	58.133	15	50	ECK0066,JW5005	tttgttggcccgacgCgtccgctggtgccaa	CATGCGTTGCATCAACACAGCATGTTCACCATTCTGGTCGGTCGTTTTGTT	G	0.13	0.07	0.11	0.3	0.38
yabI	71801	0.59	inner membrane protein%2C SNARE_assoc family	SENSE	181.77	2071	129.438	16	54	ECK0066,JW5005	atcggctgcctgctgTggccgccgttttact	GGAATGCTGGATCTGCCGGTGGCTAAATTTATTACGCCGAATATTATCGGC	G	0.05	0.21	0.29	0.39	0.06
thiQ	72595	0.48	thiamin transporter subunit	ANTI	9.061	639	91.286	7	21	ECK0067,JW0065,sfuC,yabJ	ctggcgggcgatagcGtgcattttcccctgc	GGAAAGCTCGCCCGGTAACCGCGCCATTAAATTATCAATCCCCATCTGGCG	T	0.02	0.05	0.19	0.26	0.48
thiB	74697	0.8	thiamin transporter subunit	ANTI	12.601	573	573	0	4	ECK0069,JW0067,sfuA,tbpA,yabL	ccataaactggaggaAtttttgcgccagctc	ACATCCAGTTGCCGGTTGGGATCGCATTCTGGAAAGCCGGAGAAACCATAA	T	0	0.15	0.38	0.32	0.15
sgrR	77302	-3	transcriptional DNA-binding transcriptional activator of sgrS sRNA	SENSE	17.583	669	669	1	11	Intergenic	cacaggagttcccctTttatgccatctgctc	GGAATTATTGACTTAATATAGGGAAAATAAAATTGCTGTCTTTTGCACAGG	T	0.15	0.03	0.05	0.34	0.43
leuA	82080	0.92	2-isopropylmalate synthase	SENSE	6.849	789	789	0	1	ECK0076,JW0073	ggcctggctaccgatAttgtcgagtcatctg	GTGGATATCGTCGCTAACTACAACGGTCGCCGCTTCCACGGCGTCGGCCTG	T	0.05	0.05	0.17	0.14	0.59
leuL	83641	0.78	leu operon leader peptide	SENSE	2529.43	3494	3494	1	7	ECK0077,JW0074,leuLP	tgcgcggtagacgagTgagcggcatccagca	ACATCGTTCGCTTTATCGGTCTACTACTACTAAACGCATCTTCTTTGCGCG	G	0.05	0.06	0.19	0.34	0.36
leuO	84887	0.55	DNA-binding transcriptional activator	ANTI	10.662	777	777	0	4	ECK0078,JW0075	cgctggtaaattcagGacgatggaagtcttc	GATTTTTGCTGGCTACCAGCACCATTTCATCTTTAAATAATGGTACGCTGG	A	0.05	0.06	0.88	0.01	0.01
cra	88000	-28	DNA-binding transcriptional repressor-activator for carbon metabolism	SENSE	25.806	855	855	0	8	Intergenic	agtacaatggctatgGtttttacattttacg	CAGTTAATTTTCTGCGCTTAGATGTTAATGAATTTAACCCATACCAGTACA	T	0.08	0.14	0.28	0.31	0.19
mraZ	89763	0.28	RsmH methytransferase inhibitor	SENSE	274.169	2187	218.7	10	26	ECK0082,JW0079,yabB	gacatttatcacccgTgcctgctgctttacc	GAACAGCTGCTTGAGAACGCTGCCGGTCAAATGGTTTGCACCATTGACATT	G	0.23	0.03	0.18	0.31	0.25
mraZ	90000	0.8	RsmH methytransferase inhibitor	SENSE	274.169	4285	329.615	13	50	ECK0082,JW0079,yabB	gagctgtgggatgaaAcaacctggcatcaac	GGGCTGACAAAAGAAGTGATGCTGGTTGGACAGTTCAACAAGTTTGAGCTG	C	0.05	0.06	0.12	0.3	0.48
rsmH	90208	0.12	16S rRNA m(4)C1402 methyltransferase%2C SAM-dependent	SENSE	147.332	1959	78.36	25	75	ECK0083,JW0080,mraW,yabC	cgcggtggtcactcaCgtctgatcctctcgc	CTCAATATCCGTCCTGATGGCATCTACATTGATGGGACTTTTGGTCGCGGT	G	0.04	0.03	0.09	0.21	0.64
rsmH	90487	0.42	16S rRNA m(4)C1402 methyltransferase%2C SAM-dependent	SENSE	147.332	715	65	11	46	ECK0083,JW0080,mraW,yabC	cgtatggacccaaccCgtgggcagtcagccg	GCTGAACGTGGCTTTTCCTTTATGCGCGATGGTCCGCTGGACATGCGTATG	G	0.12	0.02	0.06	0.43	0.37
rsmH	90567	0.5	16S rRNA m(4)C1402 methyltransferase%2C SAM-dependent	SENSE	147.332	1921	240.125	8	42	ECK0083,JW0080,mraW,yabC	aacctatggtgaagaGcgttttgccaaacgc	ATGGCTACAAACCGCAGAAGAAGCCGATATCGCCTGGGTATTGAAAACCTA	C	0.15	0.11	0.25	0.27	0.23
rsmH	90595	0.53	16S rRNA m(4)C1402 methyltransferase%2C SAM-dependent	SENSE	147.332	899	128.429	7	34	ECK0083,JW0080,mraW,yabC	cgcattgcccgcgccAttgtcgagcgtaacc	ATCGCCTGGGTATTGAAAACCTATGGTGAAGAGCGTTTTGCCAAACGCATT	T	0.01	0.06	0.26	0.43	0.24
rsmH	90895	0.85	16S rRNA m(4)C1402 methyltransferase%2C SAM-dependent	SENSE	147.332	1105	221	5	27	ECK0083,JW0080,mraW,yabC	ccggcagggttaccgAtgactgaagagcagc	ATTGTGAAACGTTTTATGCGTGAAAACAGCCGCGGTCCGCAAGTTCCGGCA	T	0.04	0.04	0.09	0.17	0.66
rsmH	90990	0.95	16S rRNA m(4)C1402 methyltransferase%2C SAM-dependent	SENSE	147.332	1019	169.833	6	44	ECK0083,JW0080,mraW,yabC	ggctgagaaccctcgTgcccgtagttcagtt	TCAGCTGCGAGCACTAGGCAAGTTAATGCCGGGCGAAGAAGAGGTGGCTGA	G	0.04	0.03	0.14	0.27	0.53
rsmH	91007	0.97	16S rRNA m(4)C1402 methyltransferase%2C SAM-dependent	SENSE	147.332	1445	240.833	6	34	ECK0083,JW0080,mraW,yabC	cccgtagttcagttcTgcgtattgcagagag	GCAAGTTAATGCCGGGCGAAGAAGAGGTGGCTGAGAACCCTCGTGCCCGTA	G	0.02	0.02	0.1	0.45	0.42
murE	93622	0.31	UDP-N-acetylmuramoyl-L-alanyl-D-glutamate:meso-diaminopimelate ligase	SENSE	18.432	777	777	1	3	ECK0086,JW0083	ctgctggggaaagtgAtcccgacagaaaata	CTGCTTGGCGAAATCAGCGCGGTAATGGGCACCGTTGGTAACGGCCTGCTG	T	0.01	0.04	0.22	0.18	0.55
ftsW	98473	0.06	lipid II flippase%3B integral membrane protein involved in stabilizing FstZ ring during cell division	SENSE	15.032	678	678	1	2	ECK0090,JW0087	tggtctggatctccaCggcgctaaagggctg	CTCTCCCTCGCCTGAAAATGCCGCGCCTGCCAGGATTCAGTATCCTGGTCT	G	0.06	0.03	0.13	0.22	0.57
murC	101088	0.22	UDP-N-acetylmuramate:L-alanine ligase	SENSE	15.479	569	569	1	4	ECK0092,JW0089	tccggtgatccgtcgTgccgaaatgctggct	TTCTGCCGATAACCCGGAAATTGTCGCCGCTCATGAAGCGCGTATTCCGGT	G	0.04	0.04	0.17	0.37	0.37
ddlB	102460	0.25	D-alanine:D-alanine ligase	SENSE	34.084	535	178.333	3	8	ddl,ECK0093,JW0090	gctgcaggggatgctCgagctgatgggcttg	GAAAGTGTTTATCGCGCTACACGGTCGCGGCGGTGAAGATGGTACGCTGCA	G	0.02	0.04	0.19	0.24	0.51
ftsQ	103532	0.45	divisome assembly protein%2C membrane anchored protein involved in growth of wall at septum	SENSE	46.435	1014	338	3	9	ECK0094,JW0091	tcatctggttgaataTgtgccgattgcgcgg	TAAGCAGGTGAGCGTCAGAAAGCAGTGGCCTGATGAATTGAAGATTCATCT	G	0.1	0.08	0.17	0.21	0.44
ftsQ	103710	0.67	divisome assembly protein%2C membrane anchored protein involved in growth of wall at septum	SENSE	46.435	822	274	3	12	ECK0094,JW0091	ctggcaaaggacagaTttactctgaaggaag	AGCGCCAATGAAGTGTTGCAGGGCTATCGCGAAATGGGGCAGATGCTGGCA	T	0.03	0.13	0.26	0.12	0.46
ftsA	104062	0.06	ATP-binding cell division protein involved in recruitment of FtsK to Z ring	SENSE	55.093	1746	436.5	4	19	divA,ECK0095,JW0092	tttagtaggggaagtTctgcccgacggtatg	AAAACTGGTAGTAGGACTGGAGATTGGTACCGCGAAGGTTGCCGCTTTAGT	C	0.12	0.02	0.07	0.21	0.58
ftsZ	105562	0.22	GTP-binding tubulin-like cell division protein	SENSE	55.389	1146	229.2	5	12	ECK0096,JW0093,sfiB,sulB	tgatgaggatcgcgaTgcattgcgtgcggcg	AGGACTGGGCGCTGGCGCTAATCCAGAAGTTGGCCGCAATGCGGCTGATGA	G	0.07	0.07	0.09	0.09	0.68
ftsZ	105943	0.55	GTP-binding tubulin-like cell division protein	SENSE	55.389	702	117	6	26	ECK0096,JW0093,sfiB,sulB	ggactttgcagacgtAcgcaccgtaatgtct	GCAAGGTATCGCTGAACTGATTACTCGTCCGGGTTTGATGAACGTGGACTT	C	0.01	0.02	0.1	0.33	0.54
ftsZ	106253	0.82	GTP-binding tubulin-like cell division protein	SENSE	55.389	1015	203	5	18	ECK0096,JW0093,sfiB,sulB	gcgacaggtatcggcAtggacaaacgtcctg	TCTCTTGACCCGGATATGAATGACGAGCTGCGCGTAACCGTTGTTGCGACA	T	0.02	0.04	0.31	0.24	0.38
lpxC	106646	0.1	UDP-3-O-acyl N-acetylglucosamine deacetylase	SENSE	521.663	3572	68.692	52	150	asmB,ECK0097,envA,JW0094	cctgacgttacgcccTgcgccggccaacacc	CGTTCAGGCGACGGGTGTCGGTTTACATACCGGCAAGAAAGTCACCCTGAC	G	0.11	0.06	0.27	0.19	0.37
lpxC	106899	0.37	UDP-3-O-acyl N-acetylglucosamine deacetylase	SENSE	521.663	2347	53.341	44	177	asmB,ECK0097,envA,JW0094	ccgtttgtatacctgCtgcttgacgccggta	GAAGTTAACGCGCCGGAAATCCCGATCATGGACGGCAGCGCCGCTCCGTTT	T	0.13	0.09	0.25	0.18	0.36
lpxC	106931	0.41	UDP-3-O-acyl N-acetylglucosamine deacetylase	SENSE	521.663	2764	61.422	45	151	asmB,ECK0097,envA,JW0094	cgacgagttgaactgCgccaaaaaatttgtt	CGGCAGCGCCGCTCCGTTTGTATACCTGCTGCTTGACGCCGGTATCGACGA	G	0.08	0.07	0.14	0.28	0.43
lpxC	107543	69	UDP-3-O-acyl N-acetylglucosamine deacetylase	SENSE	521.663	1384	86.5	16	61	Intergenic	gccaggtgaaccagtCgtttttttttgaatt	ATACTGTCGTATAAAATTCGACTGGCAAATCTGGCACTCTCTCCGGCCAGG	G	0.09	0.04	0.16	0.22	0.49
secM	107795	0.18	regulator of secA translation	SENSE	418.893	4379	175.16	25	109	ECK0098,JW5007,srrA,yacA	gcggcgagtttaggtTtgcctgcgctcagca	TTTGGTAAACGCTACTTCTGGCCGCATCTCTTATTAGGGATGGTTGCGGCG	T	0.06	0.04	0.27	0.27	0.36
secM	107800	0.19	regulator of secA translation	SENSE	418.893	1804	72.16	25	123	ECK0098,JW5007,srrA,yacA	gagtttaggtttgccTgcgctcagcaacgcc	TAAACGCTACTTCTGGCCGCATCTCTTATTAGGGATGGTTGCGGCGAGTTT	G	0.11	0.07	0.34	0.15	0.34
secM	107894	0.37	regulator of secA translation	SENSE	418.893	1291	99.308	13	92	ECK0098,JW5007,srrA,yacA	tttggtcaattggccTtgctggaagcgaaca	GCAAAAGCGACAACCCGCAACCACGAGCCTTCAGCCAAAGTTAACTTTGGT	T	0.14	0.06	0.2	0.34	0.26
secM	108028	0.63	regulator of secA translation	SENSE	418.893	2565	150.882	17	68	ECK0098,JW5007,srrA,yacA	cgttgctgaagaatcTttgcctcttcaggcg	GGTAATCCGTCATCTTTCTTTCGCAATGGCACCGCAAACACTGCCCGTTGC	T	0.07	0.07	0.21	0.18	0.46
secM	108070	0.71	regulator of secA translation	SENSE	418.893	615	61.5	10	68	ECK0098,JW5007,srrA,yacA	attactggatacgctCagcgcgctgctgacc	GCCCGTTGCTGAAGAATCTTTGCCTCTTCAGGCGCAACATCTTGCATTACT	A	0.05	0.21	0.09	0.08	0.57
secM	108097	0.77	regulator of secA translation	SENSE	418.893	1549	172.111	9	65	ECK0098,JW5007,srrA,yacA	gacccaggaaggcacGccgtctgaaaagggt	TCAGGCGCAACATCTTGCATTACTGGATACGCTCAGCGCGCTGCTGACCCA	C	0.02	0.02	0.12	0.14	0.7
yacG	111795	0.26	DNA gyrase inhibitor	SENSE	461.081	594	297	2	5	ECK0101,JW5008	gggaaaacggtggtgTggggtgaaatcagcc	GGAGTAAAAATGTCAGAAACTATTACGGTGAATTGCCCAACCTGCGGGAAA	G	0.02	0.02	0.2	0.16	0.6
coaE	112707	0.83	dephospho-CoA kinase	SENSE	53.39	1212	404	3	14	ECK0103,JW0100,yacE	tgccgtggcagatgaCgtcattgataataac	TGTCGAACAAATCCTTGCTGCTCAGGCAACGCGCGAAGCCCGCCTTGCCGT	G	0.03	0.09	0.13	0.21	0.54
guaC	113879	0.42	GMP reductase	SENSE	110.094	843	70.25	12	34	ECK0104,JW0101	ttcgttgcgaaagcgCgtgaagcgtggccga	GTTTGTATTGACGTGGCGAATGGTTATTCCGAACACTTCGTGCAGTTCGTT	G	0.02	0.09	0.23	0.37	0.29
guaC	114067	0.6	GMP reductase	SENSE	110.094	940	67.143	14	49	ECK0104,JW0101	cgaatgtgccgatgcTgcgcacggtctgggc	TCGCGTCAAAACAGGCGTCGGTTATCCGCAACTTTCTGCGGTAATCGAATG	G	0.09	0.16	0.25	0.35	0.15
hofC	114854	0.72	assembly protein in type IV pilin biogenesis%2C transmembrane protein	ANTI	3.951	647	323.5	2	10	ECK0105,hopC,JW0102,yacD	agtacgggcagcgcaTtgtttctctgacgct	GACCGTTACTGATATCGTGCTGGATTTGTGTCAGAAGTTGCACCCAGTACG	T	0.06	0.15	0.19	0.22	0.38
aroP	121245	0.22	aromatic amino acid transporter	SENSE	62.122	1423	237.167	6	29	ECK0111,JW0108	aactactgggtactgTacgttttagttgcca	GCTTATAAATACTGGGGCAGTTTTGCCGGTTTCGCCTCTGGCTGGAACTAC	A	0.08	0.09	0.18	0.4	0.26
aroP	121344	0.15	aromatic amino acid transporter	SENSE	62.122	590	98.333	6	34	ECK0111,JW0108	cagctgggtgaaatgGtggtcgaagaacctg	CTGGGTTACGCCATTGCTGGTTTTATCGCCTTTCTGATCATGCGTCAGCTG	T	0.05	0.03	0.11	0.22	0.58
aroP	121455	0.07	aromatic amino acid transporter	SENSE	62.122	1310	262	5	30	ECK0111,JW0108	gcgatagggaccgggTtattcctgggtagcg	CGCGGCCTTAAAAACCGCCATATTCAGCTTATCGCGCTGGGTGGCGCGATA	T	0.07	0.05	0.29	0.12	0.48
pdhR	122278	0.24	DNA-binding transcriptional dual regulator	SENSE	229.669	3414	155.182	22	91	aceC,ECK0112,genA,JW0109,yacB	ctcgaagcgaagggcTtgttgcttcgtcgcc	CAGTTTGACGTCTCCCGTCCCTCCTTGCGTGAGGCGATTCAACGTCTCGAA	T	0.1	0.11	0.22	0.22	0.36
aceE	123885	0.33	pyruvate dehydrogenase%2C decarboxylase component E1%2C thiamin-binding	SENSE	96.698	821	63.154	13	29	ECK0113,JW0110	gtgctggctggaacgTgatcaaagtgatgtg	CCGGTAACGGCAAGATCATCAACGAACTGGAAGGCATCTTCGAAGGTGCTG	G	0.09	0.13	0.2	0.29	0.29
aceE	124573	0.58	pyruvate dehydrogenase%2C decarboxylase component E1%2C thiamin-binding	SENSE	96.698	921	92.1	10	30	ECK0113,JW0110	tcgtctggtaccgatCatcgccgacgaagcg	CGTTCGTGCTCTGAACGTGATGCTGAAGAACAAGTCGATCAAAGATCGTCT	A	0.08	0.08	0.34	0.22	0.28
aceE	124612	0.6	pyruvate dehydrogenase%2C decarboxylase component E1%2C thiamin-binding	SENSE	96.698	776	77.6	10	30	ECK0113,JW0110	cggtatggaaggtctGttccgtcagattggt	CAAAGATCGTCTGGTACCGATCATCGCCGACGAAGCGCGTACTTTCGGTAT	T	0	0	0.29	0.35	0.36
aceE	125049	0.76	pyruvate dehydrogenase%2C decarboxylase component E1%2C thiamin-binding	SENSE	96.698	1047	116.333	9	33	ECK0113,JW0110	acggtctggagcgtaTgtacggtgaaaaaca	CTTACGACCCGGCTTACGCTTACGAAGTTGCTGTCATCATGCATGACGGTC	G	0.01	0.12	0.22	0.34	0.31
aceE	125531	0.94	pyruvate dehydrogenase%2C decarboxylase component E1%2C thiamin-binding	SENSE	96.698	1127	102.455	11	23	ECK0113,JW0110	agccgtgagaacctgCgtcaccacttcgaag	GACGACTACCGCGTACTGGGTACTGATGGCTTCGGTCGTTCCGACAGCCGT	G	0.04	0.1	0.11	0.18	0.56
aceF	127085	0.73	pyruvate dehydrogenase%2C dihydrolipoyltransacetylase component E2	SENSE	50.019	608	86.857	7	13	ECK0114,JW0111	cggttgtcttcatcaTgaaagccgttgctgc	AGAACGAAGAAGCGGCGAAACGTAAGCTGGATGTGAAGATCACCCCGGTTG	G	0.05	0.07	0.22	0.17	0.48
aceF	127313	0.86	pyruvate dehydrogenase%2C dihydrolipoyltransacetylase component E2	SENSE	50.019	1099	157	7	24	ECK0114,JW0111	acggtaagctgactgCgggcgaaatgcaggg	TCGAGCTGTCTCGCGAGCTGATGACTATTTCTAAGAAAGCGCGTGACGGTA	G	0.04	0.07	0.12	0.31	0.45
aceF	127746	159	pyruvate dehydrogenase%2C dihydrolipoyltransacetylase component E2	SENSE	50.019	3108	194.25	16	164	Intergenic	ggtggtggttagggtAttacttcacataccc	AAAATTGTTAACAATTTTGTAAAATACCGACGGATAGAACGACCCGGTGGT	T	0.11	0.1	0.27	0.18	0.34
lpd	127840	-72	lipoamide dehydrogenase%2C E3 component is part of three enzyme complexes	SENSE	517.883	3243	61.189	53	205	Intergenic	tgactggggtgagggCgtgaagctaacgccg	GCAAGGTAGCAAGCGCCAGAATCCCCAGGAGCTTACATAAGTAAGTGACTG	G	0.3	0.22	0.27	0.15	0.07
lpd	128054	0.1	lipoamide dehydrogenase%2C E3 component is part of three enzyme complexes	SENSE	517.883	5176	64.7	80	203	dhl,ECK0115,JW0112,lpdA	gtgtttgcctgaacgTcggctgtatcccttc	TAGGTCTGGAAACCGTAATCGTAGAACGTTACAACACCCTTGGCGGTGTTT	C	0.11	0.09	0.19	0.19	0.43
lpd	128131	0.15	lipoamide dehydrogenase%2C E3 component is part of three enzyme complexes	SENSE	517.883	3526	56.871	62	177	dhl,ECK0115,JW0112,lpdA	ctggctgaacacggtAtcgtcttcggcgaac	AAAGCACTGCTGCACGTAGCAAAAGTTATCGAAGAAGCCAAAGCGCTGGCT	T	0.04	0.14	0.23	0.29	0.3
lpd	128496	0.41	lipoamide dehydrogenase%2C E3 component is part of three enzyme complexes	SENSE	517.883	3509	61.561	57	141	dhl,ECK0115,JW0112,lpdA	gggcaccgtttaccaCgcgctgggttcacag	AGAACGCCTGCTGGTAATGGGTGGCGGTATCATCGGTCTGGAAATGGGCAC	G	0.06	0.06	0.21	0.36	0.32
lpd	129067	0.81	lipoamide dehydrogenase%2C E3 component is part of three enzyme complexes	SENSE	517.883	4480	64	70	140	dhl,ECK0115,JW0112,lpdA	tgggctgcttctggtCgtgctatcgcttccg	GAAGCGAAAGAGAAAGGCATCAGCTATGAAACCGCCACCTTCCCGTGGGCT	G	0.1	0.11	0.24	0.21	0.33
lpd	129240	0.93	lipoamide dehydrogenase%2C E3 component is part of three enzyme complexes	SENSE	517.883	4669	83.375	56	133	dhl,ECK0115,JW0112,lpdA	cgcactgaccatccaCgcgcacccgactctg	TGAAATCGGCCTGGCAATCGAAATGGGTTGTGATGCTGAAGACATCGCACT	G	0.07	0.04	0.16	0.32	0.41
lpd	129333	1	lipoamide dehydrogenase%2C E3 component is part of three enzyme complexes	SENSE	517.883	1585	93.235	17	88	dhl,ECK0115,JW0112,lpdA	gaaagcgaagaagaaGtaatttttcgtttgc	GGCGGCAGAAGTGTTCGAAGGTAGCATTACCGACCTGCCGAACCCGAAAGC	T	0.04	0.06	0.28	0.3	0.32
yacH	129383	24	hypothetical protein	ANTI	0.736	1253	250.6	5	43	Intergenic	aaaagcggctaaccaCgccgctttttttacg	CGAAGAAGAAGTAATTTTTCGTTTGCCGGAACATCCGGCAATTAAAAAAGC	G	0.03	0.02	0.09	0.37	0.49
acnB	131650	0.01	bifunctional aconitate hydratase 2/2-methylisocitrate dehydratase	SENSE	141.245	2334	106.091	22	97	ECK0117,JW0114,yacI,yacJ	gcacgtagctgagcgTgccgctgaggggatt	GACAATGAGAGCGAGGAGAACCGTCGTGCTAGAAGAATACCGTAAGCACGT	G	0.11	0.04	0.25	0.28	0.33
acnB	131666	0.02	bifunctional aconitate hydratase 2/2-methylisocitrate dehydratase	SENSE	141.245	2794	133.048	21	95	ECK0117,JW0114,yacI,yacJ	gccgctgaggggattGcgcccaaacccctgg	AGAACCGTCGTGCTAGAAGAATACCGTAAGCACGTAGCTGAGCGTGCCGCT	C	0.03	0.01	0.04	0.25	0.67
acnB	132185	0.22	bifunctional aconitate hydratase 2/2-methylisocitrate dehydratase	SENSE	141.245	7970	362.273	22	57	ECK0117,JW0114,yacI,yacJ	ccggatgcgtggtcaCgcccggatatcccac	TTCAAAGTCACTGGCGAAACTAACACCGATGACCTTTCTCCGGCACCGGAT	G	0.04	0.04	0.13	0.11	0.68
acnB	132342	0.28	bifunctional aconitate hydratase 2/2-methylisocitrate dehydratase	SENSE	141.245	1396	93.067	15	53	ECK0117,JW0114,yacI,yacJ	acgttgtgggtacggGttcttcgcgtaaatc	TCGAAGCTCTGCAACAGAAAGGTTTCCCGCTGGCGTACGTCGGTGACGTTG	T	0.17	0.1	0.23	0.28	0.22
acnB	132484	0.33	bifunctional aconitate hydratase 2/2-methylisocitrate dehydratase	SENSE	141.245	596	54.182	11	47	ECK0117,JW0114,yacI,yacJ	gatggaagacgcgggTgcactgccaatcgaa	TGGTTTGTGCCTCGGCGGTAAAATTGCACCCATCTTCTTTAACACGATGGA	G	0.04	0.04	0.22	0.4	0.3
acnB	132563	0.37	bifunctional aconitate hydratase 2/2-methylisocitrate dehydratase	SENSE	141.245	736	66.909	11	50	ECK0117,JW0114,yacI,yacJ	tacaaaggtgaagtgCgtaaccacgaaaccg	GACGTCTCTAACCTGAACATGGGCGACGTGATTGACGTTTACCCGTACAAA	G	0.12	0.02	0.08	0.27	0.51
acnB	132646	0.4	bifunctional aconitate hydratase 2/2-methylisocitrate dehydratase	SENSE	141.245	1002	91.091	11	48	ECK0117,JW0114,yacI,yacJ	gcgtgctggtggccgTattccgctgattatc	GCTGGCGACCTTCGAACTGAAAACCGACGTGCTGATTGATGAAGTGCGTGC	A	0.07	0.08	0.08	0.37	0.39
acnB	132754	0.44	bifunctional aconitate hydratase 2/2-methylisocitrate dehydratase	SENSE	141.245	695	57.917	12	47	ECK0117,JW0114,yacI,yacJ	cgctgagagcgatcgCggcttctcgctggcg	ACTTGGTCTGCCGCACAGTGATGTGTTCCGTCAGGCGAAAGATGTCGCTGA	G	0.01	0.04	0.19	0.14	0.62
acnB	132764	0.44	bifunctional aconitate hydratase 2/2-methylisocitrate dehydratase	SENSE	141.245	821	63.154	13	47	ECK0117,JW0114,yacI,yacJ	gatcgcggcttctcgCtggcgcaaaaaatgg	CCGCACAGTGATGTGTTCCGTCAGGCGAAAGATGTCGCTGAGAGCGATCGC	T	0.04	0.05	0.15	0.15	0.61
acnB	132787	0.45	bifunctional aconitate hydratase 2/2-methylisocitrate dehydratase	SENSE	141.245	751	57.769	13	50	ECK0117,JW0114,yacI,yacJ	aaaaatggtaggccgTgcctgtggcgtgaaa	GGCGAAAGATGTCGCTGAGAGCGATCGCGGCTTCTCGCTGGCGCAAAAAAT	G	0.04	0.04	0.31	0.23	0.39
acnB	133022	0.54	bifunctional aconitate hydratase 2/2-methylisocitrate dehydratase	SENSE	141.245	1911	119.438	16	49	ECK0117,JW0114,yacI,yacJ	atgaaccgtggcggtGtgtcgctgcgtccgg	AAGCCAGTTGACGTGAACACGCACCACACGCTGCCGGACTTCATTATGAAC	T	0.19	0.28	0.18	0.19	0.16
acnB	133251	0.63	bifunctional aconitate hydratase 2/2-methylisocitrate dehydratase	SENSE	141.245	1023	102.3	10	25	ECK0117,JW0114,yacI,yacJ	agccgggcatcacccTgcgcgatctggtaca	TTGATATGCCGGAATCCGTTCTGGTGCGCTTCAAAGGCAAAATGCAGCCGG	G	0.02	0.11	0.09	0.11	0.67
acnB	133516	0.73	bifunctional aconitate hydratase 2/2-methylisocitrate dehydratase	SENSE	141.245	1862	155.167	12	35	ECK0117,JW0114,yacI,yacJ	gatgatcgcggaaggTtacggcgatcgtcgt	ACCGATCATCGAATACCTGAACTCTAACATCGTCCTGCTGAAGTGGATGAT	T	0.04	0.08	0.17	0.2	0.52
acnB	133688	0.8	bifunctional aconitate hydratase 2/2-methylisocitrate dehydratase	SENSE	141.245	2496	226.909	11	30	ECK0117,JW0114,yacI,yacJ	gacccggatgacgcgCgtccgctgtctgcgg	ATCGATCTGGCGGATATTAAAGAGCCAATCCTGTGTGCTCCGAACGACCCG	G	0.01	0.04	0.08	0.26	0.61
acnB	133842	0.86	bifunctional aconitate hydratase 2/2-methylisocitrate dehydratase	SENSE	141.245	560	56	10	48	ECK0117,JW0114,yacI,yacJ	caccgccaacccgtaTggacgccgcacagtt	TGCTGGATGCGCATAAAGGTCAGTTGCCGACCCGCCTGTGGGTGGCACCGC	G	0.03	0.02	0.03	0.13	0.79
acnB	133898	0.88	bifunctional aconitate hydratase 2/2-methylisocitrate dehydratase	SENSE	141.245	2591	287.889	9	34	ECK0117,JW0114,yacI,yacJ	ttcggtaagagtggtGcgcgtatcgagatcc	CGTATGGACGCCGCACAGTTGACCGAAGAAGGCTACTACAGCGTCTTCGGT	C	0.07	0.03	0.11	0.27	0.52
acnB	134192	0.99	bifunctional aconitate hydratase 2/2-methylisocitrate dehydratase	SENSE	141.245	1578	315.6	5	12	ECK0117,JW0114,yacI,yacJ	aaagccgatggggtgAttttccagactgcgg	ACTTACCGTTATCTGAACTTCAACCAGCTTTCTCAGTACACCGAGAAAGCC	T	0.02	0.01	0.09	0.24	0.64
yacC	136632	0.82	conserved protein%2C PulS_OutS family	SENSE	93.882	968	968	1	6	ECK0121,gspS,JW0118	ggcattggcattcccGtcgctaaaaaatgca	TTCGACATGAAAGCCCTCGGTGAAGACAGCTACCGCGATCTCAGCGGCATT	T	0.09	0.06	0.25	0.25	0.35
gcd	140360	0.36	glucose dehydrogenase	SENSE	39.95	1619	323.8	5	14	ECK0123,JW0120	cggattgcccgcgtcGtatcattcttccggt	CTTATCATGAAGCCAAAGCAGAAACCGCTTCGCCGGAAGTGATGGCGGATT	T	0.05	0.08	0.16	0.21	0.49
gcd	140538	0.29	glucose dehydrogenase	SENSE	39.95	587	117.4	5	12	ECK0123,JW0120	gacaccctttacctgTgtaccgctcaccagc	GATCCGGGTGAAATCACCAATGAAGTGACGCCGATTAAAGTGGGCGACACC	G	0.03	0.04	0.13	0.08	0.72
gcd	140713	0.21	glucose dehydrogenase	SENSE	39.95	1297	324.25	4	18	ECK0123,JW0120	ggactggcctgcctaTggtcgtaatcaggaa	CGCCGATGCCACACCTGCTGAAGCTATCTCCCCCGTAGCCGATCAGGACTG	G	0.12	0.23	0.35	0.1	0.19
gcd	140817	0.17	glucose dehydrogenase	SENSE	39.95	902	128.857	7	20	ECK0123,JW0120	ggtggtatcctgaccTgggccggatttaacg	GCCAGCGGCGCAGTTGCCGCACTGGTGGTCGCACTGCTGATTAGCGGTGGT	G	0.07	0.09	0.21	0.24	0.39
gcd	141020	0.09	glucose dehydrogenase	SENSE	39.95	839	93.222	9	28	ECK0123,JW0120	cgctttggctatacgCagccctgctgctcgg	TGATGCTCGGCGTCGCCTGGATGCTGTGGCGCAGTAAACGCGCCGCGCTTT	A	0.11	0.05	0.1	0.26	0.48
gcd	141140	0.04	glucose dehydrogenase	SENSE	39.95	931	93.1	10	34	ECK0123,JW0120	ggctgtatctactcaTtggcggaggctggct	GACGATTACTCGTCACGCTAACAGCCCTTTTTGCAGCGCTTTGCGGGCTGT	T	0.07	0.03	0.13	0.33	0.45
gcd	141172	0.02	glucose dehydrogenase	SENSE	39.95	879	109.875	8	30	ECK0123,JW0120	cacgctaacagccctTtttgcagcgctttgc	TCTCTTTATGGCAATTAACAATACAGGCTCGCGACGATTACTCGTCACGCT	T	0.1	0.08	0.27	0.29	0.25
yadE	145533	0.37	putative polysaccharide deacetylase lipoprotein	SENSE	29.608	634	211.333	3	12	ECK0129,JW0126	ctggtatcagatccgTattggcgatcgactg	GCGCTACCCGATTTTGCATAAACTGAAAGACAGGTTAAATCAAACCTGGTA	A	0.05	0.08	0.24	0.42	0.21
yadE	145800	0.59	putative polysaccharide deacetylase lipoprotein	SENSE	29.608	756	378	2	4	ECK0129,JW0126	gattacctttgatgaTggcctcaagtcggtg	AGGCTACGTGAAGAATAAGATCAATCTCCCTGCGCGAGCGGTGGTGATTAC	G	0.05	0.08	0.26	0.27	0.34
panD	146619	0.2	aspartate 1-decarboxylase	SENSE	109.566	753	376.5	2	9	ECK0130,JW0127	cactatgaaggttctTgcgccattgaccagg	CTGCAGGGCAAACTCCACCGCGTGAAAGTGACTCATGCGGACCTGCACTAT	G	0.12	0.04	0.08	0.45	0.31
panC	147979	0.96	pantothenate synthetase	SENSE	46.176	693	346.5	2	3	ECK0132,JW0129	tggcttggcgatgctCgcctgatcgacaaca	GAAGTTTCTGAAACCAGCAAACGGGCAGTAATTCTGGTAGCCGCCTGGCTT	G	0.08	0.07	0.26	0.08	0.51
yadC	150134	0.66	putative fimbrial-like adhesin protein	SENSE	53.884	1453	363.25	4	20	ECK0134,JW0131	gttagaatgggagaaTatagctctgggacaa	TGTTTTACCTCCATACTTACCGGGCCATCAGTCAATGGTTCAACGGTTAGA	A	0.16	0.22	0.4	0.19	0.03
yadC	150676	0.22	putative fimbrial-like adhesin protein	ANTI	53.884	625	312.5	2	5	ECK0134,JW0131	ggaccaggattcgctCtgccagatgtattgc	CCATAATCTTTACCTGAATAGACCATGGCATTTTCAATAGTTATTGGACCA	T	0.02	0.01	0.08	0.29	0.61
yadC	150696	0.21	putative fimbrial-like adhesin protein	SENSE	53.884	1850	925	2	4	ECK0134,JW0131	cggtggtggtattctTtactgcaatacatct	CCCGACTGGGGTAAAAATGTACTGGTCATACCTGGATACAGGTACCGGTGG	T	0.07	0.05	0.22	0.22	0.44
yadC	150701	0.2	putative fimbrial-like adhesin protein	SENSE	53.884	610	305	2	0	ECK0134,JW0131	ggtaccggtggtggtAttctttactgcaata	CTCGGCCCGACTGGGGTAAAAATGTACTGGTCATACCTGGATACAGGTACC	T	0.19	0.09	0.33	0.22	0.17
yadK	151251	0.58	putative fimbrial-like adhesin protein	SENSE	41.567	748	374	2	1	ECK0135,JW0132	ggctctaggcaaataTttgctaatgaaattt	CAGTTACATATTGATTTTAGAGCCCTTAGCGGTGTCATGGCTGCTGGCTCT	T	0.08	0.04	0.23	0.29	0.35
yadK	151600	-1	putative fimbrial-like adhesin protein	ANTI	41.567	534	534	1	8	Intergenic	ttgagtgggatgcatAtatagttcctgaatc	AAACAGTAATGACAGAAACAGAATTATTCTCTTCATCAGCTTACGTTGAGT	T	0.3	0.19	0.19	0.21	0.11
pcnB	157765	0.97	poly(A) polymerase	ANTI	24.814	549	549	1	8	ECK0142,JW5808	tggtgcgcgtttgcgTggacgacgagtacga	TGCCTATGGCAATATACGCCACTGTCATGCGGTACCCTCACGACGTGGTGC	G	0.16	0.17	0.17	0.23	0.27
pcnB	159027	0.07	poly(A) polymerase	SENSE	24.814	779	389.5	2	6	ECK0142,JW5808	gtgacggtgatcccgCgtgagcagcatgcta	AGCCGCGAGGAAAGCGAGGCTGAACAGGCAGTCGCCCGTCCACAGGTGACG	G	0	0.05	0.09	0.44	0.41
dksA	160183	0.93	DNA-binding transcriptional regulator of rRNA transcription%2C DnaK suppressor protein	SENSE	53.978	775	387.5	2	9	ECK0144,JW0141,msmA	tcgactgcaaaacgcTggctgaaattcgcga	TTGGTATTCGCCGTCTGGAAGCGCGCCCGACAGCCGATCTGTGCATCGACT	G	0.06	0.07	0.4	0.2	0.27
hrpB	164369	0.93	putative ATP-dependent helicase	SENSE	18.423	849	849	1	6	ECK0147,JW0144,yadO	ggtgctggagttgctTtcacctgcccaaagg	TGGCGAGGCCACCAATCCGACGATCGCCCAGGGGCGCGTGCCGCTGGTGCT	T	0.17	0.1	0.14	0.18	0.41
mrcB	165325	0.23	fused glycosyl transferase and transpeptidase	SENSE	20.787	539	269.5	2	10	ECK0148,JW0145,pbpF,ponB	tcttccgtcttgatcCgcgtctgatcaccat	ATCTGGCGACGATCGTCAATATGGAGAACAACCGTCAGTTCGGTTTCTTCC	G	0.03	0.02	0.1	0.2	0.65
mrcB	166182	0.57	fused glycosyl transferase and transpeptidase	SENSE	20.787	597	298.5	2	6	ECK0148,JW0145,pbpF,ponB	tttagtggtgaagttCgtgcgatggtcggag	CGTAAGTTGAGCGATCTTGAAACTGCGATTGTGGTCGTCGACCGCTTTAGT	G	0.08	0.03	0.1	0.21	0.57
mrcB	167068	0.92	fused glycosyl transferase and transpeptidase	SENSE	20.787	573	573	1	3	ECK0148,JW0145,pbpF,ponB	tttgcagcggtggcaTgcgtatcttgccggt	CAGAAGATATTGCAGATATGGGCGTGGACTACGACGGCAACTTTGTTTGCA	G	0.02	0.05	0.11	0.39	0.43
fhuA	167449	-35	ferrichrome outer membrane transporter	SENSE	85.879	1762	587.333	3	22	Intergenic	ataatcattctcgttTacgttatcattcact	CGCTTGCGAACCCGCCAGCGTTTCGAATATTATCTTATCTTTATAATAATC	A	0	0	0.29	0.04	0.66
fhuA	167655	0.08	ferrichrome outer membrane transporter	SENSE	85.879	3341	371.222	9	40	ECK0149,JW0146,T1,tonA	agcgcatgggggcctGctgcaactattgcgg	AAAGAAGACACTATCACCGTTACCGCTGCACCTGCGCCGCAAGAAAGCGCA	C	0.03	0.06	0.3	0.28	0.33
fhuA	167965	0.21	ferrichrome outer membrane transporter	SENSE	85.879	594	74.25	8	32	ECK0149,JW0146,T1,tonA	cgtatatgctggaacGcgctgaaattatgcg	GCCTGAAGTTGCAGGGCAACTTCTATAACGATGCGGTCATTGACCCGTATA	C	0.07	0.02	0.17	0.26	0.48
fhuA	167995	0.23	ferrichrome outer membrane transporter	SENSE	85.879	655	81.875	8	31	ECK0149,JW0146,T1,tonA	gtggcccggtttccgTgctttacggtaaaag	ATGCGGTCATTGACCCGTATATGCTGGAACGCGCTGAAATTATGCGTGGCC	G	0.05	0.06	0.16	0.12	0.6
fhuA	168433	0.42	ferrichrome outer membrane transporter	SENSE	85.879	1692	211.5	8	37	ECK0149,JW0146,T1,tonA	agaagatggtcggctAcagcttcgatcacga	CAGACTTTAATGAAGGGGCGAAGAACAACACCTATTCTCGTAATGAGAAGA	C	0.05	0.07	0.32	0.46	0.11
fhuA	169112	0.73	ferrichrome outer membrane transporter	SENSE	85.879	1574	131.167	12	53	ECK0149,JW0146,T1,tonA	agttgggaaggatggTaatattttcgcaccg	AACACCTTACTTCAGCTATAGCGAATCGTTTGAACCTTCTTCGCAAGTTGG	A	0.39	0.11	0.16	0.21	0.13
fhuA	169119	0.73	ferrichrome outer membrane transporter	SENSE	85.879	1001	83.417	12	55	ECK0149,JW0146,T1,tonA	aaggatggtaatattTtcgcaccgtctaaag	TACTTCAGCTATAGCGAATCGTTTGAACCTTCTTCGCAAGTTGGGAAGGAT	T	0.02	0.07	0.11	0.16	0.65
fhuA	169278	0.8	ferrichrome outer membrane transporter	SENSE	85.879	645	92.143	7	18	ECK0149,JW0146,T1,tonA	gaaggtggcgagatcCgcgcacgtggcgtag	ACCAACAACCTGATGGCGGACCCTGAGGGTTCCTTCTTCTCGGTTGAAGGT	G	0.14	0.13	0.19	0.17	0.37
fhuA	169594	0.94	ferrichrome outer membrane transporter	SENSE	85.879	1016	84.667	12	25	ECK0149,JW0146,T1,tonA	tggcgcgagtcggcaTggctggctccaacgt	AAGTGGGAAGTTATACGGTCGTGGATGCGTTAGTACGTTATGATCTGGCGC	G	0.03	0.11	0.33	0.23	0.29
fhuA	169747	20	ferrichrome outer membrane transporter	SENSE	85.879	1177	235.4	5	14	Intergenic	tcttttggggcacggAtttccgtgcccattt	CAGAACGTCAGGTCGTTGCAACCGCAACCTTCCGTTTCTAATTTCTCTTTT	T	0.25	0.08	0.28	0.2	0.2
clcA	175669	0.4	H(+)/Cl(-) exchange transporter	SENSE	27.979	628	628	1	7	ECK0154,eriC,JW5012,yadQ	ctgcggggctggctgCggcctttaacgcgcc	TGAAAGGTGACGAAGCTCGCCATACGCTGCTGGCAACCGGTGCTGCTGCGG	G	0.02	0.01	0.05	0.28	0.63
clcA	176313	0.85	H(+)/Cl(-) exchange transporter	SENSE	27.979	658	329	2	9	ECK0154,eriC,JW5012,yadQ	ctggcggcatctattCgcgcgccgttaacgg	CACCTTGAGGCGGGGACGTTTGCTATTGCCGGAATGGGGGCATTACTGGCG	G	0.03	0.03	0.16	0.25	0.53
erpA	176575	-35	iron-sulfur cluster insertion protein	SENSE	579.982	1690	281.667	6	54	Intergenic	tattattgggttagaAtttgcccaattgccg	GCGAGAATACTTGAACGAAATACCAGGGTATTAGATAATGGCGATTATTAT	T	0.24	0.25	0.09	0.17	0.26
erpA	176596	-14	iron-sulfur cluster insertion protein	SENSE	579.982	1581	225.857	7	56	Intergenic	ccaattgccgatgtcGtttggagcaaaatat	ACCAGGGTATTAGATAATGGCGATTATTATTGGGTTAGAATTTGCCCAATT	T	0.02	0.03	0.16	0.47	0.32
erpA	176787	0.51	iron-sulfur cluster insertion protein	SENSE	579.982	2736	94.345	29	75	ECK0155,JW0152,yadR	gtgaacgaaggcgatAtgaccatcgaaaaac	GGCGGTTGCAGCGGCTTCCAGTATGGTTTCACCTTTGATGATCAGGTGAAC	T	0	0.12	0.3	0.38	0.2
yadS	177087	0.86	inner membrane protein%2C UPF0126 family	ANTI	27.821	567	141.75	4	11	ECK0156,JW0153	atagcgtcacgaccaTgcccatcatactggc	ACGTCGGTAGCTTAAGATGCCAACGAATAGCCGCCAGCCGAATCAATAGCG	G	0.08	0.04	0.36	0.24	0.3
map	189380	0.16	methionine aminopeptidase	SENSE	45.225	1080	360	3	10	ECK0166,JW0163,pepM	accggcgagctggatCgcatctgtaatgatt	GAAGTGCTGGAGATGATCGAACCGTATGTTAAACCGGGCGTCAGCACCGGC	G	0.01	0.07	0.21	0.2	0.52
rpsB	190174	0.41	30S ribosomal subunit protein S2	SENSE	72.503	569	81.286	7	19	ECK0168,JW0164	tggctgggcggtatgCtgactaactggaaaa	AAAGACGCTGCTCTGAGCTGCGACCAGTTCTTCGTGAACCATCGCTGGCTG	T	0.04	0.09	0.41	0.13	0.33
tsf	191266	0.48	protein chain elongation factor EF-Ts	SENSE	46.039	601	100.167	6	10	ECK0169,JW0165	ttcgccgcgttgctgCgctggaaggcgacgt	AAGAACGTGTTGCGCTGGTAGCGAAAATTGGTGAAAACATCAACATTCGCC	G	0.03	0.04	0.37	0.23	0.33
frr	192995	0.22	ribosome recycling factor	SENSE	69.578	938	187.6	5	16	ECK0171,JW0167,rrf	ctggatggcattgtcGtggaatattacggca	ACCCAAATCAGCAAAATACGCACGGGTCGTGCTTCTCCCAGCCTGCTGGAT	T	0.03	0.1	0.16	0.3	0.41
dxr	193487	-34	1-deoxy-D-xylulose 5-phosphate reductoisomerase	SENSE	21.349	734	367	2	12	Intergenic	tcggctggcggcgttTtgctttttattctgt	TGATTTCTTGAACGACAAAAACGCCGCTCAGTAGATCCTTGCGGATCGGCT	T	0.1	0.1	0.31	0.17	0.33
rseP	196864	0.24	inner membrane zinc RIP metalloprotease%3B RpoE activator%2C by degrading RseA%3B cleaved signal peptide endoprotease	SENSE	56.627	1761	587	3	20	ecfE,ECK0175,JW0171,yaeL	gccgcaggtccggttGcaaacttcatttttg	CATGCCTTCAATAATAAATCTGTCGGCCAACGAGCGGCGATTATTGCCGCA	C	0.04	0.03	0.08	0.38	0.49
rseP	196927	0.28	inner membrane zinc RIP metalloprotease%3B RpoE activator%2C by degrading RseA%3B cleaved signal peptide endoprotease	SENSE	56.627	603	150.75	4	27	ecfE,ECK0175,JW0171,yaeL	ggtgtgcctggcgtaCgtccggtggttggcg	AACTTCATTTTTGCTATCTTTGCCTACTGGCTGGTTTTTATTATTGGTGTG	G	0.03	0.07	0.17	0.44	0.3
rseP	197475	0.69	inner membrane zinc RIP metalloprotease%3B RpoE activator%2C by degrading RseA%3B cleaved signal peptide endoprotease	SENSE	56.627	1206	301.5	4	21	ecfE,ECK0175,JW0171,yaeL	gccgaaagtcattccTttgccagatgagtat	GAGTAAACCGGGTAATGGTAAAGCGATTGGTTTTGTCGGTATTGAGCCGAA	T	0.02	0.07	0.16	0.33	0.41
rseP	197757	0.9	inner membrane zinc RIP metalloprotease%3B RpoE activator%2C by degrading RseA%3B cleaved signal peptide endoprotease	SENSE	56.627	547	91.167	6	20	ecfE,ECK0175,JW0171,yaeL	cgtacttgacgggggGcatctgctgttcctt	GCTTATTAGCGTGAACTTAGGGATAATTAACCTGTTTCCGTTGCCCGTACT	C	0.6	0.13	0.14	0.02	0.12
bamA	198155	0.09	outer membrane protein assembly factor%2C forms pores%3B required for OM biogenesis%3B in BamABCDE OM protein complex	SENSE	40.913	846	282	3	10	ecfK,ECK0176,JW0172,omp85,yaeT,yzzN,yzzY	ctttgaggatgttcgCgtccttcgtgatggt	TGAAGATATCAGTAATACCATTCGCGCTCTGTTTGCTACCGGCAACTTTGA	G	0.1	0.04	0.07	0.43	0.37
bamA	198289	0.15	outer membrane protein assembly factor%2C forms pores%3B required for OM biogenesis%3B in BamABCDE OM protein complex	SENSE	40.913	808	269.333	3	8	ecfK,ECK0176,JW0172,omp85,yaeT,yzzN,yzzY	cttctggtgtgcgtgTgggcgaatccctcga	GTAACAAATCGGTGAAAGATGACATGCTGAAGCAAAACCTCGAGGCTTCTG	G	0.03	0.05	0.12	0.34	0.46
bamA	198882	0.39	outer membrane protein assembly factor%2C forms pores%3B required for OM biogenesis%3B in BamABCDE OM protein complex	SENSE	40.913	626	125.2	5	20	ecfK,ECK0176,JW0172,omp85,yaeT,yzzN,yzzY	cgctatggttatgccTatccgcgcgtacagt	ACCAAAGTGACCAAGATGGAAGATGACATCAAAAAGCTTCTCGGTCGCTAT	A	0.04	0.1	0.24	0.25	0.37
bamA	200253	0.96	outer membrane protein assembly factor%2C forms pores%3B required for OM biogenesis%3B in BamABCDE OM protein complex	SENSE	40.913	687	229	3	21	ecfK,ECK0176,JW0172,omp85,yaeT,yzzN,yzzY	ggtatcgcattacaaTggatgtccccattgg	GGATATCCGGACTATAGTGATCCAAGCAATATCCGTATGTCTGCGGGTATC	G	0.05	0.05	0.13	0.31	0.47
bamA	200288	0.97	outer membrane protein assembly factor%2C forms pores%3B required for OM biogenesis%3B in BamABCDE OM protein complex	SENSE	40.913	1027	256.75	4	15	ecfK,ECK0176,JW0172,omp85,yaeT,yzzN,yzzY	gttggtgttctcctaCgcccagccgttcaaa	TATGTCTGCGGGTATCGCATTACAATGGATGTCCCCATTGGGGCCGTTGGT	G	0.13	0.12	0.12	0.15	0.48
skp	200798	0.65	periplasmic chaperone	SENSE	97.511	2290	381.667	6	19	ECK0177,hlpA,JW0173,ompH	ttgagcaggatcgcgCacgtcgttccaacga	ACGTGATGGCTCAGCGCCAGACTTTTGCTCAGAAAGCGCAGGCTTTTGAGC	A	0.01	0.06	0.11	0.26	0.56
lpxD	201223	0.25	UDP-3-O-(3-hydroxymyristoyl)-glucosamine N-acyltransferase	SENSE	63.3	558	139.5	4	14	ECK0178,firA,JW0174,omsA,ssc	tacctgacttacgcgCgcatggcgcaaattt	GATCTTCCTTTCGCGAAAAGTGCCGCACTGGTAGTGAAGAATCCCTACCTG	G	0.07	0.04	0.17	0.37	0.35
fabZ	202495	0.87	(3R)-hydroxymyristol acyl carrier protein dehydratase	SENSE	99.038	637	127.4	5	21	ECK0179,JW0175,sabA,sefA,sfhC,yaeA	ttaaaggggttgctcTggtcgatggtaaagt	TCATGGAAGTCACTTTCGAAAAAACGCGCCGCGGCCTGACCCGTTTTAAAG	G	0.2	0.05	0.11	0.22	0.41
lpxA	202959	0.51	UDP-N-acetylglucosamine acetyltransferase	SENSE	52.461	666	166.5	4	13	ECK0180,JW0176	gtaggtaaccgctgtAttctcgccaacaacg	GACAACTTACTGATGATCAACGCGCACATTGCGCACGATTGTACGGTAGGT	T	0.04	0.08	0.36	0.32	0.2
lpxA	203099	0.68	UDP-N-acetylglucosamine acetyltransferase	SENSE	52.461	625	156.25	4	15	ECK0180,JW0176	cggtgtggcgcaggaCgtccctccttatgtc	TCAGTTCTGCATCATTGGTGCGCACGTGATGGTTGGCGGCTGCTCCGGTGT	G	0.08	0.03	0.24	0.27	0.38
lpxB	203480	0.11	tetraacyldisaccharide-1-P synthase	SENSE	46.905	670	134	5	13	ECK0181,JW0177,pgsB	ggtgttgccgggccaCgaatgcaggctgaag	TTAATCCGCGCTCTGAAAGAACATGTGCCCAACGCCCGCTTTGTTGGTGTT	G	0.05	0.12	0.26	0.28	0.29
rnhB	204790	0.5	ribonuclease HII%2C degrades RNA of DNA-RNA hybrids	SENSE	85.485	1627	271.167	6	22	ECK0182,JW0178	gtcgctgggctgcatAttgcgccggaatatg	GAGCTGAACATTCTTCATGCGACCATGCTGGCGATGCAGCGTGCCGTCGCT	T	0.08	0.07	0.41	0.09	0.35
dnaE	205864	0.21	DNA polymerase III alpha subunit	SENSE	28.723	921	460.5	2	19	ECK0183,JW0179,polC,sdgC	agcgaagaggagatgTgtgagctgtttgccg	GATCCTAAACGCCCGCGTAACTATTCGCCGCAGCAATATATGCGTAGCGAA	G	0	0	0.32	0.32	0.37
dnaE	206676	0.45	DNA polymerase III alpha subunit	SENSE	28.723	1523	1523	1	4	ECK0183,JW0179,polC,sdgC	cggtggggtggttatCgcgccgaccaaaatt	GGCGCGCAAACTGGAAGGGGTCACCCGTAACGCCGGTAAGCACGCCGGTGG	G	0.06	0.01	0.02	0.09	0.82
yaeP	214164	-39	hypothetical protein	SENSE	473.298	1281	1281	1	16	Intergenic	tcgtaggcttagactTgcatccacggttaag	CAGAAATGAGTGTGGTATAGTCACCTTGCGAAACAGAGTTTATCTTCGTAG	G	0.13	0.06	0.21	0.27	0.32
yaeF	216101	78	putative lipoprotein	ANTI	12.529	536	536	0	8	Intergenic	ggcaatggtgctcaaCgcctgatgcgacgct	TTTGCACGTTTTTTGTAGGCCGGATAAGGCGTTTACGCCGCATCCGGCAAT	G	0.02	0.02	0.15	0.31	0.49
yaeF	216136	43	putative lipoprotein	SENSE	12.529	778	778	0	1	Intergenic	gtatgaggggggttgTaggcatgataagacg	GTTGGTTTGACCCGGTGATAAAGTAAATGCCTTATCCGCCTTAAGGTATGA	A	0.2	0.04	0.27	0.29	0.19
metN	221838	0.78	DL-methionine transporter subunit	SENSE	25.034	592	296	2	7	abc,ECK0199,JW0195,metD	tgcgtgccgatgctgCgtctggagtttaccg	CCGGAAGATTACCAGGAACGTCTGCAAGCGGAGCCATTTACTGACTGCGTG	G	0.01	0.01	0.05	0.13	0.8
gmhB	223010	0.31	D%2CD-heptose 1%2C7-bisphosphate phosphatase	SENSE	29.943	752	376	2	4	ECK0200,gmbC,gmbX,gmhX,JW0196,wcbN,yaeD	cagtctggcattgctCgcggtaaatttaccg	CGCGAGCTAAAAAAAATGGGCTTTGCGCTGGTGGTAGTAACCAACCAGTCT	G	0.11	0.05	0.22	0.28	0.34
rrsH	224820	0.68	NA	SENSE	400.821	935	935	0	38	ECK0201,JWR0001	aactgtgagacaggtGctgcatggctgtcgt	CTTGACATCCACAGAACTTTCCAGAGATGGATTGGTGCCTTCGGGAACTGT	C	0.14	0.1	0.19	0.26	0.3
yafE	231964	0.06	putative S-adenosyl-L-methionine-dependent methyltransferase	SENSE	46.132	564	282	2	12	ECK0210,JW0200	accaacgtttggcgcTgcgcaaaacgtgagc	CGGCAAGCCTGATAAATAAGGTATGTCAGGTCTGCCACAGGGCAGACCAAC	G	0.08	0.07	0.15	0.31	0.39
mltD	233778	0.13	putative membrane-bound lytic murein transglycosylase D	SENSE	54.614	3459	691.8	5	20	dniR,ECK0211,JW5018,yafG	ccagatggtgacttgTgggctttcattggcg	TTTACAAGTCAGGCACGATGGATGGACGATGGGACGTCTATCGCGCCAGAT	G	0.1	0.04	0.16	0.22	0.49
mltD	233911	0.03	putative membrane-bound lytic murein transglycosylase D	SENSE	54.614	772	128.667	6	21	dniR,ECK0211,JW5018,yafG	tgtcctgctcgtgggTtgccagagtaccggc	AACTATTGACACACACATGAAGGCAAAAGCGATATTACTCGCCTCTGTCCT	T	0.06	0.09	0.29	0.21	0.34
yafS	234887	0.1	putative S-adenosyl-L-methionine-dependent methyltransferase	SENSE	36.311	626	313	2	8	ECK0213,JW0203	gccctggggaaagctTtatcgcaaggcgctg	AAGAGTCCCTCAAACTGTCGTGGCTCCTGATTGCTGGGGCGATTTGCCCTG	T	0.03	0.04	0.26	0.39	0.27
dnaQ	236840	42	DNA polymerase III epsilon subunit	SENSE	33.362	2277	569.25	4	32	Intergenic	cgacttgggcgatttTtgcagcaaacgattc	TTGCCTCTGGCGAGCATAAATACCTGTGAAAGGCGCTAAAAATAGCGACTT	T	0.03	0.06	0.14	0.45	0.31
aspV	237011	4	NA	SENSE	0	584	292	2	30	Intergenic	tccgttccgccactaTtcactcatgaaaatg	TAGAATACCTGCCTGTCACGCAGGGGGTCGCGGGTTCGAGTCCCGTCCGTT	T	0.09	0.12	0.18	0.19	0.41
aspV	237040	33	NA	SENSE	0	1076	1076	1	23	Intergenic	tgagttcagagagccGcaagatttttaattt	GCGGGTTCGAGTCCCGTCCGTTCCGCCACTATTCACTCATGAAAATGAGTT	C	0.03	0.03	0.16	0.55	0.24
fadE	241996	0.53	acyl coenzyme A dehydrogenase	SENSE	35.874	587	146.75	4	13	ECK0222,fadF,JW5020,yafH	atcgctgattacctaCggcattatgctcggc	GCTGGCGCGTATTGCCGGTAATGCCTACGTGATGGATGCTGCGGCATCGCT	G	0.06	0.08	0.37	0.1	0.39
fadE	242832	0.19	acyl coenzyme A dehydrogenase	SENSE	35.874	637	159.25	4	15	ECK0222,fadF,JW5020,yafH	ccggagttgtgggcgTaccttaaagagcatc	ATGGCGAATGATTTCCAGATCACCCATGAGCTGGCGGATCTGCCGCCGGAG	A	0.07	0.06	0.16	0.09	0.62
gmhA	244221	100	D-sedoheptulose 7-phosphate isomerase	ANTI	37.51	671	671	0	1	Intergenic	ggcctacggttcgcgTacagatttgtaggca	TGATTTAAGAATTTTCAGGTCGGATGCGGCGTGAACGCATTATTCGGCCTA	A	0.05	0.02	0.19	0.27	0.47
yafJ	244329	0	putative amidotransfease	ANTI	33.29	540	270	2	4	ECK0224,JW0213	cccgagcaattcgcaCatgggtaacctccac	CCCGGTGAAACTAAAGCAGATATCGGTAGGGACGTTGGCGCTCATCCCGAG	A	0.04	0.04	0.2	0.38	0.34
yafJ	244595	0.35	putative amidotransfease	ANTI	33.29	1398	279.6	5	19	ECK0224,JW0213	gtaaatgggtgagtaTtttccagcgccacct	TGTCCGTTATGGGCATAAGTCCAGTTACGCCCCCATAACTCGCGGGTAAAT	T	0.12	0.01	0.08	0.23	0.56
yafJ	244754	0.56	putative amidotransfease	ANTI	33.29	1225	175	7	21	ECK0224,JW0213	gtgcgcgggtaacgcTgcgttaatttatgca	GCCAGTGAGGCGATATATTTAAATACCGCCGCCATGTTGCCCGGTGTGCGC	G	0.05	0.07	0.2	0.2	0.48
yafJ	244898	0.74	putative amidotransfease	ANTI	33.29	816	116.571	7	24	ECK0224,JW0213	cggcgggtgatccagTgtaaattagtcgagc	ATTTCCACATCCTGATCCAGCAACGTTGCCACGCCAAACGGCGCGCGGCGG	G	0.02	0.03	0.09	0.23	0.63
yafK	245142	0.9	hypothetical protein	SENSE	209.127	657	73	9	32	ECK0225,JW0214	gtcaatggtcgttacGtggtcagcaagccgt	TACGACTACTTTGAGCAAACCCGTAAGCCACCAACCGTTTCTGTGGTCAAT	T	0.09	0.02	0.17	0.39	0.32
yafK	245316	0.66	hypothetical protein	SENSE	209.127	1350	84.375	16	45	ECK0225,JW0214	actggtgcgctggtgTttggtcagccgagcg	TACGCAATGACCAATCAGGGTATTGATGAGATATTCCAGTTCGTTACTGGT	T	0.04	0.14	0.35	0.33	0.14
yafK	245437	0.5	hypothetical protein	SENSE	209.127	1002	62.625	16	35	ECK0225,JW0214	caatgcctatgaccgTgcgcatggttatgaa	AAAACCAGACAGCCGTTACTACAAAGCGATTAATATTGGTTTCCCCAATGC	G	0.13	0.03	0.13	0.28	0.43
yafK	245677	0.17	hypothetical protein	SENSE	209.127	634	70.444	9	88	ECK0225,JW0214	gttgatgggatccccTgtctacatccagatc	CAGCAGTAGCTCTACCACGCCTGTGAGCAAAGAGTATAAGCAGCAGTTGAT	G	0.17	0.06	0.19	0.22	0.37
yafK	245714	0.12	hypothetical protein	SENSE	209.127	700	63.636	11	92	ECK0225,JW0214	gctctaccacgcctgTgagcaaagagtataa	TGTTGATCCCGTGCGTTTCATTTGCCGGTTTGCTGGGCAGCAGTAGCTCTA	G	0.01	0.03	0.22	0.22	0.52
yafK	245720	0.11	hypothetical protein	SENSE	209.127	1627	162.7	10	86	ECK0225,JW0214	gcagtagctctaccaCgcctgtgagcaaaga	CGATGTTGTTGATCCCGTGCGTTTCATTTGCCGGTTTGCTGGGCAGCAGTA	G	0.1	0.02	0.17	0.15	0.55
yafK	245764	0.06	hypothetical protein	SENSE	209.127	3281	234.357	14	89	ECK0225,JW0214	gatgttgttgatcccGtgcgtttcatttgcc	TTATCAAGGAATAAGCAGTATGCGTAAAATCGCATTAATTCTTGCGATGTT	T	0.14	0.14	0.24	0.12	0.37
dinJ	246364	0.53	antitoxin of YafQ-DinJ toxin-antitoxin system	SENSE	1039.42	1188	84.857	14	40	ECK0227,JW0216,sosA	gcgcgtgaaaaggcaTtgccgtttgatttac	GGGCTGACCATCTCTGACCTGGTTCGCATAACCCTCACAAAGGTCGCGCGT	T	0.02	0.05	0.27	0.17	0.51
dinJ	246420	0.32	antitoxin of YafQ-DinJ toxin-antitoxin system	SENSE	1039.42	887	59.133	15	47	ECK0227,JW0216,sosA	tggccgggatggggcTgaccatctctgacct	GCGCCCGAATCGATGAAGATCTGAAGAATCAGGCAGCGGACGTACTGGCCG	G	0.03	0.02	0.13	0.29	0.53
dinB	250922	0.02	DNA polymerase IV	SENSE	56.97	552	138	4	31	dinP,ECK0232,JW0221	atcattcatgtggatAtggactgctttttcg	ATCACTGTATACTTTACCAGTGTTGAGAGGTGAGCAATGCGTAAAATCATT	T	0.37	0.14	0.23	0.16	0.1
yafN	252003	-2	antitoxin of the YafO-YafN toxin-antitoxin system	SENSE	180.889	1117	223.4	5	23	Intergenic	tatgagggtatcactGtatgcatcgaattct	TGGGATTATGATGTATACTATTATGTATATTCTGGTGTGCATTATTATGAG	T	0.03	0.13	0.04	0.19	0.61
yafP	253539	378	putative acyltransferase with acyl-CoA N-acyltransferase domain	SENSE	49.884	1737	579	3	19	Intergenic	gcatctgatgacctgTggatcgagagtttag	ATGGGCAAATATATTCGTCCCTTATCCGATGCGGTATTTACCATCGCATCT	G	0.12	0.06	0.25	0.22	0.36
frsA	256522	-5	fermentation-respiration switch protein%3B PTS Enzyme IIA(Glc)-binding protein%3B pNP-butyrate esterase activity	SENSE	28.2	614	614	1	6	Intergenic	gtattctggaggctgCatccatgacacaggc	CGTTGTTCTTTTTAACTTCAGGCGGGTTACAATAGTTTCCAGTAAGTATTC	A	0.17	0.01	0.07	0.35	0.41
frsA	256991	0.37	fermentation-respiration switch protein%3B PTS Enzyme IIA(Glc)-binding protein%3B pNP-butyrate esterase activity	SENSE	28.2	809	404.5	2	7	ECK0240,JW0229,yafA	ggctttgtcaaaccgCgcctatgaagaggcc	CGCCTATCCTCATCTGAAAGGAGATGACCTGGCCGAGCAAGCGCAGGCTTT	G	0.04	0.04	0.18	0.19	0.55
crl	257949	0.3	sigma factor-binding protein%2C stimulates RNA polymerase holoenzyme formation	SENSE	340.593	2728	272.8	10	59	ECK0241,JW0230	gattgtctggctgtaTgcgtcaacgtgaaac	CCGTATATTCGTGAAGGTAAGTGCAAAGATAATCGATTCTTTTTCGATTGT	G	0.09	0.1	0.21	0.22	0.38
crl	258027	0.49	sigma factor-binding protein%2C stimulates RNA polymerase holoenzyme formation	SENSE	340.593	923	92.3	10	68	ECK0241,JW0230	gcgcaggaatcccgtTttacctacagttacc	GCACCGGAAGTGCGTGAATTCTGGGGCTGGTGGATGGAGCTGGAAGCGCAG	T	0.1	0.04	0.32	0.24	0.3
crl	258150	0.8	sigma factor-binding protein%2C stimulates RNA polymerase holoenzyme formation	SENSE	340.593	712	59.333	12	34	ECK0241,JW0230	tttcacgagaagctgCgtgaactgctgacga	AAAGACACTGAAGTGGTTGAACGACTGGAGCACACCCTGCGTGAGTTTCAC	G	0.04	0.03	0.11	0.2	0.62
phoE	258374	0.9	outer membrane phosphoporin protein E	ANTI	17.263	814	135.667	6	24	ECK0242,JW0231,ompE	aacaaacgctgacatAtttttgttgaaataa	AATATTCAATTTGTTATCGCTATCCAGTTGGTTGATTTTATAATCAACAAA	T	0.14	0.2	0.16	0.18	0.31
phoE	258753	0.54	outer membrane phosphoporin protein E	SENSE	17.263	774	258	3	6	ECK0242,JW0231,ompE	gcgatggcttcggcaCgtcattgacatatga	AATATCAAGGGAAAAACGAAAACCGCGACGTTAAAAAGCAAAACGGCGATG	G	0.03	0.04	0.16	0.34	0.43
proB	259500	-112	gamma-glutamate kinase	SENSE	134.317	2033	406.6	5	20	Intergenic	ccgctaggcttgctgAtcccgcgcaacaaaa	AAATGTGGTAATTTATTAAATCTGTAATAAAAGCGTAAACAACTGCCGCTA	T	0.02	0.03	0.17	0.3	0.48
proB	259644	0.03	gamma-glutamate kinase	SENSE	134.317	1640	102.5	16	49	ECK0243,JW0232,pro	gctggtggtaaaactCggcaccagtgtgcta	TTTTCCTAAAATTGAATGGCAGAGAATCATGAGTGACAGCCAGACGCTGGT	G	0.04	0.06	0.29	0.21	0.4
proB	259655	0.04	gamma-glutamate kinase	SENSE	134.317	994	58.471	17	71	ECK0243,JW0232,pro	aactcggcaccagtgTgctaacaggcggatc	TTGAATGGCAGAGAATCATGAGTGACAGCCAGACGCTGGTGGTAAAACTCG	G	0.02	0.03	0.11	0.31	0.53
proB	259750	0.13	gamma-glutamate kinase	SENSE	134.317	1614	115.286	14	58	ECK0243,JW0232,pro	gggcatcggattgttAttgtgacgtcgggcg	CATATCGTTGAACTTGTTCGCCAGTGCGCGCAGTTACATGCCGCCGGGCAT	T	0.03	0.04	0.17	0.05	0.71
proB	259933	0.29	gamma-glutamate kinase	SENSE	134.317	682	52.462	13	50	ECK0243,JW0232,pro	ctgacccgtgctgatAtggaagaccgtgaac	GAACAGCTGTTTTCGATTTATGGCATTCACGTCGGGCAAATGCTGCTGACC	T	0.03	0.07	0.14	0.47	0.29
proB	260206	0.54	gamma-glutamate kinase	SENSE	134.317	712	54.769	13	34	ECK0243,JW0232,pro	attgatgacgcactgCgcgcgattgccggtg	CCGCGCAGCAATCCGCAGGCAGAACTGATTAAAGATGTTTACGGCATTGAT	G	0	0.18	0.16	0.13	0.53
proB	260229	0.56	gamma-glutamate kinase	SENSE	134.317	638	53.167	12	33	ECK0243,JW0232,pro	tgccggtgacagcgtTtcaggcctcggaact	ACTGATTAAAGATGTTTACGGCATTGATGACGCACTGCGCGCGATTGCCGG	T	0.04	0.3	0.23	0.24	0.18
proA	260874	0.12	gamma-glutamylphosphate reductase	SENSE	125.149	599	66.556	9	37	ECK0244,JW0233,pro	gctaacgcccaggatGttgctgacgcgcgag	AAAATCGCCGATGAACTGGAAGCACAAAGCGAAATCATCCTCAACGCTAAC	T	0.06	0.05	0.38	0.2	0.31
proA	260886	0.13	gamma-glutamylphosphate reductase	SENSE	125.149	1777	197.444	9	38	ECK0244,JW0233,pro	gatgttgctgacgcgCgagccaatggcctta	GAACTGGAAGCACAAAGCGAAATCATCCTCAACGCTAACGCCCAGGATGTT	G	0.13	0.13	0.11	0.28	0.36
proA	260967	0.19	gamma-glutamylphosphate reductase	SENSE	125.149	769	51.267	15	60	ECK0244,JW0233,pro	attgccgacgatgtaCgtcaggtgtgcaacc	GCGATGCTTGACCGTCTGGCACTGACGCCCGCACGGCTGAAAGGCATTGCC	G	0.04	0.08	0.07	0.06	0.75
proA	261010	0.23	gamma-glutamylphosphate reductase	SENSE	125.149	1053	70.2	15	49	ECK0244,JW0233,pro	tggggcaggtaatcgAtggcggcgtactgga	GCATTGCCGACGATGTACGTCAGGTGTGCAACCTCGCCGATCCGGTGGGGC	T	0.04	0.03	0.13	0.22	0.58
proA	261123	0.32	gamma-glutamylphosphate reductase	SENSE	125.149	1140	95	12	43	ECK0244,JW0233,pro	gatgtcgcttcgctgTgcctgaaaaccggta	GGGGTTATTGGCGTGATTTATGAAGCGCGCCCGAACGTGACGGTTGATGTC	G	0.21	0.18	0.2	0.18	0.24
proA	261209	0.38	gamma-glutamylphosphate reductase	SENSE	125.149	2177	197.909	11	43	ECK0244,JW0233,pro	ggcggtgattcaggaCgccctgaaatcctgc	CCTGCGCGGTGGCAAAGAAACGTGTCGCACTAACGCTGCAACGGTGGCGGT	G	0.01	0.04	0.24	0.29	0.41
proA	261224	0.4	gamma-glutamylphosphate reductase	SENSE	125.149	546	54.6	10	40	ECK0244,JW0233,pro	cgccctgaaatcctgCggcttaccggcgggt	AGAAACGTGTCGCACTAACGCTGCAACGGTGGCGGTGATTCAGGACGCCCT	G	0.01	0.01	0.15	0.2	0.63
proA	261291	0.45	gamma-glutamylphosphate reductase	SENSE	125.149	615	51.25	12	58	ECK0244,JW0233,pro	gtcagtgaaatgctgCgtatggataaataca	CCGGCGGGTGCCGTGCAGGCGATTGATAATCCTGACCGTGCGCTGGTCAGT	G	0.07	0.03	0.12	0.35	0.43
proA	261339	0.49	gamma-glutamylphosphate reductase	SENSE	125.149	825	68.75	12	46	ECK0244,JW0233,pro	cgtggtggcgctggtTtgcataaactgtgcc	AGTGAAATGCTGCGTATGGATAAATACATCGACATGCTGATCCCGCGTGGT	T	0.01	0.1	0.18	0.44	0.27
proA	261350	0.5	gamma-glutamylphosphate reductase	SENSE	125.149	976	81.333	12	41	ECK0244,JW0233,pro	tggtttgcataaactGtgccgtgaacagtcg	GCGTATGGATAAATACATCGACATGCTGATCCCGCGTGGTGGCGCTGGTTT	T	0.11	0.05	0.16	0.33	0.35
proA	261397	0.53	gamma-glutamylphosphate reductase	SENSE	125.149	549	61	9	34	ECK0244,JW0233,pro	caggtggtataggcgTatgccatatttacgt	GTTTGCATAAACTGTGCCGTGAACAGTCGACAATCCCGGTGATCACAGGTG	A	0.17	0.03	0.21	0.31	0.28
proA	261535	0.64	gamma-glutamylphosphate reductase	SENSE	125.149	849	141.5	6	10	ECK0244,JW0233,pro	tcgccgatagcttccTgcccgcattaagcaa	CGAGCACATGTAATACGGTTGAAACGTTGCTGGTGAATAAAAACATCGCCG	G	0.04	0.07	0.27	0.26	0.36
proA	261620	0.71	gamma-glutamylphosphate reductase	SENSE	125.149	781	130.167	6	14	ECK0244,JW0233,pro	gttgcaggcaggcccTgcgaaggtggttgct	GGAAAGCGGCGTGACATTACACGCAGATGCAGCTGCACTGGCGCAGTTGCA	G	0.09	0.06	0.24	0.16	0.46
proA	261720	0.79	gamma-glutamylphosphate reductase	SENSE	125.149	802	160.4	5	12	ECK0244,JW0233,pro	gacgatgccatcgccCatattcgtgaacacg	GAGTTTCTGTCATTAGATTTGAACGTCAAAATCGTCAGCGATCTTGACGAT	A	0.16	0.18	0.32	0.19	0.15
proA	261897	0.93	gamma-glutamylphosphate reductase	ANTI	125.149	595	297.5	2	7	ECK0244,JW0233,pro	ggccacgcgcgtggaGtttttgtgtgcttac	CAATGCCGATCCACTTGTAAGTGGTCAGTGCTTCCAGCCCCATTGGGCCAC	T	0.04	0.03	0.16	0.42	0.35
thrW	262101	0.08	NA	SENSE	10416	792	792	0	5	ECK0245,JWR0008	cctttcagggccgatAtagctcagttggtag	GTTAGTTTTAACCTTGTCCACCGTGATTCACGTTCGTGAACATGTCCTTTC	T	0.17	0.09	0.26	0.15	0.33
thrW	262123	0.37	NA	SENSE	10416	769	769	0	8	ECK0245,JWR0008	agttggtagagcagcGcattcgtaatgcgaa	GTGATTCACGTTCGTGAACATGTCCTTTCAGGGCCGATATAGCTCAGTTGG	C	0.06	0.09	0.28	0.34	0.23
thrW	262202	32	NA	ANTI	10416	1495	747.5	2	6	Intergenic	tttttggtgggagaaTgataagatcttacgt	TTCGTTGATAGAATTTACTTACACCAGCTGTTACATTAAGATAATTTTTTG	G	0.6	0.14	0.12	0.12	0.02
thrW	262242	72	NA	SENSE	10416	542	180.667	3	3	Intergenic	atgtaacagctggtgTaagtaaattctatca	TTGTTACGTAAGATCTTATCATTCTCCCACCAAAAAATTATCTTAATGTAA	A	0.14	0.03	0.29	0.14	0.4
ykfI	262541	11	CP4-6 prophage%3B toxin of the YkfI-YafW toxin-antitoxin system	ANTI	2.636	799	72.636	11	41	Intergenic	taaatcgggaaggttGtacgcaatgttcatc	AGGCGCATTACGCAATAGGTAAACAAGGGAGGAAGTTCAGAAATGTAAATC	T	0.06	0.16	0.04	0.14	0.61
ykfI	262614	0.82	CP4-6 prophage%3B toxin of the YkfI-YafW toxin-antitoxin system	ANTI	2.636	541	67.625	8	37	ECK0246,JW0234	gccgcgctcgcagaaTgtctgcagcccggag	ATCGTACTACGTTGTTACGGCTTTGCCGCAACAAGCCAGTTGCCTGCCGCG	G	0.01	0.02	0.1	0.28	0.59
ykfI	262813	0.23	CP4-6 prophage%3B toxin of the YkfI-YafW toxin-antitoxin system	ANTI	2.636	652	54.333	12	33	ECK0246,JW0234	ctgttccagcagacgTgtcagtaacatttgc	AGCCTCATTGCAGAATGGCGTGTCGTTTATTGTCAGACCATAGTGCTGTTC	G	0.02	0.14	0.26	0.24	0.34
yafW	263073	0.5	CP4-6 prophage%3B antitoxin of the YkfI-YafW toxin-antitoxin system	ANTI	1.284	1381	98.643	14	30	ECK0247,JW0235	ctggaggataaagtgCgggaatgtttcatcc	GGCATGGTGGGGGCTGAGTTCACCGGTGGTCAGCATCGATTCCATCTGGAG	G	0.05	0.04	0.12	0.25	0.54
ykfH	263309	0.73	hypothetical protein	ANTI	5.063	2007	286.714	7	25	ECK0248,JW5956	ggtcctggcggcgttCggcgtataccgcgag	GTCAGTTCAGGGTGATGCTCATCAGGCAGGTATAGGGCCCATTGCGGTCCT	G	0.02	0.05	0.19	0.23	0.51
ykfG	263597	0.75	CP4-6 prophage%3B predicted DNA repair protein	ANTI	0.634	682	136.4	5	46	ECK0249,JW0236	ctgcgtgagggttttGtcggcctggctaggt	GTCAGGGACACGGATATCCACCAGCTGAAGCACCTGAACCAGTCGCTGCGT	T	0.04	0.06	0.15	0.39	0.37
ykfG	263614	0.72	CP4-6 prophage%3B predicted DNA repair protein	ANTI	0.634	1067	152.429	7	45	ECK0249,JW0236	cggcctggctaggtgTcgtctcgccggaagg	CCACCAGCTGAAGCACCTGAACCAGTCGCTGCGTGAGGGTTTTGTCGGCCT	C	0.07	0.05	0.17	0.27	0.43
ykfG	263620	0.71	CP4-6 prophage%3B predicted DNA repair protein	ANTI	0.634	956	136.571	7	52	ECK0249,JW0236	ggctaggtgtcgtctCgccggaaggatggtt	GCTGAAGCACCTGAACCAGTCGCTGCGTGAGGGTTTTGTCGGCCTGGCTAG	G	0.05	0.05	0.07	0.3	0.52
ykfG	263637	0.67	CP4-6 prophage%3B predicted DNA repair protein	ANTI	0.634	1426	142.6	10	52	ECK0249,JW0236	ccggaaggatggttaTgcgcgagtatcaccg	AGTCGCTGCGTGAGGGTTTTGTCGGCCTGGCTAGGTGTCGTCTCGCCGGAA	G	0.03	0.02	0.06	0.28	0.61
ykfG	263719	0.5	CP4-6 prophage%3B predicted DNA repair protein	ANTI	0.634	578	82.571	7	33	ECK0249,JW0236	cggtgcggttaatcgTgccggtgaagagcgt	CGTTGAAGTGCAGAGCACGTTTGACCACCTCCCGGGGATGCACCTCGGTGC	G	0.12	0.04	0.07	0.13	0.63
ykfG	263852	0.22	CP4-6 prophage%3B predicted DNA repair protein	ANTI	0.634	856	122.286	7	21	ECK0249,JW0236	ggtagaggtgaaggcTacgccgggctcatgc	CTCAAGCGCGGCCATATGCAGTCGCAGCCATTCACGTACGGCGTGGGTAGA	A	0.02	0.01	0.12	0.34	0.5
yafX	264430	0	CP4-6 prophage%3B putative protein	ANTI	0.131	556	69.5	8	24	ECK0250,JW5022	gcgtctgtgttgtcaTgggtatgtctccgtc	CGGTCAGTTCAAATTCGGGTTGGTTAGCGGGTGCGAGGTCGTGCTGCGTCT	G	0.03	0.05	0.33	0.26	0.32
ykfF	264755	0.05	CP4-6 prophage%3B putative protein	ANTI	1.814	704	78.222	9	21	ECK0251,JW5023	ccggtggcagcaacaCggattgggtcatttt	TGTACGTGGTAGTGACCGCTTGCGCTTGTCTCCGGGTGAAAGGCCCCGGTG	G	0.02	0.01	0.04	0.12	0.8
ykfB	265151	0.34	CP4-6 prophage%3B putative protein	ANTI	4.89	1678	279.667	6	24	ECK0252,JW0239	tggtccgggttccctGtgcagttgatggtaa	TCATCGGCAAGGGTAAGAAAGACTGAATGCTGATAGAAACCATTCTGGTCC	T	0.08	0.11	0.35	0.13	0.34
insH1	272926	399	IS5 transposase and trans-activator	ANTI	408.71	753	753	0	2	Intergenic	cgctatgccgatgatTttgtcctcatcgtca	GCGGTCAGAGAAAACTGGCAGTGGAAACCCGCGGTGGCGTACTGCCGCTAT	T	0.03	0.06	0.16	0.16	0.6
yagF	282484	0.03	CP4-6 prophage%3B predicted dehydratase	SENSE	14.456	805	805	1	3	ECK0270,JW0262	tgcggtgatcacccaCgcggcggggccgcag	GATGACCATTGAGAAAATTTTCACCCCGCAGGACGACGCGTTTTATGCGGT	G	0.04	0.04	0.33	0.36	0.23
yagK	291939	0.37	CP4-6 prophage%3B conserved protein	SENSE	70.274	666	166.5	4	12	ECK0276,JW0271	gctggaggctgaccgTacccgtaaggtgcgt	GGAACCTGGGGTGATATCCCGGATGCGTGAATCCCTCAGAGCTAAGCTGGA	A	0.03	0.04	0.29	0.27	0.38
yagK	292184	-12	CP4-6 prophage%3B conserved protein	SENSE	70.274	1051	1051	1	1	Intergenic	ccgtaggaccaaataCaggtatatattatga	GGAATAGCCCTGCCTGTATGGCATCCCTGTACGGTCTGCTATAGACCGTAG	A	0.04	0.01	0.06	0.11	0.78
yagL	292337	107	CP4-6 prophage%3B DNA-binding protein	ANTI	13.358	835	64.231	13	2	Intergenic	atacaggtagtaagaGtacacaatgccatta	ATTTTAGTACGGACATACTGATCTGATTACTACTCTTACTGGTGAATACAG	T	0.51	0.1	0.09	0.08	0.22
yagL	292385	59	CP4-6 prophage%3B DNA-binding protein	SENSE	13.358	4317	134.906	32	66	Intergenic	ggctggggctaccttCgtctcaaatttagat	AATTCCAGAAGCTAATTGCAGAGTAACTTTTTAACAGCCATCACAGGCTGG	G	0.08	0.05	0.26	0.3	0.31
yagL	292579	0.81	CP4-6 prophage%3B DNA-binding protein	ANTI	13.358	835	83.5	10	34	ECK0277,JW0272	tttgcttccctccttTcgtcctaattttttc	CTGAGTAAATCCACCTTTCTTAAGTATTGTGATATCACGTCGGTATTTGCT	C	0.06	0.05	0.12	0.34	0.42
yagL	293098	0.06	CP4-6 prophage%3B DNA-binding protein	ANTI	13.358	599	119.8	5	19	ECK0277,JW0272	aaaaatagagagtgaTtgccagcgatacttt	TATTTTTTGATACCTGAATAATGTCATTTTGCATAAAAAACAACCAAAAAT	T	0.05	0.19	0.22	0.23	0.31
yagM	293203	0.96	CP4-6 prophage%3B putative protein	ANTI	3.188	825	103.125	8	23	ECK0278,JW0273	gagtatgggtttataAtgatgtcatccggta	AATTGTTTGTCCTTCTTTGTTACCTCTTAGGTTCTGCTCTCTTGTGAGTAT	T	0.03	0.05	0.25	0.38	0.29
yagM	293839	0.22	CP4-6 prophage%3B putative protein	ANTI	3.188	597	199	3	15	ECK0278,JW0273	gctattacggaagagTgagatttatttgtta	CGATTGCATTTTTCTAATATAGGGATAGCCAAATCCACAACTTCCGCTATT	G	0.25	0.03	0.19	0.21	0.32
yagN	294231	132	CP4-6 prophage%3B putative protein	SENSE	114.009	1220	1220	1	4	Intergenic	cctgaggggctacctCgcccaaaacaaatca	TACAAATCTCAAACCATTCGTAAATGGCTTTGTCAGGACAAATTGCCTGAG	G	0.03	0.03	0.07	0.3	0.56
intF	295078	0.89	CP4-6 prophage%3B predicted phage integrase	SENSE	39.859	574	287	2	7	ECK0280,JW0275,yagO	gaagttcccactggtAttgttgctcaaatta	CTTCACGGTTTACGTCGTAGTTTTGGTACTTTGGCCGAGTGGGTTGAAGTT	T	0.06	0.07	0.31	0.28	0.28
intF	295884	0.31	CP4-6 prophage%3B predicted phage integrase	SENSE	39.859	971	971	1	11	ECK0280,JW0275,yagO	tcgcctgggaagactAtcttcaagaattgag	AATCCCTGCAGGCAGAATCACGTAAAACAAAAGTGACTTTCTCCGTCGCCT	T	0.03	0.07	0.26	0.33	0.31
intF	296547	-227	CP4-6 prophage%3B predicted phage integrase	ANTI	39.859	743	53.071	14	51	Intergenic	gtatttgtgccattgTaaccttggcaattca	AAAGAGTTACCCCATATTTAAATACACCACGTTTCCTCCTGTGCCGTATTT	A	0.02	0.02	0.09	0.21	0.67
intF	296656	-336	CP4-6 prophage%3B predicted phage integrase	ANTI	39.859	1322	82.625	16	64	Intergenic	aatcagggcgcggagCtttggtgcaatattg	TGCAGACATTTAAGCCAATTGCTGCCGCCATTCTTTGACGTAGTCAATCAG	T	0.11	0.06	0.2	0.37	0.28
paoD	296679	315	moco insertion factor for PaoABC aldehyde oxidoreductase	ANTI	1.68	896	56	16	67	Intergenic	caatattgcgacgctGtgggaaatacagata	GCCGCCATTCTTTGACGTAGTCAATCAGGGCGCGGAGCTTTGGTGCAATAT	T	0.13	0.04	0.22	0.3	0.31
paoD	297355	0.62	moco insertion factor for PaoABC aldehyde oxidoreductase	ANTI	1.68	826	68.833	12	39	ECK0282,JW0277,yagQ	tggctgtcatagcctGtggctgctgcaagac	GTATCGATCTGAGCGCTGGCTGAGGCCGGAAAAAGATCGAAGATATGGCTG	T	0.08	0.1	0.32	0.19	0.31
paoD	297585	0.38	moco insertion factor for PaoABC aldehyde oxidoreductase	ANTI	1.68	577	72.125	8	31	ECK0282,JW0277,yagQ	tgccgagcgtagtttAtggagcgtcagcgtg	CGGTTTTCTCTGTTCCAGGCGGTTCAGCACGGCGAGCAGAGGCTGTGCCGA	T	0.04	0.14	0.11	0.11	0.6
yagU	302487	0.44	inner membrane protein%2C DUF1440 family	SENSE	68.944	800	133.333	6	21	ECK0286,JW0281	tcccaatgcggctgtTtatacctttgccggg	CAATCCACCGTATATTTTTCTTCGAGACTGGTTGGGGCTGACAGATCCCAA	T	0.04	0.12	0.21	0.3	0.33
ecpR	309999	0.95	putative regulator	SENSE	23.794	1128	1128	0	6	ECK0293,JW5031,matA,ykgK	gctgaggccaagctgTactcaaaaatatata	ATTGAAAATTGTAGTGTGAAGACAGTGTATACCCATCGGCGTAATGCTGAG	A	0.04	0.1	0.3	0.31	0.26
ykgM	311990	0.04	50S ribosomal protein L31 type B%3B alternative L31 utilized during zinc limitation	ANTI	33.085	1032	1032	0	4	ECK0296,JW5035,rpmE2	atactcaggatggatAttgggcttcatcatt	TTTAAAGTACTCATCAACACTGGTGTCGTGGAACACCACAGTACGATACTC	T	0.12	0.05	0.21	0.41	0.22
ykgE	320726	-106	putative oxidoreductase	SENSE	9.718	651	651	0	5	Intergenic	caaatgaggggtggtAtgttgctagccaatt	AGTTATTGCATTTGACGTTTGGATGAAAGATTATCATTTGTCATACAAATG	T	0.34	0.1	0.2	0.26	0.1
ykgF	321983	0.3	putative electron transport protein with ferridoxin-like domai	SENSE	14.233	1214	1214	1	7	ECK0306,JW0300	ccgatctgggtgaatAtattctccagctgga	GTGTCAATCATGTGTTGCAGGATGCTGGCATTCAGGTGATTGAAACCGATC	T	0.07	0.04	0.1	0.28	0.5
ykgG	323532	0.79	putative transporter	ANTI	11.231	586	586	0	3	ECK0307,JW5042	gcctgcgctttctgaTgcaatttttctgcga	CTGGGGCCGCTAATGATGTTAATGCAGGAAGGCATTCGTTCACCGGCCTGC	G	0.03	0.04	0.15	0.33	0.45
ykgH	324476	0.17	putative inner membrane protein	SENSE	37.387	549	549	0	10	ECK0308,JW0302	tggctatggtgctgtTgtttctgtatatcaa	TGAAGAAAAAGATTCGTGTTATCCTTTTTATTATGGCTATATGTATGGCTA	G	0.04	0.07	0.44	0.16	0.29
betB	326744	0.82	betaine aldehyde dehydrogenase%2C NAD-dependent	SENSE	49.081	976	195.2	5	16	ECK0310,JW0304	cggaagacgaagtcaTtcgccgcgctaacga	GTGAAGAGATCTTCGGGCCAGTGATGTCCATTCTGACCTACGAGTCGGAAG	T	0.03	0.07	0.18	0.17	0.56
betB	327816	0.1	betaine aldehyde dehydrogenase%2C NAD-dependent	SENSE	49.081	2772	396	7	30	ECK0310,JW0304	cgcgaggatgtcgatCgcgccgtgaaaagcg	AACCCGGCCAACGGTAACGTGCTGGCGACCGTGCAGGCCGCCGGGCGCGAG	G	0.08	0.04	0.06	0.19	0.63
betI	328146	0.7	DNA-binding transcriptional repressor	SENSE	110.998	969	107.667	9	27	ECK0311,JW0305	tgctgtcgaatctggTgagcgagtttcgtcg	ATCAGCCGATGCTCTATCGTTTACAGCAGGTCAGCAGCCGCCGCTTGCTGT	G	0.02	0.12	0.26	0.24	0.36
betI	328296	0.45	DNA-binding transcriptional repressor	SENSE	110.998	682	75.778	9	27	ECK0311,JW0305	gtgcagagcagcgatTacaggcgattgttgg	TGCGTGACGCGGTTTTGAATCGATTACATGCACTTCCGCAGGGCAGTGCAG	A	0.09	0.08	0.33	0.15	0.35
betT	328761	0.04	choline transporter of high affinity	SENSE	31.112	2708	902.667	3	18	ECK0312,JW0306	ctccgccggactgatTttgttgttttccctg	ACACAGCAGGGAAAAGGACAAAATCAATCCGGTGGTGTTTTACACCTCCGC	T	0.08	0.06	0.21	0.26	0.39
betT	329006	0.16	choline transporter of high affinity	SENSE	31.112	560	280	2	9	ECK0312,JW0306	ctgccgggatcggtaTcgacctgatgttctt	CCAAACCGGAATTCAGCCTGCTGAGTTGGGCGGCGATGCTGTTTGCTGCCG	C	0.02	0.02	0.07	0.41	0.49
betT	329342	0.32	choline transporter of high affinity	SENSE	31.112	1470	490	3	16	ECK0312,JW0306	tggtgcagcttaactAtggcttgagcgtact	TGATCGGCACTATCTTCGGTATTGCCACTACGCTCGGTATCGGTGTGGTGC	T	0.12	0.07	0.16	0.18	0.46
yahB	332800	0.92	putative DNA-bindng transcriptional regulator	SENSE	14.222	533	266.5	2	4	ECK0314,JW0308	gggtcaggtgacgcaGtggattaaaaaacaa	GCGCCAGGATTCGCGCATGTTACTGGCGACTCAGCATTCTGCTACGGGTCA	T	0.05	0.04	0.36	0.3	0.26
yahM	344492	-136	hypothetical protein	SENSE	417.062	702	234	3	15	Intergenic	tgtttgtgtggggtcTtttctgtatcttacg	AATGTGTTGGTTGACATTCATATGAAAAAAATCATAATTCCATCATGTTTG	T	0.15	0.09	0.64	0.09	0.03
cynR	357855	0.07	transcriptional activator of cyn operon%3B autorepressor	SENSE	13.197	1210	1210	1	5	ECK0335,JW5894	tggcagcttcacccgTgccgccagtgcgttg	AATGCTCTCTCGACATATCAATTATTTTCTTGCCGTGGCTGAACATGGCAG	G	0.07	0.09	0.42	0.18	0.24
lacY	362416	-13	lactose permease	ANTI	51.077	640	160	4	13	Intergenic	cataatggatttcctTacgcgaaatacgggc	AAAGAATAAACCGAACATCCAAAAGTTTGTGTTTTTTAAATAGTACATAAT	A	0.26	0.05	0.13	0.17	0.39
lacZ	363518	0.65	beta-D-galactosidase	SENSE	76.987	973	108.111	9	26	ECK0341,JW0335	gcggtgaagtgcctcTggatgtcgctccaca	AGCTCCTGCACTGGATGGTGGCGCTGGATGGTAAGCCGCTGGCAAGCGGTG	G	0.08	0.01	0.29	0.49	0.11
lacZ	363936	0.52	beta-D-galactosidase	SENSE	76.987	1899	271.286	7	19	ECK0341,JW0335	ctacctggagagacgCgcccgctgatccttt	CCCTTCCCGGCTGTGCCGAAATGGTCCATCAAAAAATGGCTTTCGCTACCT	G	0.04	0.03	0.08	0.42	0.43
lacZ	364764	0.25	beta-D-galactosidase	SENSE	76.987	1478	113.692	13	42	ECK0341,JW0335	ttgcgtgactacctaCgggtaacagtttctt	TTCAGCCGCGCTGTACTGGAGGCTGAAGTTCAGATGTGCGGCGAGTTGCGT	G	0.08	0.1	0.11	0.13	0.58
lacZ	364788	0.24	beta-D-galactosidase	SENSE	76.987	1427	118.917	12	39	ECK0341,JW0335	gctgaagttcagatgTgcggcgagttgcgtg	GTTGCCACTCGCTTTAATGATGATTTCAGCCGCGCTGTACTGGAGGCTGAA	G	0.04	0.05	0.18	0.25	0.47
lacZ	365067	0.15	beta-D-galactosidase	SENSE	76.987	1479	105.643	14	37	ECK0341,JW0335	gcgtttcatctgtggTgcaacgggcgctggg	CTACAGGAAGGCCAGACGCGAATTATTTTTGATGGCGTTAACTCGGCGTTT	G	0.02	0.03	0.22	0.42	0.31
mhpR	367181	0.56	DNA-binding transcriptional activator%2C 3HPP-binding	SENSE	43.07	569	284.5	2	7	ECK0343,JW0337	tgacctggctggcctTttgcccggaacaaga	CAATGGTCGGGCGACGTTTGCCGCTTCTGAAAACCGCCTCGGGCCTGACCT	T	0.04	0.08	0.28	0.19	0.42
mhpR	367345	0.36	DNA-binding transcriptional activator%2C 3HPP-binding	SENSE	43.07	845	281.667	3	12	ECK0343,JW0337	actgctgggcgatctGttgcgcgaagtggta	CGAAGGATTTCGTGACGAACAGTGGATTTCTGCACTGGCGGCCCCACTGCT	T	0.03	0.17	0.3	0.13	0.38
mhpR	367467	0.21	DNA-binding transcriptional activator%2C 3HPP-binding	SENSE	43.07	1328	442.667	3	13	ECK0343,JW0337	ctgcaggaagagggaTatgtccgccgtagcc	CTCAGCGGCCTGCATCGCACCACTGTGCGGCGACTGCTGGAGACGCTGCAG	A	0.01	0.03	0.12	0.35	0.48
frmB	376934	0.79	S-formylglutathione hydrolase	SENSE	124.555	613	122.6	5	17	ECK0352,JW0346,yaiM	ttgatcaggggttgaGtgatgatttttacgc	CGGTGAGTCTTATTTCACAAGGTCAACGCGTTGCGGAAATCATGGTTGATC	T	0.1	0.08	0.25	0.23	0.34
frmB	377042	0.66	S-formylglutathione hydrolase	SENSE	124.555	2294	229.4	10	33	ECK0352,JW0346,yaiM	ggggacagcaagcctTtgctgcatatcttgc	GCGTCTCGGCGTTTTCGCCCATTGTCTCCCCATCGCAAGTGCCGTGGGGAC	T	0.04	0.04	0.3	0.27	0.35
frmB	377137	0.55	S-formylglutathione hydrolase	SENSE	124.555	672	61.091	11	49	ECK0352,JW0346,yaiM	cgggctgggcgcgctGgtgctggcgttacgt	TTTTCCGGCAACGGCCAAAAAGTCTATCTCTGGTCATTCTATGGGCGGGCT	G	0.03	0.03	0.12	0.1	0.72
frmB	377500	0.11	S-formylglutathione hydrolase	SENSE	124.555	1009	112.111	9	22	ECK0352,JW0346,yaiM	tgaaatgaatgtcggCgtctatctcccacca	CGGCTGGCAAAATATGTATCGGCATTATTCCCAATCACTGAAATGTGAAAT	G	0.04	0.05	0.2	0.4	0.31
frmB	377606	-14	S-formylglutathione hydrolase	SENSE	124.555	569	51.727	11	24	Intergenic	ccgggggattaacccTgagataatgactgat	GTCCACTTCAGGCGGGGGTTCTTAATACTCTCCCCGGGCAGCCGTCCGGGG	G	0.04	0.01	0.12	0.23	0.61
frmA	377837	0.86	alcohol dehydrogenase class III/glutathione-dependent formaldehyde dehydrogenase	SENSE	194.646	1031	51.55	20	45	adhC,ECK0353,JW0347	gcggcgtgaaaggtcGttcccagttaccggg	CATTCCAGTTGGTCACTGGTCGCGTATGGAAAGGTTCCGCGTTTGGCGGCG	T	0.1	0.03	0.27	0.39	0.21
frmA	378272	0.47	alcohol dehydrogenase class III/glutathione-dependent formaldehyde dehydrogenase	SENSE	194.646	3217	114.893	28	86	adhC,ECK0353,JW0347	gcgtgaccaccggtaTtggcgcggtacacaa	TTAATCCAGAAGCAAACCATGAACACGTCTGCCTGCTGGGCTGTGGCGTGA	T	0.06	0.05	0.23	0.35	0.31
frmA	378543	0.23	alcohol dehydrogenase class III/glutathione-dependent formaldehyde dehydrogenase	SENSE	194.646	1654	51.688	32	84	adhC,ECK0353,JW0347	cctggcgaccatgtgAtcccgctttacaccg	GCCGGCGTTGTGGTTGAAGTCGGTGAAGGCGTAACCAGCGTCAAACCTGGC	T	0.03	0.05	0.4	0.29	0.23
frmR	379041	0.23	regulator protein that represses frmRAB operon	SENSE	1389.3	1733	82.524	21	65	ECK0354,JW0348,yaiN	gtattcgggggcagaTtgatgctctggaacg	CCAGTACTCCGGAAGAGAAGAAAAAGGTCCTTACTCGAGTTCGTCGTATTC	T	0.21	0.11	0.34	0.17	0.17
yaiP	382170	0.83	putative glucosyltransferase	SENSE	17.777	672	672	1	5	ECK0360,JW0355	cgcctggtttcatcgTtgctggttgttggtg	TCCGCTTATCTGGGTCGGCGTAGTTTGTGTTATTGGTGCTTTTAGCGCCTG	T	0.02	0.05	0.13	0.49	0.3
yaiS	383596	0.44	hypothetical protein	SENSE	62.416	691	230.333	3	12	ECK0361,JW0356	ggtgccaccaaactaTtcatcttaattttgc	TAATCGATCGCCATGAAGAATCGCGCAACGCCCTAAAGATATTAGGGTGCC	T	0.2	0.06	0.32	0.23	0.19
yaiS	383877	-37	hypothetical protein	SENSE	62.416	873	145.5	6	26	Intergenic	ctgagtgcatcgttgTgcttgtagtataata	TTAACATTTATAAATTAACATCTGGCTGCGCCAGAGATTACGTCTCTGAGT	G	0.06	0.11	0.26	0.25	0.32
hemB	388248	0.72	5-aminolevulinate dehydratase (porphobilinogen synthase)	SENSE	31.185	902	300.667	3	7	ECK0366,JW0361,ncf	ttcgtgaatcactgcTggatgaagcccaggg	ACCGCAAAAGCTATCAGATGAACCCAATGAACCGTCGTGAGGCGATTCGTG	G	0.03	0.06	0.25	0.26	0.41
ampH	395011	0.43	penicillin-binding protein	SENSE	9.857	1199	1199	1	2	ECK0371,JW5052,yaiH	gcaacgctggaaataCctttctacggcgaag	CGGTGGCGCGGCACATCGTCCGGTGTTTGTCTGGCCAACGCGCGAGCAACG	C	1	0	0	0	0
sbmA	396909	0.86	microcin B17 transporter	SENSE	18.389	1040	1040	1	3	ECK0372,JW0368	cggtacgattacgctCggcctgatgacgcag	CGATAACGTTTTCGGTTTGTTCTTGCTGTTTCCGTCAATTGTTGCCGGTAC	G	0.07	0.04	0.16	0.14	0.59
ddlA	399155	0.91	D-alanine-D-alanine ligase A	ANTI	15.866	769	128.167	6	13	ECK0376,JW0372	accgctggcttgccaCagcttcggatacata	CAGCGCCAGTTCAATCAAACGTGTGATCAGATCGGTGTAACCCAGACCGCT	A	0.02	0.05	0.12	0.43	0.38
yaiI	405502	56	conserved protein%2C UPF0178 family%2C downregulated by beryllium	SENSE	32.997	550	137.5	4	19	Intergenic	ggtatagtaaggggtGtattgagattttcac	GCTAAATGTAATTTATTATTTACACTTCATTCTTGAATATTTATTGGTATA	T	0.13	0.07	0.21	0.45	0.14
aroL	405697	0.13	shikimate kinase II	SENSE	89.525	599	119.8	5	24	ECK0383,JW0379	cggaatggcccttgcCgattcgcttaaccgt	ACCTCTTTTTCTGATCGGGCCTCGGGGCTGTGGTAAAACAACGGTCGGAAT	G	0.08	0.04	0.15	0.11	0.63
aroL	405787	0.3	shikimate kinase II	SENSE	89.525	1078	215.6	5	17	ECK0383,JW0379	cgtcgaaagggaagaGtgggcgggatttcgc	CGATCAGTGGTTGCAATCACAGCTCAATATGACGGTCGCGGAGATCGTCGA	T	0.06	0.09	0.24	0.25	0.36
aroM	406905	0.37	conserved protein%2C AroM family	SENSE	56.903	534	178	3	10	ECK0385,JW0381	aaggtgtggttgaagTgctcgataatcaggg	ACCAGCTGGCCCATGTTTCGCGTCGCAAAGTGGAGCGTGACCTGCAAGGTG	G	0.07	0.15	0.12	0.07	0.59
yaiE	407399	-2	conserved protein%2C UPF0345 family	SENSE	301.723	660	220	3	18	Intergenic	ccaaacagggccagtTtatgcttcaaagtaa	ACAGCCAGCGCCTCTGGCCCCTATAGTGAAGTAGATGTTCAACTACCAAAC	T	0.09	0.06	0.28	0.35	0.21
yaiE	407480	0.28	conserved protein%2C UPF0345 family	SENSE	301.723	1138	379.333	3	10	ECK0386,JW0382	ctggtcgcgccagcgTgggtgttatggttga	ACTTTTCCGGCAAAGTGAAATCAATCGGCTTTTCCAGCAGCAGCACTGGTC	G	0.06	0.16	0.31	0.18	0.3
mak	410391	115	manno(fructo)kinase	ANTI	11.416	647	647	0	3	Intergenic	ggcatcggagcacttAttgccggatgcggcg	TGGCACATTTTGCAGGCCTGATAAGACGCGGCAAGCGTCGCATCAGGCATC	T	0.03	0.02	0.41	0.31	0.23
phoB	416911	0.79	DNA-binding response regulator in two-component regulatory system with PhoR (or CreC)	SENSE	25.8	572	286	2	8	ECK0393,JW0389,phoRc	gcagctgttaaaccaCgtctggggaactaac	GCTGCACTTTTTTATGACGCATCCTGAGCGCGTGTACAGCCGCGAGCAGCT	G	0.08	0.03	0.18	0.15	0.56
phoB	416970	0.88	DNA-binding response regulator in two-component regulatory system with PhoR (or CreC)	SENSE	25.8	536	178.667	3	12	ECK0393,JW0389,phoRc	tccacattcgtcgccTgcgtaaagcactgga	ACGTCTGGGGAACTAACGTGTATGTGGAAGACCGCACGGTCGATGTCCACA	G	0.07	0.04	0.23	0.55	0.11
brnQ	419254	0.33	branched-chain amino acid transport system 2 carrier protein%3B LIV-II transport system for Ile%2C Leu%2C and Val	SENSE	30.222	685	171.25	4	9	ECK0395,hrbA,JW0391	agctgctggataccgTgggcaacttccttgc	TGGTCTATTTCGCTATCGTTATTCTGGTTTCGCTCTATCCGGGCAAGCTGC	G	0.03	0.06	0.27	0.16	0.49
brnQ	420100	0.97	branched-chain amino acid transport system 2 carrier protein%3B LIV-II transport system for Ile%2C Leu%2C and Val	SENSE	30.222	659	219.667	3	10	ECK0395,hrbA,JW0391	ttatctgggatcgcgCggcaggtcgtcaggt	GTCTGGCGTGGTTAATGCCAACAGTGGTGATGGTGGTTCTGGCCATTATCT	G	0.19	0.03	0.3	0.2	0.28
tgt	425870	0.45	tRNA-guanine transglycosylase	SENSE	18.605	605	605	1	5	ECK0400,JW0396,vacC	ggcgaagcgtagccgTgagcgttttgacagt	TGACTGGGATTACGCAAAACGCTCCATGGAGATGTCTCTGCGTTGGGCGAA	G	0.01	0.03	0.09	0.36	0.5
secD	427085	0.12	SecYEG protein translocase auxillary subunit	SENSE	34.999	570	114	5	20	ECK0402,JW0398	tggcactggaagaggGcgctattcttgcgcg	AGGTCCAGAAAACGTTACAAGAAGAAAAAATAACTGCTAAGTCTGTGGCAC	C	0.1	0.08	0.29	0.32	0.21
secD	427126	0.14	SecYEG protein translocase auxillary subunit	SENSE	34.999	691	138.2	5	20	ECK0402,JW0398	actgacacccagttgCgcgctcgtgaagcat	TCTGTGGCACTGGAAGAGGGCGCTATTCTTGCGCGCTTCGACTCCACTGAC	G	0.08	0.08	0.16	0.12	0.57
secD	428262	0.75	SecYEG protein translocase auxillary subunit	SENSE	34.999	601	120.2	5	21	ECK0402,JW0398	cggtctgctggtttcTattctgttcatgatc	CCTGGGTATGCAGAACATTGAACAGGGGCTGGAGGCTTGCCTTGCCGGTCT	A	0.05	0.07	0.18	0.14	0.56
secD	428306	0.78	SecYEG protein translocase auxillary subunit	SENSE	34.999	588	98	6	22	ECK0402,JW0398	agtttggtctgattgCgaccagtgctctgat	CCGGTCTGCTGGTTTCTATTCTGTTCATGATCATCTTCTATAAGAAGTTTG	G	0.03	0.05	0.06	0.22	0.64
yajD	429975	0.42	conserved protein%2C HNH family	SENSE	56.241	607	607	1	4	ECK0404,JW0400	tcaccacattgatcaCgaccataccaataac	CTGTTCCCGCGAGTTTGTTTATTCCAACCTGCGTGAACTTACCGTTCACCA	G	0.05	0.03	0.14	0.31	0.46
tsx	431193	0.05	nucleoside channel%2C receptor of phage T6 and colicin K	SENSE	44.143	631	157.75	4	11	ECK0405,JW0401,nupA,T6rec	ggtactggcgctctcTtcgtcttttactgtc	AAACAGTGGCATACATATGAAAAAAACATTACTGGCAGCCGGTGCGGTACT	T	0.03	0.04	0.25	0.23	0.45
yajI	431400	136	putative lipoprotein	SENSE	2.59	858	858	0	3	Intergenic	ccgcccgaatgtgtgTaaacgtgaacgcaat	ATTGATAGTAAAAGTTTGCAACAAGGGCGAAAGTCAGTACAATCCCCGCCC	A	0.76	0.01	0.04	0.04	0.14
nrdR	432227	0	hypothetical protein	SENSE	205.87	958	159.667	6	41	ECK0407,JW0403,ribX,ybaD	ggtcaggacgccgtaTgcattgcccattctg	GTTGTATCGTCAGTTCAGGGTAAAATAGATTTCCGTTAACCACCTGGTCAG	G	0.08	0.1	0.12	0.25	0.46
nrdR	432367	0.31	hypothetical protein	SENSE	205.87	763	63.583	12	49	ECK0407,JW0403,ribX,ybaD	gtggcggagctggttAtgccgcgtgttgtaa	CGTCGGCAGTGTCTGGTGTGTAATGAACGTTTCACCACCTTTGAAGTGGCG	T	0.04	0.07	0.36	0.25	0.28
nrdR	432373	0.33	hypothetical protein	SENSE	205.87	1131	94.25	12	50	ECK0407,JW0403,ribX,ybaD	gagctggttatgccgCgtgttgtaaaaagca	CAGTGTCTGGTGTGTAATGAACGTTTCACCACCTTTGAAGTGGCGGAGCTG	G	0.07	0.03	0.19	0.39	0.31
nrdR	432471	0.55	hypothetical protein	SENSE	205.87	663	73.667	9	27	ECK0407,JW0403,ribX,ybaD	tccggtgagttccgaTgacgtcgaaatggca	TGAAGAGAAATTGCGTAGCGGAATGCTGCGGGCGCTGGAAAAACGTCCGGT	G	0.08	0.06	0.18	0.29	0.39
ribD	432692	0.01	fused diaminohydroxyphosphoribosylaminopyrimidine deaminase and 5-amino-6-(5-phosphoribosylamino) uracil reductase	SENSE	102.485	1111	138.875	8	29	ECK0408,JW0404,ribG,ybaE	ccgtgcaggacgagtAttacatggcgcgggc	ATATCAAAGAATTTGGCGAAGAGATCGCGCGCCTGGAGGACTAAGCCGTGC	T	0.08	0.04	0.16	0.21	0.52
ribD	433196	0.47	fused diaminohydroxyphosphoribosylaminopyrimidine deaminase and 5-amino-6-(5-phosphoribosylamino) uracil reductase	SENSE	102.485	1035	115	9	51	ECK0408,JW0404,ribG,ybaE	gccagtggatcacttCgccccaggcgcggcg	TTGGCGCATCGCTTGATGGTCGCACGGCGATGGCGAGCGGCGAAAGCCAGT	G	0.11	0.02	0.13	0.29	0.45
ribD	433227	0.5	fused diaminohydroxyphosphoribosylaminopyrimidine deaminase and 5-amino-6-(5-phosphoribosylamino) uracil reductase	SENSE	102.485	1376	152.889	9	48	ECK0408,JW0404,ribG,ybaE	tgatgtacaactactGcgcgcgcaaagtcat	GGCGAGCGGCGAAAGCCAGTGGATCACTTCGCCCCAGGCGCGGCGTGATGT	C	0.13	0.13	0.2	0.17	0.37
ribD	433284	0.55	fused diaminohydroxyphosphoribosylaminopyrimidine deaminase and 5-amino-6-(5-phosphoribosylamino) uracil reductase	SENSE	102.485	2805	350.625	8	39	ECK0408,JW0404,ribG,ybaE	gctggcggatgatccTgccttaacggtgcgt	ACTGCGCGCGCAAAGTCATGCCATTTTAACCAGCAGCGCCACGGTGCTGGC	G	0.05	0.03	0.25	0.24	0.43
ribD	433437	0.69	fused diaminohydroxyphosphoribosylaminopyrimidine deaminase and 5-amino-6-(5-phosphoribosylamino) uracil reductase	SENSE	102.485	934	103.778	9	16	ECK0408,JW0404,ribG,ybaE	cggcgaaacctggttCgcgcgtacgcaggaa	TAGCCAAAATCGCGTGACGCCGGTACATCGCATTGTGCAGCAGCCCGGCGA	G	0.03	0.03	0.17	0.25	0.51
ribD	433675	0.9	fused diaminohydroxyphosphoribosylaminopyrimidine deaminase and 5-amino-6-(5-phosphoribosylamino) uracil reductase	SENSE	102.485	647	80.875	8	28	ECK0408,JW0404,ribG,ybaE	agcgacgcccgcggaTtatgcacgctgccag	TTAGTCGATGAGCTGATTGTCTATATCGCACCTAAACTATTAGGCAGCGAC	T	0.05	0.18	0.24	0.09	0.45
ribD	433756	0.98	fused diaminohydroxyphosphoribosylaminopyrimidine deaminase and 5-amino-6-(5-phosphoribosylamino) uracil reductase	SENSE	102.485	555	92.5	6	34	ECK0408,JW0404,ribG,ybaE	catgtaggcccggatGtttgcctgcatttag	GAGAAATTAGCCGACGCCCCCCAATTTAAATTCAAAGAGATACGTCATGTA	T	0.24	0.06	0.19	0.28	0.23
ribE	434037	0.35	riboflavin synthase beta chain	SENSE	169.494	807	53.8	15	42	ECK0409,JW0405,ribH,ybaF	ttgtttgggtgcctgGtgcctatgagctgcc	ACGCACTGAAACGTATCGGTCAGGTAAAAGATGAAAACATTACCGTTGTTT	T	0.19	0.15	0.19	0.29	0.18
nusB	434487	0.3	transcription antitermination protein	SENSE	192.85	886	68.154	13	33	ECK0410,groNB,JW0406,ssaD,ssyB	caggatgtaaaagacGttgacgtcctgtact	TCCCAGAACGACATCGCTGATGTTGAATACCAGTTCCTGGCTGAACAGGAT	T	0.16	0.09	0.26	0.38	0.11
thiL	435019	0.16	thiamin-monophosphate kinase	SENSE	31.788	788	197	4	12	ECK0411,JW0407	ggtggcgggtaaccaTttcctccctgatatc	CAATATCCCCGAGAAACAGACCCTGGCGATCAGCACTGATACGCTGGTGGC	T	0.06	0.08	0.2	0.29	0.37
pgpA	436063	0.48	phosphatidylglycerophosphatase A	SENSE	125.742	626	89.429	7	18	ECK0412,JW0408,yajN	cgaaagacatgggtgTgcacgatcatggcag	TGATGCTGGGGATCTGTATCGGCGTCTATCTTTGTCATCAAACGGCGAAAG	G	0.04	0.03	0.05	0.31	0.57
pgpA	436325	0.99	phosphatidylglycerophosphatase A	SENSE	125.742	1314	164.25	8	20	ECK0412,JW0408,yajN	gccgctgggtattctGtcgtagttgtgcacc	CGGGGTGATTTCCGCAGGCATCCTGTATTTTATCGGTCATCACTGGCCGCT	T	0.01	0.05	0.17	0.4	0.37
yajO	436560	0.82	2-carboxybenzaldehyde reductase	ANTI	12.698	679	169.75	4	9	ECK0413,JW0409	caggccagcgcaactTgtgctcgtgtcgccc	GAAGTTCCGATAATCGGTGCGGCAATGCCCGGTTTACTCAACAACCAGGCC	G	0.09	0.05	0.17	0.26	0.43
dxs	437969	0.77	1-deoxyxylulose-5-phosphate synthase%2C thiamine-requiring%2C FAD-requiring	ANTI	29.889	701	701	1	5	ECK0414,JW0410,yajP	ccgaccgcgttgccaCgcgggtagcgcaccg	ATGCCTTTGCCAATTGGTAGTTTTTCCAGCGGCGTCAGTTCCACGCCGACC	G	0.03	0.06	0.13	0.34	0.44
dxs	438337	0.57	1-deoxyxylulose-5-phosphate synthase%2C thiamine-requiring%2C FAD-requiring	SENSE	29.889	634	317	2	11	ECK0414,JW0410,yajP	cggcatggtcgagttTtcacgtaaattcccg	AGACAACAAGCTGATGGCGATTACTCCGGCGATGCGTGAAGGTTCCGGCAT	T	0.03	0.05	0.21	0.28	0.42
dxs	439207	0.1	1-deoxyxylulose-5-phosphate synthase%2C thiamine-requiring%2C FAD-requiring	SENSE	29.889	882	441	2	11	ECK0414,JW0410,yajP	cgtggcgctgcactaTgtctacaacaccccg	TTCCAGCGGGCACTTCGCCTCCGGGCTGGGCACGGTCGAACTGACCGTGGC	G	0.05	0.03	0.15	0.19	0.58
dxs	439296	0.06	1-deoxyxylulose-5-phosphate synthase%2C thiamine-requiring%2C FAD-requiring	SENSE	29.889	627	313.5	2	17	ECK0414,JW0410,yajP	ctctgcgacgaactgCgccgctatttactcg	TCCACCCAGGAGTTACGACTGTTGCCGAAAGAGAGTTTACCGAAACTCTGC	G	0.05	0.03	0.15	0.35	0.43
dxs	439335	0.04	1-deoxyxylulose-5-phosphate synthase%2C thiamine-requiring%2C FAD-requiring	SENSE	29.889	863	431.5	2	11	ECK0414,JW0410,yajP	caggagttacgactgTtgccgaaagagagtt	TTTGATATTGCCAAATACCCGACCCTGGCACTGGTCGACTCCACCCAGGAG	T	0.2	0.19	0.1	0.1	0.41
yajR	445098	0.58	putative transporter	SENSE	20.919	962	962	1	8	ECK0421,JW5059	gcctttggctcggtcGtgcctttcattatct	CCGGCGGCTGAACACTGGAAGGTCTATCTGGCGACAATGCTAATCGCCTTT	T	0.02	0.08	0.3	0.22	0.39
yajR	445830	0.04	putative transporter	SENSE	20.919	1011	1011	1	6	ECK0421,JW5059	ggtttagggaccgtaTtctcgttgcgcatgc	ATGAACGATTATAAAATGACGCCAGGTGAGAGGCGCGCGACCTGGGGTTTA	T	0.07	0.07	0.29	0.35	0.22
cyoE	446851	0.09	protoheme IX farnesyltransferase	SENSE	70.042	2651	530.2	5	38	ECK0422,JW0418	gtgattgggggattcCtgctggcctcaaagg	CTGCAAGTAACGAAACCAGGCATCATCTTTGGCAACCTGATCTCGGTGATT	T	0.04	0.05	0.11	0.15	0.65
cyoC	447304	0.94	cytochrome o ubiquinol oxidase subunit III	SENSE	63.765	884	221	4	14	ECK0424,JW0420	tggtttggatctgtgTgttcactgttgttta	GTACCCGCATCATGTGCCTGAGCCTGTTCTGGCACTTCCTGGATGTGGTTT	G	0.06	0.06	0.18	0.32	0.39
cyoC	447569	0.51	cytochrome o ubiquinol oxidase subunit III	SENSE	63.765	886	177.2	5	11	ECK0424,JW0420	tggctggcgttgaccTggttgtttggtgccg	GCGGCTATCGCCATGTACAAAAACAACAAAAGCCAGGTTATCTCCTGGCTG	G	0.03	0.04	0.12	0.17	0.63
cyoB	448501	0.69	cytochrome o ubiquinol oxidase subunit I	SENSE	68.609	633	126.6	5	14	ECK0425,JW0421	aacctggggtaaacgCgcgttctggttctgg	GATGACCTACTGGTGGCCTAAAGCGTTCGGTTTCAAACTGAACGAAACCTG	G	0.03	0.02	0.04	0.2	0.71
cyoB	449076	0.4	cytochrome o ubiquinol oxidase subunit I	SENSE	68.609	614	55.818	11	35	ECK0425,JW0421	ctgggcacccatttcTttaccaacgatatgg	CCAATTCTGACGGTTACCGTCGCGTTGTTGACCCTGGATCGCTATCTGGGC	T	0.07	0.06	0.16	0.31	0.4
cyoB	449381	0.24	cytochrome o ubiquinol oxidase subunit I	SENSE	68.609	1056	88	12	28	ECK0425,JW0421	acgtttctctcggcgTgggcgaatttgcgca	ACAACTTAAGCTTCTGGTTTACCGTTGTTGGTGTGATTCTGGTTAACGTTT	G	0.04	0.13	0.41	0.17	0.25
cyoA	449972	0.91	cytochrome o ubiquinol oxidase subunit II	SENSE	106.643	937	93.7	10	26	ECK0426,JW0422	ctcacggtaagagcaTggacatgacccagcc	ACGTGAAACCAGACTTGTTTGCCGATGTAATTAACAAGTTTATGGCTCACG	G	0.01	0.05	0.06	0.21	0.68
cyoA	450068	0.81	cytochrome o ubiquinol oxidase subunit II	SENSE	106.643	738	73.8	10	29	ECK0426,JW0422	tcgaaaaactggccgCgcctagcgaatacaa	CAAAAGCGAAGCAGTCGCCGAACACCATGTCTGACATGGCTGCGTTCGAAA	G	0.1	0.05	0.2	0.37	0.28
cyoA	450625	0.22	cytochrome o ubiquinol oxidase subunit II	SENSE	106.643	848	70.667	12	41	ECK0426,JW0422	cgcctggaagtaccgTgcgagcaataaagat	GATGTTGATTGTCGTTATTCCCGCAATCTTGATGGCTGTTGGTTTCGCCTG	G	0.03	0.06	0.14	0.31	0.47
cyoA	450642	0.2	cytochrome o ubiquinol oxidase subunit II	SENSE	106.643	766	54.714	14	43	ECK0426,JW0422	ttgatggctgttggtTtcgcctggaagtacc	CTGACGGCATTTGGCCTGATGTTGATTGTCGTTATTCCCGCAATCTTGATG	T	0.34	0.12	0.19	0.19	0.16
cyoA	450796	0.04	cytochrome o ubiquinol oxidase subunit II	SENSE	106.643	585	58.5	10	35	ECK0426,JW0422	aagtttgggatggttGtcattatttgcaggc	CCCGTGGAATTGAGGTCGTTAAATGAGACTCAGGAAATACAATAAAAGTTT	T	0.13	0.08	0.32	0.3	0.16
ampG	452768	0	muropeptide transporter	SENSE	26.403	716	358	2	10	ECK0427,JW0423	gcctgtagacgcccaTgtccagtcaatattt	GCAGAACGCGCGTTAATTTCTGCCCTCTGGCCCGGTGCAAGCCGGGCCTGT	G	0.31	0.02	0.04	0.05	0.58
clpP	455868	-33	proteolytic subunit of ClpA-ClpP and ClpX-ClpP ATP-dependent serine proteases	SENSE	221.587	779	77.9	10	38	Intergenic	gttacaatcggtacaGcaggttttttcaatt	TGCCGTACCCATAACACAGGGACTAGCTGATAATCCGTCCATAAGGTTACA	C	0.18	0.04	0.18	0.38	0.22
clpP	455963	0.1	proteolytic subunit of ClpA-ClpP and ClpX-ClpP ATP-dependent serine proteases	SENSE	221.587	994	58.471	17	44	ECK0431,JW0427,lopP,wseA	ggtgccgatggtcatTgaacagacctcacgc	GTCATACAGCGGCGAACGAGATAACTTTGCACCCCATATGGCGCTGGTGCC	G	0.22	0.07	0.12	0.16	0.43
clpP	456073	0.28	proteolytic subunit of ClpA-ClpP and ClpX-ClpP ATP-dependent serine proteases	SENSE	221.587	1354	84.625	16	52	ECK0431,JW0427,lopP,wseA	tggctaacctgattgTggcgcagatgctgtt	TTAAGGAACGCGTCATTTTTCTGACTGGCCAGGTTGAAGACCACATGGCTA	G	0.08	0.12	0.34	0.22	0.25
clpP	456245	0.55	proteolytic subunit of ClpA-ClpP and ClpX-ClpP ATP-dependent serine proteases	SENSE	221.587	1708	65.692	26	71	ECK0431,JW0427,lopP,wseA	ctcgatgggcgctttCttgctgaccgcaggg	GTTTATCAAGCCTGATGTCAGCACCATCTGTATGGGCCAGGCGGCCTCGAT	T	0.12	0.02	0.19	0.15	0.52
clpP	456541	17	proteolytic subunit of ClpA-ClpP and ClpX-ClpP ATP-dependent serine proteases	SENSE	221.587	1222	67.889	18	89	Intergenic	gccagaggcgcaactGtgccgctatacttat	TGGAATACGGTCTGGTCGATTCGATTCTGACCCATCGTAATTGATGCCAGA	T	0.03	0.01	0.08	0.26	0.62
clpX	456602	-48	ATPase and specificity subunit of ClpX-ClpP ATP-dependent serine protease	SENSE	169.869	953	56.059	17	82	Intergenic	cgcctgagaatggcaTttgcgtcgtcgtgtg	TGCCGCTATACTTATCCAGGGCGGCACAACGCTGTAAGCGGCTTGCGCCTG	T	0.06	0.04	0.09	0.23	0.58
clpX	456614	-36	ATPase and specificity subunit of ClpX-ClpP ATP-dependent serine protease	SENSE	169.869	3818	224.588	17	68	Intergenic	gcatttgcgtcgtcgTgtgcggcacaaagaa	TATCCAGGGCGGCACAACGCTGTAAGCGGCTTGCGCCTGAGAATGGCATTT	G	0.13	0.06	0.2	0.3	0.31
clpX	456725	0.06	ATPase and specificity subunit of ClpX-ClpP ATP-dependent serine protease	SENSE	169.869	925	51.389	18	45	ECK0432,JW0428,lopC	agccagcatgaagtgCgcaagctgattgccg	AAAGATGGCTCAGGCAAATTGCTGTATTGCTCTTTTTGCGGCAAAAGCCAG	G	0.02	0.04	0.12	0.2	0.62
clpX	456853	0.16	ATPase and specificity subunit of ClpX-ClpP ATP-dependent serine protease	SENSE	169.869	835	59.643	14	42	ECK0432,JW0428,lopC	gctaccgacgccgcaTgaaattcgcaaccac	TCGCGAAGAGATTAAAGAAGTTGCACCGCATCGTGAACGCAGTGCGCTACC	G	0.02	0.02	0.19	0.1	0.67
clpX	456987	0.26	ATPase and specificity subunit of ClpX-ClpP ATP-dependent serine protease	SENSE	169.869	1272	60.571	21	83	ECK0432,JW0428,lopC	tcgagttgggcaaaaGtaacattctgctgat	ACAACCATTACAAACGTCTGCGCAACGGCGATACCAGCAATGGCGTCGAGT	T	0.15	0.11	0.31	0.18	0.25
clpX	457030	0.3	ATPase and specificity subunit of ClpX-ClpP ATP-dependent serine protease	SENSE	169.869	2281	99.174	23	88	ECK0432,JW0428,lopC	ttccggtaaaacgctGctggctgaaacgctg	CGTCGAGTTGGGCAAAAGTAACATTCTGCTGATCGGTCCGACCGGTTCCGG	C	0	0	0.33	0.31	0.36
clpX	457060	0.32	ATPase and specificity subunit of ClpX-ClpP ATP-dependent serine protease	SENSE	169.869	1151	50.043	23	93	ECK0432,JW0428,lopC	ggcgcgcctgctggaTgttccgttcaccatg	GATCGGTCCGACCGGTTCCGGTAAAACGCTGCTGGCTGAAACGCTGGCGCG	G	0.01	0.03	0.17	0.24	0.54
clpX	457193	0.43	ATPase and specificity subunit of ClpX-ClpP ATP-dependent serine protease	SENSE	169.869	1007	62.938	16	46	ECK0432,JW0428,lopC	cagcgtggtattgtcTacatcgatgaaatcg	ATTCAGAAGCTGTTGCAGAAATGCGACTACGATGTCCAGAAAGCACAGCGT	A	0.11	0.05	0.24	0.25	0.36
clpX	457753	0.87	ATPase and specificity subunit of ClpX-ClpP ATP-dependent serine protease	SENSE	169.869	1783	81.045	22	52	ECK0432,JW0428,lopC	ggcgcgtaaaaccggTgcccgtggcctgcgt	GGAATTCCGTGACGAGGCGCTGGATGCTATCGCTAAGAAAGCGATGGCGCG	G	0.03	0.03	0.23	0.23	0.48
clpX	457904	0.98	ATPase and specificity subunit of ClpX-ClpP ATP-dependent serine protease	SENSE	169.869	691	57.583	12	33	ECK0432,JW0428,lopC	ggcaagccggaagcgCaacaggcatctggtg	GACGAGTCGGTAATTGATGGTCAAAGCAAACCGTTGCTGATTTATGGCAAG	A	0	0.02	0.05	0.54	0.39
lon	458067	-45	DNA-binding ATP-dependent protease La	SENSE	101.43	886	126.571	7	29	Intergenic	gcgtgaagcacagtcGtgtcatctgattacc	TGTGGGGGAAACATCCCCATATACTGACGTACATGTTAATAGATGGCGTGA	T	0.04	0.03	0.16	0.36	0.42
lon	458219	0.05	DNA-binding ATP-dependent protease La	SENSE	101.43	1182	98.5	12	39	capR,deg,dir,ECK0433,JW0429,lonA,lopA,muc	cgggcgggaaaaatcTatccgttgtctggaa	GCGCGATGTGGTGGTTTATCCGCACATGGTCATCCCCTTATTTGTCGGGCG	A	0.02	0.04	0.04	0.23	0.67
lon	458249	0.06	DNA-binding ATP-dependent protease La	SENSE	101.43	582	52.909	11	45	capR,deg,dir,ECK0433,JW0429,lonA,lopA,muc	agcggcgatggaccaTgataaaaaaattatg	CATCCCCTTATTTGTCGGGCGGGAAAAATCTATCCGTTGTCTGGAAGCGGC	G	0.02	0.04	0.23	0.26	0.45
lon	458399	0.12	DNA-binding ATP-dependent protease La	SENSE	101.43	1867	133.357	14	45	capR,deg,dir,ECK0433,JW0429,lonA,lopA,muc	ggtcgaggggttacaGcgcgcgcgtatttct	TATATTGCAGATGCTGAAACTGCCTGACGGCACCGTCAAAGTGCTGGTCGA	C	0.08	0.06	0.16	0.31	0.39
lon	458601	0.21	DNA-binding ATP-dependent protease La	SENSE	101.43	1111	111.1	10	34	capR,deg,dir,ECK0433,JW0429,lonA,lopA,muc	atcgacgatccggcgCgtctggcggatacca	CTGAACAAAAAAATCCCACCAGAAGTGCTGACGTCGCTGAATAGCATCGAC	G	0.03	0.07	0.17	0.15	0.59
lon	459096	0.42	DNA-binding ATP-dependent protease La	SENSE	101.43	643	64.3	10	25	capR,deg,dir,ECK0433,JW0429,lonA,lopA,muc	cattatggtctggagCgcgtgaaagatcgaa	GTCAAAAAAGACCTGCGTCAGGCGCAGGAAATCCTTGATACCGACCATTAT	G	0.21	0.14	0.17	0.26	0.21
lon	459429	0.56	DNA-binding ATP-dependent protease La	SENSE	101.43	829	59.214	14	31	capR,deg,dir,ECK0433,JW0429,lonA,lopA,muc	gatccggcctctgcaCtgcttgaagtgctgg	TTCCTGCTCGATGAGATCGACAAAATGTCTTCTGACATGCGTGGCGATCCG	T	0.04	0.08	0.16	0.13	0.6
lon	459722	0.68	DNA-binding ATP-dependent protease La	SENSE	101.43	688	62.545	11	27	capR,deg,dir,ECK0433,JW0429,lonA,lopA,muc	tcgttactacacccgTgaggcgggcgtgcgt	AAAAGGTGAGCTGACCGTCGACGATAGCGCCATTATCGGCATTATTCGTTA	G	0.05	0.06	0.18	0.37	0.34
lon	459960	0.79	DNA-binding ATP-dependent protease La	SENSE	101.43	800	53.333	15	39	capR,deg,dir,ECK0433,JW0429,lonA,lopA,muc	accattgaaaccgcaTgtgttccgggtaaag	CAGGTAACCGGTCTGGCGTGGACGGAAGTGGGCGGTGACTTGCTGACCATT	G	0.06	0.04	0.12	0.32	0.45
lon	460452	0.99	DNA-binding ATP-dependent protease La	SENSE	101.43	1586	158.6	10	27	capR,deg,dir,ECK0433,JW0429,lonA,lopA,muc	tctggtatgcaggttGtgactgcaaaatagt	AAGCGCATTGAGGAAGTTCTGACTCTGGCGCTGCAAAATGAACCGTCTGGT	T	0.05	0.09	0.16	0.18	0.52
ppiD	461450	0.17	periplasmic folding chaperone%2C has an inactive PPIase domain	SENSE	29.461	1163	387.667	3	7	ECK0435,JW0431,ybaU	gctgctggatcagtaCgcacgtgagctgaaa	GAAAACCCTGCGTCAACAGGTGCTGAATCGTCTGATCGACGAGGCGCTGCT	G	0	0.03	0.13	0.12	0.72
ppiD	461594	0.24	periplasmic folding chaperone%2C has an inactive PPIase domain	SENSE	29.461	2058	1029	2	9	ECK0435,JW0431,ybaU	gaccgccgatcagtaCgcccaggcgctgcgt	ATTTGATAACAGCCGCTATAACGGTATCCTCAACCAGATGGGGATGACCGC	G	0.02	0.01	0.14	0.22	0.61
ybaO	467606	-1	putative DNA-binding transcriptional regulator	SENSE	217.583	1834	1834	1	39	Intergenic	tctctgtggaagggcTatgttagataaaatt	TTGTCGTGATTTCACCTTTAAAATAAAATTAAAAGAGAAAAAAATTCTCTG	A	0.1	0.12	0.35	0.33	0.11
ybaO	467657	0.11	putative DNA-binding transcriptional regulator	SENSE	217.583	631	90.143	7	55	ECK0441,grp?,JW0437	actgcagcaggattgCaccctctctttgcag	TGGAAGGGCTATGTTAGATAAAATTGACCGTAAGCTGCTGGCCTTACTGCA	A	0.07	0.14	0.09	0.19	0.52
ybaO	467845	0.52	putative DNA-binding transcriptional regulator	SENSE	217.583	1198	70.471	17	42	ECK0441,grp?,JW0437	acagcagcgaatggtAttgccgctttgtcac	TAGGCCTCGGCCTGACCGCTTTTGTGCTGATAAAAACGCAACATCACAGCA	T	0.12	0.19	0.32	0.16	0.22
ybaO	467987	0.83	putative DNA-binding transcriptional regulator	SENSE	217.583	910	53.529	17	34	ECK0441,grp?,JW0437	gcgtctggtaaacagCgtgccggggctgtcg	GCGCGTCCAGGTTGCCGACATGAAACGCTACGACGAGTTTTATAAGCGTCT	G	0.02	0.04	0.24	0.31	0.39
mdlA	468343	0.14	fused predicted multidrug transporter subunits of ABC superfamily: ATP-binding components	SENSE	77.069	783	78.3	10	30	ECK0442,JW0438,mdl	ggtattgctgtttggTgcgtcttatcaactg	GGTGCTGATTGCCGTTGTGGTTTATCTCCTGCGTTACGTCTGGCGGGTATT	G	0	0.02	0.16	0.29	0.52
mdlA	468535	0.25	fused predicted multidrug transporter subunits of ABC superfamily: ATP-binding components	SENSE	77.069	675	84.375	8	30	ECK0442,JW0438,mdl	ggtgatgggctgcgcTgtgttgattatgatg	CGTGTTTGCCGCCGGAGAAGGGGTGCTGACGCTGGTGGATTCACTGGTGAT	G	0.03	0.03	0.19	0.44	0.3
mdlA	469272	0.66	fused predicted multidrug transporter subunits of ABC superfamily: ATP-binding components	SENSE	77.069	1766	441.5	4	48	ECK0442,JW0438,mdl	tcagcgagggggataTtcgctttcatgatat	CCGGCAAAAGTACCCTGTTGTCGCTCATTCAGCGTCATTTCGACGTCAGCG	T	0.11	0.08	0.29	0.16	0.36
mdlA	469357	0.71	fused predicted multidrug transporter subunits of ABC superfamily: ATP-binding components	SENSE	77.069	687	114.5	6	57	ECK0442,JW0438,mdl	ccagacgccattcctTttttctgacactgtg	GAAGTTACAACTCGATAGCTGGCGTAGCCGCCTGGCGGTAGTTAGCCAGAC	T	0.01	0.08	0.1	0.45	0.37
mdlB	470069	0.12	fused predicted multidrug transporter subunits of ABC superfamily: ATP-binding components	SENSE	34.458	673	168.25	4	18	ECK0443,JW5061,mdl	agggctggctgcggcGtatgttgggctgcaa	CGACAATATGGTAGCGAAAAATAACCTGCCGTTGAAAGTGGTTGCAGGGCT	T	0.03	0.15	0.23	0.07	0.51
ffs	475681	0.08	NA	SENSE	6720.23	1639	204.875	8	76	ECK0449,JWR0009	ctcaatgggggctctGttggttctcccgcaa	CCGGGGCAGCAGTGATAATGCGCCTGCGCGTTGGTTCTCAACGCTCTCAAT	T	0.19	0.06	0.17	0.25	0.34
ffs	475753	0.72	NA	SENSE	6720.23	1970	115.882	17	78	ECK0449,JWR0009	aaggcagatgacgcgTgtgccgggatgtagc	GCAACGCTACTCTGTTTACCAGGTCAGGTCCGGAAGGAAGCAGCCAAGGCA	G	0.04	0.17	0.16	0.12	0.51
ylaB	477659	0.12	putative membrane-anchored cyclic-di-GMP phosphodiesterase	SENSE	69.259	939	52.167	18	48	ECK0451,JW5062	gacacaagggaaagaTgcgctgcaggagctg	GGATACCTATTCCTCCCGCGTCGCTATTCGAGCCAATAAGGTGGCGACACA	G	0.05	0.01	0.04	0.08	0.82
ylaB	477776	0.04	putative membrane-anchored cyclic-di-GMP phosphodiesterase	SENSE	69.259	3149	116.63	27	71	ECK0451,JW5062	agtattgctgcctgtCggcttaagcatctgg	AACACGACATCTGGTCGGCCTTATTTCGGGAGTACTGATTCTTTCAGTATT	G	0.11	0.24	0.25	0.16	0.25
ylaC	478159	0.67	inner membrane protein%2C DUF1449 family	SENSE	860.214	6758	87.766	77	171	ECK0452,JW5063	gcgaatggtacaacaCgcgctttgtacctgc	GCTATGAAGATATCGACGTGCTGGATTTCCGCGTTTGCTATAACGGCGAAT	G	0.08	0.07	0.17	0.26	0.42
maa	478871	0.49	maltose O-acetyltransferase	SENSE	791.674	4137	52.367	79	226	ECK0453,JW0448,ylaD	gcgtgatgcttgatgTctgccctattcgcat	GCTATAACATTTTTCTCGGTAATAATTTTTTCGCCAACTTCGATTGCGTGA	C	0.06	0.08	0.3	0.26	0.3
maa	479081	0.11	maltose O-acetyltransferase	SENSE	791.674	3163	51.852	61	201	ECK0453,JW0448,ylaD	cggcagatgagacgtTatctcgcgatcgcct	TGAGCACAGAAAAAGAAAAGATGATTGCTGGTGAGTTGTATCGCTCGGCAG	A	0.12	0.05	0.16	0.21	0.47
hha	479380	0.7	modulator of gene expression%2C with H-NS	SENSE	4102.67	2020	57.714	35	94	ECK0454,JW0449	cgcagatcaccgcctCgccgaattgaccatg	TAAATACGAATTATCAGATAATGAACTGGCGGTATTTTACTCAGCCGCAGA	G	0.05	0.02	0.07	0.12	0.74
hha	479534	-2	modulator of gene expression%2C with H-NS	SENSE	4102.67	6464	92.343	70	168	Intergenic	caaccataggtagaaGtatgtccgaaaaacc	TGCGACGAAAGAGAATCCTGCGAGTTTATCTTGTTAGAATTATTACAACCA	T	0.34	0.11	0.18	0.19	0.18
tomB	479766	0.44	Hha toxicity attenuator%3B conjugation-related protein	SENSE	991.848	2187	60.75	36	98	ECK0455,JW0450,ybaJ	tgattgagcatattgCgaccttcgcacttaa	GGGTAAACGACCCAACCTCGGCGATCAACCTCCAGTTGAATGAACTGATTG	G	0.06	0.04	0.07	0.27	0.57
tomB	480090	-158	Hha toxicity attenuator%3B conjugation-related protein	SENSE	991.848	1194	149.25	8	43	Intergenic	agtgagtcctgtcccGcttccttcctaattg	GAGCAAACTGCTTTTACCTGCTGCGGGTTAGTGCTAGTATGAAAAAGTGAG	C	0.97	0.02	0	0.01	0
acrB	481918	0.54	multidrug efflux system protein	SENSE	38.537	943	188.6	5	18	acrE,ECK0456,JW0451	agatgaggaccagggCgtgtttatgaccatg	CGGCATGGCCTATCTGTTCGTGCGTCTGCCAAGCTCCTTCTTGCCAGATGA	G	0.15	0.12	0.35	0.2	0.18
acrB	482404	0.39	multidrug efflux system protein	SENSE	38.537	635	127	5	12	acrE,ECK0456,JW0451	cctgttggtggatgaCgccatcgttgtggta	CTCGATAAACACGCTAACAATGTTCGGGATGGTGCTCGCCATCGGCCTGTT	G	0.07	0.07	0.15	0.3	0.42
acrB	482849	0.25	multidrug efflux system protein	SENSE	38.537	731	182.75	4	15	acrE,ECK0456,JW0451	aggatggttcccgcgTgctgctgcgtgacgt	TGACCTCTACTGAAGAGTTCGGCAAAATCCTGCTGAAAGTGAATCAGGATG	G	0.09	0.08	0.31	0.17	0.34
acrB	483113	0.16	multidrug efflux system protein	SENSE	38.537	965	160.833	6	13	acrE,ECK0456,JW0451	gccgtacgtcgggcgTgggtgatgttcagtt	AGGATATCTCCGACTACGTGGCGGCGAATATGAAAGATGCCATCAGCCGTA	G	0.02	0.05	0.25	0.16	0.52
acrB	483279	0.11	multidrug efflux system protein	SENSE	38.537	721	144.2	5	20	acrE,ECK0456,JW0451	cagctggcgatgccgTtgctgccgcaagaag	GGTACTGATGCGGATATCGCGCAGGTTCAGGTGCAGAACAAACTGCAGCTG	T	0.09	0.04	0.34	0.32	0.21
acrA	483964	0.74	multidrug efflux system	SENSE	74.125	727	145.4	5	19	ECK0457,JW0452,lir,Mb,mbl,mtcA,nbsA,sipB	ccgggtatgttcgtgCgcgcacgtctggaag	ATCACCCTACGCGCTATCTTCCCGAACCCGGATCACACTCTGCTGCCGGGT	G	0.04	0.06	0.36	0.12	0.43
acrA	484145	0.59	multidrug efflux system	SENSE	74.125	631	105.167	6	14	ECK0457,JW0452,lir,Mb,mbl,mtcA,nbsA,sipB	ggaactggcgaatggCacgctgaaacaagag	CGTTGATGTGACCCAGTCCAGCAACGACTTCCTGCGCCTGAAACAGGAACT	A	0.02	0.03	0.38	0.36	0.2
acrA	484639	0.17	multidrug efflux system	SENSE	74.125	4603	575.375	8	30	ECK0457,JW0452,lir,Mb,mbl,mtcA,nbsA,sipB	cggatcgcagaagttCgtcctcaagttagcg	CCTCTGCAGATCACAACCGAGCTTCCGGGTCGCACCAGTGCCTACCGGATC	G	0.04	0.04	0.14	0.21	0.57
acrA	484801	0.04	multidrug efflux system	SENSE	74.125	591	118.2	5	18	ECK0457,JW0452,lir,Mb,mbl,mtcA,nbsA,sipB	ctggcggtcgttctgAtgctctcaggcagct	GACACTCGAGGTTTACATATGAACAAAAACAGAGGGTTTACGCCTCTGGCG	T	0.02	0.02	0.07	0.09	0.81
mscK	487991	0.66	mechanosensitive channel protein%2C intermediate conductance%2C K+ regulated	SENSE	25.805	566	188.667	3	10	aefA,ECK0459,JW0454,kefA,pnuH	ccagacggtactgcgTggcttaagcgtagcg	CTGGATTGAAACCGTTTATCTGGTGATCATCTGGAACCTGCTGTACCAGAC	G	0.02	0.02	0.28	0.28	0.4
mscK	488297	0.75	mechanosensitive channel protein%2C intermediate conductance%2C K+ regulated	SENSE	25.805	2400	1200	2	16	aefA,ECK0459,JW0454,kefA,pnuH	caccatgggcagtctGttgtttgcgattatc	GCATTACAACGGCACTGAAGCTGGCGCTGCGGTGGTGAAAAACGTCACCAT	T	0.12	0.04	0.13	0.31	0.4
ybaM	489496	-1	hypothetical protein	SENSE	337.709	584	584	0	5	Intergenic	tagcaatggagagaaTatgtcactggaaaat	CATGCGCTGGAAAAAATCGAAAACAGGTTAGCGCGTTTAACCCGCTAGCAA	A	0.13	0.04	0.16	0.13	0.54
dnaX	492650	0.69	DNA polymerase III/DNA elongation factor III%2C tau and gamma subunits	SENSE	21.356	1273	636.5	2	7	dnaZ,ECK0464,JW0459	gccggtgaataacgcTgcgctggaaagactg	AACCAAAGCAAAAAAGAGTGAACCGGCAGCCGCTACCCGCGCGCGGCCGGT	G	0.05	0.04	0.36	0.3	0.25
recR	493750	0.2	gap repair protein	SENSE	36.932	713	356.5	2	10	ECK0466,JW0461	atcgtagcggcgggaTgcgtctggcgcaggc	GCCCGAAGTCGGCGCAGCGTATGGCGTTCACGCTGCTTCAGCGCGATCGTA	G	0.05	0.09	0.15	0.19	0.52
htpG	494492	0.08	protein refolding molecular co-chaperone Hsp90%2C Hsp70-dependent%3B heat-shock protein%3B ATPase	SENSE	81.279	1636	163.6	10	37	ECK0467,JW0462	agctgcgtttccgtgCgctctctaacccgga	TCTTCCTGCGTGAGCTTATCTCTAACGCCTCCGATGCGGCGGACAAGCTGC	G	0.06	0.13	0.48	0.31	0.03
htpG	494533	0.1	protein refolding molecular co-chaperone Hsp90%2C Hsp70-dependent%3B heat-shock protein%3B ATPase	SENSE	81.279	583	53	11	40	ECK0467,JW0462	ggtgatggcgaactaCgcgttcgtgtctctt	GACAAGCTGCGTTTCCGTGCGCTCTCTAACCCGGACCTGTACGAAGGTGAT	G	0.04	0.01	0.12	0.44	0.39
htpG	494917	0.31	protein refolding molecular co-chaperone Hsp90%2C Hsp70-dependent%3B heat-shock protein%3B ATPase	SENSE	81.279	546	68.25	8	19	ECK0467,JW0462	ttcctcgatgactggCgcgtgcgttccatca	CGTGGTACTGAAATCACCCTGCATCTGCGTGAAGGCGAAGACGAGTTCCTC	G	0.03	0.04	0.18	0.28	0.47
htpG	495263	0.49	protein refolding molecular co-chaperone Hsp90%2C Hsp70-dependent%3B heat-shock protein%3B ATPase	SENSE	81.279	768	54.857	14	32	ECK0467,JW0462	agcgtgtgttcatcaTggacgacgcagaaca	ATATGTGGAACCGCGATCATAAACACGGCCTGAAACTGTATGTTCAGCGTG	G	0.03	0.16	0.23	0.18	0.4
htpG	495386	0.56	protein refolding molecular co-chaperone Hsp90%2C Hsp70-dependent%3B heat-shock protein%3B ATPase	SENSE	81.279	643	71.444	9	24	ECK0467,JW0462	cggtaacgcgtaaccTgcgcaatgcgctgac	GCGATCTGCCGCTGAACGTTTCCCGTGAAATCCTCCAGGACAGCACGGTAA	G	0.09	0.02	0.23	0.25	0.42
htpG	495885	0.82	protein refolding molecular co-chaperone Hsp90%2C Hsp70-dependent%3B heat-shock protein%3B ATPase	SENSE	81.279	1662	118.714	14	28	ECK0467,JW0462	tccgttcatcgaccgTgtgaaagccctgctc	TGACGAAGTTGATGAGAGCGCGAAAGAAGCGGAGAAAGCACTGACTCCGTT	G	0.01	0.02	0.28	0.23	0.46
htpG	496148	0.96	protein refolding molecular co-chaperone Hsp90%2C Hsp70-dependent%3B heat-shock protein%3B ATPase	SENSE	81.279	1258	104.833	12	22	ECK0467,JW0462	tggatcaggcgctgcTggcagaacgcggcac	ATACTGAAGATGAAGCGAAGTTCAGCGAGTGGGTAGAACTGCTGCTGGATC	G	0.02	0.05	0.34	0.11	0.46
hemH	497470	0.2	ferrochelatase	SENSE	41.154	961	192.2	5	21	ECK0469,JW0464,popA,visA	gcgtgtggcgaagctGtatgcctctgtctgg	ATGGTGGCCATTGCTGCGCGGCGTGATTTTGCCGCTGCGCTCGCCGCGTGT	T	0.07	0.04	0.08	0.31	0.5
aes	498282	0.95	acetyl esterase	ANTI	19.364	746	373	2	9	ECK0470,JW0465,ybaC	cgtcgcgaagagcctCgtcggcggttttcat	TTGTTGCCGCGTATCGCTAAAGCTGAGCGGTAAAGAACTGAGCGCCGTCGC	G	0.03	0.01	0.05	0.14	0.76
gsk	500243	0.69	inosine/guanosine kinase	ANTI	11.27	561	140.25	4	23	ECK0471,JW0466	ttttacgtttcgcttCgtcttcggtaaagcc	ACTGGTTGAATTCCGCTATAGCGCCCGGCAGCAGCGGATGCTGGGTTTTAC	G	0.03	0.05	0.13	0.16	0.63
gsk	500255	0.69	inosine/guanosine kinase	ANTI	11.27	1198	299.5	4	20	ECK0471,JW0466	gcggatgctgggtttTacgtttcgcttcgtc	GGCTAAACTCATACTGGTTGAATTCCGCTATAGCGCCCGGCAGCAGCGGAT	A	0.04	0.04	0.36	0.13	0.43
ybaL	501007	0.87	putative transporter with NAD(P)-binding Rossmann-fold domain	SENSE	56.67	1582	395.5	4	14	ECK0472,JW0467,ylaA	tgtgcaaaatggctgAtcctgacgattccca	GGCAATGCGGCGAACGAAGAAATTATGCAACTGGCGCATCTGGAATGTGCA	T	0.08	0.07	0.28	0.31	0.26
fsr	503879	0.03	putative fosmidomycin efflux system	SENSE	18.767	548	548	1	1	ECK0473,JW0468	tgtggcgggcgcggcTgcgtcaacgaccaag	CTGAAAAAGTGACTTTCCTATGGCAATGAGTGAACAACCCCAGCCTGTGGC	G	0.03	0.05	0.16	0.14	0.61
chiX	506511	1	NA	SENSE	1193.62	942	942	0	2	ECK4396,er13,micM,rybC,sroB	tattggccattttttTagcgcaacatttgcg	ATAATAATAAAAAAATGAAATTCCTCTTTGACGGGCCAATAGCGATATTGG	A	0.47	0.22	0.15	0.1	0.05
ybaP	507145	0.2	conserved protein%2C TraB family	SENSE	53.29	4868	2434	2	18	ECK0476,JW0471	cccctgcccacccgtTtgctcaaaaagctca	TTTCATCTGATTGGCAGTATTCATATGGGTAGCCACGATATGGCTCCCCTG	T	0.05	0.03	0.12	0.11	0.69
cueR	513295	0.19	DNA-binding transcriptional activator of copper-responsive regulon genes	SENSE	72.069	905	905	1	5	ECK0481,JW0476,ybbI	gagaaggggctggtgAcgccgccgatgcgca	GCAAAAATTACCGGCCTGACCAGCAAAGCCATTCGCTTCTATGAAGAGAAG	C	0.02	0.03	0.19	0.26	0.5
ybbJ	513783	0.66	inner membrane protein that stimulates the ftsH htpX mutant suppressor activity of QmcA	SENSE	114.037	858	429	2	9	ECK0482,JW5065	ctgattggccgacgtTttgtgctggaatctc	GAACAAAAGCACAGCGATAGTCATTTAAACCAGCGCGGGCAGCAGCTGATT	T	0.14	0.09	0.2	0.42	0.15
qmcA	514236	0.83	multicopy suppressor of ftsH htpX double mutant%3B membrane-anchored predicted protease with C-terminal cytoplasmic PHB domain	SENSE	61.105	685	171.25	4	11	ECK0483,JW0478,ybbK	ggcggtgaactacttCgtagcgcagaaatac	CGCCACCAAAATGGTGTCTGAAGCTATCGCCTCCGGTGATATTCAGGCGGT	G	0.02	0.02	0.3	0.36	0.3
qmcA	514418	0.63	multicopy suppressor of ftsH htpX double mutant%3B membrane-anchored predicted protease with C-terminal cytoplasmic PHB domain	SENSE	61.105	668	334	2	13	ECK0483,JW0478,ybbK	gcggaagggatccgtCaggcggaaatcctca	GCGCAGATGAAAGCGGAACGTACCAAACGCGCTTACATTCTTGAAGCGGAA	A	0.03	0	0.16	0.19	0.62
ybbM	516602	16	inner membrane protein%2C UPF0014 family	ANTI	23.444	677	225.667	3	17	Intergenic	ccggatgcgatgctgCgcatccggcatcgca	CATTGTTGTATTGATATTCCGTTGATCGGCACATGAACCACAACGCCGGAT	G	0.01	0.04	0.08	0.32	0.54
ybbN	516705	0.93	DnaK co-chaperone%2C thioredoxin-like protein	ANTI	43.122	634	158.5	4	16	ECK0486,JW5067	ccagtgcatcacccgTacccagcgcagcgag	AATATCAATACAACAATGCATACAGCTGGCGGCGATACTTCGACGCCAGTG	A	0.04	0.02	0.09	0.37	0.48
ybbN	517264	0.28	DnaK co-chaperone%2C thioredoxin-like protein	SENSE	43.122	571	190.333	3	11	ECK0486,JW5067	gcgtgcgattccgacCgtgtatctgttccag	GCTGGACTGCGACGCGGAGCAGATGATTGCCGCGCAGTTTGGTCTGCGTGC	G	0.07	0.03	0.26	0.33	0.31
tesA	518393	0.95	multifunctional acyl-CoA thioesterase I and protease I and lysophospholipase L1	SENSE	38.774	1374	1374	1	2	apeA,ECK0488,JW0483,pldC	ctggatggcgaagcaGttgcagcctttagta	TGACGGTATTCATCCCAACCGCGACGCCCAGCCGTTTATTGCCGACTGGAT	T	0.03	0.06	0.14	0.17	0.6
tesA	518503	0.78	multifunctional acyl-CoA thioesterase I and protease I and lysophospholipase L1	SENSE	38.774	2199	2199	1	3	apeA,ECK0488,JW0483,pldC	tttgatgttccgctgCtgcccttttttatgg	TATAATGAAGCCTTTAGCGCCATTTACCCCAAACTCGCCAAAGAGTTTGAT	T	0.17	0.11	0.13	0.25	0.34
ybbC	527397	224	hypothetical protein	SENSE	102.825	663	663	0	5	Intergenic	agggctggaggggggAtggagtctgtatgcg	GTACTACGATCCGTTGCAGGGGCGGTATATCACTCAGGACCCGATAGGGCT	T	0.26	0.48	0.12	0.03	0.11
ybbC	527782	609	hypothetical protein	SENSE	102.825	584	584	1	0	Intergenic	gaccatgggttgacaTgtccatcaacaacag	CATTCTGAAATGATTGAAGATAATAAAAAAGACTTGGCTGTAAATGACCAT	G	0.06	0.02	0.11	0.37	0.44
selU	528265	1091	tRNA 2-selenouridine synthase%2C selenophosphate-dependent	ANTI	6.833	1204	401.333	3	9	Intergenic	gggcaaggggatggtGtaaaccttttttttg	GATCCAGATACAAAAAAAGTGTGGTGTAAATATGGTAAGATACCAGGGCAA	T	0.25	0.04	0.36	0.15	0.2
selU	529518	0.85	tRNA 2-selenouridine synthase%2C selenophosphate-dependent	ANTI	6.833	884	442	2	10	ECK0496,JW0491,selE,ybbB	gccggtggtgagttgCgttgtcagtgctgca	TTCTTCAAGTAACGGCACCAGCCAGGCCAGATGACCGTCGGTGCTGCCGGT	G	0	0.02	0.12	0.26	0.59
glxR	535767	-43	tartronate semialdehyde reductase%2C NADH-dependent	SENSE	1.528	5077	5077	0	30	Intergenic	ttggcaggggatcgtGttgtctgaattcagg	TTAAAACGTAACGCTATTCAGACAATGCTTTTTTAGGCCGCTAAGTTGGCA	T	0.12	0.06	0.19	0.27	0.37
ylbA	543126	0.18	hypothetical protein	ANTI	4.529	631	631	0	2	ECK0508,glxB6,JW0503	ttggcgtggagaggaTtgtcgcgtcacaatt	TTTGATGCAGTGTGACCAGATAATCAACAAAAGAGGCACCCAGCTTTGGCG	T	0.13	0.09	0.2	0.18	0.4
folD	556778	0.21	bifunctional 5%2C10-methylene-tetrahydrofolate dehydrogenase/ 5%2C10-methylene-tetrahydrofolate cyclohydrolase	SENSE	52.944	1223	305.75	4	16	ads,ECK0522,JW0518	tgtgaagaagtcgggTtcgtctcccgctctt	AGTAACCCTGCATCGCAAATTTATGTCGCAAGCAAACGCAAGGCTTGTGAA	T	0.08	0.06	0.24	0.24	0.38
folD	557065	-101	bifunctional 5%2C10-methylene-tetrahydrofolate dehydrogenase/ 5%2C10-methylene-tetrahydrofolate cyclohydrolase	SENSE	52.944	754	754	1	7	Intergenic	ttcgcaagaggtcgcTtcacgcgataaatct	GGACGAAAAATGAAGCTTTCAGTCTCAGCGACGGTGCGCCTCACCTTCGCA	T	0.11	0.07	0.34	0.21	0.27
sfmD	558926	0	putative outer membrane export usher protein	ANTI	44.748	1491	497	3	35	ECK0525,fimD,JW0521	ccgtagtagtgggtaTtttcataattagctc	AATAACAAATTCCGGCCAGACACCAGGTATACCTCTGCGGAATATCCGTAG	T	0.14	0.08	0.28	0.29	0.21
sfmD	558986	0.03	putative outer membrane export usher protein	ANTI	44.748	812	812	1	36	ECK0525,fimD,JW0521	aaatggcaagagatgAataacaaattccggc	ATGCCGGGTTGAAATAACTTTCCGCATAGCTTAAAAAGGAGGGTAAAATGG	A	0.01	0.01	0.26	0.33	0.38
sfmD	559770	0.33	putative outer membrane export usher protein	SENSE	44.748	983	327.667	3	13	ECK0525,fimD,JW0521	ctgatagccagcaagGgtttgccccaacggt	TTGGATTTCGTGGTGTACGGCTTTATTCTTCTGATAATATGTATCCTGATA	G	0.82	0.14	0.04	0	0
sfmD	560256	0.51	putative outer membrane export usher protein	SENSE	44.748	1477	184.625	8	40	ECK0525,fimD,JW0521	gtcatgagggggattCtattcgcttcctcta	CGCTGGATGTAACGCATGCGCGCAGTCAGTTAGCCGACGCCAGTCGTCATG	T	0.19	0.05	0.21	0.18	0.38
sfmD	560360	0.55	putative outer membrane export usher protein	SENSE	44.748	655	93.571	7	29	ECK0525,fimD,JW0521	acccttgatgatgttGcgtatcgtcgaatgg	AATTTTCAGTTAATGGGTTACCGCTATTCGACACAAGGTTTTTATACCCTT	C	0.12	0.16	0.3	0.26	0.17
sfmD	560923	0.77	putative outer membrane export usher protein	SENSE	44.748	633	158.25	4	15	ECK0525,fimD,JW0521	tacgctggggggcggGtataactacgaccgc	TGGGTACACGGGCAGCGCCACGGCAAACTGGCAGGCCGCTTACGGTACGCT	T	0.11	0.11	0.12	0.31	0.35
sfmD	560986	0.79	putative outer membrane export usher protein	SENSE	44.748	591	197	3	16	ECK0525,fimD,JW0521	cggtgtggtcgggcaTgaaaatggcataacg	TAACTACGACCGCGATCAACATGACGTTAACTGGCAGCTGTCTGGCGGTGT	G	0.1	0.03	0.08	0.22	0.57
sfmD	561330	0.93	putative outer membrane export usher protein	SENSE	44.748	829	118.429	7	25	ECK0525,fimD,JW0521	tggtacgggaaaacaGtaccggaataaccag	TCATTACCGTTACCCAGGGCGGAAAACCGGTGCCGTTTGGATCACTGGTAC	T	0.04	0.07	0.18	0.25	0.46
sfmH	561570	0.01	putative fimbrial-like adhesin protein	SENSE	50.042	584	194.667	3	31	ECK0526,fimH,JW5071	attattggcgatggcAtgtttgtgtctggca	ATCCTGGCTCATAAAGGAAATTATCAATAAGATAATCTGCAGATTATTATT	T	0.06	0.32	0.2	0.29	0.13
sfmH	561604	0.05	putative fimbrial-like adhesin protein	SENSE	50.042	1139	569.5	2	28	ECK0526,fimH,JW5071	atatcctgggctactGtttgtgcaaatagta	ATCTGCAGATTATTATTGGCGATGGCATGTTTGTGTCTGGCAAACATATCC	T	0.14	0.11	0.29	0.24	0.22
sfmH	561728	0.17	putative fimbrial-like adhesin protein	SENSE	50.042	848	848	1	7	ECK0526,fimH,JW5071	ccggctgggtaggtgTctcagcaatttgtcc	GCACCAATAACCAGCCAGGGCAGATTGTTGTTTTACCGGAAAAATCCGGCT	C	0.06	0.03	0.16	0.36	0.39
sfmH	562456	0.91	putative fimbrial-like adhesin protein	SENSE	50.042	637	318.5	2	9	ECK0526,fimH,JW5071	gccaatgtcacacttCgcgcctggcctatca	GATCTCAATAGCGTTATTCCTTTCCGTCTGGATGCAGCTGCGGCAGCCAAT	G	0.13	0.04	0.15	0.11	0.57
argU	563947	0.01	NA	SENSE	2589.41	1822	607.333	3	14	argW,dnaY,ECK0529,fimU,JWR0010,pin	attgcggtatcaacgCgcccttagctcagtt	TTGACTCAGCAAGGGTTGACCGTATAATTCACGCGATTACACCGCATTGCG	G	0.14	0.22	0.12	0.11	0.4
intD	564092	0.95	DLP12 prophage%3B predicted integrase	ANTI	12.821	693	53.308	13	68	ECK0530,int,JW0525	catatttgggacattAtcaccaaaaatgtcg	AATCAGTTACGCCTTCTTTATATCCTCCATAATTTCAGAGTGGGACATATT	T	0.32	0.06	0.09	0.2	0.33
intD	564162	0.89	DLP12 prophage%3B predicted integrase	ANTI	12.821	1570	74.762	21	87	ECK0530,int,JW0525	aggtgagcatacctaCgaaccatttctatgg	ATGTCGTCTATTTTCCTCGCATGCTCTGTCAAATGATTAGGCGCAAGGTGA	G	0.08	0.06	0.16	0.13	0.57
intD	564248	0.82	DLP12 prophage%3B predicted integrase	ANTI	12.821	2841	355.125	8	47	ECK0530,int,JW0525	ccagcttgcccaggtGtgtctgaggtcatgg	GCCCATTTCCTGAAGCACTGATAATGGGACGCCTGACTGAATCAGCCAGCT	T	0.07	0.04	0.12	0.15	0.62
emrE	567628	0.27	DLP12 prophage%3B multidrug resistance protein	SENSE	260.942	976	139.429	7	20	eb,ECK0534,JW0531,mvrC	ggttttacacggttaTggccatctgttggta	ATACTTGCAGAGGTCATTGGTACAACCTTAATGAAGTTTTCAGAAGGTTTT	G	0.06	0.08	0.34	0.31	0.22
emrE	567763	0.68	DLP12 prophage%3B multidrug resistance protein	SENSE	260.942	717	102.429	7	29	eb,ECK0534,JW0531,mvrC	attagcttactgtcaTggggatttttcggcc	ACAGGGATTGCTTATGCTATCTGGTCAGGAGTCGGTATTGTCCTGATTAGC	G	0.01	0.09	0.29	0.29	0.32
ybcM	571095	0.52	DLP12 prophage%3B predicted DNA-binding transcriptional regulator	SENSE	43.57	593	593	1	7	ECK0537,JW0534	aggagcacttagcaaTgggcgttctactttc	AGCAACTAAAAACATCTGTTTCCCGAGGCTTCTCAACTAAAATTCAGGAGC	G	0.09	0.2	0.31	0.14	0.26
ybcM	571292	0.77	DLP12 prophage%3B predicted DNA-binding transcriptional regulator	SENSE	43.57	663	221	3	18	ECK0537,JW0534	agcgagggggtaagtTtccaaagtatactgg	CGATATCTCTACATTTCTGTTTCTACATTACATCGCCGTCTAGCAAGCGAG	T	0.05	0.05	0.37	0.21	0.32
ylcH	571589	-2	hypothetical protein%2C DLP12 prophage	SENSE	7758.49	1096	156.571	7	92	Intergenic	gctaaacggggacgtTtatgcgcacatacaa	GCATAATTATGTCACCGGAGCCTGAACAACTCCGGTGACTTCTGCGCTAAA	T	0.11	0.07	0.29	0.15	0.38
ylcH	571631	0.4	hypothetical protein%2C DLP12 prophage	SENSE	7758.49	1536	384	4	85	ECK4398	ttctcccttcacagaTgcagaaatgcacctg	TGCGCTAAACGGGGACGTTTATGCGCACATACAATCCAAACTCTCTTCTCC	G	0.11	0.03	0.08	0.25	0.53
ylcH	571639	0.48	hypothetical protein%2C DLP12 prophage	SENSE	7758.49	1434	478	3	85	ECK4398	tcacagatgcagaaaTgcacctgcaattctt	ACGGGGACGTTTATGCGCACATACAATCCAAACTCTCTTCTCCCTTCACAG	G	0.34	0.13	0.15	0.19	0.19
ylcH	571646	0.54	hypothetical protein%2C DLP12 prophage	SENSE	7758.49	1106	368.667	3	87	ECK4398	tgcagaaatgcacctGcaattctttgcatct	CGTTTATGCGCACATACAATCCAAACTCTCTTCTCCCTTCACAGATGCAGA	C	0.16	0.2	0.25	0.23	0.17
ylcH	571657	0.65	hypothetical protein%2C DLP12 prophage	SENSE	7758.49	2542	847.333	3	80	ECK4398	acctgcaattctttgCatctagcgtttgacc	ACATACAATCCAAACTCTCTTCTCCCTTCACAGATGCAGAAATGCACCTGC	A	0.08	0.08	0.14	0.06	0.65
ybcN	571774	0.19	DLP12 prophage%3B putative protein	SENSE	55.68	724	362	2	12	ECK0538,JW0535	cttatctggaggaggGcaaatgctttcgcat	AATTACATCGCGGCAACTTCACCGCTATCGGTCGGCAGATCCAGCCTTATC	C	0.55	0.14	0.1	0.06	0.15
essD	576465	-156	NA	SENSE	19.994	1229	1229	0	6	Intergenic	agagtggttacttcgTcacacagcttaaacc	TATCATTTAGTGGTTTACGTACGTAAAAAATTGGTTATGCTGTTAAGAGTG	C	0.87	0.11	0.02	0	0
ompT	583847	56	DLP12 prophage%3B outer membrane protease VII (outer membrane protein 3b)	SENSE	45.802	835	835	1	3	Intergenic	gggaataactagccaTttcaatgtaacaatt	TTTAAGAACGCCAACTAAAATTTCCCCGAGGTGAAAATCGCCCCGGGGAAT	T	0.15	0.05	0.22	0.31	0.28
ompT	584858	-2	DLP12 prophage%3B outer membrane protease VII (outer membrane protein 3b)	SENSE	45.802	4231	1410.33	3	33	Intergenic	ttgaatggagaacttTtatgcgggcgaaact	TCATTAAGTTAGATATAAAAAATACATATTCAATCATTAAAACGATTGAAT	T	0.19	0.12	0.21	0.18	0.3
nfrA	588493	0.57	bacteriophage N4 receptor%2C outer membrane subunit	SENSE	9.015	650	650	0	2	ECK0560,JW0557	cggcaggaaatggtgCggctcgcgatcgctg	ACATGAGCAATGAGGATCTGCTTGCTGCTGCCAATACCGCCCAGGCGGCAG	G	0.1	0.03	0.04	0.12	0.7
nfrA	589379	0.27	bacteriophage N4 receptor%2C outer membrane subunit	SENSE	9.015	577	577	0	2	ECK0560,JW0557	tatcgtggcgaaaaaGcacgcctccagcatt	TTCACCGATCCTCAGTCATATATTACTTACGCGACCGCGCTGGCTTATCGT	C	0.35	0.15	0.18	0.15	0.17
nfrB	592117	0.13	bacteriophage N4 receptor%2C inner membrane subunit	SENSE	7.189	1515	1515	0	1	ECK0561,JW0558	ggcggcgaccacgctCgactacgaaaactat	TCCGGCGTGGAATGAAACGGGCGTCATCGGCAATATGGCCGAGCTGGCGGC	G	0.03	0.03	0.34	0.39	0.21
cusA	600627	0.86	copper/silver efflux system%2C membrane component	SENSE	5.742	2293	2293	0	4	ECK0567,JW0564,silA,ybdE	tcgggtgggcgaagcGttgctgattatcagc	GATGACGTTGATGATTATCTTCGTGCTGTTGTATCTGGCGTTCCGTCGGGT	T	0.03	0.07	0.18	0.23	0.5
fes	612023	-15	enterobactin/ferric enterobactin esterase	SENSE	68.971	1024	113.778	9	23	Intergenic	ggcccggaatggcagCgtctgaatgacgaaa	ACGGCGTTAAAAGTAGGAAGTGAGAGCTGGTGGCAGTCGAAACATGGCCCG	G	0.01	0.01	0.12	0.62	0.23
fes	612066	0.02	enterobactin/ferric enterobactin esterase	SENSE	68.971	723	103.286	7	22	ECK0577,JW0576	ctttctggtggcgtgAtccccaaggttctga	ATGGCCCGGAATGGCAGCGTCTGAATGACGAAATGTTTGAGGTCACTTTCT	T	0.04	0.06	0.39	0.33	0.18
fes	612316	0.25	enterobactin/ferric enterobactin esterase	SENSE	68.971	630	90	7	28	ECK0577,JW0576	aggctggcgaaaactAttaccccaggcgata	TGACATTTTTTCTGTACCATCCCCCGATCGCCTCGAATTGCGCGAAGGCTG	T	0.02	0.11	0.36	0.16	0.36
fes	612373	0.3	enterobactin/ferric enterobactin esterase	SENSE	68.971	654	130.8	5	27	ECK0577,JW0576	gaaaggcgggcgaggGcacgctgtttctgca	ACTATTACCCCAGGCGATAGCCGATCCGCTGAACCTACAAAGCTGGAAAGG	C	0.27	0.07	0.12	0.28	0.25
fes	612679	0.57	enterobactin/ferric enterobactin esterase	SENSE	68.971	652	130.4	5	16	ECK0577,JW0576	cgacaccacgcaccgCgcccacgaactgccg	TCGTCAGCAACTTCCTCCCGCCGTGTATGTGTTGATCGACGCTATCGACAC	G	0.01	0.04	0.17	0.42	0.37
fes	613093	0.94	enterobactin/ferric enterobactin esterase	SENSE	68.971	1432	358	4	21	ECK0577,JW0576	cggacatgatgcgctTtgttggcgcggtggc	ATTACACCCCATAAAAGAATCCATTTTCTGGCGTCAGGTTGACGGCGGACA	T	0.03	0.09	0.2	0.26	0.42
entF	615145	0.45	enterobactin synthase multienzyme complex component%2C ATP-dependent	SENSE	10.846	570	570	1	3	ECK0579,JW0578	agggcagtgcgccgcTgcaactttcacaacc	TTCCCAATTTAACAAGCCTTTGCTATAACGCCCCGCTTACACCGCAGGGCA	G	0.06	0.22	0.23	0.1	0.39
fepG	619739	0.68	iron-enterobactin transporter subunit	SENSE	20.591	595	595	1	4	ECK0582,JW0581	ggcgatgataccgcgTgtgcgctgggcgtca	ATTGCCGCCGCCTTACTGGTACGCCGGATGCGCTTGCTGGAAATGGGCGAT	G	0.01	0.02	0.13	0.45	0.39
fepD	620502	0.91	iron-enterobactin transporter subunit	SENSE	49.456	936	312	3	15	ECK0583,JW0582	tcgggcgggtgattgTgcccggcgaactgcg	TCACGCTACTTGCTACCCCTGCCCTGCTGCTGTTTGCCGATATCATCGGGC	G	0.04	0.04	0.28	0.33	0.32
fepD	620768	0.64	iron-enterobactin transporter subunit	SENSE	49.456	805	268.333	3	8	ECK0583,JW0582	gctattactgagtcgCgcgctgaacagtttg	CTTAAAAGTGGTGCTGATCCCGGTGCTGATCGCCGGAGCAACTGCGCTATT	G	0.08	0.02	0.23	0.13	0.54
fepD	621415	-3	iron-enterobactin transporter subunit	SENSE	49.456	699	233	3	27	Intergenic	attatcatggaagttCgtatgtctggttctg	ACATGCTAACATATCCAAATAAGATCGATAACGATAATTAATTTCATTATC	G	0.17	0.16	0.17	0.17	0.32
entS	621552	0.02	enterobactin exporter%2C iron-regulated	SENSE	17.027	572	572	1	3	ECK0584,JW0583,ybdA	ctggctgcttaacctCagcctgttgaaaacg	TATTTAAAATATTTGATGGCAAGGCATTGTAATGAATAAACAATCCTGGCT	A	0.08	0.1	0.27	0.22	0.33
fepB	623864	-131	iron-enterobactin transporter subunit	SENSE	9.128	577	577	1	10	Intergenic	gggctggggtgagggTtaatgttcgcaccag	ATGTGATGTCCTGCGCCGTTCTGCCCCCTCTCCCTTCCAGGGTGAGGGCTG	T	0.04	0.05	0.41	0.27	0.23
cstA	629909	0.38	carbon starvation protein	SENSE	22.179	664	664	1	6	ECK0591,JW0590,ybdC	ctggtgggttacggtTttgtggcggcggtgc	TGGGCACCGTACTTTGACTTTACCGGCGTGCAGTTGACCTGGATGCTGGTG	T	0.07	0.05	0.14	0.44	0.3
cstA	630142	0.49	carbon starvation protein	SENSE	22.179	619	619	1	3	ECK0591,JW0590,ybdC	ggtgtctggcttccaTgcgctgatctcttct	CGGTAACCTGTTCCCGTTCCTGTTTATCACCATCGCCTGTGGCGCGGTGTC	G	0.06	0.08	0.19	0.21	0.45
cstA	630482	0.65	carbon starvation protein	SENSE	22.179	727	727	1	6	ECK0591,JW0590,ybdC	gcggtggggatggccTacattctgcacggcg	GGTGAACAGTCGATCATTTCCCGTGCGGGCGGTGCGCCGACGCTGGCGGTG	A	0.06	0.02	0.06	0.32	0.55
cstA	631203	0.99	carbon starvation protein	ANTI	22.179	613	613	0	0	ECK0591,JW0590,ybdC	tgtgcgccttttgccTgcgccacgatctcct	ACTAAGCCAACATTCGCCAACATCCCCCCCTCACTCTGACTTTAGTGTGCG	G	0.03	0.16	0.19	0.37	0.25
ybdR	642574	25	putative oxidoreductase%2C Zn-dependent and NAD(P)-binding	ANTI	17.756	687	687	1	2	Intergenic	cgtcatggctgtcctTtacctcgaaaaccac	AGCATTTTACATCCTGATAGGATTTCTGATTATGGCGGCGATTATCGTCAT	T	0.15	0.05	0.24	0.42	0.14
lipA	658559	0.91	lipoate synthase	SENSE	61.697	807	201.75	4	19	ECK0621,JW0623,lip	ccgaagcgctggcgaTgggctttacccatgc	CGGTTCAACGTTACGTTAGCCCGGATGAGTTCGACGAAATGAAAGCCGAAG	G	0.02	0.05	0.15	0.33	0.46
lipA	659225	0.22	lipoate synthase	SENSE	61.697	571	114.2	5	22	ECK0621,JW0623,lip	tctgcgaggaagcctCctgccctaacctggc	TCCAGGGCATCAAAGCCGCAATGCGCAAAAATGGCCTGCATTCTGTCTGCG	C	0.05	0.03	0.08	0.29	0.55
ybeD	661605	0.99	conserved protein%2C UPF0250 family	SENSE	673.329	544	54.4	10	25	ECK0624,JW0626	tgtccgcatggttctGtaactcgcttctccg	CGAGCAGGTTGAAACACTGTATGAAGAACTGGGCAAAATCGATATTGTCCG	T	0.04	0.08	0.4	0.33	0.14
rlpA	664402	0.01	septal ring protein%2C suppressor of prc%2C minor lipoprotein	SENSE	13.793	573	286.5	2	9	ECK0626,JW0628	cgcaatgcgtaagcaGtggctcgggatctgc	ATCCACACCCACAGGAAAATGTTGTCGAAAAGCGTGTAAGAGGTGCGCAAT	T	0.05	0.09	0.09	0.29	0.48
mrdA	667232	0.11	transpeptidase involved in peptidoglycan synthesis (penicillin-binding protein 2)	SENSE	14.268	534	534	1	6	ECK0628,JW0630,pbpA	cgcccagccgcggcaTtatctacgatcgtaa	ACCAGACCCGCTCTAATGAAAACCGCATTAAGCTGGTGCCTATCGCGCCCA	T	0.04	0.05	0.16	0.34	0.4
rlmH	667609	0.7	23S rRNA m(3)Psi1915 pseudouridine methyltransferase%2C SAM-dependent	SENSE	49.934	957	319	3	11	ECK0629,JW0631,ybeA	tgaagggttgtcgccTgcctgtaaagcggcg	CTGGAAGCTGGATGGTCGCGACGTCAGTCTACTGATTGGCGGGCCTGAAGG	G	0.08	0.1	0.28	0.19	0.34
holA	670801	0.03	DNA polymerase III%2C delta subunit	SENSE	15.972	1147	382.333	3	10	ECK0633,JW0635	tacccggaacaactcCgcgcgcagctcaatg	GCCTGCACGCGTCTCCACCACGCTGGGTAACTGATGATTCGGTTGTACCCG	G	0.02	0.01	0.02	0.11	0.85
lptE	671248	0.28	LPS assembly OM complex LptDE%2C lipoprotein component	SENSE	84.961	937	133.857	7	30	ECK0634,JW0636,rlpB	tgcggtgcgtaaccaGttacgtctgaatggt	GGTCATGATCCTGGACTCAGGCGATCCGAACGGGCCATTAAGCCGTGCGGT	T	0.05	0.13	0.13	0.26	0.43
lptE	671344	0.11	LPS assembly OM complex LptDE%2C lipoprotein component	SENSE	84.961	1154	164.857	7	28	ECK0634,JW0636,rlpB	cgggtgtggctggcaTctgcgtgataccacg	ATATCTGGCAACATTGTTGTTATCTCTGGCGGTGTTAATCACCGCCGGGTG	C	0.04	0.01	0.03	0.03	0.88
leuS	671638	0.92	leucyl-tRNA synthetase	SENSE	57.629	540	135	4	12	ECK0635,JW0637	cgccgtggccggttgCtgacgaaaaagcgat	TCACGCTGTGGCAGGAACTGAAAGGCGAAGGCGATATCGACAACGCGCCGT	T	0.04	0.05	0.16	0.41	0.34
leuS	671894	0.82	leucyl-tRNA synthetase	SENSE	57.629	973	194.6	5	16	ECK0635,JW0637	gcgctgcgtcgcgatGtgcataaaacgatcg	GATGTTGCGGCACTGAACGTTGATGCGCTGACTGAAAATCAGAAAGCGCTG	T	0.05	0.08	0.27	0.2	0.42
leuS	672091	0.74	leucyl-tRNA synthetase	SENSE	57.629	840	140	6	17	ECK0635,JW0637	ttgaacgttacggcgCggacaccgttcgtct	AAATGTCCAAGTCGAAGAACAACGGTATCGACCCGCAGGTGATGGTTGAAC	G	0.06	0.07	0.2	0.23	0.43
leuS	672299	0.66	leucyl-tRNA synthetase	SENSE	57.629	923	153.833	6	23	ECK0635,JW0637	tgtcagggtatggtgCtggcagatgccttct	GATGCAGGCATGGTGAACTCTGACGAACCAGCGAAACAGTTGCTGTGTCAG	T	0.07	0.08	0.25	0.31	0.29
leuS	672507	0.58	leucyl-tRNA synthetase	SENSE	57.629	1048	174.667	6	24	ECK0635,JW0637	gtcctcctggtactaTgcgcgctacacttgc	TATGCCAGCACTGCGTGAAACCGACACTTTCGACACCTTTATGGAGTCCTC	G	0.03	0.03	0.16	0.24	0.54
leuS	672718	0.5	leucyl-tRNA synthetase	SENSE	57.629	555	79.286	7	17	ECK0635,JW0637	agcgttactggggcgCgccgattccgatggt	AGCGTAAAGTGAACTACCGCCTGCGCGACTGGGGTGTTTCCCGTCAGCGTT	G	0.04	0.26	0.19	0.14	0.38
leuS	673404	0.23	leucyl-tRNA synthetase	SENSE	57.629	720	144	5	13	ECK0635,JW0637	tgcttacgctgacgaGctgctcaacgatctg	CAAAGTTGAACGTAAAGAGATCCCGCAGTGGTTTATCAAAATCACTGCTTA	C	0.03	0.09	0.2	0.27	0.41
leuS	673533	0.18	leucyl-tRNA synthetase	SENSE	57.629	1738	347.6	5	22	ECK0635,JW0637	ttctgcggtcaactgGtgcccgaacgaccag	ATTCTTCACCGAGCTGTATAAAAAAGGCCTGGTATATAAGAAGACTTCTGC	T	0.07	0.06	0.2	0.35	0.32
leuS	673650	0.14	leucyl-tRNA synthetase	SENSE	57.629	996	199.2	5	23	ECK0635,JW0637	gctgggctttggttaTgactggagccgcgag	GTGGACGTACGACAACATCGCGTATATGAAAAACCAGCTCAAAATGCTGGG	G	0.05	0.07	0.26	0.24	0.38
leuS	673709	0.12	leucyl-tRNA synthetase	SENSE	57.629	826	103.25	8	37	ECK0635,JW0637	accgctccggcaccgTggacgtacgacaaca	GACGCGTTTGGTCTGCCTGCGGAAGGCGCGGCGGTGAAAAACAACACCGCT	G	0.04	0.08	0.26	0.18	0.43
leuS	673756	0.1	leucyl-tRNA synthetase	SENSE	57.629	809	134.833	6	24	ECK0635,JW0637	gggacgcgtttggtcTgcctgcggaaggcgc	GCTACCAGCGTATGCTGGGCAAAAACGTCCTGCAGCCGATCGGCTGGGACG	G	0.03	0.04	0.25	0.27	0.42
leuS	673858	0.06	leucyl-tRNA synthetase	SENSE	57.629	853	142.167	6	22	ECK0635,JW0637	ctggtcgactacacaTgggccacgtacgtaa	AGAGCAAAGAGAAGTATTACTGCCTGTCTATGCTTCCCTATCCTTCTGGTC	G	0.06	0.06	0.19	0.3	0.39
leuS	674073	-67	leucyl-tRNA synthetase	SENSE	57.629	1008	336	3	11	Intergenic	gtttgggctatgctaTgcggatctgaaaaac	CATCATTTCAACGTCGAGTGCGCGAAAGGCTGTTTTGACGCGGACGTTTGG	G	0.1	0.11	0.21	0.27	0.31
djlB	677475	0.59	putative co-chaperone	ANTI	5.646	1021	1021	0	12	ECK0639,JW0641,ybeS	gggtggagggatactCgcgccagtagtcaca	CGACCCGATGCTGACGGCACCATTGCAACATTAAAGCATCCGCCTGGGTGG	G	0.07	0.05	0.21	0.44	0.23
djlB	677480	0.59	putative co-chaperone	ANTI	5.646	703	703	0	14	ECK0639,JW0641,ybeS	cgcctgggtggagggAtactcgcgccagtag	ATAATCGACCCGATGCTGACGGCACCATTGCAACATTAAAGCATCCGCCTG	T	0.49	0.06	0.09	0.14	0.22
ybeU	678935	0.29	conserved protein%2C DUF1266 family	SENSE	47.802	561	187	3	10	ECK0641,JW0643	ggtcatgccaatgatTtagctggcttatatc	AATCGTGATGATTTAATTCAGACTATTTATCAGATGACTGATGATGGTCAT	T	0.02	0.08	0.38	0.38	0.15
ybeU	679325	0.84	conserved protein%2C DUF1266 family	SENSE	47.802	1947	1947	1	9	ECK0641,JW0643	agcgccgggagtcgtAtgttcgaagagctgg	GACAACACTTCGCTACGCGAGGCGCTAACCCTGTACAAATACGATAGCGCC	T	0.03	0.04	0.18	0.24	0.52
djlC	680853	0.98	Hsc56 co-chaperone of HscC	SENSE	14.31	566	566	0	3	ECK0642,hscD,JW0644,ybeV	gctggtgataggttaTgctctcggcaaaatc	AAAACCACAGAGCATTACCAGCATTATCAAAATCAGTTTAACGGTGCTGGT	G	0.03	0.03	0.24	0.13	0.56
gltI	686018	44	glutamate%2C aspartate binding protein%2C periplasmic%3B part of GltJKLI ABC transporter	SENSE	46.8	1498	374.5	4	8	Intergenic	ccctctcgattgttaCgtagcacggacagac	ACAAGGCACTGAACTAATTACAAGAACCAGGGGCGGAAATTCCAGCCCTCT	G	0.06	0.03	0.11	0.46	0.33
gltI	686265	0.78	glutamate%2C aspartate binding protein%2C periplasmic%3B part of GltJKLI ABC transporter	SENSE	46.8	658	164.5	4	16	ECK0648,JW5092,ybeJ,yzzK	caggaggcctacggtTgtatgttgcgtaaag	GCGAAGAAACCAGACAACTGGGAAATCGTCGGCAAGCCGCAGTCTCAGGAG	G	0.19	0.07	0.18	0.3	0.26
gltI	686360	0.67	glutamate%2C aspartate binding protein%2C periplasmic%3B part of GltJKLI ABC transporter	SENSE	46.8	556	92.667	6	29	ECK0648,JW5092,ybeJ,yzzK	ccgttgcctttatgaTggatgacgctctgct	CCAAAGATCACGGTGACTCTTTCCGCACCCTGGAAAGCGGTCGTGCCGTTG	G	0.03	0.08	0.2	0.38	0.3
gltI	686372	0.66	glutamate%2C aspartate binding protein%2C periplasmic%3B part of GltJKLI ABC transporter	SENSE	46.8	643	128.6	5	21	ECK0648,JW5092,ybeJ,yzzK	aaagcggtcgtgccgTtgcctttatgatgga	GCATCATCAGCGCCAAAGATCACGGTGACTCTTTCCGCACCCTGGAAAGCG	T	0.03	0.03	0.13	0.45	0.36
lnt	689198	0.59	apolipoprotein N-acyltransferase	SENSE	31.806	535	267.5	2	7	cutE,ECK0649,JW0654	gggattgtcgacgcgCgtctcaataagcaga	GCACTGGACGGTGAGTTGCGTGATAAAGGTAGCTCGCTGGTAACCGGGATT	G	0.04	0.06	0.27	0.18	0.45
lnt	690042	0.04	apolipoprotein N-acyltransferase	SENSE	31.806	735	183.75	4	13	cutE,ECK0649,JW0654	ggcgttattattcggTgcctgcggaacgctg	GGCTTTTGCCTCATTAATTGAACGCCAGCGCATTCGCCTGCTGCTGGCGTT	G	0.02	0.02	0.14	0.21	0.62
ybeX	690378	0.72	predicteed ion transport	SENSE	90.71	909	101	9	19	corC,ECK0650,JW0655	tcagctgagtcgtcaTacctggaccgtacgc	TGAGATTGAAGACGAGTATGACGAAGAAGATGATATCGACTTCCGTCAGCT	A	0.07	0.05	0.21	0.37	0.3
ybeX	690704	0.35	predicteed ion transport	SENSE	90.71	956	79.667	12	27	corC,ECK0650,JW0655	gagtccgcccactcaCgtttcccggtgatta	CTGAAACGCAACCAGACGCTGGACGAATGTCTTGATGTCATCATCGAGTCC	G	0.02	0.03	0.11	0.25	0.59
ybeX	690896	0.13	predicteed ion transport	SENSE	90.71	792	88	9	25	corC,ECK0650,JW0655	aaccgtgacgaactgCtggcgctgatccgtg	TTTTTCTCCCTGTTACTCAGCCAACTTTTCCACGGTGAACCGAAAAACCGT	T	0.07	0.12	0.34	0.24	0.24
ybeY	691061	36	metal-binding heat shock protein required for rRNA maturation	SENSE	172.101	1698	188.667	9	36	Intergenic	cagacgtccccgccgTtggtgattaacgacg	TCCGTACATTGCCGAGAAAGAATAATTTGCCAGGCATTTGACTGGCAGACG	T	0.04	0.05	0.15	0.35	0.4
ybeY	691122	0.95	metal-binding heat shock protein required for rRNA maturation	SENSE	172.101	651	72.333	9	42	ECK0651,JW0656	ctctgggctatgaggAtccgtacattgccga	ACGAAGCAGAAGAAATGGAAGCCCTCGAAACAGAGATTATGCTTGCTCTGG	T	0.04	0.04	0.1	0.43	0.39
ybeY	691227	0.72	metal-binding heat shock protein required for rRNA maturation	SENSE	172.101	950	95	10	26	ECK0651,JW0656	gggcgcatatggtggTgcacggcagtctgca	TTGAGAAGGAAGCTCAGGAGCAAGGCAAACCACTGGAGGCGCACTGGGCGC	G	0.03	0.06	0.29	0.28	0.34
ybeY	691471	0.2	metal-binding heat shock protein required for rRNA maturation	SENSE	172.101	1387	154.111	9	25	ECK0651,JW0656	tggctgaatgcggtgAtcccgcagtttcagg	TGTGAAGATAATTCCGGGTTACCGGAAGAGAGCCAGTTTCAGACATGGCTG	T	0.04	0.09	0.47	0.24	0.16
ybeY	691531	0.07	metal-binding heat shock protein required for rRNA maturation	SENSE	172.101	631	105.167	6	25	ECK0651,JW0656	gatttacaactggcaTgtgaagataattccg	ACGCAAGCGCGAAGAACAGGAACAAAAATGAGTCAGGTGATCCTCGATTTA	G	0.03	0.05	0.14	0.25	0.53
ybeZ	692019	0.56	putative protein with nucleoside triphosphate hydrolase domain	SENSE	100.247	535	53.5	10	34	ECK0652,JW0657,phoL	cagaaagtagacccgTatctgcgcccgctgt	GTAGAAGCCGGTGAGAAACTGGGCTTCCTGCCTGGCGATTTAAGCCAGAAA	A	0.09	0.03	0.11	0.25	0.51
ybeZ	692404	0.19	putative protein with nucleoside triphosphate hydrolase domain	SENSE	100.247	563	56.3	10	34	ECK0652,JW0657,phoL	cattctgcgtagcctGtatgtcgatactgcc	CTTTAAACTGACCGGCCGTCCGATTTGCGTCACCGCTGCGGCAGACATTCT	T	0.18	0.15	0.17	0.25	0.25
ybeZ	692530	0.07	putative protein with nucleoside triphosphate hydrolase domain	SENSE	100.247	555	61.667	9	35	ECK0652,JW0657,phoL	gagcctgtgcggcccGtttgatgacaacatc	CACTCGCGAAATCACCCTGGAGCCAGCAGACAATGCGCGTCTGTTGAGCCT	T	0.06	0.07	0.24	0.39	0.23
ybeZ	692536	0.06	putative protein with nucleoside triphosphate hydrolase domain	SENSE	100.247	1842	204.667	9	29	ECK0652,JW0657,phoL	tctgttgagcctgtgCggcccgtttgatgac	CATAGACACTCGCGAAATCACCCTGGAGCCAGCAGACAATGCGCGTCTGTT	G	0.1	0.12	0.22	0.2	0.36
glnX	695652	1	NA	SENSE	8075.77	922	922	0	18	Intergenic	ctcgtaccccagccaCattaaaaaagctcgc	CGGTAAGGCACCGGATTCTGATTCCGGCATTCCGAGGTTCGAATCCTCGTA	A	0.06	0.02	0.05	0.22	0.66
glnX	695721	0.08	NA	SENSE	8075.77	572	572	0	24	ECK0655,glnVbeta,JWR0011,supE	gcacccagttggggtAtcgccaagcggtaag	TCCTCGTACCCCAGCCAATTTATTCAAGACGCTTACCTTGTAAGTGCACCC	T	0.02	0.08	0.28	0.32	0.3
glnV	695833	0.08	NA	SENSE	0	823	823	0	31	ECK0656,glnValpha,JWR0012,Su2,suII,supE	ccaatttgttggggtAtcgccaagcggtaag	GCCACCAAATTCTGAATGTATCGAATATGTTCGGCAAATTCAAAACCAATT	T	0.16	0.2	0.23	0.23	0.18
glnU	696156	0.08	NA	SENSE	0	2034	101.7	20	83	ECK0659,glnUalpha,JWR0015,supB	ttgtacggatggggtAtcgccaagcggtaag	TGTGCGAGTTCAAGTCTCGCCTCCCGCACCATTCACCAGAAAGCGTTGTAC	T	0.04	0.08	0.33	0.27	0.28
leuW	696215	0.65	NA	SENSE	7350.05	2792	186.133	15	91	ECK0660,feeB,JWR0016	ctggcgccgcaaggtGtgcgagttcaagtct	TTTTTGCGGGAGTGGCGAAATTGGTAGACGCACCAGATTTAGGTTCTGGCG	T	0.07	0.05	0.27	0.23	0.38
metT	696278	2	NA	SENSE	0	908	75.667	12	81	Intergenic	cgtcgtagccaccatCtttttttgcgggagt	GTTAGAGCACATCACTCATAATGATGGGGTCACAGGTTCGAATCCCGTCGT	T	0.11	0.1	0.26	0.26	0.27
nagA	701968	0.01	N-acetylglucosamine-6-phosphate deacetylase	ANTI	24.906	731	365.5	2	5	ECK0665,JW0663	ggccctgggttaatgCatacattctgacccc	TAACAACCGCGTGGTCATCAAGAAATTCGTGGCCGGTAAAGATCCGGCCCT	A	0.01	0.02	0.07	0.21	0.7
nagE	703493	0.17	fused N-acetyl glucosamine specific PTS enzyme: IIC%2C IIB%2C and IIA components	SENSE	50.24	1085	108.5	10	26	ECK0667,JW0665,pstN,ptsN	cggtctggttggtggCgcagcctataaccgt	CATCAACCCAGAAATTAACATGGGTGTACTGGCGGGTATCATTACCGGTCT	G	0.08	0.07	0.22	0.25	0.37
nagE	703852	0.35	fused N-acetyl glucosamine specific PTS enzyme: IIC%2C IIB%2C and IIA components	SENSE	50.24	1671	238.714	7	22	ECK0667,JW0665,pstN,ptsN	gcaccgcggggatgtTcatgtccggcttctt	GTACGGTTTTCCACGGTGACATTAACCGCTTCTATGCCGGTGACGGCACCG	C	0.13	0.04	0.08	0.27	0.48
glnS	706215	0.54	glutamyl-tRNA synthetase	SENSE	40.245	1491	298.2	5	14	ECK0668,JW0666	cggtctgcgtcgtcgTggttacactgcggct	CAAGCACGTTGAAGGCTGGGATGACCCGCGTATGCCGACCATTTCCGGTCT	G	0.05	0.12	0.29	0.21	0.32
glnS	706949	0.98	glutamyl-tRNA synthetase	SENSE	40.245	624	312	2	9	ECK0668,JW0666	accgcaccgttgggcTgcgtgatacctgggc	TCTGCCTCGATAGCCGCCATTCTACGGCGGAAAAACCGGTATTTAACCGCA	G	0.05	0.04	0.33	0.32	0.26
chiP	707601	0.03	chitoporin%2C uptake of chitosugars	SENSE	20.019	698	174.5	4	19	ECK0669,JW0667,ybfM	gctggcgctggctatCgccggtgttacagca	CAAAGAGGATTAACCCATGCGTACGTTTAGTGGCAAACGTAGTACGCTGGC	G	0.02	0.03	0.25	0.26	0.45
fur	709459	0.92	DNA-binding transcriptional dual regulator of siderophore biosynthesis and transport	SENSE	220.963	739	92.375	8	36	ECK0671,JW0669	ctgtgccgaaggcgaTtgccgcgaagatgaa	ACATGGCATTCGCCTGACTAACCACAGTCTCTATCTTTACGGTCACTGTGC	T	0.12	0.11	0.15	0.2	0.42
fldA	710422	0.5	flavodoxin 1	SENSE	77.458	1196	199.333	6	17	ECK0672,JW0671	gctgtttggttgtggTgaccaggaagattac	CTTCCCGACTCTCGAAGAGATTGATTTCAACGGCAAACTGGTTGCGCTGTT	G	0.07	0.09	0.36	0.1	0.39
fldA	710739	-51	flavodoxin 1	SENSE	77.458	1439	179.875	8	24	Intergenic	gattgcctttatccgTgggcaattttccacc	AGTCCTGCTCGTTTGCTGATTCCGCAAGACTGCCTGTTCTGCTATGATTGC	G	0.08	0.12	0.28	0.34	0.19
ybfF	711436	0.77	acyl-CoA esterase	SENSE	17.522	724	724	1	5	ECK0674,JW0673	cggcatgggatcaccCtgccctgtttatccc	TATTGTGGGATCAGTATCCGCATATTGTAGGTTGGGAGAAAATCCCGGCAT	T	0.12	0.06	0.32	0.18	0.32
seqA	712561	0.64	regulatory protein for replication initiation	SENSE	36.14	880	440	2	7	ECK0675,hsm-1,JW0674	ttgcacggtcgtacaCgcgtttactttgcgg	CTATATTCTCTTGACGCCCAGGCGTTTGCCGAAGCAACGGAATCGTTGCAC	G	0.06	0.06	0.2	0.34	0.34
kdpE	720880	0.11	DNA-binding response regulator in two-component regulatory system with KdpD	SENSE	36.459	1632	1632	1	5	ECK0682,JW5096	tggagggcgacgggaTgcgcgtctttgaggc	TTGTTGAAGATGAACAGGCTATTCGTCGCTTTCTGCGCACGGCGCTGGAGG	G	0.04	0.09	0.31	0.15	0.41
kdpD	723380	0.1	fused sensory histidine kinase in two-component regulatory system with KdpE: signal sensing protein	SENSE	12.111	1184	1184	1	2	ECK0683,JW0683,kac	acgccaggcgtaccgTgggcggcatatcagc	AGATACCGCCGCCATGCTGGAAGGGCTGGCTGTTCTGCCGTTAAAACGCCA	G	0.03	0.12	0.28	0.28	0.3
ybfA	728426	0.33	hypothetical protein	SENSE	3098.75	1107	73.8	15	56	ECK0688,JW0688	gcggttgcagcgggcGttctggcgctgcctt	TACAGAGAATATCCTGCATGGCTTATCTTTTTACGCCGTACTTATGCGGTT	T	0	0	0.51	0.37	0.12
ybfA	728522	0.8	hypothetical protein	SENSE	3098.75	1928	137.714	14	52	ECK0688,JW0688	agcgataaaccggtgTggatggatcaggccg	CGCGCCCGCTTTTACAGCTACCTGCATCGCGTCTGGTCGAAAACCAGCGAT	G	0.02	0.15	0.22	0.23	0.38
ybfC	734987	0.2	hypothetical protein	SENSE	48.133	1087	362.333	3	13	ECK0692,JW0693	ttcgctaagggtactAttttttccgcgtttc	GCTGATTGCGAAATACAAGCTAAAGATCATGATTGTTTTACTATTTTCGCT	T	0.1	0.08	0.24	0.38	0.2
ybfC	735146	0.48	hypothetical protein	SENSE	48.133	1690	1690	1	5	ECK0692,JW0693	cgcgtcgggtcactaCgccttaatgaaaatc	TGTAAAAATAATAAATTCACACCAAGCGGGGCGAGACTCTTAATTCGCGTC	G	0.05	0.04	0.08	0.37	0.46
ybgK	743983	0.55	putative allophanate hydrolase%2C subunit 2	SENSE	15.255	828	828	0	4	ECK0701,JW0702	tgctgtggggcaaccGcattcgcgccttgcc	GCAAATCGAAGCGTGATTCTATGGAAGCGCAGGGCGTTAAACAGCTGCTGT	C	0.07	0.11	0.22	0.21	0.39
ybgL	744685	0.4	conserved protein%2C UPF0271 family	SENSE	21.569	558	558	1	6	ECK0702,JW0703	gcgcaaggcggcgtaAtgcgtcatgtcaaac	GCCCAGACGCTGTATCAAATTGGCGCGCTGGCAACGATTGCCCGTGCGCAA	T	0.03	0.04	0.21	0.2	0.53
gltA	752671	0.8	citrate synthase	SENSE	290.861	842	60.143	14	58	ECK0709,gluT,icdB,JW0710	ctgctggaagtggctAtggagctggaaaaca	GAAACCTGCCATGAAGTGCTGAAAGAGCTGGGCACGAAGGATGACCTGCTG	T	0.06	0.06	0.28	0.19	0.41
gltA	752771	0.72	citrate synthase	SENSE	290.861	1135	51.591	22	68	ECK0709,gluT,icdB,JW0710	gggcttcggtcaccgCgtgtacaaaaattac	ATTTGTTCGTCGTGCGAAAGACAAAAATGATTCTTTCCGCCTGATGGGCTT	G	0.04	0.07	0.3	0.36	0.23
gltA	752911	0.61	citrate synthase	SENSE	290.861	1897	75.88	25	67	ECK0709,gluT,icdB,JW0710	ggtattgcttcactgTggggacctgcgcacg	ACCGCTGGCTCTTCGGGTGCGAACCCGTTTGCCTGTATCGCAGCAGGTATT	G	0.08	0.07	0.31	0.23	0.31
gltA	753315	0.29	citrate synthase	SENSE	290.861	2288	52	44	106	ECK0709,gluT,icdB,JW0710	tgttccatgctttccGtcgcgactcgcatcc	CTACGGTGACCCGTCATACCATGATCCACGAGCAGATTACCCGTCTGTTCC	T	0.03	0.06	0.29	0.29	0.32
gltA	753943	-252	citrate synthase	SENSE	290.861	1012	53.263	19	65	Intergenic	gtaacagtgtggaagTattgaccaattcatt	TGCGTAAAAGTTATGAAGTCGGTATTTCACCTAAGATTAACTTATGTAACA	A	0.23	0.05	0.12	0.34	0.26
sdhA	755299	0.1	succinate dehydrogenase%2C flavoprotein subunit	SENSE	194.17	1247	59.381	21	51	ECK0712,JW0713	gcattaccgttgcgcTgggtaatacccatga	CTAAAGTCTTCCCGACCCGTTCCCATACCGTTTCTGCGCAAGGCGGCATTA	G	0.15	0.05	0.11	0.27	0.42
sdhA	755444	0.18	succinate dehydrogenase%2C flavoprotein subunit	SENSE	194.17	1674	69.75	24	67	ECK0712,JW0713	acacatgggcctgccGttctcgcgtctcgat	TGAATATATGTGTAAAACCGGGCCGGAAGCGATTCTGGAACTCGAACACAT	T	0.07	0.03	0.24	0.28	0.37
sdhA	755634	0.29	succinate dehydrogenase%2C flavoprotein subunit	SENSE	194.17	2448	136	18	68	ECK0712,JW0713	tggtatgcgctggatCtggtgaaaaaccagg	CTTTATCAGCAGAACCTGAAAAACCACACCACCATTTTCTCCGAGTGGTAT	T	0.08	0.13	0.28	0.21	0.29
sdhA	755992	0.49	succinate dehydrogenase%2C flavoprotein subunit	SENSE	194.17	2006	62.688	32	73	ECK0712,JW0713	tggcgggccgtgacgTggttgcgcgttccat	ATGGCGAACGTTTTATGGAGCGTTATGCGCCGAACGCCAAAGACCTGGCGG	G	0.03	0.09	0.2	0.23	0.44
sdhA	756860	0.98	succinate dehydrogenase%2C flavoprotein subunit	SENSE	194.17	2641	114.826	23	64	ECK0712,JW0713	catggaaccgaaactGcgcccggcattcccg	CCTGTATCTGCCAGAGTCGGAATCCATGACGCGCCGAAGCGTCAACATGGA	C	0.08	0.21	0.06	0.14	0.51
sdhB	757242	0.46	succinate dehydrogenase%2C FeS subunit	SENSE	249.057	1410	70.5	20	75	ECK0713,JW0714	gacatgggacaattcTatgcgcaatatgaga	ATTCGCCCGCTGCCAGGTTTACCGGTGATCCGCGATTTGGTGGTAGACATG	A	0.1	0.01	0.14	0.15	0.6
sdhB	757357	0.62	succinate dehydrogenase%2C FeS subunit	SENSE	249.057	1735	75.435	23	60	ECK0713,JW0714	acgggctgtatgaatGtattctctgcgcatg	CAGCTCGCGAGCATTTACAGATGCCAGAGCAGCGCGAAAAACTCGACGGGC	T	0.06	0.03	0.13	0.22	0.56
sucA	757930	0	2-oxoglutarate decarboxylase%2C thiamin-requiring	SENSE	72.522	1298	92.714	14	68	ECK0714,JW0715,lys	cttaagggatcacgaTgcagaacagcgcttt	ACTGTGCGTGGTAGTATCCACGGCGAAGTAAGCATAAAAAAGATGCTTAAG	G	0.11	0.02	0.1	0.27	0.5
sucA	757966	0.01	2-oxoglutarate decarboxylase%2C thiamin-requiring	SENSE	72.522	3115	183.235	17	75	ECK0714,JW0715,lys	cctggttggactcttCttacctctctggcgc	AAAAAGATGCTTAAGGGATCACGATGCAGAACAGCGCTTTGAAAGCCTGGT	T	0.08	0.07	0.19	0.19	0.47
sucA	758052	0.04	2-oxoglutarate decarboxylase%2C thiamin-requiring	SENSE	72.522	2013	118.412	17	67	ECK0714,JW0715,lys	gttgacgctaactggCgttcgacgttccagc	TGGATAGAACAGCTCTATGAAGACTTCTTAACCGATCCTGACTCGGTTGAC	G	0.08	0.07	0.17	0.29	0.39
sucA	758711	0.28	2-oxoglutarate decarboxylase%2C thiamin-requiring	SENSE	72.522	1620	231.429	7	18	ECK0714,JW0715,lys	cgggatggcgcaccgTggtcgtctgaacgtg	GATGATCCGCCACGCTGGCAACAGCGGCACCCGCGAAGTGGTTCTCGGGAT	G	0.05	0.07	0.25	0.3	0.33
sucA	759498	0.56	2-oxoglutarate decarboxylase%2C thiamin-requiring	SENSE	72.522	706	70.6	10	27	ECK0714,JW0715,lys	gtagtggcagagtggCgtccgatgaacatgc	GAGATGGTTAACCTGTACCGCGATGCGCTGGATGCTGGCGATTGCGTAGTG	G	0.05	0.01	0.04	0.14	0.75
sucA	759901	0.7	2-oxoglutarate decarboxylase%2C thiamin-requiring	SENSE	72.522	1231	246.2	5	25	ECK0714,JW0715,lys	gtgtctgggactccgTactgtctgaagaagc	CTTACACGCCGCTGCAACATATCCATAACGGGCAGGGCGCGTTCCGTGTCT	A	0.16	0.07	0.14	0.19	0.44
sucB	761164	0.34	dihydrolipoyltranssuccinase	SENSE	62.787	2975	595	5	21	ECK0715,JW0716	cggtgtgggtggtcgTctgactcgtgaagat	CCTGCTGGCTGAACACAATCTCGACGCCAGCGCCATTAAAGGCACCGGTGT	C	0.09	0.06	0.2	0.22	0.43
sucB	761439	0.57	dihydrolipoyltranssuccinase	SENSE	62.787	852	170.4	5	14	ECK0715,JW0716	gccacggcatccgtcTgggctttatgtcctt	CGATTATGGATCTGCGTAAGCAGTACGGTGAAGCGTTTGAAAAACGCCACG	G	0.01	0.02	0.07	0.2	0.7
sucC	762286	0.04	succinyl-CoA synthetase%2C beta subunit	SENSE	53.826	574	114.8	5	12	ECK0716,JW0717	ttgcccgctatggctTaccagcaccggtggg	GGACAGAACACATGAACTTACATGAATATCAGGCAAAACAACTTTTTGCCC	A	0.07	0.08	0.24	0.32	0.29
sucC	762706	0.4	succinyl-CoA synthetase%2C beta subunit	SENSE	53.826	564	141	4	18	ECK0716,JW0717	tgactggcccgatgcCgtatcagggacgcga	CGGAAGAAACTCCGCACCTGATCCATAAAGTTGCGCTTGATCCGCTGACTG	G	0.01	0.07	0.09	0.15	0.68
sucC	763400	1	succinyl-CoA synthetase%2C beta subunit	SENSE	53.826	698	232.667	3	12	ECK0716,JW0717	cgcagtggaggggaaAtaatgtccattttaa	TATTGCAGCAAAAGGTCTGACGGATGCAGCTCAGCAGGTTGTTGCCGCAGT	T	0.07	0.09	0.14	0.17	0.53
sucD	763851	0.52	succinyl-CoA synthetase%2C NAD(P)-binding%2C alpha subunit	SENSE	49.648	685	171.25	4	20	ECK0717,JW0718	cgggtaaagtgggtaTcgtttcccgttccgg	CGGGTGAATGCAAAATCGGTATCCAGCCTGGTCACATTCACAAACCGGGTA	C	0.07	0.05	0.23	0.34	0.31
mngR	764823	0.38	DNA-binding transcriptional dual regulator%2C fatty-acyl-binding	SENSE	44.206	2971	1485.5	2	7	ECK0718,farR,JW0719,ybgB	actgtcggaccgtcaCgtcgatacacacagt	GCGGGTCAATTACGATATTTTTCAGTTAACCAGTTTTGATGAAAAACTGTC	G	0.05	0.04	0.24	0.27	0.41
mngB	770124	290	alpha-mannosidase	SENSE	6.663	2157	2157	0	39	Intergenic	tattggcggggtggaTttatgcctttattag	TGGGTGAGTTAATTATAATATAATTATAAGTTAACTAAATGTTAATATTGG	T	0.11	0.21	0.16	0.18	0.34
cydA	770882	0.13	cytochrome d terminal oxidase%2C subunit I	SENSE	120.036	1490	82.778	18	61	ECK0721,JW0722	ttcgctctgggtgtgGctaccggtctgacca	TATAAAGATATGACCAAGTTCTGGGGCAAGTTGTTTGGTATCAACTTCGCT	C	0.02	0.03	0.33	0.24	0.38
cydA	771096	0.26	cytochrome d terminal oxidase%2C subunit I	SENSE	120.036	3072	307.2	10	35	ECK0721,JW0722	cgctcggttcaaaccTgtccgcactgtggat	ATCGTCTGGGTAAAGTTCAGCATATGTGTGTCACCTGGCTGGTGGCGCTCG	G	0.07	0.04	0.08	0.2	0.6
cydA	771128	0.29	cytochrome d terminal oxidase%2C subunit I	SENSE	120.036	1656	127.385	13	45	ECK0721,JW0722	ctggttgcgaacggcTggatgcaaaacccaa	ACCTGGCTGGTGGCGCTCGGTTCAAACCTGTCCGCACTGTGGATTCTGGTT	G	0.08	0.11	0.25	0.33	0.23
cydA	771622	0.6	cytochrome d terminal oxidase%2C subunit I	SENSE	120.036	1352	193.143	7	21	ECK0721,JW0722	gctgatggtgcagcaTgaagaacgcattcgt	CATTGCAACGCGTTCCGTGGATACCCCGGTTATCGGCCTGAAAGAGCTGAT	G	0.04	0.02	0.16	0.27	0.51
cydA	771867	0.76	cytochrome d terminal oxidase%2C subunit I	SENSE	120.036	677	75.222	9	30	ECK0721,JW0722	gtatcatggtggcgtGtggcttcctgcttct	CCAAAGACTCCATCCCGCGTGTAGCGCCGCTGTACTTTGCGTTCCGTATCA	T	0.12	0.05	0.4	0.29	0.15
cydA	771990	0.83	cytochrome d terminal oxidase%2C subunit I	SENSE	120.036	569	51.727	11	37	ECK0721,JW0722	tgccgtggattgctgTagaagcgggctggtt	GCGAGAAAAAATGGCTTCTGCGCGCCGCGCTGTACGGTATTCCGCTGCCGT	A	0.04	0.05	0.23	0.22	0.47
cydA	772049	0.87	cytochrome d terminal oxidase%2C subunit I	SENSE	120.036	745	62.083	12	42	ECK0721,JW0722	gctatcggtgaagtgCtgccgacagctgtgg	GTAGAAGCGGGCTGGTTCGTGGCTGAATATGGCCGCCAACCGTGGGCTATC	T	0.06	0.01	0.07	0.22	0.63
cydB	772510	0.22	cytochrome d terminal oxidase%2C subunit II	SENSE	82.013	583	64.778	9	30	ECK0722,JW0723	ggtctatgccgctgcGttctccggcttctat	TTGGCTGATCACCGCGGGCGGCGCACTCTTTGCTGCCTGGCCGATGGTCTA	T	0.03	0.09	0.27	0.4	0.21
cydB	772723	0.4	cytochrome d terminal oxidase%2C subunit II	SENSE	82.013	2756	344.5	8	25	ECK0722,JW0723	cgttgatgaatatctGcgtctgtactacacc	AATTGGTGTAGCGTTCGGTAACCTGTTGCAGGGCGTACCGTTCAACGTTGA	C	0.18	0.07	0.15	0.21	0.4
tolQ	774697	0.46	membrane spanning protein in TolA-TolQ-TolR complex	SENSE	53.07	723	241	3	14	ECK0726,fii,JW0727,tolP	gccgtagtggaagggGcgtcgcgtgctatgc	AAAGAGTTTGTGCGCCTGCATCGTGCCAATAGCCATGCGCCGGAAGCCGTA	C	0.21	0.04	0.3	0.2	0.25
tolQ	774703	0.47	membrane spanning protein in TolA-TolQ-TolR complex	SENSE	53.07	1029	343	3	13	ECK0726,fii,JW0727,tolP	gtggaaggggcgtcgCgtgctatgcgtatct	TTTGTGCGCCTGCATCGTGCCAATAGCCATGCGCCGGAAGCCGTAGTGGAA	G	0.03	0.02	0.18	0.17	0.59
tolQ	774825	0.65	membrane spanning protein in TolA-TolQ-TolR complex	SENSE	53.07	765	382.5	2	12	ECK0726,fii,JW0727,tolP	ggtctgggggatcatGcacgcctttatcgcc	CGGTACGGTTGGCTCCATCAGCCCGTATATTGGTCTGTTTGGTACGGTCTG	C	0.04	0.09	0.29	0.35	0.23
tolA	775662	0.08	membrane anchored protein in TolA-TolQ-TolR complex	SENSE	19.88	536	107.2	5	11	cim,ECK0728,excC,JW0729,lky	cgctgatctggagttCgttcgatgagaatat	GGGCGATAATTATTTCAGCAGTGCTGCATGTCATCTTATTTGCGGCGCTGA	G	0.02	0.02	0.06	0.3	0.61
tolB	777032	0.05	periplasmic protein	SENSE	62.869	632	70.222	9	21	ECK0729,JW5100	ctgcatgctgaagtcCgcattgtgatcgaca	GCATTACGAGTAGCATTTGGTTTTCTCATACTGTGGGCATCAGTTCTGCAT	G	0.12	0.05	0.15	0.29	0.4
tolB	777185	0.17	periplasmic protein	SENSE	62.869	1832	261.714	7	17	ECK0729,JW5100	ccgttagatcgcgctCgtctgccacagcagc	GGCGGCATCGTTGCTGCTGACTTGCGTAACAGCGGTAAATTTAATCCGTTA	G	0.04	0.05	0.22	0.29	0.4
tolB	778159	0.93	periplasmic protein	SENSE	62.869	627	89.571	7	22	ECK0729,JW5100	tcaggggatgggatcCgtgctgaatttggtt	GCCAAGTCTGGCACCTAACGGCACTATGGTAATCTACAGCTCTTCTCAGGG	G	0.07	0.02	0.07	0.19	0.66
ybgF	778930	0.14	periplasmic TolA-binding protein	SENSE	26.917	677	338.5	2	11	ECK0731,JW0732	gtgtcggctcaggctCggtcgaagaccgcgt	GTATAGCGGCCCCCTGGGCCGCTTTTGCTCAGGCACCAATCAGTAGTGTCG	G	0.05	0.04	0.26	0.2	0.45
lysW	780177	36	NA	SENSE	0	1305	1305	0	32	Intergenic	tgttaagcgtgtaggAtaacgttgcgtcagc	GGTTCGAATCCTGCACGACCCACCAGTTTTAACATCGAAGACAGATGTTAA	T	0.2	0.12	0.24	0.25	0.18
lysW	780184	43	NA	SENSE	0	597	597	0	36	Intergenic	cgtgtaggataacgtTgcgtcagcaacggcc	ATCCTGCACGACCCACCAGTTTTAACATCGAAGACAGATGTTAAGCGTGTA	G	0.03	0.04	0.07	0.43	0.43
lysY	780481	36	NA	SENSE	0	1512	1512	0	25	Intergenic	tgttaagcgtgaaggAtaacgttgcgccagc	GGTTCGAATCCTGCACGACCCACCAGTTTTAACATCAAACTCAGATGTTAA	T	0.2	0.12	0.24	0.26	0.18
nadA	782178	0.83	quinolinate synthase%2C subunit A	SENSE	27.349	565	282.5	2	10	ECK0739,JW0733,nicA	ggtgagggtgcaaccTgccgcagctgcgcgc	CAGCAGGCGGTGCCAGATAAAGAGTTACTGGAAGCACCAACCGCAGGTGAG	G	0.07	0.05	0.33	0.26	0.3
aroG	784969	0.11	3-deoxy-D-arabino-heptulosonate-7-phosphate synthase%2C phenylalanine repressible	SENSE	41.633	1013	168.833	6	19	ECK0743,JW0737	gaatacggttgcccaTgcccgaaaagcgatc	TCCTGTCGCATTGCTGGAAAAATTCCCCGCTACTGAAAATGCCGCGAATAC	G	0.03	0.02	0.11	0.18	0.66
aroG	785959	51	3-deoxy-D-arabino-heptulosonate-7-phosphate synthase%2C phenylalanine repressible	SENSE	41.633	1275	1275	1	3	Intergenic	tccgatgaatcaccaCaggcctgataagtcg	TCGCGGGTAAGGTTTAATTGTCGGATGCGCCGTCAGAGTGGCGTATCCGAT	A	0.07	0.07	0.14	0.15	0.57
galM	786986	34	galactose-1-epimerase (mutarotase)	SENSE	66.316	539	269.5	2	12	Intergenic	agggctttatctcatAttgttcaaatcacca	ACGGAATATCAGTTTATTGCTGAGTAATGTTACGCCCTCGTCATGAGGGCT	T	0.03	0.05	0.17	0.6	0.16
galM	787275	0.75	galactose-1-epimerase (mutarotase)	SENSE	66.316	1396	279.2	5	12	ECK0745,JW0739	gaaagtggcggcgcaTgtctggtcagcagat	AGGTTACGATCACGCATTCTTGTTACAGGCCAAAGGCGATGGCAAGAAAGT	G	0.02	0.03	0.2	0.42	0.32
galM	787501	0.54	galactose-1-epimerase (mutarotase)	SENSE	66.316	616	123.2	5	14	ECK0745,JW0739	gcgagcagtctgacgTgcgcaatcacaagtt	CTTGCCCGGTGAATATGACTAATCACGTCTATTTCAATCTTGACGGCGAGC	G	0.05	0.01	0.23	0.37	0.34
galM	787979	0.08	galactose-1-epimerase (mutarotase)	SENSE	66.316	585	73.125	8	26	ECK0745,JW0739	aacgcagggatggtaGtcacgctgatggact	CTGGCACCCGATGGTCAGCCGTACCGACTGTTAACTTTGCGTAACAACGCA	T	0.05	0.19	0.2	0.1	0.46
galK	788215	0.86	galactokinase	SENSE	85.461	545	77.857	7	23	ECK0746,galA,JW0740	gacaaaggtggcgtaCgcatgaccggcggcg	CCGCAAATTGACACTCTGGTAGAAATCGTCAAAGCTGTGATTGGCGACAAA	G	0.01	0.02	0.05	0.08	0.84
galK	788422	0.68	galactokinase	SENSE	85.461	759	108.429	7	22	ECK0746,galA,JW0740	gaactggacccgatcGtggcaaaacgcgtgc	GCCCTGCGTGATGTCACCATTGAAGAGTTCAACGCTGTTGCGCATGAACTG	T	0.05	0.07	0.36	0.2	0.31
galK	788782	0.37	galactokinase	SENSE	85.461	1245	207.5	6	16	ECK0746,galA,JW0740	gcggtcggaaccgtaTtgcagcagctttatc	GTGCCGCAGGGTGCCGGGTTAAGTTCTTCCGCTTCACTGGAAGTCGCGGTC	T	0.05	0.05	0.23	0.18	0.49
galK	788913	0.25	galactokinase	SENSE	85.461	578	64.222	9	34	ECK0746,galA,JW0740	gggctaactacgttcGtggcgtggtgaaaca	AGTTTTCCCTCGATGCGCCCATTGTCGCACATGAAAACTATCAATGGGCTA	T	0.04	0.05	0.3	0.33	0.28
galK	788918	0.25	galactokinase	SENSE	85.461	1069	118.778	9	31	ECK0746,galA,JW0740	tcaatgggctaactaCgttcgtggcgtggtg	CGACGAGTTTTCCCTCGATGCGCCCATTGTCGCACATGAAAACTATCAATG	G	0.2	0.04	0.19	0.18	0.4
galK	789035	0.15	galactokinase	SENSE	85.461	669	51.462	13	33	ECK0746,galA,JW0740	aaccgtgatcagttgTgcaccacgcgatgac	CGACTACAACGACGGTTTCGTTCTGCCCTGCGCGATTGATTATCAAACCGT	G	0.01	0.02	0.23	0.36	0.38
galK	789067	0.12	galactokinase	SENSE	85.461	1449	131.727	11	22	ECK0746,galA,JW0740	ggtttcgttctgcccTgcgcgattgattatc	CCTGGCCGCGTGAATTTGATTGGTGAACACACCGACTACAACGACGGTTTC	G	0.02	0.07	0.29	0.3	0.31
galT	789405	0.81	galactose-1-phosphate uridylyltransferase	SENSE	74.701	954	136.286	7	17	ECK0747,galB,JW0741	tgggctggcacggcgCgccatttaatggcga	CCAGTCGTTATGACAACCTCTTCCAGTGCTCCTTCCCCTACTCTATGGGCT	G	0.1	0.03	0.37	0.2	0.31
galE	790753	0.52	UDP-galactose-4-epimerase	SENSE	115.956	1067	97	11	26	ECK0748,galD,JW0742	agcattgccctgctgCgctacttcaacccgg	GTGGAACAGATCCTCACCGATCTGCAAAAAGCCCAGCCGGACTGGAGCATT	G	0.03	0.09	0.16	0.21	0.51
galE	790947	0.33	UDP-galactose-4-epimerase	SENSE	115.956	836	83.6	10	29	ECK0748,galD,JW0742	gcctgattagcgccaTgcgcgccgctaacgt	AAAAACCGCTGGAATATTACGACAACAATGTCAACGGCACTCTGCGCCTGA	G	0.03	0.06	0.33	0.19	0.39
galE	790963	0.31	UDP-galactose-4-epimerase	SENSE	115.956	566	51.455	11	32	ECK0748,galD,JW0742	gtcaacggcactctgCgcctgattagcgcca	GTGGGCGAATCGGTACAAAAACCGCTGGAATATTACGACAACAATGTCAAC	G	0.02	0.03	0.1	0.4	0.45
galE	791022	0.25	UDP-galactose-4-epimerase	SENSE	115.956	885	68.077	13	46	ECK0748,galD,JW0742	ccgggctgaaagccgTgggcgaatcggtaca	CCGAGATCCTGCACGATCACGCTATCGACACCGTGATCCACTTCGCCGGGC	G	0.03	0.02	0.09	0.31	0.55
galE	791101	0.17	UDP-galactose-4-epimerase	SENSE	115.956	892	68.615	13	39	ECK0748,galD,JW0742	gttgaaggcgatattCgtaacgaagcgttga	GTACTGCCTGTTATCGAGCGTTTAGGCGGCAAACATCCAACGTTTGTTGAA	G	0.07	0.04	0.08	0.22	0.58
galE	791228	0.05	UDP-galactose-4-epimerase	SENSE	115.956	987	58.059	17	41	ECK0748,galD,JW0742	tggaagtcatacctgTgtgcaattactgcaa	GGAGCGAATTATGAGAGTTCTGGTTACCGGTGGTAGCGGTTACATTGGAAG	G	0.06	0.07	0.21	0.36	0.29
acrZ	794051	0.37	AcrAB-TolC efflux pump accessory protein%2C membrane-associated	SENSE	1864.59	676	61.455	11	25	ECK0751,JW5102,ybhT	tggtacctgtcgtgaTggccatcatcctggg	TGACCATGTTAGAGTTATTAAAAAGTCTGGTATTCGCCGTAATCATGGTAC	G	0.23	0.21	0.3	0.12	0.14
modB	795177	0.13	molybdate transporter subunit	SENSE	24.511	1076	1076	1	8	chlJ,ECK0753,JW0747	gccgtttgggatcttTtttgcctggttactg	TTTATTAAGCCTGAAAGTTTCTTCCCTGGCTGTGCTGTTTAGCCTGCCGTT	T	0.05	0.03	0.11	0.33	0.49
ybhA	797578	0.09	pyridoxal phosphate (PLP) phosphatase	ANTI	8.021	1363	681.5	2	13	ECK0755,JW0749,modD	cgggccagggcttctAtcgatgaaggaagca	TGGCGACCTGTGACGATGATTAATTGATAGCCTGCTTCGCGAGCGCGGGCC	T	0.04	0.05	0.18	0.42	0.3
ybhJ	803961	0.55	putative hydratase	ANTI	7.186	1405	1405	0	0	ECK0760,JW5103	tctgatgattgcgccTgcgccaatcaaatct	GATTGGCGTATCGCCCGCGCCAAAGCATGGGCCGCAGAACGCGGTTCTGAT	G	0.07	0.07	0.22	0.19	0.45
bioD	811580	0.13	dethiobiotin synthetase	ANTI	2.501	933	933	0	2	ECK0767,JW0761	ccgtccggtagcctgCtgcctttgcggcttg	CTTCCGGGGTCTTTTCGCTGCCAGAGGCGACCGGTTTATAACCTGCCGTCC	T	0.03	0.03	0.1	0.41	0.43
uvrB	812815	0.03	excinulease of nucleotide excision repair%2C DNA damage recognition component	SENSE	54.098	900	180	5	13	dar-1,dar-6,ECK0768,JW0762	ccagaggcgattcgaCgtctcgaagaggggc	AAACCGTTCAAACTGAATTCCGCTTTTAAACCTTCTGGCGATCAGCCAGAG	G	0.07	0.02	0.11	0.54	0.26
uvrB	813160	0.2	excinulease of nucleotide excision repair%2C DNA damage recognition component	SENSE	54.098	851	121.571	7	20	dar-1,dar-6,ECK0768,JW0762	cggcgtgatgtggttGtggtggcgtctgttt	CATATTGAGCAGATGCGTTTGTCCGCCACCAAAGCGATGCTGGAGCGGCGT	T	0.03	0.07	0.21	0.34	0.35
uvrB	813974	0.61	excinulease of nucleotide excision repair%2C DNA damage recognition component	SENSE	54.098	878	175.6	5	14	dar-1,dar-6,ECK0768,JW0762	ccggcggcgatgtggTggatcaggtggtgcg	CCATCTATGTTTCGGCGACGCCGGGTAATTACGAGCTGGAAAAATCCGGCG	G	0.03	0.08	0.28	0.31	0.31
uvrB	814553	0.89	excinulease of nucleotide excision repair%2C DNA damage recognition component	SENSE	54.098	1079	539.5	2	20	dar-1,dar-6,ECK0768,JW0762	tggcgctggggcagaAcattgccaaaaccaa	ACGGAATTACGCCGCAAGGCTTGAACAAGAAAGTGGTCGATATCCTGGCGC	C	0.03	0.03	0.15	0.35	0.44
uvrB	814679	0.95	excinulease of nucleotide excision repair%2C DNA damage recognition component	SENSE	54.098	881	220.25	4	21	dar-1,dar-6,ECK0768,JW0762	tggaagggttgatgaTgcaacacgcgcagaa	CGATGGATATGTCGCCTAAAGCGTTGCAGCAGAAAATCCATGAGCTGGAAG	G	0.05	0.04	0.26	0.26	0.4
uvrB	814686	0.96	excinulease of nucleotide excision repair%2C DNA damage recognition component	SENSE	54.098	600	200	3	15	dar-1,dar-6,ECK0768,JW0762	gttgatgatgcaacaCgcgcagaatctggag	TATGTCGCCTAAAGCGTTGCAGCAGAAAATCCATGAGCTGGAAGGGTTGAT	G	0.06	0.05	0.05	0.29	0.55
moaA	816332	0.07	molybdopterin biosynthesis protein A	SENSE	73.068	573	95.5	6	22	bisA,chlA,ECK0770,JW0764,narA	cctgtcgattaccgaTgtgtgtaactttcgt	TTCACAACTGACTGATGCATTTGCGCGTAAGTTTTACTACTTGCGCCTGTC	G	0.04	0.07	0.17	0.23	0.49
moaA	816368	0.1	molybdopterin biosynthesis protein A	SENSE	73.068	660	110	6	36	bisA,chlA,ECK0770,JW0764,narA	ctactgcctgccggaTggctacaaaccgagc	CTACTTGCGCCTGTCGATTACCGATGTGTGTAACTTTCGTTGCACCTACTG	G	0.05	0.07	0.29	0.25	0.35
moaA	816437	0.17	molybdopterin biosynthesis protein A	SENSE	73.068	2573	428.833	6	51	bisA,chlA,ECK0770,JW0764,narA	tcgccgggttacgcgCgccttcgccagactg	ACCGAGCGGCGTCACCAATAAAGGCTTTCTTACCGTCGATGAAATTCGCCG	G	0	0.04	0.15	0.34	0.47
moaA	816485	0.22	molybdopterin biosynthesis protein A	SENSE	73.068	2865	716.25	4	45	bisA,chlA,ECK0770,JW0764,narA	cctgacaggaggagaGccgtctttacgccgc	CCGGGTTACGCGCGCCTTCGCCAGACTGGGCACCGAAAAAGTGCGCCTGAC	C	0.07	0.15	0.15	0.22	0.41
moaA	817114	0.86	molybdopterin biosynthesis protein A	SENSE	73.068	1511	755.5	2	6	bisA,chlA,ECK0770,JW0764,narA	aaggcggcgttaaccTgcgcgatctgctgga	TGCGCGTTTCCTCCATTGGTAAACTCCATCTCTGCCTGTTTGGTGAAGGCG	G	0.02	0.1	0.16	0.32	0.39
ybhL	819608	0.71	inner membrane protein%2C UPF0005 family	SENSE	42.696	1019	509.5	2	5	ECK0775,JW0769	agcgaagcattgatgTgggcagttacctaca	TTAATCGGCATTGTGCTGGCATCGCTGGTCAACTTCTGGTTGAAAAGCGAA	G	0.02	0.07	0.32	0.33	0.26
ybhQ	823987	0.33	inner membrane protein	SENSE	99.643	693	173.25	4	14	ECK0780,JW0774	cggcgtgggattatgCgcactgtattgtgtc	GGCGCTGCTGGTGGTGGGCTGGATGAGTAAGACTCTGGTTCACGTCGGCGT	G	0.06	0.04	0.15	0.32	0.43
ybhQ	824200	0.85	inner membrane protein	SENSE	99.643	618	309	2	13	ECK0780,JW0774	cggcccggcggtagtGtctttgctggcgaaa	GGAAAACAACTTTTTGCTGGCAATTGCAGGGCTGGCAATCCTTGCCGGCCC	T	0.01	0.04	0.16	0.12	0.66
ybhR	824449	0.8	putative transporter subunit: membrane component of ABC superfamily	ANTI	3.316	741	741	1	3	ECK0781,JW5803	cggaaaggagaatggCgggcatcataaagac	GGTTTTGCAGCCATACCGGCATGTTTTCCACCGGAGAAACGTAACCGGAAA	G	0.04	0.03	0.13	0.31	0.5
ybhR	824597	0.66	putative transporter subunit: membrane component of ABC superfamily	ANTI	3.316	536	536	0	4	ECK0781,JW5803	ggcgaaggggatttgAtacgcccagatacca	TAAACCATAAATCACCATCGTAAAGTAGAACAGCGCCAGCGATCCGGCGAA	T	0.04	0.03	0.24	0.33	0.36
dinG	832399	0.05	ATP-dependent DNA helicase	SENSE	17.584	656	656	1	4	ECK0788,JW0784,rarB	agcggcagatgattgCggacgtcgccaaaac	AGGCGCTTCAGGAACAGATCCCCGACTTTATTCCCCGTGCGCCGCAGCGGC	G	0.04	0.12	0.14	0.15	0.55
ybiB	834605	0.14	putative family 3 glycosyltransferase	SENSE	18.088	534	534	1	6	ECK0789,JW0785	tgagttgggcggcgtAttgattgcgctgcgt	GCGCGGTCTGTATGCTCATATGCTCAATGGTGAAGTCCCTGACCTTGAGTT	T	0.09	0.14	0.28	0.32	0.17
ybiC	836748	89	putative dehydrogenase	ANTI	7.696	1464	183	8	29	Intergenic	gcacaagtatttcccTgtctgtttgccgaca	CAAAATCCGAACCGTTGGACGGATCAGGCGTTTACGCTACGTCCAGCACAA	G	0.18	0.05	0.22	0.23	0.33
ybiI	837390	23	DksA-type zinc finger protein	SENSE	104.403	1288	322	4	30	Intergenic	tggcgagatgcatagCgagtataatttgtat	ATAATCGCAGAGGTTCGAAAGACAGCCAGTTACGTTAACTACAACTGGCGA	G	0.05	0.02	0.2	0.2	0.53
ybiI	837396	17	DksA-type zinc finger protein	SENSE	104.403	864	216	4	32	Intergenic	tacaactggcgagatGcatagcgagtataat	CAGGATATAATCGCAGAGGTTCGAAAGACAGCCAGTTACGTTAACTACAAC	C	0.3	0.2	0.26	0.13	0.11
ybiI	837409	4	DksA-type zinc finger protein	SENSE	104.403	609	152.25	4	33	Intergenic	cagttacgttaactaCaactggcgagatgca	AAACCAGCTTATACAGGATATAATCGCAGAGGTTCGAAAGACAGCCAGTTA	A	0.06	0.01	0.09	0.2	0.64
ompX	849668	-5	outer membrane protein X	SENSE	210.99	1126	93.833	12	50	Intergenic	gaatcacatttgaggTggttatgaaaaaaat	AGTTTCCCATTAATTTTTGATATATTTAAAACTTAGGACTTATTTGAATCA	G	0.03	0.03	0.18	0.36	0.39
ompX	849755	0.16	outer membrane protein X	SENSE	210.99	1172	68.941	17	55	ECK0803,JW0799,ybiG	ctgcgacttctactgTaactggcggttacgc	CAGCACTGGCCGCAGTTCTGGCTTTCACCGCAGGTACTTCCGTAGCTGCGA	A	0.03	0.02	0.08	0.29	0.59
ompX	849995	0.63	outer membrane protein X	SENSE	210.99	770	51.333	15	39	ECK0803,JW0799,ybiG	acggtgtagtgggtgTgggttatggtaaatt	TCACTGCTGGTCCGGCTTACCGCATTAACGACTGGGCAAGCATCTACGGTG	G	0.08	0.08	0.33	0.25	0.25
ompX	850104	0.84	outer membrane protein X	SENSE	210.99	1189	69.941	17	36	ECK0803,JW0799,ybiG	cccgatggaaaacgtTgctctggacttctct	CACCAGCGACTACGGTTTCTCCTACGGTGCGGGTCTGCAGTTCAACCCGAT	G	0.07	0.04	0.2	0.36	0.33
ybiP	851900	-80	putative hydrolase%2C inner membrane	SENSE	14.219	648	58.909	11	42	Intergenic	gcggatgcggaccccTttccactcttcacgc	GGCGGCTCGCTCTATCTTCTTGCAGCCCTGCGTATATTGCGGCTCGCGGAT	T	0.04	0.03	0.26	0.15	0.53
mntS	851995	97	Mn(2)-response protein%2C MntR-repressed	SENSE	3057.91	705	50.357	14	76	Intergenic	atttgcaatccccttCgcaaaagatttgttc	GCAGGCATAACGCGTTTTGGTCTGAAAAACCCCACTTTTTGTCGGATTTGC	G	0.07	0.12	0.23	0.2	0.38
mntS	852039	53	Mn(2)-response protein%2C MntR-repressed	SENSE	3057.91	1959	139.929	14	64	Intergenic	caggcataacgcgttTtggtctgaaaaaccc	ATAAATAGCGGCGTCGCGGTACGCCGCTTCACTCCTGCTTTCATGCAGGCA	T	0	0.07	0.12	0.41	0.4
mntS	852200	0.16	Mn(2)-response protein%2C MntR-repressed	SENSE	3057.91	1839	153.25	12	39	ECK4517,rybA	tgagttcaagaggtgTatgcgcgtgtttagt	TCCCTCAAGGATCGACGGGATTAGCAAGTCAGGAGGTCTTATGAATGAGTT	A	0.24	0.23	0.21	0.13	0.18
mntR	852571	0.35	DNA-binding transcriptional regulator of mntH	SENSE	82.14	537	134.25	4	11	ECK0807,JW0801,ybiQ	gaagtgggggaagctCgtcaggtggacatgg	GAGCTTATTGATGATTACGTTGAGCTGATTTCTGACTTGATCAGGGAAGTG	G	0.03	0.01	0.04	0.3	0.62
mntR	852680	0.59	DNA-binding transcriptional regulator of mntH	SENSE	82.14	752	150.4	5	15	ECK0807,JW0801,ybiQ	tcccctggcgtggcgTgtttttaacggcaga	CTAAAATGCTTAAGCGGCTGGCAACCATGGGGCTGATTGAAATGATCCCCT	G	0.02	0.01	0.11	0.26	0.61
ybiR	853961	0.98	putative transporter	SENSE	113.474	7614	1269	6	78	ECK0808,JW0802	gttggtgggatatgtTttgttagttatactc	GTGGCGTTTCCATCTCTATTCAATACCGATGCTGTTGTGGGCGGCGTTGGT	T	0.15	0.1	0.11	0.18	0.46
ybiS	854419	0.6	L%2CD-transpeptidase linking Lpp to murein	SENSE	35.596	1686	562	3	14	ECK0809,JW0803	cccgatggggctgtaTgcactctatatcggt	TGCGGGCGAACCGCTTCCGGCTGTCGTTCCGGCAGGTCCGGATAACCCGAT	G	0.03	0.04	0.14	0.24	0.55
moeA	865405	0.15	molybdopterin molybdenumtransferase%3B molybdopterin biosynthesis protein	SENSE	17.635	600	300	2	7	bisB,chlE,ECK0817,JW0811,narE	cgcaatggacggctaCgcggtgcgtttagcc	GAGCGATGTCGTTTCGCCGCTTGATGTTCCGGGGTTTGATAACTCCGCAAT	G	0.08	0.04	0.1	0.23	0.56
yliE	874514	0.98	putative membrane-anchored cyclic-di-GMP phosphodiesterase	SENSE	11.14	951	951	0	2	ECK0823,JW0817	acccatgccattctcCgcctgggataaaagt	AATCAAATTAGGATGTGTTCAGGCTCAGGGGTATCTGTACCAGAAACCCAT	G	0.07	0.01	0.08	0.19	0.65
ybjI	884897	0.56	FMN and erythrose-4-P phosphatase	SENSE	52.232	718	143.6	5	13	ECK0834,JW5113	agtttggcctgaatcTttccgatgaactgat	TGGAATACGTCGATAACTTTGACAACTTAGAGGATATCTTCTTTAAGTTTG	T	0.04	0.1	0.33	0.26	0.28
ybjI	885041	0.38	FMN and erythrose-4-P phosphatase	SENSE	52.232	662	132.4	5	16	ECK0834,JW5113	cggaagtggaaattaTtgcctgcggaaaaaa	CGAAGGATGCGTTTGCTACTGTCGTGGAACATTTGCTGACGCGCCCGGAAG	T	0.04	0.08	0.18	0.14	0.56
ybjJ	885423	0.94	putative transporter	SENSE	89.847	1296	216	6	17	ECK0835,JW0829	ggcgctggttattctCgcggctattgtcgcg	TCTCGGCGAACATTATGGATTACGTAGTGCAATGCTGGTTGTACTGGCGCT	G	0.04	0.03	0.18	0.44	0.31
ybjJ	885428	0.94	putative transporter	SENSE	89.847	552	110.4	5	20	ECK0835,JW0829	gtactggcgctggttAttctcgcggctattg	GGCTATCTCGGCGAACATTATGGATTACGTAGTGCAATGCTGGTTGTACTG	T	0.08	0.04	0.24	0.41	0.23
ybjJ	885593	0.8	putative transporter	SENSE	89.847	809	134.833	6	25	ECK0835,JW0829	tcgctgggcttcccgCtgaccatttctgccg	GCCTGGGTCGCTGGGGTGTCTGTTGTACTCTGGGGACTGGGTGCCTCGCTG	T	0.04	0.07	0.27	0.19	0.44
ybjJ	886093	0.39	putative transporter	SENSE	89.847	686	98	7	23	ECK0835,JW0829	tggcaggcgcaggtgTcgggatggcactgac	AGACGGTTTTGCCGATGATGCACGGTTTTTATAGCCTGGGCACGCTGGCAG	C	0.01	0.06	0.14	0.21	0.57
ybjJ	886461	0.08	putative transporter	SENSE	89.847	3267	408.375	8	35	ECK0835,JW0829	gtcctgggcaacccgTacgcctgctatccgc	CTGGGCGCTGTTTATGTTCTTCTTTTTGCCAGGCCTGTTAATGGCGTCCTG	A	0.06	0.08	0.13	0.28	0.45
ybjL	887386	0.98	NA	SENSE	82.76	753	753	1	5	ECK0838,JW0831	ctggcagggacaatcAtcgtcatggtatggc	CTGGGCTATGCGGGCACCTATGCAATCGCCAACGTCCTGCTGACGCTGGCA	T	0.06	0.03	0.07	0.14	0.7
ybjL	887579	0.87	NA	SENSE	82.76	1155	165	7	24	ECK0838,JW0831	tctggtgcccgtggtTatctgtttcttgttc	GGGCGCGATTGGCGGTCAGATGTTGATTGCCGGATTGATTGTCAGTCTGGT	A	0.03	0.07	0.35	0.35	0.19
ybjL	887882	0.69	NA	SENSE	82.76	1094	273.5	4	15	ECK0838,JW0831	cctgctggcattctgCgccttctttgttatt	CGCCGATCGCATCGGCTTTATCTCGATTCACAGCCAGGTCACTGACCTGCT	G	0.05	0.02	0.11	0.15	0.67
ybjL	888256	0.47	NA	SENSE	82.76	591	84.429	7	24	ECK0838,JW0831	ccagacggtgatgccGtgctacaaatgggcg	GGCTGCTACATTGAACGTATTCGACGTAACGGGATTCTGGCAAATCCAGAC	T	0.08	0.04	0.32	0.27	0.29
ybjL	888512	0.31	NA	SENSE	82.76	903	150.5	6	28	ECK0838,JW0831	gagtttgattgttggTgcgcgttacttgccg	TAATCTGAGCCTCGGGTATGCCTTAACCTATTTAATCGGTCTGGTGAGTTT	G	0.02	0.06	0.26	0.26	0.4
ybjL	888549	0.29	NA	SENSE	82.76	1082	135.25	8	33	ECK0838,JW0831	gcctcgggtatgcctTaacctatttaatcgg	CCGGCATGGAAAGCAGGCAGCTCTCACTGGCACTGGATAATCTGAGCCTCG	A	0.02	0.03	0.11	0.13	0.71
ybjL	888619	0.25	NA	SENSE	82.76	576	52.364	11	38	ECK0838,JW0831	ggtgctggcgatacaCtgcgtcattccggca	GCCGGTATGTTAGCAGGCTCTATGACGTCGACACCGGTTCTGGTCGGTGCT	T	0.14	0.12	0.16	0.23	0.35
ybjL	889138	-96	NA	SENSE	82.76	778	389	2	9	Intergenic	actatcgtttaggtgCgctgaatgaatctgc	GTTGATACCTAATGTGATTACACTAGTAAAATATATTGTTACTTTACTATC	G	0.11	0.12	0.26	0.2	0.31
ybjM	889371	0.16	inner membrane protein	SENSE	334.358	4988	1247	4	32	ECK0839,JW0832	cctcttcattgtggtGtgcctttttctggcg	AGTGAAACATAAACAACGTTGGGCGGGGGCAATCTGCTGTTTTGTCCTCTT	T	0.04	0.18	0.2	0.25	0.33
ybjM	889441	0.34	inner membrane protein	SENSE	334.358	592	148	4	53	ECK0839,JW0832	gaaatcggcttgctaTttttcattcttcctg	CTGGCGACGCACATGAAAGGCGCTTTTCGGGCTGCCGGGCATCCTGAAATC	T	0.07	0.05	0.22	0.46	0.2
ybjM	889620	0.82	inner membrane protein	SENSE	334.358	2077	1038.5	2	19	ECK0839,JW0832	cgcggtgttctggtgTgcgctgggggcactg	TTCACCGACGCGCTCATTCTGGCAAGAGCTGGCATGGTTACTAAGCGCGGT	G	0.04	0.07	0.14	0.39	0.35
ybjM	889635	0.86	inner membrane protein	SENSE	334.358	854	427	2	25	ECK0839,JW0832	tgcgctgggggcactGtgtttcttatttatc	ATTCTGGCAAGAGCTGGCATGGTTACTAAGCGCGGTGTTCTGGTGTGCGCT	T	0.02	0.13	0.23	0.26	0.36
ybjC	890233	0.34	conserved protein%2C DUF1418 family	SENSE	189.269	589	117.8	5	15	ECK0841,JW0834	cggtaagcgactcccTgtcgctgcctgagcc	TACTGGAATTTATCGGAATGATGCTACTGGCGGTGGCGCTGCTGTCGGTAA	G	0.15	0.04	0.15	0.2	0.46
nfsA	890787	0.53	nitroreductase A%2C NADPH-dependent%2C FMN-dependent	SENSE	32.519	553	276.5	2	10	ECK0842,JW0835,mda18,mdaA,snrA,ybjB	gggattgggcggggtAtatatcggcggcctg	TACGGCAATGATGGCGCAGAATGCATTAATCGCAGCGGAATCGCTGGGATT	T	0.05	0.03	0.44	0.27	0.21
rimK	891394	0.23	ribosomal protein S6 modification protein	SENSE	41.334	2767	1383.5	2	15	ECK0843,JW0836,nek	cgtattggcaccgccAttaccttttatggga	CACTACAAAGGCCGCAAGTTACCCCATTTTGACGCAGTGATCCCGCGTATT	T	0.04	0.09	0.22	0.34	0.31
artP	902595	0.5	arginine transporter subunit	SENSE	28.332	1352	676	2	8	ECK0855,JW0848	tcaggcgctggcccgTgcagaaaaactgctg	AAACCTGATTGAAGCGCCCTGCCGTGTACTGGGGTTGAGTAAAGATCAGGC	G	0.09	0.05	0.25	0.25	0.36
ybjE	913964	0.13	putative transporter	SENSE	24.441	1490	1490	1	10	ECK0865,JW0858	ctggatggtttacctTattctcttttttatg	GCTTCGCCAACAAGCTGCGTTAAAAGTTATTAATCAGCTATTAAGCTGGAT	A	0.05	0.1	0.11	0.36	0.38
ybjD	916726	0.62	conserved protein with nucleoside triphosphate hydrolase domain	SENSE	28.361	647	323.5	2	7	ECK0867,JW0860	tggtacgtgagtcctCgcgcgttgccgcctg	CGGGTGAGTTGCTTTCGTTAACGCCGGTAGAGCATGTTTGCCGACTGGTAC	G	0.06	0.05	0.13	0.09	0.67
ybjD	916886	0.72	conserved protein with nucleoside triphosphate hydrolase domain	ANTI	28.361	702	702	0	0	ECK0867,JW0860	atgtccgcactgacgCgccagttcattgata	GGACTGGGCAAACTCAATGACCTTGATCCCTTCGGCATCAAAATGATGTCC	G	0.03	0.16	0.19	0.31	0.31
ybjX	918199	0.15	hypothetical protein	SENSE	47.588	1224	612	2	13	ECK0868,JW0861	cggccgggtaaattcTggcatcgccgtagtt	CTCAGCAGCCTGTCACTTTTTCTTAGTCTGGCACGTGGACAGTGTCGGCCG	G	0.03	0.04	0.1	0.2	0.63
macB	921245	0.86	fused macrolide transporter subunits of ABC superfamily: ATP-binding component/membrane component	SENSE	15.426	583	83.286	7	19	ECK0870,JW0863,ybjZ	aaattggcattcgcaTggctgtaggtgcgcg	GTGTAATGAATATTATGCTGGTGTCAGTGACCGAGCGGACGCGGGAAATTG	G	0.02	0.04	0.06	0.16	0.71
clpS	922348	0.66	regulatory protein for ClpA substrate specificity	SENSE	152.308	533	76.143	7	17	ECK0872,JW0865,yljA	ctaccaggggaaggcCatttgcggagtcttt	TTCTTATGATGTAGAACGTGCAACGCAATTGATGCTCGCTGTTCACTACCA	A	0.06	0.03	0.17	0.45	0.29
clpA	922642	0.07	ATPase and specificity subunit of ClpA-ClpP ATP-dependent serine protease%2C chaperone activity	SENSE	62.617	3193	354.778	9	19	ECK0873,JW0866,lopD	ttctgtggatttggtTgcgctccgtcaggaa	GGCGCTGCTCAGTAACCCATCTGCCCGGGAGGCGCTGGAAGCGTGTTCTGT	G	0.07	0.05	0.19	0.27	0.43
clpA	922987	0.22	ATPase and specificity subunit of ClpA-ClpP ATP-dependent serine protease%2C chaperone activity	SENSE	62.617	861	143.5	6	25	ECK0873,JW0866,lopD	agctggtggggaggaAcgtatggagaatttc	GACACAGTCTTCTGATCCTGGCAGCCAGCCAAACAGCGAAGAACAAGCTGG	C	0.12	0.26	0.35	0.22	0.05
clpA	923059	0.25	ATPase and specificity subunit of ClpA-ClpP ATP-dependent serine protease%2C chaperone activity	SENSE	62.617	868	173.6	5	26	ECK0873,JW0866,lopD	cccactgattggtcgTgagaaggagctggag	TTTCACGACGAACCTGAATCAGCTTGCGCGCGTGGGCGGAATCGACCCACT	G	0.01	0.11	0.46	0.25	0.17
clpA	923380	0.39	ATPase and specificity subunit of ClpA-ClpP ATP-dependent serine protease%2C chaperone activity	SENSE	62.617	624	124.8	5	11	ECK0873,JW0866,lopD	gggtgcagcgtctggTggtcaggtcgatgcg	TAACAGCATCCTGTTTATTGATGAGATCCACACCATTATCGGTGCGGGTGC	G	0.04	0.02	0.18	0.11	0.65
clpA	923784	0.57	ATPase and specificity subunit of ClpA-ClpP ATP-dependent serine protease%2C chaperone activity	SENSE	62.617	2307	288.375	8	42	ECK0873,JW0866,lopD	ccgtggtggcccgtaTtgcacgcattccaga	CGGTAAGCAAACGCAAGAAAACCGTTAATGTGGCGGATATTGAGTCCGTGG	T	0.04	0.07	0.23	0.29	0.37
clpA	923820	0.59	ATPase and specificity subunit of ClpA-ClpP ATP-dependent serine protease%2C chaperone activity	SENSE	62.617	547	68.375	8	50	ECK0873,JW0866,lopD	gtgtttctcagagtgAtcgtgataccctgaa	ATATTGAGTCCGTGGTGGCCCGTATTGCACGCATTCCAGAGAAGAGTGTTT	T	0.04	0.05	0.35	0.31	0.26
infA	925487	0.82	translation initiation factor IF-1	SENSE	3671.34	1181	51.348	23	57	bypA1,ECK0875,JW0867	tgaactgaccccgtaCgacctgagcaaaggc	GCGCAAAAACTACATCCGCATCCTGACGGGCGACAAAGTGACTGTTGAACT	G	0.1	0.07	0.16	0.24	0.43
infA	925602	0.29	translation initiation factor IF-1	SENSE	3671.34	1565	53.966	29	70	bypA1,ECK0875,JW0867	tgcctaataccatgtTccgcgtagagttaga	CCAAAGAAGACAATATTGAAATGCAAGGTACCGTTCTTGAAACGTTGCCTA	C	0.07	0.16	0.21	0.27	0.29
aat	925865	86	leucyl/phenylalanyl-tRNA-protein transferase	SENSE	20.571	1509	88.765	17	96	Intergenic	ctgccgataaggaatTtttcgcgtcaggtaa	AGTGTTATAATTGCGGTCGCAGAGTTGGTTACGCTCATTACCCCGCTGCCG	T	0.08	0.06	0.15	0.21	0.49
cydC	927497	0.54	fused glutathione%2C cysteine exporter subunits of ABC superfamily: membrane component/ATP-binding component	SENSE	14.609	536	536	1	7	ECK0877,JW0869,mdrA,mdrH,surB,ycaB	catctggggcaagtcAttgcctctgccgtac	TTAGCCGCGTTTGAAGCACTGGCACCAGTAACGGGTGCATTTCAGCATCTG	T	0.1	0.03	0.07	0.62	0.18
lrp	931652	-166	DNA-binding transcriptional dual regulator%2C leucine-binding	SENSE	73.32	1252	178.857	7	24	Intergenic	tggacagacgccattCgtgatgtcgatagct	ATGTAAATACCATGTTTACCGTGCTAGTGAAATCTACGTATGGCGTGGACA	G	0.05	0.06	0.19	0.31	0.4
lrp	932250	0.87	DNA-binding transcriptional dual regulator%2C leucine-binding	SENSE	73.32	887	177.4	5	13	alsB,ECK0880,ihb,JW0872,livR,lrs,lss,lstR,mbf,oppI,rblA	ggcgtcaatgacacaCggacatacgttgtta	TCAGCCTACCGTAAGTTGCTGGGGGAAACCCTGCTGCGTCTGCCTGGCGTC	G	0.03	0.02	0.17	0.53	0.24
ftsK	932395	-52	DNA translocase at septal ring sorting daughter chromsomes	SENSE	20.981	664	221.333	3	13	Intergenic	gggtaacctggtactGttgtccgttttagca	CGTATTTTGATTACACTCCTGTTAATCCATACAGCAACAGTACTGGGGTAA	T	0.04	0.06	0.27	0.42	0.21
ftsK	932623	0.04	DNA translocase at septal ring sorting daughter chromsomes	SENSE	20.981	550	110	5	20	dinH,ECK0881,JW0873	ggcctggcatgaaccTatccataatttaggt	TGCCTTACTAAGCTTTAACCCTTCGGACCCCAGCTGGTCGCAAACGGCCTG	A	0.04	0.04	0.1	0.38	0.44
ftsK	932650	0.05	DNA translocase at septal ring sorting daughter chromsomes	SENSE	20.981	626	208.667	3	13	dinH,ECK0881,JW0873	aggtgggatgcccggTgcgtggttggcagat	CCCCAGCTGGTCGCAAACGGCCTGGCATGAACCTATCCATAATTTAGGTGG	G	0.08	0.16	0.2	0.2	0.36
ftsK	932938	0.12	DNA translocase at septal ring sorting daughter chromsomes	SENSE	20.981	912	228	4	32	dinH,ECK0881,JW0873	cagtagcgggggaacTattgcgctgctctgc	CGTCATTGGCAGCTTACTAAGCACTACGCTACAACCACTGCTACACAGTAG	A	0.57	0.18	0.05	0.1	0.1
ftsK	932946	0.13	DNA translocase at septal ring sorting daughter chromsomes	SENSE	20.981	2547	849	3	24	dinH,ECK0881,JW0873	ggggaactattgcgcTgctctgcgtttgggc	GCAGCTTACTAAGCACTACGCTACAACCACTGCTACACAGTAGCGGGGGAA	G	0.06	0.03	0.24	0.25	0.42
rarA	937336	0.09	DNA-dependent ATPase involved in processing recombination intermediates at replication forks	SENSE	18.082	2127	2127	0	11	ECK0883,JW0875,mgsA,ycaJ	ggctgcggggaagccGttgccgcgcgctatc	GCGGCCAGAAAATTTAGCACAGTATATCGGCCAGCAACATTTGCTGGCTGC	T	0.03	0.04	0.15	0.17	0.61
rarA	938601	41	DNA-dependent ATPase involved in processing recombination intermediates at replication forks	SENSE	18.082	1339	334.75	4	23	Intergenic	ctgtatccctgtggtCgcaggctgtggccac	CCATAAAACGCTACCGTTAATGTTATCGTTGCGGTAATGTTGTTACTGTAT	G	0.9	0.09	0	0	0
serS	938771	0.09	seryl-tRNA synthetase%2C also charges selenocysteinyl-tRNA with serine	SENSE	90.682	568	94.667	6	28	ECK0884,JW0876	cgtcgtaaagtattgCaggtcaaaacggaaa	CGGGGCTTTAAGCTGGATGTAGATAAGCTGGGCGCTCTTGAAGAGCGTCGT	A	0.02	0.02	0.1	0.32	0.54
serS	938840	0.15	seryl-tRNA synthetase%2C also charges selenocysteinyl-tRNA with serine	SENSE	90.682	613	76.625	8	32	ECK0884,JW0876	ggccaggcgaaagcgCgcggggaagatatcg	ACGGAAAACCTGCAAGCGGAGCGTAACTCCCGATCGAAATCCATTGGCCAG	G	0.01	0.04	0.1	0.38	0.46
serS	939101	0.35	seryl-tRNA synthetase%2C also charges selenocysteinyl-tRNA with serine	SENSE	90.682	1061	75.786	14	43	ECK0884,JW0876	cactctggcctcgacTttgcagctgcagtta	GAGTTTGACTTTGAAGTTCGTGACCACGTGACGCTGGGTGAAATGCACTCT	T	0.14	0.05	0.07	0.52	0.22
serS	939554	0.7	seryl-tRNA synthetase%2C also charges selenocysteinyl-tRNA with serine	SENSE	90.682	618	61.8	10	29	ECK0884,JW0876	cgcccagaagactcaAtggcggcgctggaag	ATCCGTATGCACCAGTTCGACAAAGTTGAAATGGTGCAGATCGTGCGCCCA	T	0.04	0.03	0.11	0.4	0.41
serS	939894	0.96	seryl-tRNA synthetase%2C also charges selenocysteinyl-tRNA with serine	SENSE	90.682	1119	159.857	7	22	ECK0884,JW0876	atggtcgtattgaagTaccagaagttctgcg	TTGGTCGTACGCTGGTTGCAGTAATGGAAAACTATCAGCAGGCTGATGGTC	A	0.04	0.16	0.16	0.19	0.45
pflA	949656	0.87	pyruvate formate lyase activating enzyme 1	SENSE	105.369	545	181.667	3	6	act,ECK0893,JW0885	ggcaatgggtgaagaGtacaaactcgacggt	AATCGAGCTTCTCCCCTACCACGAGCTGGGCAAACACAAATGGGTGGCAAT	T	0.15	0.05	0.15	0.28	0.38
pflA	950054	0.34	pyruvate formate lyase activating enzyme 1	SENSE	105.369	1655	236.429	7	28	act,ECK0893,JW0885	ggtgaagcaatcctgCaagctgagtttgttc	CGCCACTTTATGAACGCTTCCGGCGGCGGCGTTACCGCATCCGGCGGTGAA	A	0.25	0.09	0.09	0.14	0.44
pflA	950060	0.33	pyruvate formate lyase activating enzyme 1	SENSE	105.369	802	114.571	7	32	act,ECK0893,JW0885	tccggcggtgaagcaAtcctgcaagctgagt	ACCTATCGCCACTTTATGAACGCTTCCGGCGGCGGCGTTACCGCATCCGGC	T	0.05	0.05	0.31	0.21	0.38
pflA	950190	0.15	pyruvate formate lyase activating enzyme 1	SENSE	105.369	1151	191.833	6	19	act,ECK0893,JW0885	ctgcctgtattgtcaTaaccgcgacacctgg	CCCAGGTATTCGCTTTATCACCTTTTTCCAGGGCTGCCTGATGCGCTGCCT	A	0.06	0.08	0.13	0.29	0.44
pflA	950339	-36	pyruvate formate lyase activating enzyme 1	SENSE	105.369	1588	317.6	5	14	Intergenic	agctgcgcaccaacaCggcctcagatgggcc	CTATACTTTAAGGTGACTGCCAAAACAGACTCGACGTAGCCTTCGAGCTGC	G	0.01	0.11	0.1	0.35	0.44
rpsA	961291	0.04	30S ribosomal subunit protein S1	SENSE	157.281	565	51.364	11	39	ECK0902,JW0894,ssyF	cgggttctatcgttcGtggcgttgttgttgc	TTGCTCAACTCTTTGAAGAGTCCTTAAAAGAAATCGAAACCCGCCCGGGTT	T	0.22	0.31	0.22	0.02	0.23
rpsA	961302	0.05	30S ribosomal subunit protein S1	SENSE	157.281	786	71.455	11	37	ECK0902,JW0894,ssyF	gttcgtggcgttgttGttgctatcgacaaag	TTTGAAGAGTCCTTAAAAGAAATCGAAACCCGCCCGGGTTCTATCGTTCGT	T	0.04	0.07	0.31	0.35	0.23
rpsA	961505	0.17	30S ribosomal subunit protein S1	SENSE	157.281	828	51.75	16	63	ECK0902,JW0894,ssyF	tcacgaagcctggatCacgctggaaaaagct	AGACGGCTTCGGTGAAACTCTGCTGTCCCGTGAGAAAGCTAAACGTCACGA	A	0.12	0.05	0.26	0.29	0.28
rpsA	961601	0.23	30S ribosomal subunit protein S1	SENSE	157.281	1157	72.312	16	67	ECK0902,JW0894,ssyF	gctgaacggtattcgTgcgttcctgccaggt	TACCGGTGTTATCAACGGCAAAGTTAAGGGCGGCTTCACTGTTGAGCTGAA	G	0.05	0.05	0.11	0.16	0.64
rpsA	961872	0.39	30S ribosomal subunit protein S1	SENSE	157.281	1588	99.25	16	40	ECK0902,JW0894,ssyF	gttgacggcctgctgCacatcactgacatgg	GTTAAGAACCTCACTGACTACGGTGCATTCGTTGATCTGGGCGGCGTTGAC	A	0.24	0.08	0.17	0.08	0.43
rpsA	961981	0.46	30S ribosomal subunit protein S1	SENSE	157.281	1146	71.625	16	62	ECK0902,JW0894,ssyF	gcgaacgtacccgtgTatccctgggcctgaa	TCAACGTGGGCGACGAAATCACTGTTAAAGTGCTGAAGTTCGACCGCGAAC	A	0.03	0.04	0.27	0.16	0.5
rpsA	962016	0.48	30S ribosomal subunit protein S1	SENSE	157.281	2229	139.312	16	58	ECK0902,JW0894,ssyF	ctgggcgaagatccgTgggtagctatcgcta	AAGTTCGACCGCGAACGTACCCGTGTATCCCTGGGCCTGAAACAGCTGGGC	G	0.04	0.04	0.14	0.43	0.34
rpsA	962129	0.54	30S ribosomal subunit protein S1	SENSE	157.281	2643	188.786	14	45	ECK0902,JW0894,ssyF	cgttgaaggcctggtAcacgtttccgaaatg	GACCAACCTGACCGACTACGGCTGCTTCGTTGAAATCGAAGAAGGCGTTGA	C	0.17	0.05	0.1	0.12	0.56
rpsA	962248	0.62	30S ribosomal subunit protein S1	SENSE	157.281	894	74.5	12	35	ECK0902,JW0894,ssyF	gtcgtcgtatctcccTgggtctgaaacagtg	TTGGCGATGTAGTGGAAGTTATGGTTCTGGATATCGACGAAGAACGTCGTC	G	0.06	0.04	0.25	0.31	0.34
rpsA	962430	0.72	30S ribosomal subunit protein S1	SENSE	157.281	829	63.769	13	36	ECK0902,JW0894,ssyF	gttgcaggcgaagaaGcagttcgtgaataca	GGCGGCATCGACGGCCTGGTTCACCTGTCTGACATCTCCTGGAACGTTGCA	C	0.22	0.13	0.15	0.2	0.31
rpsA	962536	0.79	30S ribosomal subunit protein S1	SENSE	157.281	722	55.538	13	35	ECK0902,JW0894,ssyF	agctcgcagaagatcCgttcaacaactgggt	TGCAGGTTGACGCAGAACGTGAACGTATCTCCCTGGGCGTTAAACAGCTCG	G	0.01	0.09	0.05	0.28	0.57
rpsA	962651	0.86	30S ribosomal subunit protein S1	SENSE	157.281	6211	365.353	17	60	ECK0902,JW0894,ssyF	cgttgaaggttacctGcgtgcttctgaagca	AACTGCAGTTGACGCTAAAGGCGCAACCGTAGAACTGGCTGACGGCGTTGA	C	0.25	0.07	0.12	0.11	0.45
rpsA	962934	43	30S ribosomal subunit protein S1	SENSE	157.281	598	85.429	7	39	Intergenic	cgaagtttgttgagtTtacttgacagattgc	GCAGCTAAAGGCGAGTAATTCTCTGACTCTTCGGGATTTTTATTCCGAAGT	T	0.07	0.12	0.34	0.25	0.23
ihfB	962986	-65	integration host factor (IHF)%2C DNA-binding protein%2C beta subunit	SENSE	177.347	662	110.333	6	34	Intergenic	cactaagggcggctaCggccgcccttaatca	TGTTGAGTTTACTTGACAGATTGCAGGTTTCGTCCTGTAATCAAGCACTAA	G	0.3	0.01	0.03	0.33	0.33
msbA	965901	0.03	fused lipid transporter subunits of ABC superfamily: membrane component/ATP-binding component	SENSE	31.176	920	460	2	17	ECK0905,JW0897	cgactgtggccaaccAttgcgcctttcaaag	TGAATGCATAACGACAAAGATCTCTCTACGTGGCAGACATTCCGCCGACTG	T	0.08	0.14	0.19	0.1	0.49
msbA	966215	0.21	fused lipid transporter subunits of ABC superfamily: membrane component/ATP-binding component	SENSE	31.176	1149	383	3	21	ECK0905,JW0897	gtcaacgggtacgctGttgtcacgtattacc	GTTTGGTCACATGATGGGAATGCCAGTTTCATTCTTTGACAAACAGTCAAC	T	0.15	0.1	0.45	0.22	0.07
msbA	966598	0.43	fused lipid transporter subunits of ABC superfamily: membrane component/ATP-binding component	SENSE	31.176	644	322	2	5	ECK0905,JW0897	cctcttccatctctgAtccgatcattcagct	AAGTCAGCAACCGAATGCGTCTTCAGGGGATGAAAATGGTTTCAGCCTCTT	T	0.03	0.09	0.24	0.48	0.17
mukF	973724	0.14	chromosome condensin MukBEF%2C kleisin-like subunit%2C binds calcium	SENSE	31.58	831	277	3	9	ECK0913,JW0905,kicB	ccgccatgtgagtgaTgcgtttgagcaaacc	GCGTCTGGATGGTGAGATGAGTGAAGGCGAGCTGGTGGATGCATTCCGCCA	G	0.11	0.06	0.27	0.26	0.3
mukE	975418	0.81	Chromosome condensin MukBEF%2C MukE localization factor	SENSE	43.285	1013	506.5	2	13	ECK0914,JW0906,kicA,ycbA	ttcggagccgatgtgCgtgctggcgacgatc	GGCCACGACAGCAGCAAGTTTCGCATTACCGAATCGGTGTTCCGCTTCGGA	G	0.07	0.01	0.12	0.22	0.59
mukB	975860	0.07	chromosome condensin MukBEF%2C ATPase and DNA-binding subunit	SENSE	18.008	1976	988	2	13	ECK0915,JW0907	cgtggtggtcggtgtGcgtctgcaacaggtt	TGTCTGTTATTCGATGCTCGACACCATTAACTCGCGCCACCAGCGCGTGGT	C	0.05	0.03	0.27	0.14	0.51
ycbB	980642	0.2	murein L%2CD-transpeptidase	SENSE	19.793	582	291	2	16	ECK0916,JW0908	ctggcagaggtggcgAttgccggtttccagc	CCCATGTGGGAAAACCGTGATGCTGTTAAAGCCTTCCAGCAACAGCTGGCA	T	0.03	0.05	0.3	0.15	0.47
ycbK	982348	0.09	hypothetical protein	SENSE	106.949	886	221.5	4	43	ECK0917,JW0909	ggcgcttggtggcgtTgcactcggtgccgcc	CTTGATTATCATGGACAAATTCGACGCTAATCGCCGCAAATTGCTGGCGCT	G	0.02	0.04	0.29	0.22	0.42
ycbK	982379	0.15	hypothetical protein	SENSE	106.949	4111	1027.75	4	27	ECK0917,JW0909	atcctgccgacccctGcgtttgcaacactct	CGCCGCAAATTGCTGGCGCTTGGTGGCGTTGCACTCGGTGCCGCCATCCTG	C	0.15	0.07	0.13	0.17	0.47
aspC	983653	89	aspartate aminotransferase%2C PLP-dependent	ANTI	63.102	608	608	0	5	Intergenic	tattgcaggggacgcGtaggcctgataagcg	GGCACGAGCGCCTTATCCGGCCTACAAAATCGTGCAAATTCAAAATATTGC	T	0.24	0.08	0.18	0.34	0.16
aspC	983744	1	aspartate aminotransferase%2C PLP-dependent	SENSE	63.102	713	356.5	2	9	ECK0919,JW0911	attgtggcagtgctgTaagcattaaaaacaa	GTGGCCGGGATGACACCAGATAACATGGCTCCGCTGTGCGAAGCGATTGTG	A	0.03	0.08	0.09	0.29	0.51
aspC	984393	0.45	aspartate aminotransferase%2C PLP-dependent	SENSE	63.102	562	140.5	4	47	ECK0919,JW0911	gctgttccatggctgCtgccataacccaacc	TGCACTGATTAACAGCCTGAATGAAGCTCAGGCTGGCGACGTAGTGCTGTT	T	0.01	0.04	0.35	0.29	0.31
[truncated: 2,929 more rows]

## Sheet: Legend
Dataset S2. Multiple adjacent pauses from Dataset S1 located within a 10 bp window were merged into a single pause site.
[truncated: 15 more rows]
