# Supplementary material for: Robust regulation of transcription pausing in Escherichia coli by the ubiquitous elongation factor NusG
Source: Proc Natl Acad Sci U S A. 2023 Jun 5;120(24):e2221114120. doi: 10.1073/pnas.2221114120 (PMC10268239; doi:10.1073/pnas.2221114120)
Supplement: Supplementary file 4 — Dataset S03 (XLSX) [file pnas.2221114120.sd03.xlsx]

## Sheet: WT_all
Gene	Pause_Location	Gene_Offset	Description	Sense	Expression	Count	Score	Median	Mean	Gene Pause	Logo	RNA	(+1)	short	16s	17s	18s	long
thrL	296	41	thr operon leader peptide	SENSE	3414.89	1170	55.7143	21	90	Intergenic	cccgcacctgacagtGcgggctttttttttc	CAGGTAACGGTGCGGGCTGACGCGTACAGGAAACACAGAAAAAAGCCCGCA	C	0.04	0.03	0.15	0.5	0.28
sokC	16989	0.69	NA	SENSE	1819.93	936	117	8	36	ECK0019,JWR0224,sof	ggttgatggtaaaatAtcactcggggctttt	TCAGTAAGAGGCACTCTACATGTGTTCAGCATATAGGAGGCCTCGGGTTGA	T	0.04	0.03	0.28	0.4	0.25
sokC	16996	0.81	NA	SENSE	1819.93	758	94.75	8	37	ECK0019,JWR0224,sof	ggtaaaatatcactcGgggcttttctctatc	GAGGCACTCTACATGTGTTCAGCATATAGGAGGCCTCGGGTTGATGGTAAA	G	0.15	0.05	0.16	0.46	0.18
ribF	21748	0.36	bifunctional riboflavin kinase/FAD synthetase	SENSE	47.809	883	80.2727	11	27	ECK0026,JW0023,yaaC	cgatcttctggtgaaGcatttgcgcgtaaaa	TTTCGACAGGCGTTTCGCGGCGTTAACCGCGCAAAATTTCATCAGCGATCT	C	0.12	0.14	0.2	0.47	0.07
ribF	21892	0.52	bifunctional riboflavin kinase/FAD synthetase	SENSE	47.809	607	50.5833	12	42	ECK0026,JW0023,yaaC	ttgcgaaggtggcgtGcgcatcagcagcacc	AGCTGGCATGGAATACGGCTTCGATATCACCAGTACGCAAACTTTTTGCGA	C	0.03	0.07	0.2	0.23	0.46
ribF	21970	0.6	bifunctional riboflavin kinase/FAD synthetase	SENSE	47.809	995	82.9167	12	43	ECK0026,JW0023,yaaC	tttactggggcacccGtttgccatctccggg	CGTGCGTCAGGCCCTTGCGGATGACAATCTGGCTCTGGCAGAGAGTTTACT	T	0.05	0.07	0.41	0.28	0.18
ileS	22401	0	isoleucyl-tRNA synthetase	SENSE	25.983	687	52.8462	13	36	ECK0027,ilvS,JW0024	atctgatgagtgactAtaaatcaaccctgaa	CGGCTTAAGCCTGTTATGTAATCAAACCGAAATACGGAACCGAGAATCTGA	T	0.26	0.14	0.21	0.22	0.16
dapB	28322	-52	dihydrodipicolinate reductase	SENSE	8.505	1146	382	3	8	Intergenic	ctggcggcgtagcgaTgcgctggttactctg	ATCCCTCCCTGTTTATCATTAATTTCTAATTATCAGCGTTTTTGGCTGGCG	G	0.01	0.05	0.12	0.27	0.56
surA	53628	0.84	peptidyl-prolyl cis-trans isomerase (PPIase)	SENSE	35.521	778	70.7273	11	20	ECK0054,JW0052	cgtgacgccctgactCgcctgaacaaaggtc	GGCGATCTCGGCTGGGCTACACCAGATATTTTCGATCCGGCCTTCCGTGAC	G	0.02	0.06	0.31	0.35	0.26
surA	54565	0.11	peptidyl-prolyl cis-trans isomerase (PPIase)	SENSE	35.521	951	63.4	15	35	ECK0054,JW0052	cgttgatggattaatGcagtcggtaaaactg	TAAAGTCGCAGCCGTCGTCAATAACGGCGTCGTGCTGGAAAGCGACGTTGA	C	0.09	0.11	0.24	0.34	0.22
rapA	63305	-41	NA	SENSE	9.238	922	115.25	8	53	Intergenic	taagcacggtagcggGtggttattgcctgca	ATAGCGCCCTTTCCATTCCTGGACCTGAATAACACCACTACCTCATAAGCA	T	0.8	0.1	0.06	0.02	0.01
setA	78601	0.83	broad specificity sugar efflux system	SENSE	12.398	875	291.667	3	11	ECK0072,JW0069,yabM	gggtattgggatgctAtggtttcaggattta	GATGACGCTGCAACTTTTTAACGCTGTATTTATCGGCATTGTTGCGGGTAT	T	0.06	0.07	0.45	0.15	0.27
cra	89090	58	DNA-binding transcriptional repressor-activator for carbon metabolism	SENSE	33.088	963	137.571	7	17	Intergenic	cgtagagtacgggacTggacatcaatatgct	TAAGCCGCGAACAAAAATACGCGCCAGGTGAATTTCCCTCTGGCGCGTAGA	G	0.02	0.02	0.08	0.33	0.55
mraZ	89537	-97	RsmH methytransferase inhibitor	SENSE	143.49	700	50	14	41	Intergenic	gttttttacctcggtAtgccttgtgactggc	GTTGGACGTAAAATAAACAACGCTGATATTAGCCGTAAACATCGGGTTTTT	T	0.12	0.15	0.29	0.3	0.14
ftsW	99328	0.74	lipid II flippase%3B integral membrane protein involved in stabilizing FstZ ring during cell division	SENSE	31.875	889	80.8182	11	23	ECK0090,JW0087	gcgaagaactggggtAtgtcggtgtggtgct	AGTATCTGCCGGAAGCGCACACTGACTTTATTTTCGCCATTATCGGCGAAG	T	0.02	0.03	0.41	0.34	0.2
murG	99718	0.07	N-acetylglucosaminyl transferase	SENSE	34.145	1041	74.3571	14	25	ECK0091,JW0088	cccgggactggcggtTgcgcaccatctaatg	AAAGCGATTAATGGTGATGGCAGGCGGAACCGGTGGACATGTATTCCCGGG	G	0.01	0.02	0.16	0.19	0.62
murC	100957	0.13	UDP-N-acetylmuramate:L-alanine ligase	SENSE	27.426	626	52.1667	12	19	ECK0092,JW0089	ttaatgaatctgggtGcgacgatttatttca	CAGATCAGTGGTTCCGATTTAGCGCCAAATCCGGTCACGCAGCAGTTAATG	C	0.34	0.04	0.21	0.28	0.12
ftsQ	103531	0.45	divisome assembly protein%2C membrane anchored protein involved in growth of wall at septum	SENSE	52.746	927	57.9375	16	32	ECK0094,JW0091	ttcatctggttgaatAtgtgccgattgcgcg	TTAAGCAGGTGAGCGTCAGAAAGCAGTGGCCTGATGAATTGAAGATTCATC	T	0.04	0.08	0.3	0.42	0.16
lpxC	107535	61	UDP-3-O-acyl N-acetylglucosamine deacetylase	SENSE	155.67	1449	65.8636	22	58	Intergenic	tctctccggccaggtGaaccagtcgtttttt	CGACATTTATACTGTCGTATAAAATTCGACTGGCAAATCTGGCACTCTCTC	A	0.29	0.1	0.29	0.21	0.11
secA	108273	-6	preprotein translocase subunit%2C ATPase	SENSE	24.835	1920	106.667	18	33	Intergenic	cggggcgtttgagatTttattatgctaatca	CCTAACAACAATAAACCTTTACTTCATTTTATTAACTCCGCAACGCGGGGC	T	0.03	0.01	0.29	0.47	0.2
yacG	111796	0.25	DNA gyrase inhibitor	SENSE	469.927	647	215.667	3	12	ECK0101,JW5008	cgggaaaacggtggtGtggggtgaaatcagc	AGGAGTAAAAATGTCAGAAACTATTACGGTGAATTGCCCAACCTGCGGGAA	T	0	0.16	0.2	0.36	0.28
hpt	141915	0.9	hypoxanthine phosphoribosyltransferase	ANTI	22.406	2469	823	3	20	ECK0124,JW5009	agatgacggtaacgcTgtgcgtaatcaatgc	CTTCACACTTACTCGTCCAGCAGAATCACTTTGCCGATATACGGCAGATGA	G	0.01	0.09	0.13	0.09	0.68
folK	157304	0.89	2-amino-4-hydroxy-6-hydroxymethyldihyropteridine pyrophosphokinase	SENSE	47.33	707	88.375	8	21	ECK0141,JW0138	tcctgatggggagatGttgcgtcaaatctta	ATTTATGCTGTGGCCGCTGTTTGAAATCGCGCCGGAGTTGGTGTTTCCTGA	T	0.02	0.06	0.21	0.17	0.54
fhuB	173492	48	fused iron-hydroxamate transporter subunits of ABC superfamily: membrane components	ANTI	6.377	1036	518	2	12	Intergenic	gggcatccgttgtcgCgtaaacgctttatcc	TTCGGGGCCGTTTGTAGGCCCGATAAGACGCGCCAGCGTCGCATCGGGCAT	G	0.01	0.04	0.3	0.35	0.29
yaeI	184964	0.13	phosphodiesterase with model substrate bis-pNPP	SENSE	18.797	1025	128.125	8	24	ECK0163,JW5014	tggtttgaattaatcCgtcaccgcctcgcct	GCCACGAGCTCAGGTTTCGGTTATATGCATTACTGTGAGCCAGGCTGGTTT	G	0.05	0.04	0.2	0.25	0.46
tsf	190782	-75	protein chain elongation factor EF-Ts	SENSE	42.794	1507	55.8148	27	53	Intergenic	ttggttagggggcctGcatatggcccccttt	CGAAATATGAAGGGGGAGAGCCCTTATAGACCAGGTAGTACACGTTTGGTT	C	0.08	0.08	0.19	0.5	0.16
dxr	193486	-35	1-deoxy-D-xylulose 5-phosphate reductoisomerase	SENSE	13.317	1120	93.3333	12	32	Intergenic	atcggctggcggcgtTttgctttttattctg	CTGATTTCTTGAACGACAAAAACGCCGCTCAGTAGATCCTTGCGGATCGGC	T	0.01	0.1	0.26	0.25	0.38
ispU	194818	-85	undecaprenyl pyrophosphate synthase	SENSE	37.594	600	75	8	28	Intergenic	gctttataaggtcagAtatgccgtggtttta	AGGGCTTCAGTGATATAGTCTGCGCCATCTGATCGTAAGTAGTTGGCTTTA	T	0.09	0.07	0.28	0.35	0.21
ispU	194830	-73	undecaprenyl pyrophosphate synthase	SENSE	37.594	606	75.75	8	28	Intergenic	cagatatgccgtggtTttacacggctttttt	ATATAGTCTGCGCCATCTGATCGTAAGTAGTTGGCTTTATAAGGTCAGATA	T	0.18	0.09	0.21	0.27	0.25
ispU	194836	-67	undecaprenyl pyrophosphate synthase	SENSE	37.594	736	92	8	27	Intergenic	tgccgtggttttacaCggcttttttttgtat	TCTGCGCCATCTGATCGTAAGTAGTTGGCTTTATAAGGTCAGATATGCCGT	G	0.03	0.04	0.26	0.29	0.39
ispU	195496	0.78	undecaprenyl pyrophosphate synthase	SENSE	37.594	904	90.4	10	23	ECK0173,JW0169,rth,uppS,yaeS	taggactgggggggaGcatcgcattagtaac	CCAGCATGTCTGTATGCATGAACTGGCCCCTGTAGATTTAGTAATTAGGAC	C	0.15	0.06	0.25	0.4	0.14
rseP	196915	0.27	inner membrane zinc RIP metalloprotease%3B RpoE activator%2C by degrading RseA%3B cleaved signal peptide endoprotease	SENSE	47.893	652	65.2	10	36	ecfE,ECK0175,JW0171,yaeL	gtttttattattggtGtgcctggcgtacgtc	GGTCCGGTTGCAAACTTCATTTTTGCTATCTTTGCCTACTGGCTGGTTTTT	T	0.08	0.11	0.26	0.38	0.17
skp	200470	-12	periplasmic chaperone	SENSE	64.966	1057	55.6316	19	34	Intergenic	tgcaaatgggatggtAaggagtttattgtga	ATCAATATAAGATCGCCGGGCCACGCAAAGAACTGCACCCTCCGGTGCAAA	A	0.11	0.07	0.28	0.28	0.26
fabZ	202181	0.18	(3R)-hydroxymyristol acyl carrier protein dehydratase	SENSE	72.16	790	60.7692	13	28	ECK0179,JW0175,sabA,sefA,sfhC,yaeA	gttcttactggtggaTcgcgtgctggatttt	TCTGCAGATTGAAGAGATTTTAGAACTTCTGCCGCACCGTTTCCCGTTCTT	C	0.08	0.16	0.45	0.2	0.11
lpxA	202806	0.31	UDP-N-acetylglucosamine acetyltransferase	SENSE	40.042	709	59.0833	12	22	ECK0180,JW0176	gctggcgaaccgaccCgtgtggaaatcggcg	TATCAGTTCGCCTCCATCGGCGAAGTTAACCAGGATCTGAAATATGCTGGC	G	0	0.01	0.33	0.37	0.28
lpxB	204342	0.87	tetraacyldisaccharide-1-P synthase	SENSE	38.007	784	87.1111	9	19	ECK0181,JW0177,pgsB	tattgcaggaagagtGtgagccgcaaaaact	TCTCGCTGCCAAATCTGCTGGCGGGCAGAGAGTTAGTCAAAGAATTATTGC	T	0.21	0.04	0.21	0.44	0.09
dnaE	208504	0.97	DNA polymerase III alpha subunit	SENSE	17.511	1777	84.619	21	53	ECK0183,JW0179,polC,sdgC	gcggatgcacgcgcgCggttgcgttttggcg	CCCCACCGCTCTGGGACAATTCCAGTACATCTCTACTATCAGAGGGCGGAT	G	0.01	0.04	0.15	0.23	0.57
mltD	233761	0.14	putative membrane-bound lytic murein transglycosylase D	SENSE	31.267	677	75.2222	9	45	dniR,ECK0211,JW5018,yafG	ggctttcattggcgaCgagctaaagatggga	ATGGATGGACGATGGGACGTCTATCGCGCCAGATGGTGACTTGTGGGCTTT	G	0	0.01	0.15	0.42	0.42
pepD	254094	165	aminoacyl-histidine dipeptidase (peptidase D)	SENSE	15.654	912	76	12	27	Intergenic	cgcgctattttcctgTtgctgttgctccagc	ACGTTCAATCTGGTGATGGAACATTCGCCGCTGCGATTTCAGCGCCGCGCT	T	0.03	0.14	0.2	0.19	0.44
pepD	255721	-5	aminoacyl-histidine dipeptidase (peptidase D)	SENSE	15.654	691	115.167	6	22	Intergenic	gatcgacaaggagacTtaacgtgtctgaact	AACATTTTCTGCTAACCCTGTGACCTGCAATACTGTTTTGCGGGTGATCGA	T	0.06	0.06	0.17	0.26	0.46
proB	259654	0.04	gamma-glutamate kinase	SENSE	28.321	906	60.4	15	38	ECK0243,JW0232,pro	aaactcggcaccagtGtgctaacaggcggat	ATTGAATGGCAGAGAATCATGAGTGACAGCCAGACGCTGGTGGTAAAACTC	T	0.01	0.04	0.2	0.51	0.24
yagL	292387	57	CP4-6 prophage%3B DNA-binding protein	SENSE	4.779	875	218.75	4	9	Intergenic	caggctggggctaccTtcgtctcaaatttag	TTAATTCCAGAAGCTAATTGCAGAGTAACTTTTTAACAGCCATCACAGGCT	T	0.12	0.31	0.49	0.07	0.01
yahM	344490	-138	hypothetical protein	SENSE	371.449	612	612	1	19	Intergenic	catgtttgtgtggggTcttttctgtatctta	TGAATGTGTTGGTTGACATTCATATGAAAAAAATCATAATTCCATCATGTT	C	0.99	0	0	0	0
lacZ	365555	-26	beta-D-galactosidase	SENSE	170.872	1967	85.5217	23	119	Intergenic	tggaattgtgagcggAtaacaatttcacaca	GGCACCCCAGGCTTTACACTTTATGCTTCCGGCTCGTATGTTGTGTGGAAT	T	0.96	0.01	0.02	0.01	0
frmB	376912	0.82	S-formylglutathione hydrolase	ANTI	4.211	914	228.5	4	12	ECK0352,JW0346,yaiM	atttggagtccgcagCtgttctgcgtaaaaa	ACGGATTAACGTCTTGATATTCATCTCCTGGCAGATCTTTTCAAGATTTGG	T	0.21	0.11	0.27	0.3	0.11
ddlA	399422	0.66	D-alanine-D-alanine ligase A	ANTI	8.664	744	62	12	24	ECK0376,JW0372	gatctctccacaggtGctggcttgcggattg	GTCAATGTACTTGGTGTCGTAGGCATAGAAATCGCTGGTGAGTACGATCTC	C	0.17	0.22	0.38	0.16	0.07
yaiI	405006	0.04	conserved protein%2C UPF0178 family%2C downregulated by beryllium	SENSE	24.327	1383	1383	1	9	ECK0382,JW0378	acaatttgggtggatGccgacgcgtgtccca	AAGCGCGACACAATAGAGGATTACCCAACAAAGGATGACTTTATGACAATT	C	0.26	0.05	0.26	0.35	0.08
aroL	405567	-62	shikimate kinase II	SENSE	32.503	695	53.4615	13	42	Intergenic	tactagtttgatggtAtgatcgctattctca	GAGATTTTCACTTTAAGTGGAATTTTTTCTTTACAATCGAAATTGTACTAG	T	0.31	0.08	0.19	0.24	0.18
araJ	411668	0.03	arabinose-inducible predicted transporter%2C MFS family	SENSE	8.563	644	128.8	5	13	ECK0390,JW0386	tggctctgggcacgtTtggtttggggatggc	GTTCTGGTGGTTGTGATGGTGGTATGAAAAAAGTCATTTTATCTTTGGCTC	T	0.01	0.09	0.23	0.36	0.3
yajC	426572	0.18	SecYEG protein translocase auxillary subunit	SENSE	118.542	718	51.2857	14	31	ECK0401,JW0397	cgcaaggtagcccgaTgtctttgattttgat	TGAGCTTTTTTATTTCTGATGCGGTAGCGGCAACGGGTGCACCGGCGCAAG	G	0.05	0.01	0.06	0.24	0.65
tsx	431303	-66	nucleoside channel%2C receptor of phage T6 and colicin K	SENSE	88.426	721	103	7	41	Intergenic	ctcctctgtatacgaAatatttagaaacgca	TGTGAAACGAAACATATTTTTGTGAGCAATGATTTTTATAATAGGCTCCTC	A	0.99	0.01	0	0	0
yajI	431401	135	putative lipoprotein	SENSE	2.798	610	610	1	19	Intergenic	cccgcccgaatgtgtGtaaacgtgaacgcaa	GATTGATAGTAAAAGTTTGCAACAAGGGCGAAAGTCAGTACAATCCCCGCC	T	0.07	0.05	0.09	0.5	0.3
yajO	437306	0.05	2-carboxybenzaldehyde reductase	SENSE	10.311	818	163.6	5	14	ECK0413,JW0409	ttcccgactttgcctCggctgtatgaccttt	TGGCAGCATGCAATACAACCCCTTAGGAAAAACCGACCTTCGCGTTTCCCG	G	0.02	0.01	0.04	0.41	0.52
yajO	437411	-52	2-carboxybenzaldehyde reductase	SENSE	10.311	991	330.333	3	7	Intergenic	tggggtgaacgaatgCagccgcagcacatgc	GGCGGCAAACGAGTGAAGCCCCAGGAGCTTACATAAGTAAGTGACTGGGGT	A	0.02	0.03	0.34	0.22	0.39
dxs	437600	0.97	1-deoxyxylulose-5-phosphate synthase%2C thiamine-requiring%2C FAD-requiring	ANTI	19.885	791	791	1	7	ECK0414,JW0410,yajP	aggccgagttcggcgCgcatttcttcctgag	TATGCCAGCCAGGCCTTGATTTTGGCTTCCATACCAGCGGCATCGAGGCCG	G	0.01	0.06	0.18	0.29	0.46
ampG	452519	0.17	muropeptide transporter	SENSE	29.66	1067	76.2143	14	44	ECK0427,JW0423	ggcggcgcggttggcTgctcgccacgcaaat	TCTGGTCACCGCTGATGGACCGCTACACGCCTCCATTTTTTGGGCGGCGGC	G	0.01	0.03	0.22	0.17	0.58
ampG	452596	0.12	muropeptide transporter	SENSE	29.66	795	66.25	12	53	ECK0427,JW0423	tctggtaggccaggcTtacgtttttaaattc	GATGACGGTCGAGAATATCGATCTCAAAACCATTGGTTTCTTCTCTCTGGT	T	0.05	0.11	0.46	0.23	0.15
ampG	452686	0.06	muropeptide transporter	SENSE	29.66	614	51.1667	12	55	ECK0427,JW0423	ttccgggctaccgctCgccctgacatccggt	TTTTCAACAGCCGCGTTCAGCCATATTGCTGATCCTGGGTTTTGCTTCCGG	G	0	0.01	0.08	0.22	0.69
ampG	452693	0.05	muropeptide transporter	SENSE	29.66	765	63.75	12	58	ECK0427,JW0423	gttttgcttccgggcTaccgctcgccctgac	TACGTATTTTTCAACAGCCGCGTTCAGCCATATTGCTGATCCTGGGTTTTG	A	0.03	0.04	0.21	0.29	0.44
ppiD	461158	0.01	periplasmic folding chaperone%2C has an inactive PPIase domain	SENSE	23.504	1294	61.619	21	47	ECK0435,JW0431,ybaU	tggacagcttacgcaCggctgcaaacagtct	CGTGAGGTACACAGTCATCTACAGCGGAGTGTTGTTACACCATGATGGACA	G	0.01	0.03	0.24	0.19	0.53
maa	479104	0.07	maltose O-acetyltransferase	SENSE	140.638	2154	59.8333	36	92	ECK0453,JW0448,ylaD	gattgctggtgagttGtatcgctcggcagat	TTTCAGCAACCGGAGGTCAGTAATGAGCACAGAAAAAGAAAAGATGATTGC	T	0.09	0.05	0.33	0.36	0.16
acrR	485029	0.07	DNA-binding transcriptional repressor	ANTI	12.474	603	75.375	8	17	ECK0458,JW0453,ybaH	agccacatcgaggatGtgttggcgcgtttct	GCCCAGCGAGGTGGATGATACCCCCTGCTGTGAGAAAAGACGTAGAGCCAC	T	0.05	0.14	0.28	0.37	0.17
ybaQ	507897	114	putative DNA-binding transcriptional regulator	SENSE	36.678	916	916	0	6	Intergenic	aggcctacaaacttgTgcctgaaccgtaggc	GGCATCCGAGCACCATTGCCTGATGCGACGCTTACCCGTCTTATCAGGCCT	G	0.01	0.09	0.16	0.22	0.52
copA	507998	101	copper transporter	ANTI	1.906	1083	1083	0	10	Intergenic	aggcctacaaacctgTgcctgaaccgtaggc	GGCATCCGAGCACCATTGCCTGATGCGACGCTTACGCGTCTTATCAGGCCT	G	0.04	0.13	0.19	0.37	0.28
lpxH	552419	22	UDP-2%2C3-diacylglucosamine pyrophosphatase	SENSE	17.487	2742	304.667	9	18	Intergenic	cgcaactttgctgatTtcacagccacgcaac	ACGGCGGATGACGTTGAGCTGATTCATTTTCCGTTTTAAAAAACCCGCAAC	T	0.11	0.08	0.24	0.22	0.36
intD	564076	0.97	DLP12 prophage%3B predicted integrase	ANTI	11.306	2245	62.3611	36	123	ECK0530,int,JW0525	taatttcagagtgggAcatatttgggacatt	CGCGCCATTACAATTCAATCAGTTACGCCTTCTTTATATCCTCCATAATTT	C	0.35	0.11	0.25	0.16	0.13
ybcM	570866	0.24	DLP12 prophage%3B predicted DNA-binding transcriptional regulator	SENSE	8.359	628	628	1	5	ECK0537,JW0534	tttccttgtggttatGaattttatattgaga	TGGGAGACGCATACTTTAACTGTTGATAATAATCAAATAATATTATTTCCT	A	0.23	0.06	0.7	0.01	0
quuD	573605	43	DLP12 prophage%3B predicted antitermination protein	ANTI	3.625	2275	175	13	42	Intergenic	atttttgggggcgtcTcaacgccccattttt	ACCTTGCTTCTAACTATATAAACCTTCTGTTATATATTACCCTTTATTTTT	C	0.34	0.22	0.09	0.14	0.2
quuD	573606	44	DLP12 prophage%3B predicted antitermination protein	ANTI	3.625	907	69.7692	13	49	Intergenic	tatttttgggggcgtCtcaacgccccatttt	AACCTTGCTTCTAACTATATAAACCTTCTGTTATATATTACCCTTTATTTT	T	0.5	0.08	0.15	0.16	0.11
insH1	573764	196	IS5 transposase and trans-activator	SENSE	298.06	1209	75.5625	16	72	Intergenic	tgctgtaggtctggtTtaccagttctaatct	TCGCACCTTCCCTAAAGCACTCGGTGTAAGCACTGATGACATCGTTGCTGT	T	0.03	0.1	0.34	0.36	0.17
insH1	573775	185	IS5 transposase and trans-activator	SENSE	298.06	795	61.1538	13	71	Intergenic	gatgacatcgttgctGtaggtctggtttacc	TCCCCGCTTATTCGCACCTTCCCTAAAGCACTCGGTGTAAGCACTGATGAC	T	0.07	0.11	0.33	0.38	0.12
insH1	573787	173	IS5 transposase and trans-activator	SENSE	298.06	795	99.375	8	69	Intergenic	ggtgtaagcactgatGacatcgttgctgtag	CCGAGAAGAATTTCCCCGCTTATTCGCACCTTCCCTAAAGCACTCGGTGTA	A	0.09	0.09	0.42	0.27	0.14
insH1	573799	161	IS5 transposase and trans-activator	SENSE	298.06	1272	1272	0	60	Intergenic	cctaaagcactcggtGtaagcactgatgaca	TGACTGAGTCAGCCGAGAAGAATTTCCCCGCTTATTCGCACCTTCCCTAAA	T	0.15	0.08	0.35	0.16	0.26
insH1	575000	-24	IS5 transposase and trans-activator	SENSE	298.06	620	310	2	57	Intergenic	tcactaaggaaggtgCgaacaagtccctgat	CTACTTTCGTTGATTACAAAATCAACCTGCTTGACAAAAATGACTTCACTA	G	0.01	0.01	0.03	0.33	0.62
insH1	575001	-25	IS5 transposase and trans-activator	SENSE	298.06	1283	320.75	4	54	Intergenic	ttcactaaggaaggtGcgaacaagtccctga	TCTACTTTCGTTGATTACAAAATCAACCTGCTTGACAAAAATGACTTCACT	C	0.04	0.05	0.27	0.4	0.23
insH1	575088	-112	IS5 transposase and trans-activator	SENSE	298.06	1985	70.8929	28	81	Intergenic	tatgttgatgtaggtGcaacctattacttca	AAAGGTAAGGATCTTGGAGTATGGGGCGATCAGGACTTAGTCAAATATGTT	C	0.48	0.07	0.19	0.15	0.11
essD	576463	-158	NA	SENSE	59.1	1011	1011	1	27	Intergenic	taagagtggttacttCgtcacacagcttaaa	AATATCATTTAGTGGTTTACGTACGTAAAAAATTGGTTATGCTGTTAAGAG	G	1	0	0	0	0
appY	583625	0.96	DNA-binding global transcriptional activator%3B DLP12 prophage	ANTI	13.147	767	85.2222	9	26	ECK0556,JW0553	ttgtttattccatctGtgacgccgattattt	ATTAACATGTAGACAACTTGTAATAAACATTATCAGTCAATTGTTTTGTTT	T	0.12	0.17	0.23	0.28	0.2
appY	583720	67	DNA-binding global transcriptional activator%3B DLP12 prophage	ANTI	13.147	621	88.7143	7	20	Intergenic	attaatggttccagaAtatcacatcaaaaaa	TCAATTATAGTATGTATAAAATAGGCGACAGCAACCCAATTACAAATTAAT	T	0.21	0.2	0.28	0.22	0.08
ompT	584817	0.04	DLP12 prophage%3B outer membrane protease VII (outer membrane protein 3b)	SENSE	47.085	719	79.8889	9	34	ECK0557,JW0554	gtcctgacaacccctAttgcgatcagctctt	ACGATTGAATGGAGAACTTTTATGCGGGCGAAACTTCTGGGAATAGTCCTG	T	0.06	0.1	0.41	0.26	0.16
ahpF	638901	-75	alkyl hydroperoxide reductase%2C F52a subunit%2C FAD/NAD(P)-binding	SENSE	17.933	801	53.4	15	32	Intergenic	cgattttcttccccgCaccatgatgcaagct	GAAATACTTCGGAAATTCACCTAATTCTTCGGGTGCTGCGGCACCCGATTT	A	0.05	0.12	0.43	0.29	0.1
cspE	656485	-30	DNA-binding transcriptional repressor	SENSE	3139.16	1178	90.6154	13	120	Intergenic	accgacacagcatttGtgtctatttttcatg	GTAAAGTTACACTGGACAAAGCGTACCACAATTGGTGTACTGGTAACCGAC	T	0.99	0	0	0.01	0.01
cspE	656486	-29	DNA-binding transcriptional repressor	SENSE	3139.16	1321	94.3571	14	120	Intergenic	ccgacacagcatttgTgtctatttttcatgt	TAAAGTTACACTGGACAAAGCGTACCACAATTGGTGTACTGGTAACCGACA	G	0.98	0.02	0	0	0
cspE	656508	-7	DNA-binding transcriptional repressor	SENSE	3139.16	2058	54.1579	38	136	Intergenic	ttttcatgtaaaggtAattttgatgtctaag	TACCACAATTGGTGTACTGGTAACCGACACAGCATTTGTGTCTATTTTTCA	A	0.16	0.05	0.24	0.42	0.14
chiP	707812	0.18	chitoporin%2C uptake of chitosugars	SENSE	25.685	1028	64.25	16	43	ECK0669,JW0667,ybfM	ggttatgctgctgatAtgttcggccttgata	AACCTTTCTCACTCCACCTGGAATGCCAACCTCGATTTTCAGTCCGGTTAT	T	0.04	0.08	0.56	0.22	0.11
sucC	762118	-119	succinyl-CoA synthetase%2C beta subunit	SENSE	44.605	1819	113.688	16	48	Intergenic	ccgacaagcgatgccTgatgtgacgtttaac	CTACGGGACCACCAATGTAGGTCGGATAAGGCGCAAGCGCCGCATCCGACA	G	0.06	0.1	0.35	0.38	0.12
ybgC	774049	0.18	acyl-CoA thioesterase%2C involved in phospholipid metabolism	SENSE	89.286	695	63.1818	11	35	ECK0725,JW0726	tggtgtggtgtaccaCgccagttacgtcgct	GTTTCGATGGCCGGTTCGCGTCTACTATGAAGATACCGATGCCGGTGGTGT	G	0.04	0.06	0.2	0.33	0.36
ybgC	774144	0.42	acyl-CoA thioesterase%2C involved in phospholipid metabolism	SENSE	89.286	725	60.4167	12	34	ECK0725,JW0726	ctgaacgcgttgcctTtgtggtacgtaaaat	CAGAGATGCTGCGTCATCATCACTTCAGTCAGCAGGCGCTGATGGCTGAAC	T	0.02	0.09	0.23	0.36	0.3
ybgF	778986	0.21	periplasmic TolA-binding protein	SENSE	36.676	703	78.1111	9	36	ECK0731,JW0732	gctcacagccagcttTtaacccaactccagc	GGCTCGGTCGAAGACCGCGTCACTCAACTTGAGCGTATTTCTAATGCTCAC	T	0.02	0.04	0.37	0.45	0.13
ybhA	797591	0.08	pyridoxal phosphate (PLP) phosphatase	ANTI	3.341	769	256.333	3	15	ECK0755,JW0749,modD	ctatcgatgaaggaaGcagggtctttttcgg	CGATGATTAATTGATAGCCTGCTTCGCGAGCGCGGGCCAGGGCTTCTATCG	C	0.24	0.11	0.12	0.29	0.24
ybhC	806445	0.05	acyl-CoA thioesterase%2C lipoprotein	SENSE	10.025	703	175.75	4	12	ECK0761,JW0755	tggcgtgacgctgacCgcctgtagctcaacc	TGTGAACACATTTTCAGTTTCCCGTCTGGCGCTGGCATTGGCTTTTGGCGT	G	0.01	0.01	0.1	0.23	0.66
ybhQ	823905	0.13	inner membrane protein	SENSE	84.317	727	55.9231	13	34	ECK0780,JW0774	taagttgctggcagaTtatgttgcatttact	GAGAAGCCATGAAGTGGCAACAACGTGTTCGTGTCGCAACGGGTCTAAGTT	T	0.31	0.2	0.25	0.1	0.13
ompX	849673	0	outer membrane protein X	SENSE	96.378	1155	50.2174	23	62	ECK0803,JW0799,ybiG	acatttgaggtggttAtgaaaaaaattgcat	CCCATTAATTTTTGATATATTTAAAACTTAGGACTTATTTGAATCACATTT	T	0.23	0.17	0.34	0.17	0.08
ybiP	851767	0.03	putative hydrolase%2C inner membrane	SENSE	11.863	890	68.4615	13	29	ECK0804,JW0800	ccgggtatttagcccGtggactgcgttctac	GTGGCATATGAATTTAACCCTCAAAGAATCGCTTGTTACCCGTAGCCGGGT	T	0.22	0.15	0.37	0.18	0.08
deoR	881647	0.41	DNA-binding transcriptional repressor	SENSE	29.298	654	109	6	16	ECK0830,JW0824,nucR	actgtggcaccaccaCgccgtggattattga	AACTGGCTGCGACGCTGGTAGAACCCGATCAGACCCTCTTTTTTGACTGTG	G	0.02	0.01	0.05	0.32	0.6
rlmC	897874	0.12	23S rRNA m(5)U747 methyltransferase%2C SAM-dependent	SENSE	7.763	750	250	3	9	ECK0850,JW0843,rumB,ybjF	cggttgaggaatggtGcgcgccggtgtcagg	TCTCCGCTAAAACCGCCGATCTTAAAAATCTGCTCGCCGACTTTCCGGTTG	C	0.03	0.1	0.49	0.24	0.14
cspD	921885	-72	inhibitor of DNA replication%2C cold shock protein homolog	SENSE	680.945	600	600	0	7	Intergenic	tagagttggcgaggtTttgaacagccccctc	TGTCAAATGCTTGACGGCTCGCCCTAATTCTCTAAATTGTATTTCTAGAGT	T	0.86	0.07	0.07	0	0
clpA	922483	-4	ATPase and specificity subunit of ClpA-ClpP ATP-dependent serine protease%2C chaperone activity	SENSE	28.52	814	62.6154	13	25	Intergenic	aaaattgggggaggtGcctatgctcaatcaa	GCATCCATTGCTGTGTACGCTAGAAAAAGCCTGAATGCAGGCATAAAAATT	C	0.04	0.02	0.23	0.46	0.26
infA	925791	-125	translation initiation factor IF-1	SENSE	691.91	1291	58.6818	22	56	Intergenic	ggtgcggcttagccgTgtgttttcggagtaa	AACGCCCATCGTTTATCTCACCGCTCCCTTATACGTTGCGCTTTTGGTGCG	G	0.04	0.07	0.22	0.32	0.35
lrp	931900	0.17	DNA-binding transcriptional dual regulator%2C leucine-binding	SENSE	46.751	668	74.2222	9	22	alsB,ECK0880,ihb,JW0872,livR,lrs,lss,lstR,mbf,oppI,rblA	tgcaaaaggatgggcGtatttctaacgtcga	CTGGCAAAGATCTCGACCGTATCGATCGTAACATTCTTAATGAGTTGCAAA	T	0.02	0.07	0.25	0.42	0.25
serC	956806	-70	3-phosphoserine/phosphohydroxythreonine aminotransferase	SENSE	14.357	617	308.5	2	13	Intergenic	aaccgatagccacagGaataatgtattacct	CCCTCAACGGTTTTACTCATTGCGATGTGTGTCACTGAATGATAAAACCGA	A	0.96	0.03	0	0	0
serC	956813	-63	3-phosphoserine/phosphohydroxythreonine aminotransferase	SENSE	14.357	973	486.5	2	12	Intergenic	agccacaggaataatGtattacctgtggtcg	CGGTTTTACTCATTGCGATGTGTGTCACTGAATGATAAAACCGATAGCCAC	T	0.64	0.05	0.08	0.09	0.14
ycbL	982942	0.11	putative metal-binding enzyme	SENSE	51.77	1021	78.5385	13	27	ECK0918,JW0910	tggtgtgaacaaaccCgtctggccgcactgg	CGTATTATTCCGGTCACCGCATTCTCCCAGAACTGTTCATTAATCTGGTGT	G	0.03	0.04	0.19	0.34	0.39
ycbL	983569	49	putative metal-binding enzyme	SENSE	51.77	605	100.833	6	28	Intergenic	tggatttctggcaaaGtgcgctttgtttatg	CCCGTCTGGTAAGGCACATAAAAAAGCCCGCTTTTAATGCTGGCCTGGATT	T	0.08	0.19	0.53	0.06	0.14
helD	1025689	0.97	DNA helicase IV	ANTI	3.835	1048	349.333	3	23	ECK0953,JW0945,srjB	ccacaaagggagaggGattctctttgttaaa	CTTACGGTTTTCTCGCCACCGGCACATCCAGATTTTTCAGTATTTCCACAA	A	0.02	0.02	0.18	0.18	0.59
helD	1025690	0.97	DNA helicase IV	ANTI	3.835	685	228.333	3	25	ECK0953,JW0945,srjB	tccacaaagggagagGgattctctttgttaa	TCTTACGGTTTTCTCGCCACCGGCACATCCAGATTTTTCAGTATTTCCACA	G	0.06	0.08	0.14	0.21	0.51
helD	1025691	0.97	DNA helicase IV	ANTI	3.835	625	208.333	3	25	ECK0953,JW0945,srjB	ttccacaaagggagaGggattctctttgtta	TTCTTACGGTTTTCTCGCCACCGGCACATCCAGATTTTTCAGTATTTCCAC	G	0.07	0.08	0.15	0.45	0.26
insB1	1049867	114	IS1 repressor TnpA	ANTI	41.553	1828	53.7647	34	110	Intergenic	tctgcgcgcctttccTacccgcagtatatag	AAGTCGTATTTCCAGAGGGGGATAGTTAACAATCTTATATTTCCCTCTGCG	A	0.02	0.01	0.24	0.3	0.44
insB1	1049903	150	IS1 repressor TnpA	ANTI	41.553	625	52.0833	12	78	Intergenic	ttccagagggggataGttaacaatcttatat	TAATTTGTATTTTGCTAAGATTTATCTTATGCTCACAAGTCGTATTTCCAG	T	0.07	0.02	0.17	0.45	0.29
insB1	1049906	153	IS1 repressor TnpA	ANTI	41.553	1025	85.4167	12	75	Intergenic	tatttccagagggggAtagttaacaatctta	CTTTAATTTGTATTTTGCTAAGATTTATCTTATGCTCACAAGTCGTATTTC	T	0.24	0.1	0.3	0.31	0.06
csgD	1102451	-32	DNA-binding transcriptional activator for csgBA	SENSE	10.341	727	121.167	6	16	Intergenic	gaggcagctgtcaggTgtgcgatcaataaaa	CACAGCAGTGCAACATCTGTCAGTACTTCTGGTGCTTCTATTTTAGAGGCA	G	0.02	0.07	0.35	0.22	0.35
bssS	1120181	-3	biofilm regulator	SENSE	504.458	830	51.875	16	47	Intergenic	acgaattagggggccAtgatggaaaaaaata	TTCAGATAAAAACGCATTGAACCTCGAATAACGTTGTCTAGTAACACGAAT	T	0.06	0.21	0.54	0.08	0.1
plsX	1147231	0.36	putative phosphate acyltransferase	SENSE	56.198	844	70.3333	12	31	ECK1076,JW5156	attgagcgtccggcgCtggtgacggtattac	GCGCTGATGGGGCTGGCAAAATTATTACTCAAGCCCCTGGAGGGGATTGAG	T	0.05	0.12	0.27	0.28	0.28
plsX	1147761	0.86	putative phosphate acyltransferase	SENSE	56.198	1160	68.2353	17	30	ECK1076,JW5156	gataaaaagtcatggTgcagccaatcagcga	CGACCAGTATAACGGCGCCTGTCTGTTAGGATTGCGCGGCACGGTGATAAA	G	0.98	0	0	0.01	0.01
icd	1194344	-2	NA	SENSE	27.982	597	66.3333	9	19	Intergenic	gctcgaaggagaggtGaatggaaagtaaagt	CGCAAACGCATATGCAACGTGGTGGCAGACGAGCAAACCAGTAGCGCTCGA	A	0.04	0.06	0.3	0.34	0.27
minE	1223317	185	cell division topological specificity factor	SENSE	231.845	909	454.5	2	8	Intergenic	atgtttatgcctggtTgagtaaataacctta	ACCTCCCCCTTTACACCTTAAGGCTGTTCCCACGCACAAAACAAAATGTTT	G	0.05	0.11	0.34	0.3	0.2
cvrA	1239512	46	putative cation/proton antiporter	ANTI	5.992	600	60	10	28	Intergenic	attgcaggctcaggcTgcgttcagcaaagca	GTTCAATTCAACATCAAATGAAGGTTAAATTATGGACGACAAACAATTGCA	G	0.02	0.06	0.15	0.51	0.26
dhaL	1248867	0.18	dihydroxyacetone kinase%2C C-terminal domain	SENSE	38.514	632	57.4545	11	20	dhaK2,ECK1187,JW5186,ptsD,ycgS	tggcgatgctgaccaCgggctaaatatgaac	TTTCAGCACCGAGAGCGAGTATCTTACCGGACTGGATCGCGAAATTGGCGA	G	0.01	0.07	0.3	0.46	0.16
dhaK	1250096	-35	dihydroxyacetone kinase%2C PTS-dependent%2C dihydroxyacetone-binding subunit	SENSE	39.972	763	95.375	8	28	Intergenic	cgtgtcgttgaacatCatccatgccctaccg	TCCCTTGCCTGATGCACAATGGATTCATCGGCAGTCAGTGGTCGCCGTGTC	A	0.04	0.07	0.27	0.22	0.4
ispE	1261246	3	4-diphosphocytidyl-2-C-methylerythritol kinase	SENSE	15.614	820	63.0769	13	30	Intergenic	agccatgctttaagcCgggcaagctgagttt	CAATGGCTTTGTGGCGAAAGGCGCTAATCTTTCCCCATTGCACAGAGCCAT	G	0.01	0.06	0.19	0.56	0.18
ychE	1298713	245	putative inner membrane protein	SENSE	11.947	636	57.8182	11	46	Intergenic	gcctttggtagaggaAagtgctaaataataa	CTGGGCTTGCTGAAGAATAATTGAAATGATATTATTAATTCCACTGCCTTT	A	0.06	0.03	0.34	0.41	0.15
oppB	1301637	0.78	oligopeptide transporter subunit	SENSE	60.064	776	51.7333	15	30	ECK1238,JW1236,stkB	tcttatatgggccccGcatttgtcggcatta	ATCATTTTACGTCACGCATTAAAACCTGCTCTGTTACCCGTGCTCTCTTAT	C	0.19	0.05	0.29	0.26	0.21
yciX	1333636	154	hypothetical protein	SENSE	402.429	611	101.833	6	17	Intergenic	ggtcctggatgggcgCgttttctctgtcgat	AACCGTTAAGGGTGTAGCCTATGATCAACACAAATATGAAATATTGGTCCT	G	0.01	0.01	0.05	0.28	0.64
feaR	1445001	0.34	DNA-binding transcriptional activator for tynA and feaB	SENSE	9.101	630	315	2	6	ECK1381,JW1379,maoB,maoR,maoX,ydbM	acgttactcgatgccTcacgcccctgttcgc	ATGGAGCAGGATGAGCGTCAGGTGCAGATTGGCGCTGGCGATATTACGTTA	C	0.13	0.19	0.34	0.25	0.09
ynbC	1477356	0.11	putative hydrolase	ANTI	1.013	1501	1501	0	0	ECK1403,JW1407	ccctcgggcatcccaGgcataaaaagcagta	CGCAAGAGATGGGCTATAACCACGCGGCCCCGAACTTTTTCCATGCCCTCG	G	1	0	0	0	0
mgrR	1620858	0.82	NA	SENSE	1586.16	638	638	0	10	ECK4510	gcattcaccgccggtTtactggcggtttttt	AAATGCCTGTTAGCGTAAAAGCAAAACACAAATCTATCCATGCAAGCATTC	T	0.17	0.04	0.43	0.27	0.09
cspB	1639182	181	Qin prophage%3B cold shock protein	SENSE	1686.9	934	62.2667	15	34	Intergenic	ccattgtggtgaagtGcaggtttgctgcatg	TGGCTAGCATATTTGGCAAAATCTTAATCAGGAAAAGTATGCTAACCATTG	C	0.11	0.09	0.4	0.27	0.13
rspA	1653253	-88	bifunctional D-altronate/D-mannonate dehydratase	SENSE	0.356	1037	1037	1	8	Intergenic	ttttttgtgatcactCcggcttttttcgatc	TCTATTTCATCTTTTGTCAACCATTCACAGCGCAAATATACGCCTTTTTTT	C	0.14	0.09	0.08	0.47	0.22
rspA	1653254	-89	bifunctional D-altronate/D-mannonate dehydratase	SENSE	0.356	849	849	1	9	Intergenic	tttttttgtgatcacTccggcttttttcgat	TTCTATTTCATCTTTTGTCAACCATTCACAGCGCAAATATACGCCTTTTTT	C	0.15	0.06	0.47	0.17	0.15
ynfH	1661642	0.01	oxidoreductase%2C membrane subunit	SENSE	3.004	761	761	0	0	ECK1585,JW5261	tgtaaaatgggaaatGgatggcatgagtggc	GCCCGACCGGCGATACCACTGGTTATCTGGCTAATCCGGAGGAAGTGTAAA	G	0.23	0.08	0.69	0	0
rstB	1682241	34	sensory histidine kinase in two-component regulatory system with RstA	SENSE	12.503	1302	434	3	25	Intergenic	caagtcaccacgactGtgctataaaataagt	AACATCCCGCAATTTACCTCTGCCTGACACTACGCGCACGATGGTCAAGTC	T	0.1	0.06	0.18	0.34	0.33
rstB	1682242	35	sensory histidine kinase in two-component regulatory system with RstA	SENSE	12.503	906	302	3	27	Intergenic	aagtcaccacgactgTgctataaaataagta	ACATCCCGCAATTTACCTCTGCCTGACACTACGCGCACGATGGTCAAGTCA	G	0.04	0.1	0.1	0.13	0.63
slyB	1717833	-67	outer membrane lipoprotein	SENSE	57.477	1152	144	8	43	Intergenic	taaccatggattcacAtatgccatatacttt	TTGATCCTACTTTCATTATGATTTGCTCATATTTGGTAGAACATGTAACCA	T	0.09	0.04	0.2	0.44	0.23
slyB	1717862	-38	outer membrane lipoprotein	SENSE	57.477	621	51.75	12	50	Intergenic	ttgaccatgagggatGcttgcgtggcgtttc	TATTTGGTAGAACATGTAACCATGGATTCACATATGCCATATACTTTGACC	C	0.07	0.06	0.26	0.48	0.13
ydhO	1732557	0.12	putative peptidase%2C C40 clan	SENSE	16.019	769	192.25	4	16	ECK1651,JW5270	aaagcaagccagggaGagttctgctaccact	TTTACTTTTTACCACCCTGCCTTTAACGCCTATGGCCCATGCTTCAAAGCA	A	0.38	0.09	0.35	0.06	0.13
purR	1735799	-69	DNA-binding transcriptional repressor%2C hypoxanthine-binding	SENSE	11.166	1790	162.727	11	52	Intergenic	ttttgttgtgcgtaaGgtgtgtaaaggcaaa	CCCCTTCCTGACGCTCCGTGTCGTTTTTCCGGCGTACCGCAACACTTTTGT	G	0.06	0.06	0.35	0.36	0.17
purR	1735801	-67	DNA-binding transcriptional repressor%2C hypoxanthine-binding	SENSE	11.166	1082	98.3636	11	55	Intergenic	ttgttgtgcgtaaggTgtgtaaaggcaaacg	CCTTCCTGACGCTCCGTGTCGTTTTTCCGGCGTACCGCAACACTTTTGTTG	G	0.06	0.08	0.18	0.19	0.5
purR	1735802	-66	DNA-binding transcriptional repressor%2C hypoxanthine-binding	SENSE	11.166	1007	91.5455	11	56	Intergenic	tgttgtgcgtaaggtGtgtaaaggcaaacgt	CTTCCTGACGCTCCGTGTCGTTTTTCCGGCGTACCGCAACACTTTTGTTGT	T	0.02	0.16	0.38	0.28	0.16
purR	1735886	0.02	DNA-binding transcriptional repressor%2C hypoxanthine-binding	SENSE	11.166	877	97.4444	9	57	ECK1654,JW1650	gcaacaataaaagatGtagcgaaacgagcaa	CGATTTTGCAGGAGCTGAAGTTAGGGTCTGGAGTGAAATGGAATGGCAACA	T	0.06	0.04	0.28	0.43	0.19
lpp	1755419	-26	murein lipoprotein	SENSE	1162.97	664	166	4	54	Intergenic	aacgctacatggagaTtaactcaatctagag	ATCAAAAAAATATTCTCAACATAAAAAACTTTGTGTAATACTTGTAACGCT	T	1	0	0	0	0
lpp	1755420	-25	murein lipoprotein	SENSE	1162.97	650	162.5	4	54	Intergenic	acgctacatggagatTaactcaatctagagg	TCAAAAAAATATTCTCAACATAAAAAACTTTGTGTAATACTTGTAACGCTA	A	1	0	0	0	0
gapA	1860691	-104	glyceraldehyde-3-phosphate dehydrogenase A	SENSE	60.956	618	68.6667	9	40	Intergenic	atgcttaggcacaggAttgatttgtcgcaat	TGTGGTCTCAAGCCCAAAGGAAGAGTGAGGCGAGTCAGTCGCGTAATGCTT	T	0.19	0.14	0.25	0.3	0.11
leuE	1878069	76	neutral amino-acid efflux system	SENSE	16.795	655	218.333	3	12	Intergenic	tatggtgctaaaaagTaaccaataaatggta	TTGTCGCGGGCTTCCCATCTATAATCCTCCCTGATTCTTCGCTGATATGGT	A	0.07	0.03	0.04	0.13	0.73
yobF	1905627	-12	hypothetical protein	SENSE	2780.97	1336	70.3158	19	72	Intergenic	cgggttaaacgaggtAcagttctgtttatgt	TAAAAATGGCTTGCCATAATTAACGTTGTATGTGATAACAGATTTCGGGTT	C	0.5	0.27	0.17	0.03	0.04
araH	1980558	20	fused L-arabinose transporter subunits of ABC superfamily: membrane components	SENSE	0.009	614	614	1	18	Intergenic	tttttctgcaacaatTtagcgttttttccca	TCTTCGACCGTTACAAGCAAAAAGCGAAACGCACTGTCTGATGCTTTTTTC	T	0.05	0.06	0.13	0.63	0.13
sdiA	1994815	0.06	quorum-sensing transcriptional activator	SENSE	32.969	749	62.4167	12	25	ECK1915,JW1901,uvrX	gcgtcgcacgatgctGttgcgttttcagagg	AGGGGCGTTGCGGTTTACTATGCAGGATAAGGATTTTTTCAGCTGGCGTCG	T	0.01	0.01	0.22	0.41	0.36
cbl	2057971	17	DNA-binding transcriptional activator for the ssuEADCB and tauABCD operons	ANTI	2.3	826	275.333	3	50	Intergenic	ctgaaaagcccgcttTtatagcgggattttt	AATCCGTATGTCACTGGTTCGAGTCCAGTCAGAGGAGCCAAATTCCTGAAA	T	0.07	0.12	0.41	0.22	0.18
cbl	2057983	5	DNA-binding transcriptional activator for the ssuEADCB and tauABCD operons	ANTI	2.3	788	262.667	3	34	Intergenic	cttttatagcgggatTtttgctatatctgat	ACTGGTTCGAGTCCAGTCAGAGGAGCCAAATTCCTGAAAAGCCCGCTTTTA	T	0.04	0.11	0.32	0.32	0.21
cbl	2057984	4	DNA-binding transcriptional activator for the ssuEADCB and tauABCD operons	ANTI	2.3	650	216.667	3	34	Intergenic	ttttatagcgggattTttgctatatctgata	CTGGTTCGAGTCCAGTCAGAGGAGCCAAATTCCTGAAAAGCCCGCTTTTAT	T	0.04	0.06	0.29	0.36	0.25
rfbB	2111221	-136	dTDP-glucose 4%2C6 dehydratase%2C NAD(P)-binding	SENSE	20.28	969	138.429	7	24	Intergenic	cgagtgggtaacgctCgtcacatcataggca	GCGGATTGGTAAGACAATTAGCGTTTGAATTTTTCGGGTTTAGCGCGAGTG	G	0.06	0.03	0.08	0.5	0.33
wcaN	2111391	67	putative regulatory subunit for GalU	SENSE	46.002	749	107	7	33	Intergenic	aaattcgcagcaaaaGtaatttgttgcgaat	TCTGACCGGATGTAACGGTTGATAAGAAAATTATAACGGCAGTGAAAATTC	T	0.21	0.12	0.12	0.24	0.31
cyaR	2165169	0.36	NA	SENSE	1551.5	786	131	6	29	ECK2078,JWR0243,ryeE	cataaaatgctagctGtaccaggaaccacct	CTGCATTTATTAAGGTTATCATCCGTTTCGCTGAAAAACATAACCCATAAA	T	0.22	0.07	0.35	0.22	0.14
cdd	2229858	-8	cytidine/deoxycytidine deaminase	SENSE	75.148	599	85.5714	7	60	Intergenic	ttacatgattatgagGcaacgccatgcatcc	CAGATCACATATAAAGCCACAACGGGTTCGTAAACTGTTATCCCATTACAT	C	0.34	0.11	0.37	0.14	0.04
cdd	2229864	-2	cytidine/deoxycytidine deaminase	SENSE	75.148	1195	149.375	8	58	Intergenic	gattatgaggcaacgCcatgcatccacgttt	ACATATAAAGCCACAACGGGTTCGTAAACTGTTATCCCATTACATGATTAT	C	0.2	0.06	0.17	0.4	0.16
cdd	2229866	0	cytidine/deoxycytidine deaminase	SENSE	75.148	978	122.25	8	59	ECK2136,JW2131	ttatgaggcaacgccAtgcatccacgttttc	ATATAAAGCCACAACGGGTTCGTAAACTGTTATCCCATTACATGATTATGA	T	0.17	0.08	0.26	0.23	0.26
preA	2234507	0.99	dihydropyrimidine dehydrogenase%2C NADH-dependent%2C subunit C	ANTI	8.361	1038	86.5	12	34	ECK2140,JW2134,yeiA	ttacaacgttaccggGtgttctttctcgcct	GCCGCATCCGGCGACAGGAACCAAATGCCGGATGCGTCTCTGGTTTTACAA	T	0.27	0.06	0.08	0.21	0.38
preA	2234534	12	dihydropyrimidine dehydrogenase%2C NADH-dependent%2C subunit C	ANTI	8.361	733	61.0833	12	39	Intergenic	aaccaaatgccggatGcgtctctggttttac	GTTTTGTAGGCCGGATAAGGCGTTCAAGCCGCATCCGGCGACAGGAACCAA	C	0.02	0.06	0.13	0.4	0.39
yeiB	2240843	0.13	putative inner membrane protein	SENSE	16.515	644	64.4	10	40	ECK2145,JW2139	gcgggatgcatggacTtgggcatttcttgat	AAAGGCGGCTTATCTCAATCCCGCCTGGTACGGTGCTATTACGCCGCGGGA	T	0.05	0.12	0.48	0.11	0.23
folE	2241691	-17	GTP cyclohydrolase I	SENSE	27.069	1507	251.167	6	16	Intergenic	cggaggcgtcacaccTgcaggagaaatcata	TAATCAGGCTGTAAATCAGCTTAATAACTTTGCCCCCACGCAGGGCGGAGG	G	0.01	0.03	0.08	0.22	0.66
spr	2267852	-149	mutational suppressor of prc thermosensitivity%2C outer membrane lipoprotein	SENSE	230.963	739	67.1818	11	50	Intergenic	tgcctcggcggtagaTtatcctcacagcata	ACCGCTCGCCAAGACCGCACCAATCGGGTAATCTCGAACTCGTTTTGCCTC	T	0.02	0.09	0.14	0.21	0.54
ompC	2309640	28	outer membrane porin protein C	SENSE	114.119	793	52.8667	15	44	Intergenic	tcgaacaaagggcctGcgggcccttttttca	ATCGTAGCTCTGGGTCTGGTTTACCAGTTCTAATCTCGATTGATATCGAAC	C	0.08	0.06	0.37	0.31	0.18
yfaT	2332015	343	DUF1175 family protein%2C function unknown	ANTI	0.694	698	698	1	3	Intergenic	cggcgagatttgccgTaccagttatcccaca	GTCACATTCTGCCGTGACTGAGAAGAGAAAGTACGCTGCATCACGCGGCGA	A	0.04	0.11	0.14	0.32	0.39
glpA	2350743	0.05	sn-glycerol-3-phosphate dehydrogenase (anaerobic)%2C large subunit%2C FAD/NAD(P)-binding	SENSE	18.667	654	59.4545	11	20	ECK2233,JW2235	agccgggattgcccgCgactgtgccctgcgc	CTCGCAATCAAGTGACGTGATTATCATTGGCGGCGGCGCAACGGGAGCCGG	G	0.01	0.02	0.09	0.2	0.67
arnF	2371122	0.54	NA	ANTI	6.122	802	160.4	5	17	ECK2252,JW5373,pbgE3,pmrM,yfbJ	ttgcttagcgcaagtTtatgaagcgttttat	GCAATCCATACCAGCACATAACTCATACTGAGCAAGGCATAGGCTTTGCTT	T	0.14	0.16	0.19	0.34	0.16
yfbP	2387975	0.99	TPR-like repeats-containing protein	ANTI	4.801	598	74.75	8	21	ECK2269,JW2270	agcgttaagtgaactGtgtacgactatcgcc	GCTCGGCGGTTTTTCTGAAAAAGAAGGGATAGTAGATAGACGCAGAGCGTT	T	0	0.19	0.38	0.31	0.12
nuoN	2388763	0.52	NADH:ubiquinone oxidoreductase%2C membrane subunit N	SENSE	33.17	623	62.3	10	23	ECK2270,JW2271	cttcggtgtggtgatGcgtctgttcctctac	TGCGCCGGTTTCCACTTTCCTGGCGACGGCGAGCAAAATCGCTATCTTCGG	C	0.03	0.07	0.34	0.29	0.27
cvpA	2428864	-79	membrane protein required for colicin V production	SENSE	9.389	739	105.571	7	78	Intergenic	gatgcgcgggaaggaAatccctacgcaaacg	TAAAAAGTCGATGGCGTTGAATATTTTTTCAGCGCCATTTTTATTGATGCG	A	0.09	0.1	0.19	0.34	0.29
cvpA	2428865	-80	membrane protein required for colicin V production	SENSE	9.389	1714	285.667	6	73	Intergenic	tgatgcgcgggaaggAaatccctacgcaaac	ATAAAAAGTCGATGGCGTTGAATATTTTTTCAGCGCCATTTTTATTGATGC	A	0.12	0.1	0.28	0.34	0.16
cvpA	2428866	-81	membrane protein required for colicin V production	SENSE	9.389	1450	241.667	6	74	Intergenic	ttgatgcgcgggaagGaaatccctacgcaaa	CATAAAAAGTCGATGGCGTTGAATATTTTTTCAGCGCCATTTTTATTGATG	A	0.14	0.14	0.3	0.18	0.24
cvpA	2428867	-82	membrane protein required for colicin V production	SENSE	9.389	3843	640.5	6	62	Intergenic	attgatgcgcgggaaGgaaatccctacgcaa	GCATAAAAAGTCGATGGCGTTGAATATTTTTTCAGCGCCATTTTTATTGAT	G	0.15	0.21	0.15	0.2	0.29
cvpA	2428868	-83	membrane protein required for colicin V production	SENSE	9.389	2817	469.5	6	68	Intergenic	tattgatgcgcgggaAggaaatccctacgca	GGCATAAAAAGTCGATGGCGTTGAATATTTTTTCAGCGCCATTTTTATTGA	G	0.31	0.15	0.22	0.18	0.14
cvpA	2428870	-85	membrane protein required for colicin V production	SENSE	9.389	644	107.333	6	78	Intergenic	tttattgatgcgcggGaaggaaatccctacg	AAGGCATAAAAAGTCGATGGCGTTGAATATTTTTTCAGCGCCATTTTTATT	A	0.51	0.19	0.15	0.11	0.04
cvpA	2428904	-119	membrane protein required for colicin V production	SENSE	9.389	710	142	5	78	Intergenic	agtcgatggcgttgaAtattttttcagcgcc	ACGCCGCATCCGACACGCATTGCCCGATGCCGCAAAGGCATAAAAAGTCGA	T	0.03	0.07	0.39	0.21	0.3
folC	2430923	0.03	bifunctional folylpolyglutamate synthase/ dihydrofolate synthase	SENSE	9.797	808	101	8	14	dedC,ECK2309,JW2312	cgcgtcgcctctggcTtcgtggctttcttat	TAACGAATCAGCGGATACCATGATTATCAAACGCACTCCTCAAGCCGCGTC	T	0.01	0.1	0.27	0.27	0.35
evgA	2481664	-113	DNA-binding response regulator in two-component regulatory system with EvgS	SENSE	29.416	981	327	3	48	Intergenic	ggtatacttgtcgaaTtatcttaaaggaagc	CCCTGATTTTATTGTTGACATTTCATTTATGCCGACTATTTATATGGTATA	T	0.99	0	0.01	0	0
ypdA	2497789	0.65	putative sensory kinase in two-component system with YpdB	SENSE	6.05	1447	1447	0	1	ECK2376,JW5388	ttcgcgccctgcaaaGcaaaattaatcccca	TTTCACGCGCCGAGCAGCTACGTGAAATGGCAAATAAGGCAGAGCTTCGCG	C	1	0	0	0	0
glk	2506385	98	glucokinase	SENSE	17.031	759	759	1	11	Intergenic	cacaaggtcgacctgCgtcacacttccgtac	ATCTTTTAAATCATACAGTTTATTCAATTTTTCTTTGTGTCCCCTCACAAG	G	0.11	0.01	0.03	0.19	0.67
glk	2506386	97	glucokinase	SENSE	17.031	613	613	1	12	Intergenic	tcacaaggtcgacctGcgtcacacttccgta	AATCTTTTAAATCATACAGTTTATTCAATTTTTCTTTGTGTCCCCTCACAA	C	0.08	0.02	0.21	0.33	0.35
yfeA	2513651	14	putative diguanylate cyclase	ANTI	10.051	948	948	0	9	Intergenic	gggataattccccggTttttttacgcctgtt	GGCGTCGCATTCTTCAGATGGTTCAACCCTTAAGTTAGCGCTTATGGGATA	T	0.12	0.19	0.39	0.25	0.05
cysK	2531557	155	cysteine synthase A%2C O-acetylserine sulfhydrolase A subunit	SENSE	9.951	1391	107	13	56	Intergenic	attaatcgttacaggAaaagccaaagctgaa	TGTCGGAACTGGTATTTAACCAGACTAATTATTTTGATGCGCGAAATTAAT	A	0.19	0.12	0.31	0.17	0.21
cysK	2531558	156	cysteine synthase A%2C O-acetylserine sulfhydrolase A subunit	SENSE	9.951	1914	147.231	13	53	Intergenic	ttaatcgttacaggaAaagccaaagctgaat	GTCGGAACTGGTATTTAACCAGACTAATTATTTTGATGCGCGAAATTAATC	A	0.18	0.07	0.3	0.31	0.13
cysK	2531559	157	cysteine synthase A%2C O-acetylserine sulfhydrolase A subunit	SENSE	9.951	827	59.0714	14	59	Intergenic	taatcgttacaggaaAagccaaagctgaatc	TCGGAACTGGTATTTAACCAGACTAATTATTTTGATGCGCGAAATTAATCG	A	0.24	0.06	0.12	0.28	0.3
cysK	2531561	159	cysteine synthase A%2C O-acetylserine sulfhydrolase A subunit	SENSE	9.951	844	56.2667	15	59	Intergenic	atcgttacaggaaaaGccaaagctgaatcga	GGAACTGGTATTTAACCAGACTAATTATTTTGATGCGCGAAATTAATCGTT	C	0.13	0.14	0.24	0.32	0.17
crr	2534006	0.29	glucose-specific enzyme IIA component of PTS	SENSE	82.026	1266	52.75	24	47	ECK2412,gsr,iex,JW2410,tgs,treD	atcgttggtgatggtAttgctatcaaaccaa	ATCGTCAATATCGAAGACGTGCCGGATGTCGTTTTTGCGGAAAAAATCGTT	T	0.06	0.11	0.2	0.46	0.17
ucpA	2542082	0.71	furfural resistance protein%2C predicted short-chain oxidoreductase	SENSE	40.991	597	66.3333	9	27	ECK2421,JW5394,yfeF	ttgcccgggatacgtGcgcacaccaatggcg	GCTGGCGGTGGAGTACGCGCAGTCTGGTATTCGCGTTAACGCCATTTGCCC	C	0.02	0.02	0.16	0.55	0.24
ypfG	2580742	0.05	NA	SENSE	4.553	1080	1080	1	5	ECK2461,JW2450	ccgacgtctttggtgTgggcggcaccagcgc	TCCATGCGCTATCGCATTTTCCTTCTCTTTTTTTTCGCTTTGTTGCCGACG	G	0.04	0.17	0.19	0.39	0.21
purM	2619129	-90	phosphoribosylaminoimidazole synthetase	SENSE	2.532	840	840	1	12	Intergenic	gtgcaaaaaggttgtGtaaagcagtctcgca	TACCCTGGCACAAGTCTTCTTTCGCCGCGCGCCTGGGGAAAAGACGTGCAA	T	0.11	0.22	0.4	0.13	0.15
xseA	2632256	0	exonuclease VII%2C large subunit	SENSE	25.746	677	67.7	10	37	ECK2505,JW2493,xse	tgatctcgctcacatGttaccttctcaatcc	GAAGGGCGGGTTACTATCGACTGAATAACCTGCTGATTTAGAATTTGATCT	T	0.1	0.1	0.18	0.38	0.24
rodZ	2640998	-132	cytoskeletal protein required for MreB assembly	SENSE	38.543	1360	75.5556	18	47	Intergenic	ttagccttagtgaatGtgggctttgtcacga	CGTTTTTGCTGACTTTAAGGCAGTATGTAACGATGCAACAGTAAGTTAGCC	T	0.17	0.04	0.33	0.37	0.09
trmJ	2661316	0.04	tRNA mC32%2CmU32 2'-O-methyltransferase%2C SAM-dependent	SENSE	52.019	832	83.2	10	69	ECK2529,JW2516,yfhQ	tcgaattgtgctggtGgagacgtcacacacc	TGCGTGAATAATCTTTAGATGAAGAAAGACAATGCTGCAAAATATTCGAAT	G	0.25	0.17	0.32	0.23	0.03
yphH	2682167	89	putative DNA-binding transcriptional regulator	ANTI	3.284	881	881	1	8	Intergenic	tattgcaatctccgtGtaggcctgataagcg	GGCGTGAACGCCTTATCCGGCCTACAAAACTTTGCAAATTCAATATATTGC	T	0.19	0.06	0.32	0.3	0.12
glrK	2687792	0.93	sensor protein kinase regulating glmY sRNA in two-component system with response regulator GlrR	SENSE	9.709	779	259.667	3	11	ECK2553,JW5407,qseE,yfhK,yfhZ	aagcattgccagggaTtgtattcgccgtatg	AAGCCACCAGCGAAAAGGGGCGGTGAAGGGCAGCGGTCTGGGATTAAGCAT	T	0.13	0.3	0.19	0.13	0.26
purL	2693666	-101	phosphoribosylformyl-glycineamide synthetase	SENSE	1.344	1120	1120	0	1	Intergenic	attcacgatggtgatTttatttccacgcaaa	CGCCAGATGGCAACTTATTACAGCCATTGGCGGCACGCGTTGCTAATTCAC	T	0.01	0.06	0.27	0.45	0.21
mltF	2693962	0.09	membrane-bound lytic transglycosylase F%2C murein hydrolase	SENSE	5.652	666	333	2	6	ECK2556,JW2542,yfhD	ggggagagttgcgtgTgagcaccattcatac	CCTGGTTTGGTAAAGCCGACAACCGTATCGCCGCCATTCAAGCGCGGGGAG	G	0.03	0.02	0.2	0.19	0.56
recO	2700396	0.13	gap repair protein	SENSE	30.994	762	50.8	15	38	ECK2563,JW2549	ggaatcggggcgcgtGcgtctggttgccaaa	TCGCCCGTGGAGCGAAACCAGCCTGATGCTGGACGTCTTCACGGAGGAATC	C	0	0.02	0.3	0.41	0.27
recO	2700450	0.06	gap repair protein	SENSE	30.994	1041	80.0769	13	34	ECK2563,JW2549	cctgcatagtcgcccGtggagcgaaaccagc	ATCTTTAAGAGTAACTCCGATGGAAGGCTGGCAGCGCGCATTTGTCCTGCA	T	0.03	0.13	0.42	0.21	0.22
rseC	2705711	0.23	RseC protein involved in reduction of the SoxR iron-sulfur cluster	SENSE	63.19	1018	67.8667	15	31	ECK2568,JW2554	ccggttgcggtagccGcgtgttaaataaact	TCAGTTGTGATGTTAAAGCTTCATGCAGCAGCTGCGCTTCACGCGCCGGTT	C	0.09	0.1	0.32	0.37	0.12
pssA	2720751	0	phosphatidylserine synthase (CDP-diacylglycerol-serine O-phosphatidyltransferase)	SENSE	20.827	933	155.5	6	19	ECK2583,JW2569,pss	gaaatgcactgtgatGttgtcaaaatttaag	TTATGTCGTCTGCATTGCACAGAGGACCCTTCAATGAACAGAGAAGAAATG	T	0.01	0.04	0.38	0.36	0.21
clpB	2729421	201	protein disaggregation chaperone	SENSE	23.338	650	650	0	31	Intergenic	tcggcggggttctccTgagaatctcaacaga	AATGCGCCACCACTGACACGGAACAACGGCAAACACGCCGCCGGGTCGGCG	G	0.01	0.02	0.1	0.21	0.65
ryfD	2732246	0.5	NA	SENSE	1510.78	1200	120	10	43	ECK4418	ttgaataattgagggAtgacctcatttaatc	TCCGGTACGCGTGATTTTCTTTTCACATTAATCTGGTCAATAACCTTGAAT	T	0.13	0.14	0.55	0.12	0.05
raiA	2735514	0.99	cold shock protein associated with 30S ribosomal subunit	SENSE	540.985	2801	68.3171	41	105	ECK2594,JW2578,yfiA	agaagttgaagaagaGtagtcctttatattg	AGCACGTCGTGCCGCAACATCGGTGAAAGACGCCAACTTCGTCGAAGAAGT	T	0.05	0.19	0.45	0.24	0.06
nrdE	2801234	0.87	ribonucleoside-diphosphate reductase 2%2C alpha subunit	ANTI	4.847	786	786	1	1	ECK2669,JW2650	ataaacggggcagggTagtaaacgcgtcctg	CCAATTTCGTAAGCGTCCTGATACAGCGCCAGATTCTCGTTAGTCATAAAC	A	0.99	0	0	0	0
nlpD	2866736	0.03	activator of AmiC murein hydrolase activity%2C lipoprotein	SENSE	58.147	614	68.2222	9	30	ECK2737,JW2712	accgttcgccgcattGcggctttgtcactgg	CCAATTTTTCCTGGGGGATAAATGAGCGCGGGAAGCCCAAAATTCACCGTT	C	0.02	0.11	0.46	0.19	0.23
ispD	2870463	0.07	4-diphosphocytidyl-2C-methyl-D-erythritol synthase	SENSE	30.142	613	61.3	10	30	ECK2742,JW2717,ygbP	ttccggcggccggatTtggccgtcgaatgca	CGGGAATTAACATGGCAACCACTCATTTGGATGTTTGCGCCGTGGTTCCGG	T	0.03	0.05	0.23	0.29	0.4
ygcW	2898360	-65	putative dehydrogenase	SENSE	1.047	715	715	0	19	Intergenic	agataatgagaaaggTaacttccctctcgcg	ATTAGCAGTTATGCCCTTATGCTAAAAATTATCTCCAGTTACCAGAGATAA	A	0.24	0.01	0.04	0.46	0.24
ygcW	2898361	-66	putative dehydrogenase	SENSE	1.047	1564	1564	0	15	Intergenic	gagataatgagaaagGtaacttccctctcgc	CATTAGCAGTTATGCCCTTATGCTAAAAATTATCTCCAGTTACCAGAGATA	T	0.05	0.06	0.5	0.18	0.21
queE	2902190	579	7-carboxy-7-deazaguanine synthase%3B queosine biosynthesis	SENSE	24.336	631	210.333	3	22	Intergenic	gctttgtattccgtgCgcccgtgttccccgc	GCCAGTGTTCCCCGCGCCAGCGGGGATAAACCGAGCAGATACACGGCTTTG	G	0.03	0.04	0.24	0.53	0.17
syd	2923036	0.49	secY-interacting protein	SENSE	29.62	655	93.5714	7	22	ECK2788,JW2764,ydr	gtttgccggggatatGcacgcgcagtttggc	TGATATTGTGATACAACCCACAATTCATACCTTTTATACGACTCAGTTTGC	C	0.04	0.08	0.51	0.25	0.12
sdaC	2925994	-257	putative serine transporter	SENSE	55.035	863	431.5	2	9	Intergenic	gtttaatgggcaaatAttgcccttaaattct	AGTTCAACCTACATATATTGCGCGCCCCGGAAGAAGTCAGATGTCGTTTAA	T	0.14	0.11	0.4	0.22	0.14
fucR	2937549	0.22	DNA-binding transcriptional activator	SENSE	30.721	1289	184.143	7	17	ECK2800,JW2776	ctgcgcaatcatggaCgcgctaaatatatcc	ACCATTCGTCGCGATCTCAATGAATTACAGACGCAGGGTAAAATTCTGCGC	G	0.03	0.07	0.28	0.16	0.46
csdL	2943946	-82	sulfur acceptor for CsdA	SENSE	8.871	724	362	2	29	Intergenic	tattgcaggagttatGtaggcctgataagcg	CGGCGTGAACGCCTTATCCGGCCTACAAATCATGCAAATCCAAAATATTGC	T	0.27	0.05	0.24	0.24	0.2
mltA	2944027	76	membrane-bound lytic murein transglycosylase A	SENSE	14.319	1042	208.4	5	28	Intergenic	gattattgactaagtGcgcgttgttcatgcc	GCCGTTTTTACGGATATGACAGGGTGAGGGGTAACCTCACATCCTGATTAT	C	0.12	0.09	0.31	0.38	0.1
amiC	2945764	15	N-acetylmuramoyl-L-alanine amidase	SENSE	30.225	736	122.667	6	8	Intergenic	ataaaaaggcgctgaAtggcgcttttttatg	TAAAGCGTATTTTGCCGATGGGGCGACGCTGGCGAGAAGGGGATGATAAAA	T	0.25	0.04	0.15	0.33	0.23
amiC	2945884	0.92	N-acetylmuramoyl-L-alanine amidase	SENSE	30.225	681	75.6667	9	28	ECK2813,JW5449,ygdN	taacgttgaggaagaGcgtaaactgaaaacg	GGCACCAGATATTCCCTCCATTCTGGTCGAAACGGCGTTTATCAGTAACGT	C	0.14	0.06	0.23	0.46	0.12
amiC	2946973	0.05	N-acetylmuramoyl-L-alanine amidase	SENSE	30.225	674	61.2727	11	30	ECK2813,JW5449,ygdN	aggcgcgggtgccatGtggctattgagcgta	CATGTCAGGATCCAACACTGCAATCAGCCGTCGTCGTTTACTGCAAGGCGC	T	0.02	0.09	0.49	0.12	0.28
lgt	2963973	0.1	phosphatidylglycerol-prolipoprotein diacylglyceryl transferase	SENSE	23.208	754	83.7778	9	21	ECK2824,JW2796,umpA	ctggtacggcctgatGtatctggtgggtttc	GGAGTTTGATCCGGTCATTTTCTCAATAGGACCCGTGGCGCTTCACTGGTA	T	0.06	0.11	0.37	0.37	0.09
yqfA	3040461	50	inner membrane protein%2C hemolysin III family HylIII	ANTI	46.577	781	390.5	2	2	Intergenic	gcagttgtgctccgaTgcctgatgcgacgct	AGGGACGAGGCCCGTAGATCGGATAAGGCGTTCACGCCGAATCCGGCAGTT	G	0.07	0.05	0.23	0.39	0.27
yqfA	3040625	0.83	inner membrane protein%2C hemolysin III family HylIII	SENSE	46.577	625	125	5	13	ECK2894,JW2867	ttattcgctcggggtGattttctacgtctgc	GCTCGCGGCGGGCAGCGTTACCTTACTGGCGGTAGGCGGCGTGGTTTATTC	A	0.27	0.07	0.19	0.27	0.19
yqfA	3041172	-2	inner membrane protein%2C hemolysin III family HylIII	SENSE	46.577	894	111.75	8	27	Intergenic	tttctccggagtaagTtatggttcagaagcc	GAACTATTCTCAGTTACGCTGGAGAGGTATACATGTGCGTGTACGTTTCTC	T	0.04	0.13	0.41	0.32	0.1
gcvT	3048746	-57	aminomethyltransferase%2C tetrahydrofolate-dependent%2C subunit (T protein) of glycine cleavage complex	SENSE	26.474	1209	100.75	12	45	Intergenic	ccgatgctgggtttcGtggtgataatttcac	AGTTCAGGCAAAAGAGAACGATTGCGTTGGGGACCGGGAGTGGCTCCGATG	T	0.04	0.07	0.31	0.3	0.28
gcvT	3048748	-59	aminomethyltransferase%2C tetrahydrofolate-dependent%2C subunit (T protein) of glycine cleavage complex	SENSE	26.474	1380	115	12	45	Intergenic	ctccgatgctgggttTcgtggtgataatttc	TAAGTTCAGGCAAAAGAGAACGATTGCGTTGGGGACCGGGAGTGGCTCCGA	C	0.03	0.05	0.09	0.33	0.49
zapA	3053564	-70	FtsZ stabilizer	SENSE	199.064	637	63.7	10	32	Intergenic	ctcatcagggtagctAtagtgtcgccccttc	GCTACCACTTTGGGCCCTGGTGGACCAGAAAAGGGCTTGTCTCTTCTCATC	T	0.2	0.05	0.24	0.15	0.36
speB	3080880	19	agmatinase	ANTI	3.606	631	631	1	6	Intergenic	ggcacgttttacccgTgcgcatcgcatctgg	CGAACGTAGGTCGGATAAGGCGTTCACGCCGCATCCGACATTAATGGCACG	G	0.03	0.03	0.28	0.52	0.14
speA	3083877	0.03	biosynthetic arginine decarboxylase%2C PLP-binding	SENSE	17.745	1016	78.1538	13	42	ECK2933,JW2905	cgaacacggtgtactAcgctccatgcaggag	CGCTATGTCTGACGACATGTCTATGGGTTTGCCTTCGTCAGCGGGCGAACA	C	0.05	0.06	0.11	0.35	0.43
yqgE	3091157	0.35	hypothetical protein	SENSE	25.573	825	206.25	4	9	ECK2943,JW2915	cgtgatgaatcaatcCgtctggataaaccgg	AAAATTGAAGGGATTCTGGAAAAGCTGAAGATCACGCCGGAGCCGCGTGAT	G	0.04	0.03	0.14	0.6	0.19
yghD	3109411	-263	putative secretion pathway M-type protein%2C membrane anchored	ANTI	3.253	827	275.667	3	33	Intergenic	ggtatcgtcggcctgTgggcgatattttttc	TGATTTCAGGGTGCTGGCTATCGCTGACAACTCGGCGAGCAGCCGGGTATC	G	0.09	0.02	0.16	0.41	0.33
yghD	3109510	-362	putative secretion pathway M-type protein%2C membrane anchored	ANTI	3.253	1883	627.667	3	25	Intergenic	ttcctccgcctgggtGcggctttgcgccacc	TAAATTCACAATCCGCTTCTGCTCCGGGAACAACGTTAAGAACTGTTCCTC	C	0.02	0.07	0.29	0.39	0.23
ygiQ	3159106	0.03	Radical SAM superfamily protein	SENSE	8.21	1209	151.125	8	20	ECK3007,JW5501,ygiR	gccgcagtactgggcCgcctgttttggaccg	GAGCTCTATCTCCCTGATCCAACCGGATCGCGACCTGTTCTCCTGGCCGCA	G	0.04	0.04	0.11	0.19	0.62
yhaL	3253126	0.37	hypothetical protein	ANTI	379.517	639	213	3	7	ECK3098,JW5517	tttttggcggtgcgaGcaggttctttcgcca	GCGACGATAGCTTCCAGCTCGCTCAACATCTCTTCATAGCCAAAATTTTTG	C	0.39	0.33	0.13	0.08	0.07
tdcB	3264081	-31	catabolic threonine dehydratase%2C PLP-dependent	SENSE	6.542	676	96.5714	7	25	Intergenic	cggttacggttacctAcatatttaattcagg	TTTTTATTTAAACATAAATAATCCACCTGTCTGTCTTGCAGGTGTCGGTTA	C	0.04	0.07	0.28	0.34	0.26
rnpB	3268283	0.88	NA	SENSE	157.222	831	59.3571	14	51	ECK3111,JWR0070	attgctggcctagatGaatgactgtccacga	TACGGCCCGTACTGAACCCGGGTAGGCTGCTTGAGCCAGTGAGCGATTGCT	A	0.52	0.13	0.12	0.17	0.07
yhaV	3275712	0.76	toxin of the SohB(PrlF)-YhaV toxin-antitoxin system	ANTI	19.473	945	236.25	4	39	ECK3118,JW3099	ttttttaccgtaggtGcgcagagtgttttca	ATGTCCTCTTTTTAACATTTTGCTGAATACGGTATAGGCATCTGTTTTTTT	C	0.31	0.04	0.11	0.43	0.11
yhaV	3275739	0.82	toxin of the SohB(PrlF)-YhaV toxin-antitoxin system	ANTI	19.473	1252	139.111	9	42	ECK3118,JW3099	tttgctgaatacggtAtaggcatctgttttt	GGTGAGGGTTTCCCAGTCGGCAGGAGGATGTCCTCTTTTTAACATTTTGCT	T	0.2	0.05	0.2	0.51	0.04
yhaV	3275771	0.89	toxin of the SohB(PrlF)-YhaV toxin-antitoxin system	ANTI	19.473	788	78.8	10	47	ECK3118,JW3099	cagtcggcaggaggaTgtcctctttttaaca	GAACACCATCAATGGGTTTCTTCTGTTTCTCGGGTGAGGGTTTCCCAGTCG	G	0.04	0.02	0.09	0.32	0.53
lpoA	3291431	0	hypothetical protein	SENSE	10.731	912	912	1	8	ECK3135,JW3116,yraM	tacattatggtacccTcaacattttctcgtt	TTGCCGATTTAATATTGAGCATTGCGTAAAAAAAATATCACTGGATACATT	C	0.24	0.04	0.15	0.26	0.31
yhbS	3298524	0.51	putative acyltransferase with acyl-CoA N-acyltransferase domain	ANTI	45.261	604	75.5	8	18	ECK3144,JW3125	tggcgtgccagccccTgtccacggtattttt	GCATAGCCGAACTCATTAAGCGAATCGAGTCCTTCATAGACCAGTTGGCGT	G	0.02	0.06	0.26	0.41	0.24
nlpI	3306924	0.02	lipoprotein involved in osmotic sensitivity and filamentation	SENSE	307.748	1424	61.913	23	50	ECK3151,JW3132,yhbM	cttttttgcgctggtGtttcgttgcgacagc	CAGGACGTTCATTCAACCGTGGTCTTCGGGAGTGGGAAATGAAGCCTTTTT	T	0.13	0.2	0.31	0.21	0.16
rpsO	3309764	-58	30S ribosomal subunit protein S15	SENSE	623.296	659	50.6923	13	49	Intergenic	ttgcgtaacgtacacTgggatcgctgaatta	CGAGTAGAATACTGCCGCTTAACGTCGCGTAAATTGTTTAACACTTTGCGT	G	0.03	0.07	0.22	0.56	0.12
dacB	3326977	-8	D-alanyl-D-alanine carboxypeptidase	ANTI	8.865	628	628	1	3	Intergenic	aatcgcataatctcgCgctaacaacctggaa	ACACTGAACGCTATACAGCTGGTCAATCCGATGATAAATCTGGAAAATCGC	G	0.96	0.04	0	0	0
dacB	3326979	-6	D-alanyl-D-alanine carboxypeptidase	ANTI	8.865	681	681	1	3	Intergenic	aaaatcgcataatctCgcgctaacaacctgg	GAACACTGAACGCTATACAGCTGGTCAATCCGATGATAAATCTGGAAAATC	G	0.98	0	0	0	0.02
ispB	3332797	94	octaprenyl diphosphate synthase	SENSE	29.052	1439	287.8	5	26	Intergenic	ctgaaaaatagggatGtgcatctttatatat	GGTTCCAGTAAGTTCCATAAAAACACTTATTCAGCTCTATAACACCTGAAA	T	0.07	0.22	0.46	0.15	0.1
ispB	3332799	96	octaprenyl diphosphate synthase	SENSE	29.052	1177	235.4	5	27	Intergenic	gaaaaatagggatgtGcatctttatatattc	TTCCAGTAAGTTCCATAAAAACACTTATTCAGCTCTATAACACCTGAAAAA	C	0.14	0.04	0.22	0.47	0.14
murA	3334190	0.26	UDP-N-acetylglucosamine 1-carboxyvinyltransferase	SENSE	17.209	843	140.5	6	14	ECK3178,JW3156,mrbA,murZ	tggtcaggggcaagtTtcactacctggcggt	CATGCGTGCTTCTATCTGGGCGCTGGGGCCGCTGGTAGCGCGCTTTGGTCA	T	0.04	0.13	0.38	0.44	0.02
mlaD	3336450	0.06	ABC transporter maintaining OM lipid asymmetry%2C anchored periplasmic binding protein	SENSE	32.05	673	74.7778	9	17	ECK3182,JW3160,vpsC,yrbD	gaaatttgggtgggtAtctttttattagcag	CCGCATTGATGTTTGGGAATTGAGTTCATGCAAACGAAAAAAAATGAAATT	T	0.03	0.05	0.38	0.46	0.08
lptC	3341007	0.26	lipopolysaccharide export%2C IM-tethered periplasmic protein of the LptBFGC export complex	SENSE	44.039	882	67.8462	13	24	ECK3188,JW3166,yrbK	gcatacggacacgctCgtctataacccagaa	CGCCCAGGTGGTCGTCAACAACAATGATCCCACCTATAAAAGCGAGCATAC	G	0.04	0	0.16	0.29	0.5
rpoN	3342725	-14	RNA polymerase%2C sigma 54 (sigma N) factor	SENSE	33.508	600	54.5455	11	27	Intergenic	cgttttagcaggagaGtacgattctgaacat	TACCTTGGGGAAGACTTCAGACTCTGATAGGGTAGAAGTTTGCGACGTTTT	T	0.16	0.12	0.19	0.35	0.18
ptsN	3344598	-2	sugar-specific enzyme IIA component of PTS	SENSE	53.399	1109	58.3684	19	43	Intergenic	ggttcttaggtgaaaTtatgacaaataatga	TTGTACGGTTAATGCTCCGAGCCTGTTCCACTGTTTGAGTGGGCAGGTTCT	T	0.06	0.11	0.55	0.15	0.13
npr	3346053	0.24	phosphohistidinoprotein-hexose phosphotransferase component of N-regulated PTS system (Npr)	SENSE	318.663	985	109.444	9	27	ECK3195,JW3173,ptsO,rpoR,yhbK	ccggcctgcaatgaaGctgtttgaattaatg	CGTCAAGCAAACTGTTGAAATCACAAACAAGCTGGGCATGCATGCCCGGCC	C	0.02	0.01	0.01	0.08	0.89
yrbL	3346472	-2	hypothetical protein	SENSE	102.499	621	51.75	12	36	Intergenic	tatttccaggagatgGcatgattcgcttatc	AGGTTTTGTTTAAGTTAATCGACCATACTGGAGATCGTCAGAAAATATTTC	C	0	0.15	0.27	0.31	0.27
yrbL	3346847	0.59	hypothetical protein	SENSE	102.499	730	52.1429	14	37	ECK3196,JW3174	atttgcaggataaccGtatcgtgacgatgtc	AAGACATTGCACAACTGCGCCAGCTACTGAAACAGCTGAAGCGTTATTTGC	T	0.07	0.21	0.25	0.26	0.21
mtgA	3347763	0.09	biosynthetic peptidoglycan transglycosylase	SENSE	27.338	971	323.667	3	10	ECK3197,JW3175,mgt,yrbM	gttaatggttgtcctCgccgttttctggggc	AAGCCGCTTAACGGTGTTTAGTTTCGTTCGCCGTTTTCTTTTGCGGTTAAT	G	0.08	0.02	0.06	0.42	0.41
arcZ	3348621	0.18	NA	SENSE	4217.84	1398	1398	0	60	ECK3199,JWR0254,psrA16,ryhA,sraH	ctgaaaaacagtgctGtgcccttgtaactca	CATGTAACAAATCATTTAAGTTTTGCTATCTTAACTGCGTGCGGCCTGAAA	T	0.06	0.16	0.31	0.12	0.35
arcZ	3348680	0.68	NA	SENSE	4217.84	1026	128.25	8	68	ECK3199,JWR0254,psrA16,ryhA,sraH	ttccctggtgttggcGcagtattcgcgcacc	TGTGCCCTTGTAACTCATCATAATAATTTACGGCGCAGCCAAGATTTCCCT	C	0.33	0.04	0.18	0.32	0.13
arcZ	3348692	0.77	NA	SENSE	4217.84	3282	410.25	8	57	ECK3199,JWR0254,psrA16,ryhA,sraH	ggcgcagtattcgcgCaccccggtctagccg	ACTCATCATAATAATTTACGGCGCAGCCAAGATTTCCCTGGTGTTGGCGCA	A	0.04	0.01	0.08	0.15	0.72
yhcC	3352326	-254	putative Fe-S oxidoreductase	ANTI	2.953	652	50.1538	13	41	Intergenic	tataaaatgctggttTtgtcgtcagttcaag	TTAGGCAAAAACAGTAGCATGAAACGTCATTACCAATTAAGGCAGTATAAA	T	0.19	0.03	0.25	0.44	0.08
gltB	3352647	-100	glutamate synthase%2C large subunit	SENSE	16.026	2257	70.5312	32	77	Intergenic	ggggcgaatgcgaggCgcgcgtatgacacgc	AGATCCCCTCTTCACCGTATTAACCGATGCGAAAAGGACAACAAGGGGGCG	G	0.01	0.01	0.09	0.47	0.41
nanR	3371674	46	DNA-binding transcriptional repressor of the nan operon%2C induced by sialic acid	SENSE	23.541	1216	110.545	11	78	Intergenic	agctttctgtatgggGtgttgcttaattgat	AACAAAAAGAAATAATGCCACTTTAGTGAAGCAGATCGCATTATAAGCTTT	T	0.29	0.22	0.32	0.13	0.04
sspA	3375564	-122	stringent starvation protein A	SENSE	70.685	637	57.9091	11	50	Intergenic	gcccaaatgtcgggtAttgctcattttttgt	CACCACAATGGTCGCAAAATCTGGTAAACTATCATCCAATTTTCTGCCCAA	T	0.03	0.03	0.36	0.42	0.15
sspA	3375571	-129	stringent starvation protein A	SENSE	70.685	875	109.375	8	47	Intergenic	attttctgcccaaatGtcgggtattgctcat	ATCGACTCACCACAATGGTCGCAAAATCTGGTAAACTATCATCCAATTTTC	T	0.06	0.2	0.56	0.18	0.01
rplM	3376781	-108	50S ribosomal subunit protein L13	SENSE	182.262	2216	100.727	22	77	Intergenic	tttttgtgtgctggcAtaggctattcgaagg	ATAATCCTGCGACCCCACGTTACAAGAAAGTTTTTTTCCCAAAACTTTTTG	T	0.06	0.19	0.43	0.23	0.1
mreD	3396713	0.38	cell wall structural complex MreBCD transmembrane component MreD	SENSE	56.568	685	52.6923	13	27	ECK3237,JW3218	gcacaggttttgtgaTgggtgccatactgga	TCTTGTTGTATTGGATCCTGGCCTTGCCTCATCGCGTAAATGTGGGCACAG	G	0.02	0.03	0.11	0.17	0.68
accB	3403254	-204	acetyl CoA carboxylase%2C BCCP subunit	SENSE	65.912	964	60.25	16	37	Intergenic	tggcgcaacgaaggtAtattttgttttttgc	CTCGTCCTCCCTGACGCAGTTTTTGCGCTGCGGAAAAGGTGACATTGGCGC	T	0.03	0.13	0.25	0.51	0.08
envR	3410913	0.87	DNA-binding transcriptional regulator	ANTI	0.974	630	52.5	12	31	acrS,ECK3251,JW3232,yhdK	acgttatcgaccagaGcgggggcttgtttat	TGAATTAATTTCGTTATGTTTTCATCTGGCATGAACATTCTTAATACGTTA	C	0.29	0.21	0.31	0.14	0.04
yrdD	3429468	0.95	putative DNA topoisomerase	SENSE	288.986	795	61.1538	13	29	ECK3270,JW5949	tgtgccagtaaacaaTgtggaaagccggttt	CCGCTACTCATCGAAAAGAAAACCGCGCAGGGTGTAAAACACTTTTGTGCC	G	0.05	0.07	0.13	0.35	0.39
fmt	3432273	0.04	10-formyltetrahydrofolate:L-methionyl-tRNA(fMet) N-formyltransferase	SENSE	26.893	764	109.143	7	22	ECK3274,JW3249,yhdD	tttttgcgggtacacCtgactttgcagcgcg	CGGGCTTAAGGATAAGAACTAACGTGTCAGAATCACTACGTATTATTTTTG	T	0.04	0.18	0.5	0.2	0.08
fmt	3432274	0.04	10-formyltetrahydrofolate:L-methionyl-tRNA(fMet) N-formyltransferase	SENSE	26.893	899	128.429	7	21	ECK3274,JW3249,yhdD	ttttgcgggtacaccTgactttgcagcgcgt	GGGCTTAAGGATAAGAACTAACGTGTCAGAATCACTACGTATTATTTTTGC	G	0.04	0.02	0.21	0.52	0.21
rsmB	3433384	0.12	16S rRNA m(5)C967 methyltransferase%2C SAM-dependent	SENSE	13.197	625	208.333	3	10	ECK3275,fmu,fmv,JW3250,rrmB,sun,yhdB	gtgctttggcgtactGcgtacgctttcgcag	CCAGCAAAAAGTTTCCGATAAAGACAAAGCACTTCTTCAAGAGTTGTGCTT	C	0.04	0.15	0.38	0.2	0.22
rplN	3446235	-64	50S ribosomal subunit protein L14	SENSE	521.909	2472	58.8571	42	112	Intergenic	tgccgcgccctcgatAtggggatttttaacg	GAGCCGTTTATTTTTTCTACCCATATCCTTGAAGCGGTGTTATAATGCCGC	T	0.02	0.12	0.34	0.24	0.29
rpsC	3447275	0.9	30S ribosomal subunit protein S3	SENSE	58.295	1114	65.5294	17	32	ECK3301,JW3276	gagatcctgggtggtAtggctgctgttgaac	ACCACTTACGGTGTAATCGGCGTTAAAGTGTGGATCTTCAAAGGCGAGATC	T	0.05	0.1	0.41	0.18	0.26
rpsJ	3451338	-46	30S ribosomal subunit protein S10	SENSE	220.238	4045	63.2031	64	396	Intergenic	aatcgtaatgggtctGaggagtaatcatttt	GCTCCCAATCGGGGAGCTACGTAAGAACGGTTACACTCTCCCATCAATCGT	A	0.68	0.05	0.14	0.07	0.06
tufA	3468135	32	protein chain elongation factor EF-Tu (duplicate of tufB)	SENSE	91.708	607	607	1	22	Intergenic	tttgaattgaaaaggGcgcttcggcgccctt	CGGGCGTTGTTGCTAAAGTTCTGGGCTAATTACACGTTAATTAGTTTTGAA	C	0.21	0.14	0.25	0.27	0.13
fusA	3470228	0.62	protein chain elongation factor EF-G%2C GTP-binding	SENSE	73.059	1410	56.4	25	49	ECK3327,far,fus,JW3302	ggtctggctctgggcCgtctggctaaagaag	TCCATCGCAGTTGAACCGAAAACCAAAGCTGACCAGGAAAAAATGGGTCTG	G	0.02	0.02	0.06	0.44	0.46
yheS	3479348	0.02	fused predicted transporter subunits of ABC superfamily: ATP-binding components	SENSE	14.926	597	74.625	8	31	ECK3340,JW3315	aaattcgtcgcggcgTgcgcgtcctgctgga	ATAGTCTGAACATACGGCACCTTATGATTGTTTTCTCCTCGTTACAAATTC	G	0.05	0.21	0.42	0.19	0.14
prkB	3483335	0.95	putative phosphoribulokinase	ANTI	11.422	803	66.9167	12	34	ECK3343,JW3318,prk?,yhfF	tgcaccagcggcagcAtaattaattccattg	GCGTAATAGCAGAGTTACTCGATTTTCTTTCCTTCCATCAATCGTTGCACC	T	0	0.08	0.24	0.45	0.23
yhfA	3483935	-95	conserved protein%2C OsmC family	SENSE	142.285	742	185.5	4	47	Intergenic	ctttgtgtctcctggTgtctcgcttcagcat	TCAATGTATTACTGTAGCATCCTGACTGTTTTAGCATAGCTTTCGCTTTGT	G	0.01	0.06	0.27	0.53	0.12
yhfA	3483987	-147	conserved protein%2C OsmC family	ANTI	142.285	1837	306.167	6	64	Intergenic	caggatgctacagtaAtacattgatgtactg	AGCGAGACACCAGGAGACACAAAGCGAAAGCTATGCTAAAACAGTCAGGAT	T	1	0	0	0	0
yhfA	3483988	-148	conserved protein%2C OsmC family	ANTI	142.285	1756	292.667	6	64	Intergenic	aggatgctacagtaaTacattgatgtactgc	GCGAGACACCAGGAGACACAAAGCGAAAGCTATGCTAAAACAGTCAGGATG	A	0.98	0.02	0	0	0
crp	3483995	-147	DNA-binding transcriptional dual regulator	SENSE	111.548	743	67.5455	11	75	Intergenic	tacagtaatacattgAtgtactgcatgtatg	ACCAGGAGACACAAAGCGAAAGCTATGCTAAAACAGTCAGGATGCTACAGT	T	0.26	0.06	0.24	0.14	0.29
crp	3483996	-146	DNA-binding transcriptional dual regulator	SENSE	111.548	798	57	14	76	Intergenic	acagtaatacattgaTgtactgcatgtatgc	CCAGGAGACACAAAGCGAAAGCTATGCTAAAACAGTCAGGATGCTACAGTA	G	0.1	0.04	0.1	0.24	0.52
crp	3484002	-140	DNA-binding transcriptional dual regulator	SENSE	111.548	1191	62.6842	19	76	Intergenic	atacattgatgtactGcatgtatgcaaagga	GACACAAAGCGAAAGCTATGCTAAAACAGTCAGGATGCTACAGTAATACAT	C	0.1	0.11	0.18	0.44	0.18
crp	3484006	-136	DNA-binding transcriptional dual regulator	SENSE	111.548	1197	54.4091	22	79	Intergenic	attgatgtactgcatGtatgcaaaggacgtc	CAAAGCGAAAGCTATGCTAAAACAGTCAGGATGCTACAGTAATACATTGAT	T	0.34	0.2	0.28	0.1	0.08
yhfK	3485023	0.1	conserved inner membrane protein	SENSE	31.549	1434	71.7	20	62	ECK3346,JW5701	cgcttaatcattggtGcgtcgctgtttgcca	TGCAATATTGCGGGCCTTGATACGCCTCATAAACGTTTTTTCAAACGCTTA	C	0.06	0.13	0.28	0.32	0.21
yhfK	3486919	4	conserved inner membrane protein	ANTI	31.549	1252	626	2	5	Intergenic	tccgatggtttagccTgcattacgccttcga	ACGAAGCATCAGGCAAAAGATGTCGGATGCGGCGTGAATGCCTTATCCGAT	G	0.1	0.08	0.34	0.29	0.19
yhfG	3489592	0.3	putative Fic-binding protein	SENSE	679.26	818	58.4286	14	35	ECK3350,JW3325,vhpA	ctgggagcttcagcgTaatcgtaattttcag	GAGGCATCAAGTGAAGAAACTCACCGATAAGCAAAAGTCCCGTCTCTGGGA	A	0.03	0.21	0.7	0.03	0.03
yhfZ	3510401	-35	hypothetical protein	SENSE	4.714	1014	144.857	7	50	Intergenic	tatcttcaaattcctGaagatataaatattc	AAAATGTGAAGTGCCTCGCCGTTTCCACATCTCGCTGTTGCGCCTTATCTT	A	0.12	0.06	0.15	0.48	0.19
yhfZ	3510423	-57	hypothetical protein	SENSE	4.714	2905	363.125	8	40	Intergenic	tccacatctcgctgtTgcgccttatcttcaa	TCCTCATTTGCAATAATCCGAAAAAATGTGAAGTGCCTCGCCGTTTCCACA	G	0.04	0.07	0.18	0.24	0.48
trpS	3510854	0.8	tryptophanyl-tRNA synthetase	SENSE	36.595	948	86.1818	11	24	ECK3371,JW3347	gttcgaaggcaagatGtatggtcatctgaaa	CCTTTCAGCGGTAACGGGCCAGAGCATCCCAGAACTGGAAAAACAGTTCGA	T	0.04	0.09	0.46	0.31	0.1
dam	3513834	0.12	DNA adenine methyltransferase	SENSE	58.513	1168	58.4	20	68	ECK3374,JW3350	atgtctggttgagccTtttgtaggtgccggg	GTATCCCCTGCTTGATGATATTAAACGGCATTTGCCCAAGGGCGAATGTCT	T	0.09	0.17	0.15	0.33	0.27
hofQ	3517344	143	protein required for the utilization of DNA as a carbon source%3B fimbrial transporter homolog	SENSE	0.965	699	77.6667	9	35	Intergenic	tgatttatcattcagGcggcattttgctgtc	CCGATTTGAGAGTTGGTGCTCTTCGCTGCCTGCGTTCCATGATGATGATTT	C	0.16	0.17	0.27	0.2	0.19
mrcA	3523489	44	fused penicillin-binding protein 1a: murein transglycosylase/murein transpeptidase	ANTI	6.028	1451	53.7407	27	69	Intergenic	ccggcataaacaagtGcactttgtcagcaaa	GAGTTTTCACGATTTTGTTAGCCGGATAACGCGTTCACGCCGTATCCGGCA	C	0.14	0.12	0.25	0.25	0.24
nudE	3524222	-51	adenosine nucleotide hydrolase%3B substrates include Ap3A%2C Ap2A%2C ADP-ribose%2C NADH	SENSE	138.036	858	85.8	10	25	Intergenic	ttcacattgccgaaaGcgtgtccgatatcgc	GAGGACGATTATTTATTAAGTTACATAAATGTAAATAACATGCAATTCACA	C	0.11	0.07	0.29	0.3	0.23
nudE	3524287	-116	adenosine nucleotide hydrolase%3B substrates include Ap3A%2C Ap2A%2C ADP-ribose%2C NADH	ANTI	138.036	1085	1085	1	16	Intergenic	taatcgtcctcaaatCaaattaaaagtcaat	GGCAATGTGAATTGCATGTTATTTACATTTATGTAACTTAATAAATAATCG	A	0.81	0.18	0	0	0
yrfF	3524846	0.17	inner membrane protein	SENSE	27.32	808	57.7143	14	27	ECK3385,igaA,JW3361,mucM,umoB	cggtagaagtccaccTgccccctttctggga	GCATCTCTACCGACGATCCGAATAAATGGCGTTACTACCTCGATTCGGTAG	G	0.05	0.05	0.23	0.13	0.54
glpG	3558864	0.74	rhomboid intramembrane serine protease	SENSE	55.97	684	57	12	29	ECK3410,JW5687	gctttctggcgtggtGtatgcgctgatgggc	AAGCGGCTATGTGCAGCAAAAATTCAGCGGGCCGTGGTTTGGCGGGCTTTC	T	0.01	0.02	0.22	0.39	0.36
glgX	3567414	0.98	glycogen debranching enzyme	SENSE	10.443	627	156.75	4	8	ECK3417,JW3394	cccagtgattacggcTgtctggcagggacct	TGCTGGGGAGTGGCACGCCATTCCCCCATTCGCTGGAGAGGATAACCCAGT	G	0.02	0.03	0.38	0.37	0.19
ftsX	3599871	0.22	putative transporter subunit: membrane component of ABC superfamily	SENSE	33.493	739	92.375	8	24	ECK3446,ftsS,JW3427	ttttaacggtgatggTtatcgccatttctct	TCCACGGCGCATTGCAGGATCTGAAAAGCAAACCGTTCGCCACGTTTTTAA	T	0.05	0.12	0.15	0.5	0.19
ftsX	3599942	0.16	putative transporter subunit: membrane component of ABC superfamily	SENSE	33.493	673	84.125	8	27	ECK3446,ftsS,JW3427	tttcaacgaacaggtGcgctatgccttccac	ACGCGCGAAATCCTCGCCAAAACCGGTAAATCGCAAAACCAACGTTTTCAA	C	0.08	0.05	0.16	0.53	0.19
yhhS	3609758	-2	putative arabinose efflux transporter	SENSE	21.423	861	430.5	2	19	Intergenic	aaaatgtggtgatccTcatgcccgaacccgt	GCTGATTTTCACGTCAGCACGTGGTAAAAATGAAACACTGTTGTAAAAATG	C	0.02	0.05	0.34	0.38	0.21
yhiJ	3628936	55	hypothetical protein	SENSE	2.158	907	113.375	8	66	Intergenic	agactgttgataaaaCgtaaaaaggaatgct	CTCTGAACCATAGACAACATGAATATTAATGTTACTATCTGGTTGAGACTG	G	0.04	0.2	0.73	0.04	0
uspA	3638044	-90	universal stress global response regulator	SENSE	128.987	1090	68.125	16	77	Intergenic	ggctgggttagccccGcgcacgtagttcgca	CCGGGTCGCTATAAGGTAAGGATGGTCTTAACACTGAATCTTTACGGCTGG	C	0.06	0.12	0.41	0.3	0.11
uspA	3638045	-89	universal stress global response regulator	SENSE	128.987	3561	222.562	16	65	Intergenic	gctgggttagccccgCgcacgtagttcgcag	CGGGTCGCTATAAGGTAAGGATGGTCTTAACACTGAATCTTTACGGCTGGG	G	0.02	0.08	0.16	0.34	0.4
kdgK	3678288	0.91	ketodeoxygluconokinase	ANTI	9.232	1350	337.5	4	20	ECK3511,JW5668,yhjI	gcccacgtttcgccgCgtcttccgcgctgcc	GGATAATCGCGCCGCGATACTGAATAACGGTACTTGCGGTCAGGTGCCCAC	G	0.01	0.03	0.29	0.29	0.37
yhjJ	3680036	-73	putative zinc-dependent peptidase	SENSE	31.154	1036	51.8	20	60	Intergenic	ggtctaacacgaagtGtttttaacgtcattt	GTTCAGGTTTATTTCACTTCTTCCGTGACATTTTCATGTTCTTGCGGTCTA	T	0.03	0.06	0.3	0.38	0.23
yhjR	3693887	133	hypothetical protein	SENSE	994.576	1099	54.95	20	113	Intergenic	tcgatgcctgcccggAcaacttgttgcgcct	CATTAGCCTGGTCATTACAAATGTTGGGAGAAAATGTCCTGGTGGTCGATG	C	0.64	0.05	0.07	0.1	0.15
yhjR	3694308	-100	hypothetical protein	SENSE	994.576	705	70.5	10	28	Intergenic	cggaaagtcaaaaagTgagcaaattcccgtc	CGTGTGATTTTAGTCTTTTCGTTTTTAACTTTTTCTGTTGCGTAACGGAAA	G	0.07	0.03	0.09	0.28	0.54
bcsE	3694972	0.31	cellulose production protein	SENSE	30.663	605	67.2222	9	21	ECK3521,JW3504,yhjS	attgttgcttgaggaAtaccgttcacttttt	GCTTTTGGTAATTAATCCCGGAAATAATAACGATAAACAATTTTCATTGTT	T	0.13	0.39	0.35	0.08	0.05
rdlD	3698197	0.58	NA	SENSE	1428.35	884	98.2222	9	29	ECK3525,JWR0256	gtggtgttgtcaggtGcatacctgcaacgtg	GTTTCGCGGCTATTCTTGAGTGGTCTAGAGTCAAGATTAGCCCCCGTGGTG	C	0.14	0.11	0.3	0.1	0.36
insK	3720120	48	IS150 transposase B	SENSE	7.757	749	249.667	3	16	Intergenic	gatttatagtcaggtGgggcttttctctgtc	GCCTCGTGTTTAACTGTCCAACTTTTTGGGGTCAGTACAAACTTTGATTTA	G	0.16	0.11	0.34	0.19	0.2
xylG	3730440	0.14	fused D-xylose transporter subunits of ABC superfamily: ATP-binding components	ANTI	2.602	800	100	8	73	ECK3556,JW3539	tatcgcggatgtgacTcgcctgaatctcttc	CCAGGGCCAATTCCTGATGAATGATGGCGATACCTTTGCGTTCGGTATCGC	C	0.07	0.05	0.21	0.37	0.3
xylG	3730445	0.14	fused D-xylose transporter subunits of ABC superfamily: ATP-binding components	ANTI	2.602	1558	173.111	9	71	ECK3556,JW3539	ttcggtatcgcggatGtgactcgcctgaatc	TTTCACCAGGGCCAATTCCTGATGAATGATGGCGATACCTTTGCGTTCGGT	T	0.22	0.13	0.41	0.19	0.05
bax	3735263	-63	hypothetical protein	SENSE	91.972	1190	99.1667	12	76	Intergenic	gatatgatttgagatTcaactctcaaatttg	TTCAGATTTGGACTATTCCTTGGGGTGCTCTTGACAGCTATTTTTGATATG	C	0.26	0.06	0.27	0.25	0.17
ysaA	3739238	0.78	putative hydrogenase%2C 4Fe-4S ferredoxin-type component	ANTI	15.527	1033	103.3	10	22	ECK3562,JW3545	ggtcccgtctcccgaTgccagcacagatcgc	TCCATGCACTGCAACGCCTTTGTCGGGCAGGCTTCAACACAGGCCGGTCCC	G	0.02	0.05	0.24	0.29	0.4
mtlR	3773655	0.1	mannitol operon repressor	ANTI	41.714	682	682	1	12	ECK3590,JW3575	gggtttgttccattgTtgcctgcatatctga	TTTTGCCAGCATTCAGACGCTCAAGCACACGGTTTTCAAAGGCCTGGGTTT	T	0.03	0.04	0.37	0.35	0.22
mtlR	3773851	0.44	mannitol operon repressor	SENSE	41.714	814	203.5	4	9	ECK3590,JW3575	acggcgatggtccgcTgggcgatctttctgt	GCAAAGACGATTACGCGGTGAAGTATGCTGTAGAACCGTTACTCGACGGCG	G	0	0.06	0.25	0.41	0.27
trmL	3779249	0.02	tRNA Leu mC34%2CmU34 2'-O-methyltransferase%2C SAM-dependent	SENSE	47.227	2095	149.643	14	31	ECK3596,JW3581,yibK	cagtatgctaaacatCgtactttacgaacca	CACTGCTCACCAATTTTCTGCTATCCTGCCCCCGCACTAAGGGGGCAGTAT	G	0.05	0.03	0.09	0.2	0.62
trmL	3779368	0.27	tRNA Leu mC34%2CmU34 2'-O-methyltransferase%2C SAM-dependent	SENSE	47.227	715	79.4444	9	25	ECK3596,JW3581,yibK	gggacgataagcgccTgcgccgcgcggggct	ATACCGGCTTTCGTCTGCATATCATCGAACCGATGGGATTTGCCTGGGACG	G	0.01	0.03	0.21	0.37	0.37
gpsA	3781517	0.16	glycerol-3-phosphate dehydrogenase (NAD+)	SENSE	41.076	1939	88.1364	22	48	ECK3598,JW3583	cgcgtttctccccgaTgtgccttttcccgat	TGACCCTGAACATATCGCAACGCTTGAACGCGACCGCTGTAACGCCGCGTT	G	0.02	0.13	0.27	0.24	0.35
envC	3784944	0.07	activator of AmiB%2CC murein hydrolases%2C septal ring factor	SENSE	23.31	855	71.25	12	30	ECK3603,JW5646,slm11,yibP	tggcgtattgttgtgCgccttttccgcccac	CAGGTTTGCAATCAGGCCCATCATCTACGCCAGCGTTCTTAGCGCTGGCGT	G	0.02	0	0.06	0.13	0.78
envC	3785162	0.24	activator of AmiB%2CC murein hydrolases%2C septal ring factor	SENSE	23.31	696	99.4286	7	21	ECK3603,JW5646,slm11,yibP	ttgatgagatgaacgCgtcgattgccaaact	AGCTGCGCGAAACGCAAAACACGCTCAATCAACTCAATAAACAGATTGATG	G	0.05	0.04	0.13	0.22	0.56
waaS	3802641	0.53	lipopolysaccharide core biosynthesis protein	SENSE	17.104	622	207.333	3	11	ECK3619,JW3604,rfaS	ggtcgtgataaagggCgtcttcaaataatta	AGTTTATCTGACAAAAATAACAGCCAGCCAATATGTTTTTTCCTTGGTCGT	G	0.02	0.01	0.14	0.38	0.45
rpmB	3809703	-6	50S ribosomal subunit protein L28	SENSE	2000.44	3521	60.7069	58	155	Intergenic	tttgatttttggagaAtagacatgtcccgag	TAAAGCCTGACGAGGCGCCAATACCCCATACGAAGCTCGAGCTAATTTGAT	T	0.51	0.22	0.2	0.05	0.02
slmA	3812477	-40	DNA-binding anti-FtsZ division inhibitor	SENSE	29.597	611	61.1	10	25	Intergenic	ggtcatagcgtgggtGccgcctggcaagtgc	CGCATCCGAATAACGTCATAACATAGCCGCAAACATTTCGTTTGCGGTCAT	C	0.06	0.06	0.33	0.34	0.21
xanP	3826924	-44	xanthine permease	ANTI	3.928	1302	1302	0	14	Intergenic	gcattttagctgaccGaaagagaaaagcaaa	AGGGTGGAAACAGACATCGAAAACAATCCCGTGGTAGCAAAGCGGGCATTT	A	0.04	0.05	0.15	0.3	0.46
xanP	3826988	0.01	xanthine permease	SENSE	3.928	822	822	0	2	ECK3644,JW3629,yicE	tgtttccaccctcgaGtcagaaaatgcgcaa	CAGCTAAAATGCCCGCTTTGCTACCACGGGATTGTTTTCGATGTCTGTTTC	T	0.02	0.1	0.44	0.25	0.19
xanP	3826989	0.02	xanthine permease	SENSE	3.928	1434	1434	0	0	ECK3644,JW3629,yicE	gtttccaccctcgagTcagaaaatgcgcaac	AGCTAAAATGCCCGCTTTGCTACCACGGGATTGTTTTCGATGTCTGTTTCC	C	0.02	0.02	0.15	0.39	0.41
uhpB	3848071	0.06	sensory histidine kinase in two-component regulatory sytem with UhpA	SENSE	12.92	974	121.75	8	23	ECK3659,JW3643	tgtggagtatcagccTgcatctggttgagcg	CCGTTATTGCCTGCTTTTTTATCTTCTCTGCCGCATGGTTTTGCCTGTGGA	G	0.02	0.07	0.26	0.25	0.4
ibpA	3864995	37	heat shock chaperone	SENSE	125.061	1429	59.5417	24	95	Intergenic	ggcctgacatctccaTgctcgccgtcaggga	CCGCGCCGTATCGAAATCAACTAATTCCCTAAGGCCGCCTGGCGCGGCCTG	G	0.02	0.01	0.09	0.14	0.74
yidR	3866227	0.89	hypothetical protein	ANTI	4.064	716	89.5	8	17	ECK3681,JW5860	tcgccgctttgcgcaTgggcacaagcaattc	TCCGCAGAAGGTGAATTGGCGTGGTGTTCGGTTAAATACTCAACCTCGCCG	G	0.01	0.04	0.37	0.27	0.31
yidR	3866526	0.65	hypothetical protein	ANTI	4.064	1083	154.714	7	20	ECK3681,JW5860	tggcgcgggcagggtTgtttccgttccgctt	CCGATGGTGGGTAAAGGTTAAACGTCGCTGCACGACGCCACGCGGTGGCGC	G	0.01	0.08	0.22	0.39	0.3
yidR	3866635	0.56	hypothetical protein	ANTI	4.064	764	191	4	13	ECK3681,JW5860	ccctttggcgaaagtGtgtcgccaataaatg	TCATCTTGCGGTAACTCAACGATAAACAGCTCCGGCACTTTCTCGCCCTTT	T	0.02	0.08	0.36	0.38	0.17
dnaA	3880665	0.77	chromosomal replication initiator protein DnaA%2C DNA-binding transcriptional dual regulator	SENSE	39.938	630	52.5	12	23	ECK3694,hsm-2,JW3679	tcgtgcgtgaggcgcTgcgcgacttgctggc	TCATTGCCAATGCCAACTTTACCGGACGGGCGATCACCATCGACTTCGTGC	G	0.03	0.05	0.24	0.53	0.16
tnaC	3886446	-12	tryptophanase leader peptide	SENSE	7737.14	1090	51.9048	21	220	Intergenic	ctcgtgtcttgcgagGataagtgcattatga	AAACAATTTCAGAATAGACAAAAACTCTGAGTGTAATAATGTAGCCTCGTG	A	1	0	0	0	0
yieE	3891887	-17	putative phosphopantetheinyl transferase%2C COG2091 family	SENSE	30.066	644	107.333	6	34	Intergenic	ttcataatggaccatTaagcatggagcgaaa	GCCGCTTTAGTCTGTCCATCATTCCAGTAAATGATTACTCTTGTATTCATA	A	0.91	0.01	0.04	0.03	0.01
bglF	3902705	0.49	fused beta-glucoside-specific PTS enzymes: IIA component/IIB component/IIC component	ANTI	1.393	2561	85.3667	30	81	bglC,bglS,ECK3715,JW3700	gcaccaggccccagtGcagtccgaacatgac	TCATGGTGTCGTAGCCCAGCACGGTGAAGTTATTGATACACAGCGGCACCA	C	0.02	0.01	0.14	0.35	0.48
atpC	3913535	41	F1 sector of membrane-bound ATP synthase%2C epsilon subunit	SENSE	197.307	722	120.333	6	33	Intergenic	agtctggaaacaggcTggcttttttttgcgc	TGACCAAAAAAGCGATGTAACACCGGCTTGAAAAGCACAAAAGCCAGTCTG	G	0.05	0.17	0.17	0.15	0.47
rsmG	3921656	0.08	16S rRNA m(7)G527 methyltransferase%2C SAM-dependent%3B glucose-inhibited cell-division protein	SENSE	47.799	1005	83.75	12	25	ECK3733,gidB,JW3718	cgcaggtatttcgctTaccgatcaccagaaa	ACAGGTAATCACCGTGCTCAACAAACTCTCCTTACTGCTGAAAGACGCAGG	A	0.07	0.05	0.15	0.38	0.35
rbsR	3936836	0.59	DNA-binding transcriptional repressor of ribose metabolism	SENSE	51.815	960	96	10	19	ECK3747,JW3732	cggcgcgcctgcggtTggaaggttatcgggc	GTCATACCCGTATCGCCTGTATTACCGGCCCGCTGGATAAAACTCCGGCGC	G	0.01	0.09	0.33	0.23	0.34
wecB	3968215	0.05	UDP-N-acetyl glucosamine-2-epimerase	SENSE	37.563	1092	57.4737	19	47	ECK3778,JW5600,nfrC,rffE,yifF	gatggcgccgttggtGcatgcgttggcaaaa	TGTGAAAGTACTGACTGTATTTGGTACGCGCCCGGAAGCCATCAAGATGGC	C	0.36	0.2	0.29	0.11	0.03
wecD	3973046	0.82	TDP-fucosamine acetyltransferase	SENSE	31.437	873	109.125	8	15	ECK3782,JW5597,rff,rffC,yifH	cgctaaactgggcgtAtgctcgcggtaaaac	GCCTGCTGGCTGGACGCGGTGCAGGTGCTGAGCTGATGCAAACGGCGCTAA	T	0.01	0.09	0.22	0.4	0.28
wzyE	3976930	0.23	putative Wzy protein involved in ECA polysaccharide chain elongation	SENSE	19.067	606	67.3333	9	17	ECK3786,JW3769,rffT	gctgatgtaccgcgcCgtccgctgtttacca	GCGGTTTACTATGTCACCTACAAAACCCGCCTACGCAAACGCGTTGCTGAT	G	0.03	0.01	0.26	0.33	0.37
glmZ	3984468	0.06	NA	SENSE	4505.76	732	61	12	134	ECK3795,JWR0257,k19,psrA20,ryiA,sraJ	gagtagatgctcattCcatctcttatgttcg	AGTGTTAAGGGATGTTATTTCCCGATTCTCTGTGGCATAATAAACGAGTAG	C	1	0	0	0	0
glmZ	3984648	0.94	NA	SENSE	4505.76	1391	463.667	3	56	ECK3795,JWR0257,k19,psrA20,ryiA,sraJ	tgctccgtaataagaGcaggcgtttttttat	TGAGTGAAGCACCCACTTGTTGTCATACAGACCTGTTTTAACGCCTGCTCC	C	0.06	0.09	0.37	0.27	0.21
glmZ	3984666	5	NA	ANTI	4505.76	929	232.25	4	43	Intergenic	ccggggccttcctgaTacataaaaaaacgcc	AATAACCCGCCACAGTAGTTCCTTCTCACCCGGAGGCAAGCACCTCCGGGG	A	0.01	0	0.07	0.2	0.71
hemY	3984711	1	NA	SENSE	27.097	738	82	9	7	ECK3796,JW3774	aataacccgccacagTagttccttctcaccc	GAAGCTGCAGCTATGCGTCGCGACGGTTTGATGTTAACGTTGCAGAATAAC	A	0.96	0.02	0	0.01	0.01
hemC	3988327	0.49	NA	SENSE	38.916	660	66	10	18	ECK3799,JW5932,popE	ggcaacgtcggcactCgcctgagcaaactgg	CAACTGGCTGAACGCCGTCCGGATCTGATTATCCGCTCCCTGCGCGGCAAC	G	0.04	0.01	0.16	0.25	0.55
cyaA	3990058	0.35	adenylate cyclase	SENSE	41.299	663	66.3	10	25	cya,ECK3800,JW3778	cacgacggcgagattGtatcgtttggtctcg	TACCCGAACCCACGTCTGCTGGCGAAAGATATCAAACAGCGTTTGCACGAC	T	0.05	0.04	0.08	0.5	0.32
cyaA	3990888	0.67	adenylate cyclase	SENSE	41.299	721	72.1	10	19	cya,ECK3800,JW3778	ccgcaatcaggtggtGcatttcgatttccgt	TCTGGCGATTATCGTTAACCTGGAATATGACCCGACAGCGGCGTTCCGCAA	C	0.03	0.09	0.41	0.06	0.41
yigB	3995962	40	FMN phosphatase	SENSE	24.814	1249	113.545	11	33	Intergenic	gctttttggcggaggGcgttgcgcttctccg	TCTCTGACCTCGCTGATATAATCAGCAAATCTGTATATATACCCAGCTTTT	C	0.1	0.03	0.33	0.12	0.42
pldB	4007321	0.13	lysophospholipase L2	SENSE	32.426	883	80.2727	11	26	ECK3819,JW5584	ggatgacattccggtGcgctttgtccgtttt	GACTGATTTCTGGCGTCAGCGTGATGAAGCAGAGTTTACTGGTGTGGATGA	C	0.26	0.05	0.28	0.26	0.16
ubiB	4018321	0.04	2-octaprenylphenol hydroxylase	SENSE	40.462	951	63.4	15	37	aarF,ECK3829,JW3812,yigQ,yigR,yigS	ggacttgatgaactgAtccccaaaatgcgta	GAAGTACGGCGCCTATATTTCATCATTCGCACTTTTTTAAGCTACGGACTT	T	0.01	0.04	0.43	0.34	0.18
tatB	4020320	0.15	TatABCE protein translocation system subunit	SENSE	102.196	1282	55.7391	23	55	ECK3831,JW5580,mttA2,ysgB	cgcaacgactgcctgTggcggtaaaaacggt	GCGAACTGCTATTGGTGTTCATCATCGGCCTCGTCGTTCTGGGGCCGCAAC	G	0.06	0.06	0.19	0.18	0.51
ubiD	4022964	-47	3-octaprenyl-4-hydroxybenzoate decarboxylase	ANTI	49.603	771	771	0	5	Intergenic	cgttcatctttgcgaTgctgtaaatttgtta	TTCATGGCGTCCATTGTAGCCTCTTAATCTGCGCCCATTATACGGCGTTCA	G	0.02	0.09	0.14	0.28	0.47
fre	4025327	76	NAD(P)H-flavin reductase	SENSE	59.96	652	81.5	8	51	Intergenic	gcatttagatctatgAcgtatctggcaaacc	GCCCCTGACAGGCGGGAAGAACGGCAACTAAACTGTTATTCAGTGGCATTT	C	0.12	0.02	0.19	0.4	0.26
fre	4025352	101	NAD(P)H-flavin reductase	SENSE	59.96	1083	541.5	2	45	Intergenic	caaaccatgcccgatGcgacgctgtcgcgtc	AACTAAACTGTTATTCAGTGGCATTTAGATCTATGACGTATCTGGCAAACC	C	0.4	0.05	0.15	0.2	0.2
fre	4025364	113	NAD(P)H-flavin reductase	SENSE	59.96	1150	1150	0	43	Intergenic	gatgcgacgctgtcgCgtcttatcgtgccta	ATTCAGTGGCATTTAGATCTATGACGTATCTGGCAAACCATGCCCGATGCG	G	0	0	0.12	0.26	0.63
yigZ	4030640	0.2	conserved protein%2C UPF0029 family	SENSE	41.796	604	67.1111	9	23	ECK3840,JW5577	gtttgttgaatcggtGcgggcagaacacccc	CATAACGATGTTGGCGCATACCGATGGCGTTGAGGCGGCGAAAGCGTTTGT	C	0.03	0.15	0.43	0.29	0.11
rdoA	4040440	0	Thr/Ser kinase implicated in Cpx stress response	SENSE	34.47	1241	177.286	7	29	ECK3851,JW3831,orfA,yihE	tccggatgatgggatGaataacagcgctttt	ACCAAAATCATCGTGAAATGATATCCTTCGTCATTCGTAATGTTTTCCGGA	A	0.13	0.12	0.18	0.3	0.28
rdoA	4040581	0.15	Thr/Ser kinase implicated in Cpx stress response	SENSE	34.47	849	77.1818	11	29	ECK3851,JW3831,orfA,yihE	atttcaggacgaagaTcgtcgacgttttgtc	TTCCGGTCTTACCCCGCTTAACAGCTATGAAAACCGTGTCTATCAATTTCA	C	0.18	0.09	0.2	0.33	0.19
spf	4048013	0.84	NA	SENSE	7719.26	1026	57	18	162	ECK3856,IS197,JWR0097	cgccccagtcagtaaTgactggggcgttttt	CAGACCTTTTACTTCACGTAATCGGATTTGGCTGAATATTTTAGCCGCCCC	G	0.01	0.02	0.07	0.31	0.6
csrC	4049282	0.91	NA	SENSE	247.639	797	398.5	2	11	ECK3858,IS198,JWR0214,psrA21,ryiB,sraK,tpk2	aaaaaaggcgacagaGtaatctgtcgccttt	GCGGCCTGCAAGGATTGTAAGACCCGTTAAGGGTTATGAGTCAGGAAAAAA	T	0.26	0.04	0.12	0.25	0.34
glnA	4056192	-135	NA	SENSE	15.489	644	644	1	13	Intergenic	cttttgcacgatggtGcgcatgataacgcct	CATTGAAGCACTATATTGGTGCAACATTCACATCGTGGTGCAGCCCTTTTG	C	0.4	0.33	0.17	0.02	0.07
yihU	4071432	0.18	NA	ANTI	0.391	771	771	1	17	ECK3875,JW3853	attcggcatctttagCggcctgcgccgggtt	ACACGTTGCGCACCAGATCGCCATTCGGCAACATGGTAATGATAAATTCGG	G	0.01	0	0.02	0.18	0.79
fdhE	4078199	123	formate dehydrogenase formation protein	SENSE	58.616	1057	66.0625	16	39	Intergenic	ccggtttggcctcaaTttacccaccaccaca	CATCTCTCGTATTCCGCGTTACCACCTCAAGCTATGCCGCCAGTGCCGGTT	T	0.05	0.07	0.23	0.4	0.24
fdhD	4083963	-76	formate dehydrogenase formation protein	ANTI	9.975	641	53.4167	12	101	Intergenic	cctggatggagggaaAttgagccaattctgg	TAAGAACACACACACCAACATTATGGTATTCTGTTACAAACCCTTCCTGGA	T	0.05	0.06	0.32	0.22	0.35
fieF	4105444	50	ferrous iron and zinc transporter	SENSE	24.502	904	64.5714	14	44	Intergenic	tataaaataccgccaTttggcctgacctgaa	TGCTTTCATAATCAGTATAAAAGAGAGCCAGACCCGCATTTTGTGTATAAA	T	0.17	0.1	0.18	0.28	0.26
fieF	4105445	51	ferrous iron and zinc transporter	SENSE	24.502	1855	132.5	14	39	Intergenic	ataaaataccgccatTtggcctgacctgaat	GCTTTCATAATCAGTATAAAAGAGAGCCAGACCCGCATTTTGTGTATAAAA	T	0.15	0.15	0.24	0.23	0.23
glpX	4112939	0.66	fructose 1%2C6-bisphosphatase II	SENSE	35.923	696	99.4286	7	14	ECK3917,JW3896	tctgcggcggtgatcCgcgcattagatggcg	GTTGACGTGCTGTACGGTATTGGTGGCGCGCCGGAAGGCGTAGTTTCTGCG	G	0.01	0	0.01	0.24	0.73
glpF	4116159	-46	glycerol facilitator	SENSE	195.997	1427	64.8636	22	98	Intergenic	gcatcgtggaggtccGtgactttcacgcata	TTCTCGTTTTTGCTCGTTAACGATAAGTTTACAGCATGCCTACAAGCATCG	T	0.09	0.06	0.44	0.34	0.07
zapB	4116538	0	FtsZ stabilizer%3B septal ring assembly factor%2C stimulates cell division	SENSE	484.682	960	73.8462	13	23	ECK3920,JW3899,yiiU	caattcaggagaggtAtgacaatgtcattag	CGTCACCGGTAATCGGGACGAGGATTTTTATCCATCAACGCCTTGCAATTC	T	0.12	0.05	0.07	0.49	0.26
cytR	4122096	0.37	DNA-binding transcriptional dual regulator	SENSE	115.298	2534	50.68	50	130	ECK3926,JW3905	aattgatggcatgttGttgctgggttcaagg	AAATCAGCAGGAAAAAACCTTTATCGATTTGATCATCACCAAGCAAATTGA	T	0.07	0.1	0.31	0.34	0.18
oxyR	4157164	0.71	oxidative and nitrosative stress transcriptional regulator	ANTI	24.373	888	111	8	33	ECK3953,JW3933,momR,mor	tggtcgcgcggaagtGtgtatcttcatccgc	TGATCCCGCTACCTGCCGCCACCATGTTGCGCAGAGTTTCCAGGCTGGTCG	T	0.06	0.1	0.42	0.12	0.3
fabR	4159118	-29	DNA-binding transcriptional repressor	SENSE	74.466	719	143.8	5	31	Intergenic	ggtatagtgccagcaGtacttttggcaagga	ACCGTTCATTCACAATACTGGAGCAATCCAGTATGTTCATTCTCTGGTATA	T	0.17	0.25	0.43	0.1	0.05
fabR	4159739	0.91	DNA-binding transcriptional repressor	SENSE	74.466	1102	91.8333	12	33	ECK3955,JW3935,yijC	gggcttattactggtAtcgccgtgaacaaga	AATTAGAAGAGCGACTGGTACTGCAACTGCGAATGATTTCGAAAGGGGCTT	T	0.02	0.04	0.26	0.45	0.23
yijD	4159819	0.07	inner membrane protein%2C DUF1422 family	SENSE	130.709	769	59.1538	13	40	ECK3956,JW3936	caaatcaagatagagGtacgctgctgctggc	ACCGCAATTATTCCGGGAAATGTGAAGGACGAGTAATGAAACAAGCAAATC	T	0.21	0.1	0.13	0.46	0.09
tufB	4174104	0.12	protein chain elongation factor EF-Tu (duplicate of tufA)	SENSE	316.755	634	634	1	103	ECK3971,JW3943,kirT,pulT	cggtgctgctcgcgcAttcgaccagatcgat	AACGCTGACCGCTGCAATCACTACCGTACTGGCTAAAACCTACGGCGGTGC	T	0.05	0.09	0.19	0.36	0.31
tufB	4174266	0.25	protein chain elongation factor EF-Tu (duplicate of tufA)	SENSE	316.755	985	985	0	20	ECK3971,JW3943,kirT,pulT	tgctgcgcagatggaCggcgcgatcctggta	AGACTGCCCGGGGCACGCCGACTATGTTAAAAACATGATCACCGGTGCTGC	G	0.01	0.06	0.14	0.3	0.5
tufB	4174578	0.52	protein chain elongation factor EF-Tu (duplicate of tufA)	SENSE	316.755	1779	1779	0	18	ECK3971,JW3943,kirT,pulT	cattccggaaccagaGcgtgcgattgacaag	GTGGGAAGCGAAAATCCTGGAACTGGCTGGCTTCCTGGATTCTTACATTCC	C	0	0.14	0.3	0.33	0.23
tufB	4174579	0.52	protein chain elongation factor EF-Tu (duplicate of tufA)	SENSE	316.755	779	779	0	23	ECK3971,JW3943,kirT,pulT	attccggaaccagagCgtgcgattgacaagc	TGGGAAGCGAAAATCCTGGAACTGGCTGGCTTCCTGGATTCTTACATTCCG	G	0	0	0.18	0.35	0.47
tufB	4175154	3	protein chain elongation factor EF-Tu (duplicate of tufA)	SENSE	316.755	1319	62.8095	21	95	Intergenic	agttctgagctaattGccgataacatttgac	AATCCGTGAAGGCGGCCGTACCGTTGGCGCGGGCGTTGTAGCAAAAGTTCT	C	0.16	0.09	0.32	0.2	0.23
sroH	4188447	0.39	NA	SENSE	2117.01	659	131.8	5	40	ECK4505,IS206	aaattcagacatcccGcaacctgcgattatc	AATAAGAACACATGTTCTCATCTTCCAGGATGCAGCAGACTGAAGAAATTC	C	0.21	0.02	0.16	0.45	0.16
purH	4205696	-141	fused IMP cyclohydrolase/phosphoribosylaminoimidazolecarboxamide formyltransferase	SENSE	1.952	658	329	2	12	Intergenic	atcaccattgaaagaGaaaaattcgcgagcg	TGTAATTTCTGTATTTTGCCCACGGTAACCACAGTCAAAATTGTGATCACC	A	0.15	0.07	0.18	0.29	0.31
arpA	4218514	0.91	NA	ANTI	0.864	638	638	1	5	ECK4009,JW3977,yjaC	tatttttgtggggctTtgtgttgccaaaaat	GCAATAACCCGGTGACCAAATTCAAAAGCCAACTCAAAGGCAGAGTATTTT	T	0.23	0.07	0.29	0.27	0.14
malF	4243030	0.04	maltose transporter subunit	SENSE	72.981	2265	66.6176	34	90	ECK4025,JW3993,malJ	agtgctaggtctgctCggcctgctggtgggt	CATTAAAAAGAAACATTGGTGGCAAAGCGACGCGCTGAAATGGTCAGTGCT	G	0.04	0.11	0.23	0.18	0.44
malF	4243064	0.02	maltose transporter subunit	SENSE	72.981	2909	88.1515	33	82	ECK4025,JW3993,malJ	aacattggtggcaaaGcgacgcgctgaaatg	TCCGTCCTGGAATGAGGAAGAACCCCATGGATGTCATTAAAAAGAAACATT	C	0.1	0.05	0.12	0.31	0.42
lamB	4247427	93	maltose outer membrane porin (maltoporin)	SENSE	122.41	1077	51.2857	21	68	Intergenic	caggcctacaacggcTgtcaaatgtaggccg	CCGCATTCGGCAACCAACGCCTGATGCGACGCTTGCGCGTCTTATCAGGCC	G	0.07	0.04	0.22	0.38	0.28
malM	4248533	36	maltose regulon periplasmic protein	SENSE	92.14	818	102.25	8	39	Intergenic	tttgcaacaactggtGcgtctcctggcgcac	CAGCAGTGTAAAAGGCAAGGGGTAATTACGCCCCACAGTGCTGATTTTGCA	C	0.22	0.05	0.25	0.41	0.07
ubiC	4250555	0.05	chorismate--pyruvate lyase	SENSE	75.44	598	59.8	10	34	ECK4031,JW5713,sdgG?	cgcgttaacgcaactGcgtgcgctgcgctat	CAATGCCTTTACGTTATGTAACGGAGAGTTCGGCATGTCACACCCCGCGTT	C	0.06	0.11	0.26	0.22	0.35
ubiC	4250596	0.13	chorismate--pyruvate lyase	SENSE	75.44	961	53.3889	18	39	ECK4031,JW5713,sdgG?	tccctgccctggatcCgcaactgctcgactg	ACCCCGCGTTAACGCAACTGCGTGCGCTGCGCTATTGTAAAGAGATCCCTG	G	0.01	0.01	0.12	0.26	0.61
ubiC	4250789	0.52	chorismate--pyruvate lyase	SENSE	75.44	918	61.2	15	32	ECK4031,JW5713,sdgG?	tgccgatggtgaaccGtggcttgccggtcgt	GCTGCCGAAAGAGTCTCGTTACTGGTTACGTGAAATTTTGTTATGTGCCGA	T	0.02	0.07	0.29	0.36	0.25
zur	4257968	0.11	DNA-binding transcriptional repressor%2C Zn(II)-binding	SENSE	42.046	717	65.1818	11	27	ECK4038,JW5714,yjbK	aaatctgcgcgcagcGtaatgtgcgcctgac	CGATGGAAAAGACCACAACGCAGGAGTTATTAGCGCAGGCTGAAAAAATCT	T	0.25	0.23	0.25	0.2	0.07
qorA	4261209	62	quinone oxidoreductase%2C NADPH-dependent	ANTI	4.037	1160	232	5	77	Intergenic	cagattcatcgtgctGtaccctacatacagc	CAAAATAGGAATTGATAATCAAATCTGTCACTATTGCGCCTCTAACAGATT	T	0.19	0.11	0.3	0.3	0.1
qorA	4261255	16	quinone oxidoreductase%2C NADPH-dependent	ANTI	4.037	948	158	6	79	Intergenic	aagggcttcccaggtGgaagccctatttctt	AGATTCATCGTGCTGTACCCTACATACAGCCGAACTATAAAAAGAAAGGGC	G	0.36	0.18	0.12	0.22	0.11
aphA	4267435	-2	acid phosphatase/phosphotransferase%2C class B%2C non-specific	SENSE	53.333	1001	100.1	10	29	Intergenic	actatttagggaaaaAtatgcgcaagatcac	ATGGTTTTTGCAACAAATCTCACAATAAAAAGTTTCAACATACTGACTATT	T	0.19	0.06	0.29	0.32	0.15
yjcD	4276359	-143	putative permease	SENSE	1.864	783	783	0	21	Intergenic	ttttttaccacccgtTttgtatgcgcggagc	ACTTCGGTTGAAAAAGCCGCTATGATCGCCGGATAATCGTTTGCTTTTTTT	T	0.16	0.09	0.13	0.48	0.14
yjcD	4276362	-140	putative permease	SENSE	1.864	1638	1638	0	16	Intergenic	tttaccacccgttttGtatgcgcggagctaa	TCGGTTGAAAAAGCCGCTATGATCGCCGGATAATCGTTTGCTTTTTTTACC	T	0.07	0.02	0.21	0.33	0.37
yjcE	4279662	10	putative cation/proton antiporter	ANTI	8.04	1147	573.5	2	4	Intergenic	cgggcctggttacgtCgctttcggcttactg	TAACCTGTTAAAGGTGCAAAAGATTGCACCTTTTTCAGATTACCTCGGGCC	G	0.04	0.02	0.13	0.48	0.34
yjcE	4279726	74	putative cation/proton antiporter	SENSE	8.04	1423	1423	0	5	Intergenic	tttaacaggttagctCgggctaacattcatg	TAACCAGGCCCGAGGTAATCTGAAAAAGGTGCAATCTTTTGCACCTTTAAC	G	0.11	0.03	0.25	0.41	0.21
melB	4342823	10	melibiose:sodium symporter	ANTI	5.9	602	602	1	0	Intergenic	ccattttcgttagctAttgtccacgtcaggc	AAAGCATTACATTAAGACGTGGCCTGATAAACATATCGCATCAGGCCATTT	T	0.08	0.09	0.23	0.38	0.22
yjdO	4351149	45	hypothetical protein	ANTI	121.34	605	605	1	5	Intergenic	cagttttgaggagagAcgcttcgtttcacga	GAACGAAGCAGTCAGGCGACTGCTTCGTTCATCGTTCCGCAAATCCAGTTT	C	0.19	0.12	0.29	0.27	0.13
aspA	4364874	40	aspartate ammonia-lyase	SENSE	68.284	1284	55.8261	23	55	Intergenic	aaggcacgtcagatgAcgtgccttttttctt	ACTGATGAAAGCGAACAGTAATCGTACAGGGTAGTACAAATAAAAAAGGCA	C	0.09	0.28	0.1	0.31	0.22
aspA	4366432	-82	aspartate ammonia-lyase	SENSE	68.284	995	99.5	10	47	Intergenic	cgatgcaggggataaTcgtcggtcgaaaaac	TTACGGTAGAAATCCTCAAGCAGCATATGATCTCGGGTATTCGGTCGATGC	C	0.04	0.05	0.2	0.28	0.43
yjeJ	4371409	0.98	hypothetical protein	ANTI	7.343	638	53.1667	12	47	ECK4139,JW4105	cgcctgtggtgcagtTttgctggtggattga	AGGCTGGATGGCTCCAGCCTCGCATTAGCAAAGATGAGATTATTTCGCCTG	T	0.03	0.14	0.21	0.08	0.54
yjeJ	4371473	0.9	hypothetical protein	ANTI	7.343	763	63.5833	12	45	ECK4139,JW4105	tcctgggttagcggtTgggcgttattcgccg	CTGGTGGATTGAACACGTAAGTGATGCAGCGCGCGTAAGCATTGATCCTGG	G	0.01	0.06	0.2	0.31	0.42
efp	4374059	0.6	polyproline-specific translation elongation factor EF-P	SENSE	54.386	613	51.0833	12	19	ECK4141,JW4107	tggatcaggcagagtGtatcgtaactctgtg	TGTCTGCTGATGCAAAAGCAATTGGTGACAACGCTAAATGGCTGCTGGATC	T	0.02	0.03	0.47	0.14	0.35
ecnA	4374406	0.53	entericidin A membrane lipoprotein%2C antidote entericidin B	SENSE	1055.23	1264	105.333	12	29	ECK4142,JW5737	ggctgtaacaccgctCgcggtttcggcgaag	AAACGCCTTATCGTTCTTGTTTTGCTTGCCAGCACGCTGCTCACGGGCTGT	G	0.03	0.02	0.11	0.44	0.4
ecnA	4374518	53	entericidin A membrane lipoprotein%2C antidote entericidin B	SENSE	1055.23	696	58	12	25	Intergenic	atttttggcgatgttGtctattattaatttg	CCAGCTAATTTTTCTTCTCTTCCGAAAAATCATCAGATTCCCATCATTTTT	T	0.21	0.23	0.31	0.15	0.11
mscM	4387340	0.02	mechanosensitive channel protein%2C miniconductance	SENSE	8.459	604	100.667	6	20	ECK4155,JW4120,yjeP	cagttggggggcgtaCgccgcgacggccccc	CGCTGACGTGCGCCTGATTATCACTTTTCTGATGGCCTGGTGCCTCAGTTG	G	0.05	0.03	0.13	0.4	0.39
bsmA	4414419	45	bioflm peroxide resistance protein	SENSE	156.866	644	58.5455	11	30	Intergenic	ttgctttgcgtccctAtgcgtttacctgtgc	TTTGTACCGTAAATAAATCAGACAACTTACATAGTCAGCTTTACATTGCTT	T	0.13	0.18	0.54	0.12	0.03
ytfB	4426054	48	putative cell envelope opacity-associated protein	SENSE	26.994	610	67.7778	9	26	Intergenic	gtctctttgatgaccTtacgtctggcttcca	TCGTGCGCGGTAGATGAAGGGTCAACCAAAAGCCAGCTAAGGATTGTCTCT	T	0.14	0.2	0.31	0.18	0.17
tamB	4442980	0.22	translocation and assembly module for autotransporter export%2C inner membrane subunit	ANTI	8.611	1177	1177	0	5	ECK4217,JW4180,ytfN,ytfO	cgccgtgccgctggcGttgacgatcccttga	TGTACTGTTGAGAGTGATGTCCACCGGCCAGTTGTCTGACAGCTGCGCCGT	T	0.02	0.08	0.15	0.55	0.21
ytfP	4445941	0.07	GGCT-like protein	SENSE	172.528	1250	59.5238	21	32	ECK4218,JW4181	tttgtctacggcagtTtacgccacaaacaag	GGCACTGGATTTGCTCTATCAGTTCGAGTTTTAGCAATGCGAATATTTGTC	T	0.04	0.11	0.53	0.24	0.07
ytfP	4446139	0.65	GGCT-like protein	SENSE	172.528	1500	93.75	16	42	ECK4218,JW4181	cgcaccaggggcggtGaatacgcgcgccagt	GTTTATCGTATTGACAACGCCACGCTGGCCGAACTTGATGCCTTGCGCACC	A	0.06	0.05	0.07	0.33	0.49
ytfP	4446178	0.77	GGCT-like protein	SENSE	172.528	698	53.6923	13	43	ECK4218,JW4181	acgccgtacgggagtGcatggatgtacgttt	GCCTTGCGCACCAGGGGCGGTGAATACGCGCGCCAGTTGATTCAGACGCCG	C	0.14	0.12	0.23	0.44	0.07
yjgA	4455301	36	conserved protein%2C ribosome-associated	ANTI	23.548	761	190.25	4	23	Intergenic	gcctacaggtgcaccGtatccggcaaaccat	CATTTGAGCATAGTGCCTGATGCGACGCTTGATGCGTCTTATCAGGCCTAC	T	0.08	0.15	0.22	0.42	0.13
yjgA	4455302	35	conserved protein%2C ribosome-associated	ANTI	23.548	1060	212	5	22	Intergenic	cctacaggtgcaccgTatccggcaaaccata	ATTTGAGCATAGTGCCTGATGCGACGCTTGATGCGTCTTATCAGGCCTACA	A	0.05	0.07	0.13	0.19	0.57
pmbA	4457462	128	putative peptidase required for the maturation and secretion of the antibiotic peptide MccB17	SENSE	10.4	629	209.667	3	24	Intergenic	ccggtcgaatgagcgTagtcgtcgatgaggc	ACGGAAAGTGAATGAGGGCCGGGGAGCGTACTCGCAGTACGTGACCCGGTC	A	0.08	0	0.04	0.33	0.55
nrdG	4457656	267	anaerobic ribonucleotide reductase activating protein	ANTI	45.238	1047	1047	1	3	Intergenic	cgcgttaacgaagatGcgcgccgcagcgctg	TTTAAAAGTGGTCGAAAAAGCCGATAACGCGGCGCAAGTCAAAGACGCGTT	C	0.03	0.12	0.24	0.35	0.26
mgtL	4465398	-56	regulatory leader peptide for mgtA	SENSE	1587.55	989	82.4167	12	94	Intergenic	ccatagatgctacgaAtattattggattctc	AAGTCTGGTTTATCGTTGGTTTAGTTGTCAGCAGGTATTATATCGCCATAG	T	1	0	0	0	0
mgtL	4465404	-50	regulatory leader peptide for mgtA	SENSE	1587.55	763	54.5	14	96	Intergenic	atgctacgaatattaTtggattctccttatt	GGTTTATCGTTGGTTTAGTTGTCAGCAGGTATTATATCGCCATAGATGCTA	T	0.07	0.05	0.22	0.36	0.3
bdcR	4472133	-14	transcriptional repressor for divergent bdcA	SENSE	3.822	690	690	1	6	Intergenic	gttttaactttctgtCaacaggttttgtaat	CCATAAGGACTCCTTGATTTATTATGTAACATGCATTACAAAACTGTTTTA	A	0.4	0.33	0.22	0.04	0.01
insG	4500028	98	IS4 transposase	ANTI	4.415	783	111.857	7	27	Intergenic	cgttgacggtcagtcTtggggacaaaaaagc	CGCTGGCCTGCGGGCATGACAATGTCAAACAGTCAAAGATTGTGGCGTTGA	T	0	0.12	0.14	0.38	0.35
insG	4500029	97	IS4 transposase	ANTI	4.415	845	140.833	6	26	Intergenic	gttgacggtcagtctTggggacaaaaaagct	GCTGGCCTGCGGGCATGACAATGTCAAACAGTCAAAGATTGTGGCGTTGAC	G	0	0	0.33	0.19	0.48
fecC	4511292	0.14	KpLE2 phage-like element%3B iron-dicitrate transporter subunit	SENSE	21.168	700	63.6364	11	22	ECK4279,JW4249	cctgctgcctggacaCacgccaacgctacca	TTGCTACTCGGCCATTCCTGTTTCCGGAGCAGATGCAACCCGCGCCCTGCT	A	0.02	0.04	0.19	0.25	0.51
insA	4516405	-145	IS1 repressor TnpA	SENSE	249.614	763	190.75	4	32	Intergenic	ataaaatgggatggaGcctctgcttctggca	TAGACATTTTTAACATGTTGTTTTTCTAAGTGTTATAAGGTAGGTATAAAA	C	0.49	0.47	0.01	0.02	0.02
insA	4516603	0.19	IS1 repressor TnpA	SENSE	249.614	1217	101.417	12	32	ECK4562	tactgaaggcgtggtGcgtaacggcaaaagc	TGCTTGCGTGGCTTCCATTTCCATCAGATGTCCTTCCTGCTCCGCTACTGA	C	0.1	0.09	0.23	0.27	0.31
insA	4516757	0.75	IS1 repressor TnpA	SENSE	249.614	740	148	5	22	ECK4562	ggatgtcgcgccagtGcacgcattatgggcg	CCCGGTAAGCACCAGAAAATCATTGATATGGCCATGAATGGCGTCGGATGT	C	0.09	0.05	0.36	0.24	0.26
yjhX	4532016	0.23	hypothetical protein	SENSE	537.402	1904	105.778	18	77	ECK4298,JW5968	aaaggtagacgtattGcgcacgtccgcgatt	ATGAATTTATCCCGTCAGGAACAACATACCTTACACGTTCTCGCTAAAGGT	C	0.28	0.03	0.31	0.25	0.14
yjhX	4532120	-44	hypothetical protein	SENSE	537.402	2428	59.2195	41	108	Intergenic	tgcggacaccgcggtGtgtttgcacgttttg	CCGACCTTTTCAGGCCGGACTGATTATCAATGCGCCGAAATCGAATGCGGA	T	0.09	0.12	0.3	0.19	0.3
yjiS	4570394	456	hypothetical protein	SENSE	21.735	1084	60.2222	18	74	Intergenic	caaattagaaatgttGtggggttttgttttt	TGTTGCCGCCTGAGTAACTATACAATATTCTGAAAGGTTTTCTTTCAAATT	T	0.2	0.07	0.18	0.33	0.21
yjiS	4571198	1260	hypothetical protein	SENSE	21.735	631	78.875	8	17	Intergenic	tttgaatggactgctAtgcgcagcctctgta	AAGCGAGTTTCCAATACCGTTAGATGATGAAACAGGAACGCATTTTTTGAA	T	0.12	0.11	0.24	0.36	0.17
yjiS	4571576	1638	hypothetical protein	SENSE	21.735	658	50.6154	13	23	Intergenic	tgccattggtgaggtGccgttaaccttcatc	TGGAGGGATGATTGTTGGGAGCATTAAACTTGATGACAGTGAAATTGCCAT	C	0.04	0.09	0.3	0.44	0.13
mcrC	4573516	1419	5-methylcytosine-specific restriction enzyme McrBC%2C subunit McrC	ANTI	11.601	807	269	3	8	Intergenic	gctgatgctgggggcTggattcaaaaccgtc	GCCTCAAATTCGTAATGGCAACGTATCCCATCGTTTAGCGAAGTTGCTGAT	G	0.02	0.04	0.46	0.36	0.12
yjiY	4589355	-53	putative inner membrane protein	SENSE	171.335	1326	53.04	25	145	Intergenic	tcctcaaacgcaacgCaaacctagaacggct	CGCGTAACTCTGGCAACATCACTACAGGATAGCGGTCAATTTACCTCCTCA	A	0.01	0.01	0.14	0.39	0.45
yjiY	4589375	-73	putative inner membrane protein	SENSE	171.335	1086	98.7273	11	110	Intergenic	aggatagcggtcaatTtacctcctcaaacgc	TATTTACCTTACTTTACGCGCGCGTAACTCTGGCAACATCACTACAGGATA	T	0.3	0.67	0.02	0	0
yjiY	4589376	-74	putative inner membrane protein	SENSE	171.335	1749	159	11	105	Intergenic	caggatagcggtcaaTttacctcctcaaacg	TTATTTACCTTACTTTACGCGCGCGTAACTCTGGCAACATCACTACAGGAT	T	0.97	0.02	0	0	0
tsr	4589732	0.03	methyl-accepting chemotaxis protein I%2C serine sensor receptor	SENSE	6.289	869	869	1	5	cheD,ECK4345,JW4318	tggttttggccgtttTtggccttttacaact	GAGAAACCATGTTAAAACGTATCAAAATTGTGACCAGCTTACTGCTGGTTT	T	0.06	0.16	0.51	0.1	0.17
opgB	4597471	-7	phosphoglycerol transferases I and II	SENSE	27.105	793	88.1111	9	23	Intergenic	ccggtttagtgaggaTcgcccgttgtcagaa	CATTACATTGTGCTTCTCAAAAAGCTTAAACGTTGGCTAAACGGCCCGGTT	C	0.14	0.14	0.2	0.15	0.37
bglJ	4602732	0.81	bgl operon transcriptional activator	ANTI	2.561	1451	58.04	25	66	ECK4356,JW5955,yjjR	atttatgtgcacggaTcgttttgatattgcg	ACAACCCTGCGTCAGAACTGACGCCCAGTTTCGACATCACATTAAATTTAT	C	0.41	0.21	0.17	0.13	0.08
bglJ	4602849	0.98	bgl operon transcriptional activator	ANTI	2.561	750	53.5714	14	38	ECK4356,JW5955,yjjR	cggattaatagggatGcaacacattacttgt	ACGCTGAAATGAAAGCACTGCCGGGGAAGTAAACCCGGCATCATGCGGATT	C	0.08	0.09	0.3	0.37	0.16
deoC	4615314	-32	2-deoxyribose-5-phosphate aldolase%2C NAD(P)-linked	SENSE	55.7	854	106.75	8	33	Intergenic	acaaactcgcaaggtGaattttattggcgac	GTGATGTGTATCGAAGTGTGTTGCGGAGTAGATGTTAGAATACTAACAAAC	A	0.65	0.27	0.06	0.01	0.01
nadR	4626678	108	trifunctional protein: nicotinamide mononucleotide adenylyltransferase%2C ribosylnicotinamide kinase%2C transcriptional repressor	ANTI	8.613	1191	1191	0	2	Intergenic	gtggcgggtcacccgTgcaggttttttcaaa	TGAACACCGTTTCCGGTCTACAACAGCCTTAGCATCCTCAATTTCGTGGCG	G	0.01	0.04	0.38	0.32	0.25
yjjX	4631318	0.88	inosine/xanthosine triphosphatase	ANTI	12.746	684	342	2	3	ECK4386,JW5801	ggtgatagacgctggCgcgagtgagtttccc	AATACACGGCATTATGAAACGGACTCAGCGCCAGGATCACCGCCTGGTGAT	G	0.05	0.03	0.19	0.41	0.33
creA	4633514	-30	hypothetical protein	SENSE	23.182	607	101.167	6	10	Intergenic	cgtgacgaactaattGctcgtgtaatagata	AAATAAAAGTATTGAGATTTTGTTCTTAATCAATATGTTATTTACCGTGAC	C	0.94	0.04	0.01	0.01	0
yjjY	4638695	130	hypothetical protein	ANTI	96.554	655	109.167	6	81	Intergenic	tgcaactagttggatTattaaaataatgtga	AATAAATCTCGACAATTGGATTCACCACGTTTATTAGTTGTATGATGCAAC	A	0.15	0.02	0.37	0.44	0.03
thrL	258	3	thr operon leader peptide	SENSE	3414.89	2361	76.1613	31	101	Intergenic	cggtgcgggctgacgCgtacaggaaacacag	CATTAGCACCACCATTACCACCACCATCACCATTACCACAGGTAACGGTGC	G	0.03	0.04	0.29	0.35	0.29
talB	8409	0.18	transaldolase B	SENSE	69.453	2015	83.9583	24	48	ECK0008,JW0007,yaaK	gatgatgctgtcgccTgggcgaaacagcaga	CTCATTCTTAACGCAGCGCAGATTCCGGAATACCGTAAGTTGATTGATGAT	G	0.17	0.15	0.25	0.27	0.15
mog	9383	0.13	molybdochelatase incorporating molybdenum into molybdopterin	SENSE	36.45	932	58.25	16	56	bisD,chlG,ECK0009,JW0008,mogA,yaaG	ggataaaggcatcccTgcgctggaagaatgg	TGGCTTAGTTTCCATCTCTGATCGCGCATCCAGCGGCGTTTATCAGGATAA	G	0.09	0.08	0.32	0.36	0.15
insA	20567	-59	IS1 repressor TnpA	SENSE	249.614	1927	1927	0	16	Intergenic	tgtgatacacattgaGgtaggtgatgctgcc	AATATCTACTCAATCTCCAGACTCCCCCACAAAGAATATGGATATTGTGAT	G	0.04	0.06	0.17	0.37	0.37
ribF	21893	0.52	bifunctional riboflavin kinase/FAD synthetase	SENSE	47.809	722	60.1667	12	41	ECK0026,JW0023,yaaC	tgcgaaggtggcgtgCgcatcagcagcaccg	GCTGGCATGGAATACGGCTTCGATATCACCAGTACGCAAACTTTTTGCGAA	G	0.02	0.02	0.09	0.19	0.68
ileS	24031	0.58	isoleucyl-tRNA synthetase	SENSE	25.983	632	63.2	10	22	ECK0027,ilvS,JW0024	ttctgttgttgacgtGcgtccggaatttgcc	GCCGGACACATTGGATGTATGGTTTGACTCCGGATCTACCCACTCTTCTGT	C	0.03	0.04	0.45	0.29	0.19
caiD	36194	-32	carnitinyl-CoA dehydratase	SENSE	0.263	1051	1051	0	1	Intergenic	ttgcagggatgttgtCgtccctgaaaaagca	CTACCCTGCCAGCTAATAATCACACTCTAAAACAATATGCATTTTTTGCAG	G	0.08	0.05	0.22	0.15	0.5
surA	54564	0.11	peptidyl-prolyl cis-trans isomerase (PPIase)	SENSE	35.521	774	51.6	15	33	ECK0054,JW0052	gttgatggattaatgCagtcggtaaaactga	AAAGTCGCAGCCGTCGTCAATAACGGCGTCGTGCTGGAAAGCGACGTTGAT	A	0.07	0.03	0.17	0.24	0.48
rapA	63297	-33	NA	SENSE	9.238	816	102	8	54	Intergenic	gtagcgggtggttatTgcctgcaattaaaga	CTTTCCATTCCTGGACCTGAATAACACCACTACCTCATAAGCACGGTAGCG	G	0.03	0.01	0.07	0.29	0.61
rapA	63298	-34	NA	SENSE	9.238	3403	425.375	8	41	Intergenic	ggtagcgggtggttaTtgcctgcaattaaag	CCTTTCCATTCCTGGACCTGAATAACACCACTACCTCATAAGCACGGTAGC	T	0.05	0.05	0.28	0.32	0.31
rapA	63299	-35	NA	SENSE	9.238	2051	256.375	8	47	Intergenic	cggtagcgggtggttAttgcctgcaattaaa	CCCTTTCCATTCCTGGACCTGAATAACACCACTACCTCATAAGCACGGTAG	T	0.04	0.12	0.42	0.2	0.22
rapA	63301	-37	NA	SENSE	9.238	867	108.375	8	53	Intergenic	cacggtagcgggtggTtattgcctgcaatta	CGCCCTTTCCATTCCTGGACCTGAATAACACCACTACCTCATAAGCACGGT	T	0.35	0.15	0.16	0.3	0.05
polB	65459	0.14	DNA polymerase II	SENSE	17.547	829	51.8125	16	35	dinA,ECK0061,JW0059	gtctacgaggccgatGtgcgtccgccagaac	CAATTGATGAATTACGAAAAGCGCCTGCGTGAAGGTGGCGTTACCGTCTAC	T	0.05	0.13	0.44	0.29	0.09
polB	65625	0.07	DNA polymerase II	SENSE	17.547	901	50.0556	18	42	dinA,ECK0061,JW0059	cgatcaggttccccgCgctcagcatattttg	GCAGGTTACGCTTGCACCGCAAGAGTCCGTGGCGTTTATTCCCGCCGATCA	G	0.05	0.01	0.05	0.17	0.73
polB	65673	0.05	DNA polymerase II	SENSE	17.547	857	53.5625	16	40	dinA,ECK0061,JW0059	gttgcaggttacgctTgcaccgcaagagtcc	GCAAGGGACAGAAGTCTCCTTCTGGCTGGCGACGGACAACGGGCCGTTGCA	G	0.06	0.04	0.22	0.26	0.42
yabI	71801	0.59	inner membrane protein%2C SNARE_assoc family	SENSE	49.251	965	87.7273	11	28	ECK0066,JW5005	atcggctgcctgctgTggccgccgttttact	GGAATGCTGGATCTGCCGGTGGCTAAATTTATTACGCCGAATATTATCGGC	G	0.03	0.21	0.31	0.41	0.04
leuL	83641	0.78	leu operon leader peptide	SENSE	1195.7	1910	272.857	7	30	ECK0077,JW0074,leuLP	tgcgcggtagacgagTgagcggcatccagca	ACATCGTTCGCTTTATCGGTCTACTACTACTAAACGCATCTTCTTTGCGCG	G	0.01	0.03	0.11	0.29	0.56
cra	88000	-28	DNA-binding transcriptional repressor-activator for carbon metabolism	SENSE	33.088	1022	255.5	4	20	Intergenic	agtacaatggctatgGtttttacattttacg	CAGTTAATTTTCTGCGCTTAGATGTTAATGAATTTAACCCATACCAGTACA	T	0.12	0.17	0.39	0.21	0.11
mraZ	89763	0.28	RsmH methytransferase inhibitor	SENSE	143.49	2442	78.7742	31	53	ECK0082,JW0079,yabB	gacatttatcacccgTgcctgctgctttacc	GAACAGCTGCTTGAGAACGCTGCCGGTCAAATGGTTTGCACCATTGACATT	G	0.12	0.03	0.22	0.3	0.33
mraZ	90001	0.8	RsmH methytransferase inhibitor	SENSE	143.49	1268	55.1304	23	53	ECK0082,JW0079,yabB	agctgtgggatgaaaCaacctggcatcaaca	GGCTGACAAAAGAAGTGATGCTGGTTGGACAGTTCAACAAGTTTGAGCTGT	A	0.02	0.01	0.07	0.31	0.59
rsmH	90567	0.5	16S rRNA m(4)C1402 methyltransferase%2C SAM-dependent	SENSE	71.99	1673	79.6667	21	42	ECK0083,JW0080,mraW,yabC	aacctatggtgaagaGcgttttgccaaacgc	ATGGCTACAAACCGCAGAAGAAGCCGATATCGCCTGGGTATTGAAAACCTA	C	0.05	0.06	0.14	0.27	0.48
ftsW	98473	0.06	lipid II flippase%3B integral membrane protein involved in stabilizing FstZ ring during cell division	SENSE	31.875	777	97.125	8	17	ECK0090,JW0087	tggtctggatctccaCggcgctaaagggctg	CTCTCCCTCGCCTGAAAATGCCGCGCCTGCCAGGATTCAGTATCCTGGTCT	G	0.02	0.02	0.15	0.2	0.6
ftsQ	103711	0.67	divisome assembly protein%2C membrane anchored protein involved in growth of wall at septum	SENSE	52.746	876	54.75	16	28	ECK0094,JW0091	tggcaaaggacagatTtactctgaaggaagc	GCGCCAATGAAGTGTTGCAGGGCTATCGCGAAATGGGGCAGATGCTGGCAA	T	0.02	0.08	0.2	0.32	0.38
secM	107795	0.18	regulator of secA translation	SENSE	96.271	2095	91.087	23	64	ECK0098,JW5007,srrA,yacA	gcggcgagtttaggtTtgcctgcgctcagca	TTTGGTAAACGCTACTTCTGGCCGCATCTCTTATTAGGGATGGTTGCGGCG	T	0.02	0.03	0.23	0.34	0.37
yacG	111795	0.26	DNA gyrase inhibitor	SENSE	469.927	770	256.667	3	11	ECK0101,JW5008	gggaaaacggtggtgTggggtgaaatcagcc	GGAGTAAAAATGTCAGAAACTATTACGGTGAATTGCCCAACCTGCGGGAAA	G	0.03	0.02	0.3	0.16	0.49
aceF	127746	159	pyruvate dehydrogenase%2C dihydrolipoyltransacetylase component E2	SENSE	57.342	1867	51.8611	36	85	Intergenic	ggtggtggttagggtAttacttcacataccc	AAAATTGTTAACAATTTTGTAAAATACCGACGGATAGAACGACCCGGTGGT	T	0.08	0.07	0.3	0.18	0.37
acnB	132185	0.22	bifunctional aconitate hydratase 2/2-methylisocitrate dehydratase	SENSE	47.354	1735	86.75	20	32	ECK0117,JW0114,yacI,yacJ	ccggatgcgtggtcaCgcccggatatcccac	TTCAAAGTCACTGGCGAAACTAACACCGATGACCTTTCTCCGGCACCGGAT	G	0.01	0.02	0.14	0.13	0.7
pcnB	159027	0.07	poly(A) polymerase	SENSE	28.427	1022	78.6154	13	28	ECK0142,JW5808	gtgacggtgatcccgCgtgagcagcatgcta	AGCCGCGAGGAAAGCGAGGCTGAACAGGCAGTCGCCCGTCCACAGGTGACG	G	0	0.02	0.08	0.4	0.51
fhuA	168432	0.42	ferrichrome outer membrane transporter	SENSE	18.863	778	129.667	6	10	ECK0149,JW0146,T1,tonA	gagaagatggtcggcTacagcttcgatcacg	ACAGACTTTAATGAAGGGGCGAAGAACAACACCTATTCTCGTAATGAGAAG	A	0.02	0.03	0.35	0.51	0.09
erpA	176575	-35	iron-sulfur cluster insertion protein	SENSE	109.164	968	138.286	7	39	Intergenic	tattattgggttagaAtttgcccaattgccg	GCGAGAATACTTGAACGAAATACCAGGGTATTAGATAATGGCGATTATTAT	T	0.64	0.05	0.12	0.16	0.03
erpA	176595	-15	iron-sulfur cluster insertion protein	SENSE	109.164	1327	165.875	8	37	Intergenic	cccaattgccgatgtCgtttggagcaaaata	TACCAGGGTATTAGATAATGGCGATTATTATTGGGTTAGAATTTGCCCAAT	G	0.01	0.03	0.16	0.44	0.35
dxr	193487	-34	1-deoxy-D-xylulose 5-phosphate reductoisomerase	SENSE	13.317	698	58.1667	12	34	Intergenic	tcggctggcggcgttTtgctttttattctgt	TGATTTCTTGAACGACAAAAACGCCGCTCAGTAGATCCTTGCGGATCGGCT	T	0.02	0.04	0.24	0.24	0.45
rseP	196927	0.28	inner membrane zinc RIP metalloprotease%3B RpoE activator%2C by degrading RseA%3B cleaved signal peptide endoprotease	SENSE	47.893	711	64.6364	11	37	ecfE,ECK0175,JW0171,yaeL	ggtgtgcctggcgtaCgtccggtggttggcg	AACTTCATTTTTGCTATCTTTGCCTACTGGCTGGTTTTTATTATTGGTGTG	G	0.02	0.03	0.13	0.38	0.45
rseP	197475	0.69	inner membrane zinc RIP metalloprotease%3B RpoE activator%2C by degrading RseA%3B cleaved signal peptide endoprotease	SENSE	47.893	894	63.8571	14	40	ecfE,ECK0175,JW0171,yaeL	gccgaaagtcattccTttgccagatgagtat	GAGTAAACCGGGTAATGGTAAAGCGATTGGTTTTGTCGGTATTGAGCCGAA	T	0.02	0.05	0.3	0.31	0.32
rseP	197476	0.69	inner membrane zinc RIP metalloprotease%3B RpoE activator%2C by degrading RseA%3B cleaved signal peptide endoprotease	SENSE	47.893	870	58	15	40	ecfE,ECK0175,JW0171,yaeL	ccgaaagtcattcctTtgccagatgagtata	AGTAAACCGGGTAATGGTAAAGCGATTGGTTTTGTCGGTATTGAGCCGAAA	T	0.01	0.07	0.25	0.31	0.37
yaeF	216101	78	putative lipoprotein	ANTI	10.285	1606	1606	0	0	Intergenic	ggcaatggtgctcaaCgcctgatgcgacgct	TTTGCACGTTTTTTGTAGGCCGGATAAGGCGTTTACGCCGCATCCGGCAAT	G	0.01	0.01	0.19	0.28	0.51
mltD	233778	0.13	putative membrane-bound lytic murein transglycosylase D	SENSE	31.267	2900	322.222	9	34	dniR,ECK0211,JW5018,yafG	ccagatggtgacttgTgggctttcattggcg	TTTACAAGTCAGGCACGATGGATGGACGATGGGACGTCTATCGCGCCAGAT	G	0.06	0.02	0.21	0.35	0.36
mltD	233779	0.13	putative membrane-bound lytic murein transglycosylase D	SENSE	31.267	1356	169.5	8	42	dniR,ECK0211,JW5018,yafG	gccagatggtgacttGtgggctttcattggc	GTTTACAAGTCAGGCACGATGGATGGACGATGGGACGTCTATCGCGCCAGA	T	0.03	0.13	0.41	0.16	0.27
yafK	245763	0.06	hypothetical protein	SENSE	50.442	1285	98.8462	13	49	ECK0225,JW0214	atgttgttgatcccgTgcgtttcatttgccg	TATCAAGGAATAAGCAGTATGCGTAAAATCGCATTAATTCTTGCGATGTTG	G	0.03	0.11	0.32	0.26	0.27
yafK	245764	0.06	hypothetical protein	SENSE	50.442	1014	78	13	51	ECK0225,JW0214	gatgttgttgatcccGtgcgtttcatttgcc	TTATCAAGGAATAAGCAGTATGCGTAAAATCGCATTAATTCTTGCGATGTT	T	0.08	0.16	0.36	0.15	0.27
proB	259500	-112	gamma-glutamate kinase	SENSE	28.321	637	127.4	5	13	Intergenic	ccgctaggcttgctgAtcccgcgcaacaaaa	AAATGTGGTAATTTATTAAATCTGTAATAAAAGCGTAAACAACTGCCGCTA	T	0.01	0.03	0.22	0.36	0.37
yagL	292385	59	CP4-6 prophage%3B DNA-binding protein	SENSE	4.779	2475	618.75	4	1	Intergenic	ggctggggctaccttCgtctcaaatttagat	AATTCCAGAAGCTAATTGCAGAGTAACTTTTTAACAGCCATCACAGGCTGG	G	0.02	0.01	0.19	0.33	0.45
yagN	294231	132	CP4-6 prophage%3B putative protein	SENSE	92.789	1355	451.667	3	13	Intergenic	cctgaggggctacctCgcccaaaacaaatca	TACAAATCTCAAACCATTCGTAAATGGCTTTGTCAGGACAAATTGCCTGAG	G	0.02	0.01	0.04	0.29	0.64
ampH	395011	0.43	penicillin-binding protein	SENSE	15.149	1020	204	5	10	ECK0371,JW5052,yaiH	gcaacgctggaaataCctttctacggcgaag	CGGTGGCGCGGCACATCGTCCGGTGTTTGTCTGGCCAACGCGCGAGCAACG	C	1	0	0	0	0
yaiI	405502	56	conserved protein%2C UPF0178 family%2C downregulated by beryllium	SENSE	24.327	890	111.25	8	30	Intergenic	ggtatagtaaggggtGtattgagattttcac	GCTAAATGTAATTTATTATTTACACTTCATTCTTGAATATTTATTGGTATA	T	0.09	0.05	0.28	0.27	0.31
aroL	405788	0.3	shikimate kinase II	SENSE	32.503	603	100.5	6	13	ECK0383,JW0379	gtcgaaagggaagagTgggcgggatttcgcg	GATCAGTGGTTGCAATCACAGCTCAATATGACGGTCGCGGAGATCGTCGAA	G	0.1	0.05	0.27	0.32	0.26
yaiE	407399	-2	conserved protein%2C UPF0345 family	SENSE	171.086	994	165.667	6	18	Intergenic	ccaaacagggccagtTtatgcttcaaagtaa	ACAGCCAGCGCCTCTGGCCCCTATAGTGAAGTAGATGTTCAACTACCAAAC	T	0.05	0.05	0.3	0.41	0.19
yaiE	407480	0.28	conserved protein%2C UPF0345 family	SENSE	171.086	837	93	9	22	ECK0386,JW0382	ctggtcgcgccagcgTgggtgttatggttga	ACTTTTCCGGCAAAGTGAAATCAATCGGCTTTTCCAGCAGCAGCACTGGTC	G	0.03	0.16	0.29	0.38	0.14
yajI	431400	136	putative lipoprotein	SENSE	2.798	1388	1388	1	16	Intergenic	ccgcccgaatgtgtgTaaacgtgaacgcaat	ATTGATAGTAAAAGTTTGCAACAAGGGCGAAAGTCAGTACAATCCCCGCCC	A	0.43	0.01	0.06	0.06	0.43
ribD	433284	0.55	fused diaminohydroxyphosphoribosylaminopyrimidine deaminase and 5-amino-6-(5-phosphoribosylamino) uracil reductase	SENSE	20.726	808	134.667	6	11	ECK0408,JW0404,ribG,ybaE	gctggcggatgatccTgccttaacggtgcgt	ACTGCGCGCGCAAAGTCATGCCATTTTAACCAGCAGCGCCACGGTGCTGGC	G	0.02	0.01	0.23	0.35	0.38
cyoC	447569	0.51	cytochrome o ubiquinol oxidase subunit III	SENSE	89.049	1435	59.7917	24	40	ECK0424,JW0420	tggctggcgttgaccTggttgtttggtgccg	GCGGCTATCGCCATGTACAAAAACAACAAAAGCCAGGTTATCTCCTGGCTG	G	0	0.03	0.22	0.23	0.51
clpX	456614	-36	ATPase and specificity subunit of ClpX-ClpP ATP-dependent serine protease	SENSE	44.218	1381	65.7619	21	49	Intergenic	gcatttgcgtcgtcgTgtgcggcacaaagaa	TATCCAGGGCGGCACAACGCTGTAAGCGGCTTGCGCCTGAGAATGGCATTT	G	0.07	0.04	0.28	0.43	0.18
hha	479534	-2	modulator of gene expression%2C with H-NS	SENSE	808.474	3395	77.1591	44	91	Intergenic	caaccataggtagaaGtatgtccgaaaaacc	TGCGACGAAAGAGAATCCTGCGAGTTTATCTTGTTAGAATTATTACAACCA	T	0.2	0.08	0.22	0.3	0.2
tomB	480090	-158	Hha toxicity attenuator%3B conjugation-related protein	SENSE	273.292	833	92.5556	9	46	Intergenic	agtgagtcctgtcccGcttccttcctaattg	GAGCAAACTGCTTTTACCTGCTGCGGGTTAGTGCTAGTATGAAAAAGTGAG	C	0.96	0.04	0	0	0
tomB	480091	-159	Hha toxicity attenuator%3B conjugation-related protein	SENSE	273.292	1248	138.667	9	44	Intergenic	aagtgagtcctgtccCgcttccttcctaatt	CGAGCAAACTGCTTTTACCTGCTGCGGGTTAGTGCTAGTATGAAAAAGTGA	G	0.99	0	0	0	0
dnaX	492650	0.69	DNA polymerase III/DNA elongation factor III%2C tau and gamma subunits	SENSE	22.234	667	111.167	6	16	dnaZ,ECK0464,JW0459	gccggtgaataacgcTgcgctggaaagactg	AACCAAAGCAAAAAAGAGTGAACCGGCAGCCGCTACCCGCGCGCGGCCGGT	G	0.03	0.04	0.45	0.36	0.13
chiX	506511	1	NA	SENSE	798.873	966	966	1	4	ECK4396,er13,micM,rybC,sroB	tattggccattttttTagcgcaacatttgcg	ATAATAATAAAAAAATGAAATTCCTCTTTGACGGGCCAATAGCGATATTGG	A	0.45	0.21	0.14	0.09	0.1
ybaP	507145	0.2	conserved protein%2C TraB family	SENSE	22.536	871	174.2	5	24	ECK0476,JW0471	cccctgcccacccgtTtgctcaaaaagctca	TTTCATCTGATTGGCAGTATTCATATGGGTAGCCACGATATGGCTCCCCTG	T	0.01	0.01	0.12	0.28	0.59
ybaP	507146	0.2	conserved protein%2C TraB family	SENSE	22.536	2195	439	5	18	ECK0476,JW0471	tcccctgcccacccgTttgctcaaaaagctc	TTTTCATCTGATTGGCAGTATTCATATGGGTAGCCACGATATGGCTCCCCT	T	0.01	0.03	0.2	0.2	0.56
tesA	518503	0.78	multifunctional acyl-CoA thioesterase I and protease I and lysophospholipase L1	SENSE	15.426	623	623	1	3	apeA,ECK0488,JW0483,pldC	tttgatgttccgctgCtgcccttttttatgg	TATAATGAAGCCTTTAGCGCCATTTACCCCAAACTCGCCAAAGAGTTTGAT	T	0.08	0.14	0.3	0.3	0.18
selU	528265	1091	tRNA 2-selenouridine synthase%2C selenophosphate-dependent	ANTI	3.228	709	709	1	9	Intergenic	gggcaaggggatggtGtaaaccttttttttg	GATCCAGATACAAAAAAAGTGTGGTGTAAATATGGTAAGATACCAGGGCAA	T	0.26	0.03	0.3	0.16	0.25
intD	564248	0.82	DLP12 prophage%3B predicted integrase	ANTI	11.306	1946	102.421	19	75	ECK0530,int,JW0525	ccagcttgcccaggtGtgtctgaggtcatgg	GCCCATTTCCTGAAGCACTGATAATGGGACGCCTGACTGAATCAGCCAGCT	T	0.05	0.1	0.28	0.46	0.12
intD	564249	0.82	DLP12 prophage%3B predicted integrase	ANTI	11.306	1588	83.5789	19	77	ECK0530,int,JW0525	cagcttgcccaggtgTgtctgaggtcatgga	CCCATTTCCTGAAGCACTGATAATGGGACGCCTGACTGAATCAGCCAGCTT	G	0.03	0.03	0.11	0.21	0.63
essD	576465	-156	NA	SENSE	59.1	1556	1556	1	24	Intergenic	agagtggttacttcgTcacacagcttaaacc	TATCATTTAGTGGTTTACGTACGTAAAAAATTGGTTATGCTGTTAAGAGTG	C	0.98	0.01	0	0.01	0
essD	576466	-155	NA	SENSE	59.1	2895	2895	1	18	Intergenic	gagtggttacttcgtCacacagcttaaaccc	ATCATTTAGTGGTTTACGTACGTAAAAAATTGGTTATGCTGTTAAGAGTGG	A	0.89	0.08	0.03	0	0
ompT	583847	56	DLP12 prophage%3B outer membrane protease VII (outer membrane protein 3b)	SENSE	47.085	1194	99.5	12	26	Intergenic	gggaataactagccaTttcaatgtaacaatt	TTTAAGAACGCCAACTAAAATTTCCCCGAGGTGAAAATCGCCCCGGGGAAT	T	0.13	0.04	0.27	0.34	0.22
ompT	584858	-2	DLP12 prophage%3B outer membrane protease VII (outer membrane protein 3b)	SENSE	47.085	678	135.6	5	30	Intergenic	ttgaatggagaacttTtatgcgggcgaaact	TCATTAAGTTAGATATAAAAAATACATATTCAATCATTAAAACGATTGAAT	T	0.08	0.08	0.26	0.26	0.32
ompT	584859	-3	DLP12 prophage%3B outer membrane protease VII (outer membrane protein 3b)	SENSE	47.085	867	216.75	4	29	Intergenic	attgaatggagaactTttatgcgggcgaaac	CTCATTAAGTTAGATATAAAAAATACATATTCAATCATTAAAACGATTGAA	T	0.12	0.16	0.23	0.36	0.13
nfrB	592117	0.13	bacteriophage N4 receptor%2C inner membrane subunit	SENSE	2.759	1066	1066	1	2	ECK0561,JW0558	ggcggcgaccacgctCgactacgaaaactat	TCCGGCGTGGAATGAAACGGGCGTCATCGGCAATATGGCCGAGCTGGCGGC	G	0.03	0.01	0.37	0.4	0.19
lnt	690042	0.04	apolipoprotein N-acyltransferase	SENSE	20.528	1930	120.625	16	33	cutE,ECK0649,JW0654	ggcgttattattcggTgcctgcggaacgctg	GGCTTTTGCCTCATTAATTGAACGCCAGCGCATTCGCCTGCTGCTGGCGTT	G	0.02	0.02	0.22	0.33	0.41
ybeX	690897	0.13	predicteed ion transport	SENSE	38.364	713	54.8462	13	23	corC,ECK0650,JW0655	aaaccgtgacgaactGctggcgctgatccgt	ATTTTTCTCCCTGTTACTCAGCCAACTTTTCCACGGTGAACCGAAAAACCG	C	0.05	0.07	0.25	0.22	0.42
ybgF	778930	0.14	periplasmic TolA-binding protein	SENSE	36.676	2082	189.273	11	32	ECK0731,JW0732	gtgtcggctcaggctCggtcgaagaccgcgt	GTATAGCGGCCCCCTGGGCCGCTTTTGCTCAGGCACCAATCAGTAGTGTCG	G	0.03	0.04	0.29	0.23	0.42
ybhJ	803961	0.55	putative hydratase	ANTI	0.83	689	689	1	1	ECK0760,JW5103	tctgatgattgcgccTgcgccaatcaaatct	GATTGGCGTATCGCCCGCGCCAAAGCATGGGCCGCAGAACGCGGTTCTGAT	G	0.04	0.04	0.22	0.48	0.22
moaA	816437	0.17	molybdopterin biosynthesis protein A	SENSE	38.948	2447	174.786	14	44	bisA,chlA,ECK0770,JW0764,narA	tcgccgggttacgcgCgccttcgccagactg	ACCGAGCGGCGTCACCAATAAAGGCTTTCTTACCGTCGATGAAATTCGCCG	G	0	0.02	0.09	0.48	0.41
moaA	816485	0.22	molybdopterin biosynthesis protein A	SENSE	38.948	890	80.9091	11	45	bisA,chlA,ECK0770,JW0764,narA	cctgacaggaggagaGccgtctttacgccgc	CCGGGTTACGCGCGCCTTCGCCAGACTGGGCACCGAAAAAGTGCGCCTGAC	C	0.03	0.1	0.19	0.38	0.29
ybiI	837396	17	DksA-type zinc finger protein	SENSE	22.482	710	710	1	9	Intergenic	tacaactggcgagatGcatagcgagtataat	CAGGATATAATCGCAGAGGTTCGAAAGACAGCCAGTTACGTTAACTACAAC	C	0.35	0.19	0.27	0.13	0.06
mntS	852201	0.15	Mn(2)-response protein%2C MntR-repressed	SENSE	2197.69	3184	127.36	25	60	ECK4517,rybA	atgagttcaagaggtGtatgcgcgtgtttag	ATCCCTCAAGGATCGACGGGATTAGCAAGTCAGGAGGTCTTATGAATGAGT	T	0.15	0.25	0.27	0.19	0.15
ybiR	853957	0.97	putative transporter	SENSE	15.286	877	292.333	3	7	ECK0808,JW0802	cggcgttggtgggatAtgttttgttagttat	TCTGGTGGCGTTTCCATCTCTATTCAATACCGATGCTGTTGTGGGCGGCGT	T	0.05	0.09	0.16	0.27	0.44
ybjM	889370	0.15	inner membrane protein	SENSE	74.429	1804	451	4	19	ECK0839,JW0832	tcctcttcattgtggTgtgcctttttctggc	GAGTGAAACATAAACAACGTTGGGCGGGGGCAATCTGCTGTTTTGTCCTCT	G	0.02	0.14	0.23	0.27	0.35
ybjM	889371	0.16	inner membrane protein	SENSE	74.429	675	168.75	4	24	ECK0839,JW0832	cctcttcattgtggtGtgcctttttctggcg	AGTGAAACATAAACAACGTTGGGCGGGGGCAATCTGCTGTTTTGTCCTCTT	T	0.05	0.15	0.47	0.18	0.14
clpA	922642	0.07	ATPase and specificity subunit of ClpA-ClpP ATP-dependent serine protease%2C chaperone activity	SENSE	28.52	1335	95.3571	14	25	ECK0873,JW0866,lopD	ttctgtggatttggtTgcgctccgtcaggaa	GGCGCTGCTCAGTAACCCATCTGCCCGGGAGGCGCTGGAAGCGTGTTCTGT	G	0.01	0.02	0.25	0.35	0.38
rarA	937336	0.09	DNA-dependent ATPase involved in processing recombination intermediates at replication forks	SENSE	15.593	1407	351.75	4	14	ECK0883,JW0875,mgsA,ycaJ	ggctgcggggaagccGttgccgcgcgctatc	GCGGCCAGAAAATTTAGCACAGTATATCGGCCAGCAACATTTGCTGGCTGC	T	0.03	0.05	0.23	0.32	0.36
rarA	937337	0.09	DNA-dependent ATPase involved in processing recombination intermediates at replication forks	SENSE	15.593	942	235.5	4	16	ECK0883,JW0875,mgsA,ycaJ	gctgcggggaagccgTtgccgcgcgctatcg	CGGCCAGAAAATTTAGCACAGTATATCGGCCAGCAACATTTGCTGGCTGCG	T	0.01	0.04	0.14	0.34	0.47
mukF	973724	0.14	chromosome condensin MukBEF%2C kleisin-like subunit%2C binds calcium	SENSE	21.288	772	70.1818	11	21	ECK0913,JW0905,kicB	ccgccatgtgagtgaTgcgtttgagcaaacc	GCGTCTGGATGGTGAGATGAGTGAAGGCGAGCTGGTGGATGCATTCCGCCA	G	0.06	0.05	0.23	0.11	0.55
ycbK	982348	0.09	hypothetical protein	SENSE	77.441	1278	75.1765	17	54	ECK0917,JW0909	ggcgcttggtggcgtTgcactcggtgccgcc	CTTGATTATCATGGACAAATTCGACGCTAATCGCCGCAAATTGCTGGCGCT	G	0.01	0.05	0.29	0.39	0.27
ycbK	982378	0.15	hypothetical protein	SENSE	77.441	1513	84.0556	18	54	ECK0917,JW0909	catcctgccgaccccTgcgtttgcaacactc	TCGCCGCAAATTGCTGGCGCTTGGTGGCGTTGCACTCGGTGCCGCCATCCT	G	0.07	0.06	0.18	0.3	0.39
aspC	983653	89	aspartate aminotransferase%2C PLP-dependent	ANTI	12.555	1621	1621	0	8	Intergenic	tattgcaggggacgcGtaggcctgataagcg	GGCACGAGCGCCTTATCCGGCCTACAAAATCGTGCAAATTCAAAATATTGC	T	0.18	0.07	0.27	0.24	0.24
ssuB	992612	0.85	alkanesulfonate transporter subunit	ANTI	0.816	1221	305.25	4	13	ECK0924,JW0916,ycbE	cgacgcggacgggggAtatccactgtcaaat	TGCAACACCTCCGCTTCCAGCTCCGCTAATCGCACCGACCCTAATCGACGC	T	0.18	0.18	0.24	0.32	0.09
ycbX	1005808	0.92	putative 2Fe-2S cluster-containing protein%3B 6-N-hydroxylaminopurine resistance protein	ANTI	5.419	931	155.167	6	32	ECK0938,JW5126	ttcagcggcgtgactTcgccttctaaaagct	CAGCTACAGCAAAGAATGGTGCCATCATCGCCCATTGCTGATTTTTTCAGC	C	0.07	0.03	0.28	0.4	0.22
ycbX	1005809	0.91	putative 2Fe-2S cluster-containing protein%3B 6-N-hydroxylaminopurine resistance protein	ANTI	5.419	2385	340.714	7	25	ECK0938,JW5126	tcagcggcgtgacttCgccttctaaaagctg	AGCTACAGCAAAGAATGGTGCCATCATCGCCCATTGCTGATTTTTTCAGCG	G	0.09	0.02	0.04	0.27	0.58
ompA	1018911	0.35	outer membrane protein A (3a%3BII*%3BG%3Bd)	SENSE	83.152	1892	51.1351	37	55	con,ECK0948,JW0940,tolG,tut	tctgggtggcatggtAtggcgtgcagacact	TAAACTGGGTTACCCAATCACTGACGACCTGGACATCTACACTCGTCTGGG	T	0.03	0.09	0.42	0.31	0.15
insB1	1049774	21	IS1 repressor TnpA	ANTI	41.553	962	64.1333	15	85	Intergenic	atctcaagcgtacgtAttgtcggtaatgact	AAGGGAGATTTCACAAGGATGTTATACTCAAAGTAGACAATCCTGATCTCA	T	0.05	0.08	0.24	0.31	0.31
plsX	1147232	0.36	putative phosphate acyltransferase	SENSE	56.198	1168	97.3333	12	29	ECK1076,JW5156	ttgagcgtccggcgcTggtgacggtattacc	CGCTGATGGGGCTGGCAAAATTATTACTCAAGCCCCTGGAGGGGATTGAGC	G	0.02	0.08	0.33	0.32	0.25
cobB	1178820	-34	deacetylase of acs and cheY%2C chemotaxis regulator	SENSE	12.96	610	152.5	4	9	Intergenic	gcgtttgcgtcagcgTatttttttcagagat	TCATCGGTTAAGTCGTTTTCGTAAAAATAAACGCCGCCTGCGCGAGCGTTT	A	0.01	0.08	0.5	0.21	0.2
pepT	1186248	0.96	peptidase T	ANTI	2.538	824	412	2	7	ECK1113,JW1113	acggacgatcacctgCaccgctttttccata	CGCATCCCTTTTCGCTTACTTCCGTTGCGCCGTTAACTCGGCAATACGGAC	A	0.03	0.11	0.16	0.32	0.38
cohE	1202064	0.14	NA	SENSE	23.449	1030	257.5	4	12	ECK1131,JW1131,ymfK	cactatgattgatcgCgagccaacccagacc	CGCCAGAAAACTGAGAGATGGTGTTGGCGGGAATTCTTCCTTTGCCACTAT	G	0.14	0.08	0.19	0.2	0.38
ymgF	1219975	1551	inner membrane division septum protein	SENSE	69.262	681	681	1	2	Intergenic	tggagcgactaaactCgtcagcggcacaacc	TACTGGAGGTGACTTAAACATAATTTCGTCCGACTCTATTCTAAATGGAGC	G	0.04	0.03	0.25	0.22	0.47
ycgN	1228325	0.62	UPF0153 family cysteine cluster protein%2C function unknown	SENSE	37.027	687	171.75	4	15	ECK1169,JW5180	gctgccaatgacctgCgcttatcgtttgctg	CGACTGCATTAAATTAACCCGTGAAAATCTGCCAACATTCGAATGGCTGCC	G	0.01	0.02	0.07	0.43	0.47
dadA	1237030	0.18	D-amino acid dehydrogenase	SENSE	39.803	708	50.5714	14	29	dadR,ECK1177,JW1178	gctggcggttcgtctCgacggtacgcagttc	TGTGCCTTTAAAAGCGATTAAATGGATGTTCCAGCGCCATGCGCCGCTGGC	G	0	0.01	0.32	0.24	0.43
adhE	1294578	91	fused acetaldehyde-CoA dehydrogenase/iron-dependent alcohol dehydrogenase/pyruvate-formate lyase deactivase	SENSE	22.643	1355	271	5	17	Intergenic	ttaaactgaggcactAtaacggcttccacaa	CCCTTCTGGGCAATGCCGATCAGTTAAGGATTAGTTGACCGATCCTTAAAC	T	0.18	0.09	0.45	0.22	0.06
adhE	1297452	-108	fused acetaldehyde-CoA dehydrogenase/iron-dependent alcohol dehydrogenase/pyruvate-formate lyase deactivase	SENSE	22.643	743	74.3	10	20	Intergenic	tgagtgtgagcgcgaGtaagcttttgatttt	TAGAGATAATAACTCTAATGTTTAAACTCTTTTAGTAAATCACAGTGAGTG	T	0.12	0.08	0.25	0.24	0.31
cysB	1331847	-32	DNA-binding transcriptional dual regulator%2C O-acetyl-L-serine-binding	SENSE	9.745	670	134	5	18	Intergenic	gtgacgaaaaaacgaTgttctgatggcgtct	TTAGCACCTTTTTTATTATTAAATCGTATTAGTCACCCGCCAGGTGTGACG	G	0.04	0.03	0.15	0.18	0.61
yciM	1338652	0.06	TPR-repeats-containing protein	SENSE	19.749	676	96.5714	7	18	ECK1275,JW1272	tgggccgcagaagtgCgcaacaaaacaagca	TGTTGTTTCTGCTTTTGCCTGTAGCCGCTGCCTATGGCTGGTATATGGGCC	G	0.01	0.02	0.41	0.27	0.29
uspE	1395839	0.85	stress-induced protein	ANTI	10.681	719	239.667	3	9	ECK1329,JW1327,ydaA	cggtgcgtcctaccgTgcccagaaccacaat	CAATCACCTGTTCCGCCGTGTTGCCGAGGAATGCTGCTGAAATACCGGTGC	G	0.04	0.05	0.38	0.24	0.28
uspE	1396647	-1	stress-induced protein	SENSE	10.681	827	91.8889	9	32	Intergenic	tgtaaggagaccctgTatggctatgtatcag	CAGATATGGGTTAATCTTTTAATTACAAACTGCGTTGACAGTTGTTGTAAG	A	0.08	0.02	0.1	0.25	0.55
uspE	1396648	-2	stress-induced protein	SENSE	10.681	979	108.778	9	31	Intergenic	ttgtaaggagaccctGtatggctatgtatca	CCAGATATGGGTTAATCTTTTAATTACAAACTGCGTTGACAGTTGTTGTAA	T	0.07	0.09	0.3	0.31	0.23
fnr	1397249	0.4	DNA-binding transcriptional dual regulator%2C global regulator of anaerobic growth	SENSE	61.422	1015	63.4375	16	29	ECK1330,JW1328,nirA,nirR,ossA	gcgacctggtgggatTtgacgccatcggcag	TCACTGAGCAAGGCGACGAGCAAATCACTGGTTTCCATTTAGCAGGCGACC	T	0.02	0.04	0.23	0.27	0.43
fnr	1397499	0.07	DNA-binding transcriptional dual regulator%2C global regulator of anaerobic growth	SENSE	61.422	1310	52.4	25	60	ECK1330,JW1328,nirA,nirR,ossA	tctggcggttgtgctAtccattgccaggatt	AGCAGACCTATGATCCCGGAAAAGCGAATTATACGGCGCATTCAGTCTGGC	T	0.02	0.04	0.33	0.47	0.14
cspB	1639181	182	Qin prophage%3B cold shock protein	SENSE	1686.9	901	64.3571	14	34	Intergenic	cattgtggtgaagtgCaggtttgctgcatga	GGCTAGCATATTTGGCAAAATCTTAATCAGGAAAAGTATGCTAACCATTGT	A	0.08	0.08	0.18	0.33	0.33
quuQ	1640430	83	Qin prophage%3B predicted antitermination protein Q	SENSE	0.54	736	736	0	20	Intergenic	acgatgggctttgtaTacccgacgttaagaa	ACATGATGTTTGCATTTTTCAAAAAATATGGATAAAATTTTTTCAACGATG	A	0.06	0.13	0.75	0.06	0.01
quuQ	1640431	82	Qin prophage%3B predicted antitermination protein Q	SENSE	0.54	1026	1026	0	19	Intergenic	aacgatgggctttgtAtacccgacgttaaga	GACATGATGTTTGCATTTTTCAAAAAATATGGATAAAATTTTTTCAACGAT	T	0.16	0.75	0.08	0	0
quuQ	1640433	80	Qin prophage%3B predicted antitermination protein Q	SENSE	0.54	1355	1355	0	17	Intergenic	tcaacgatgggctttGtatacccgacgttaa	GCGACATGATGTTTGCATTTTTCAAAAAATATGGATAAAATTTTTTCAACG	T	0.99	0	0	0.01	0
mlc	1666494	0.08	global DNA-binding transcriptional repressor%3B autorepressor%3B required for anaerobic growth on glucosamine	SENSE	29.374	888	80.7273	11	23	dgsA,ECK1589,JW1586	agcttggtccagtctCgcgtatcgatctttc	AAATAAAGCAGACCAACGCGGGCGCGGTTTATCGCCTGATTGATCAGCTTG	G	0.01	0.1	0.13	0.27	0.48
slyB	1717882	-18	outer membrane lipoprotein	SENSE	57.477	1007	62.9375	16	51	Intergenic	cgtggcgtttcatggTgaacaggagattttt	CATGGATTCACATATGCCATATACTTTGACCATGAGGGATGCTTGCGTGGC	G	0.01	0.08	0.18	0.42	0.31
purR	1735800	-68	DNA-binding transcriptional repressor%2C hypoxanthine-binding	SENSE	11.166	1782	162	11	52	Intergenic	tttgttgtgcgtaagGtgtgtaaaggcaaac	CCCTTCCTGACGCTCCGTGTCGTTTTTCCGGCGTACCGCAACACTTTTGTT	T	0.1	0.11	0.22	0.47	0.1
ydhC	1739270	124	putative arabinose efflux transporter	SENSE	6.262	672	51.6923	13	46	Intergenic	ttttacggggacaggAtcgttcccgactcac	GCCTATACTAATTTCGAGTTGTTAAAGCTACGATAAATATTATGTTTTTAC	T	0.08	0.07	0.19	0.41	0.25
pheM	1797231	19	phenylalanyl-tRNA synthetase operon leader peptide	SENSE	194.247	1810	164.545	11	33	Intergenic	caggaggctagcgcgTgagaagagaaacgga	AATGCTGCTATTTTCCGCTTCTTTTTTTACTTTAGCACCTGAATCCAGGAG	G	0.08	0.07	0.37	0.31	0.18
gapA	1860692	-103	glyceraldehyde-3-phosphate dehydrogenase A	SENSE	60.956	861	95.6667	9	40	Intergenic	tgcttaggcacaggaTtgatttgtcgcaatg	GTGGTCTCAAGCCCAAAGGAAGAGTGAGGCGAGTCAGTCGCGTAATGCTTA	T	0.11	0.07	0.39	0.15	0.28
gapA	1860697	-98	glyceraldehyde-3-phosphate dehydrogenase A	SENSE	60.956	1471	147.1	10	39	Intergenic	aggcacaggattgatTtgtcgcaatgattga	CTCAAGCCCAAAGGAAGAGTGAGGCGAGTCAGTCGCGTAATGCTTAGGCAC	T	0.02	0.09	0.17	0.09	0.62
gapA	1860698	-97	glyceraldehyde-3-phosphate dehydrogenase A	SENSE	60.956	698	69.8	10	43	Intergenic	ggcacaggattgattTgtcgcaatgattgac	TCAAGCCCAAAGGAAGAGTGAGGCGAGTCAGTCGCGTAATGCTTAGGCACA	G	0.05	0.01	0.11	0.13	0.7
gapA	1860731	-64	glyceraldehyde-3-phosphate dehydrogenase A	SENSE	60.956	872	58.1333	15	49	Intergenic	gattccgcttgacgcTgcgtaaggtttttgt	GCGTAATGCTTAGGCACAGGATTGATTTGTCGCAATGATTGACACGATTCC	G	0.02	0.1	0.49	0.28	0.11
proQ	1913597	-39	RNA chaperone%2C probable regulator of ProP translation	SENSE	27.082	829	92.1111	9	20	Intergenic	acgcctgttcatgccTgcgcttgttggctac	TAATCAACGGATAACGTAGCATTTACTGATAGCGTCATTATAATGACGCCT	G	0.02	0.04	0.19	0.42	0.33
edd	1932630	-2	6-phosphogluconate dehydratase	SENSE	1.988	708	354	2	8	Intergenic	caatttcaggagcctTtatgaatccacaatt	ATCCTCTGAATGAAACGCGTTGTGAATCATCCTGCTCTGACAACTCAATTT	T	0.23	0.16	0.22	0.33	0.06
nudB	1946496	0.35	dihydroneopterin triphosphate pyrophosphatase	SENSE	36.586	973	121.625	8	15	ECK1866,JW1854,ntpA,orf17,yebD	cgccgcaagctgccaTgcgcgaagtaaagga	ATTTCTGGCAGTCGGTAACCGGCAGCGTGGAAGAGGGTGAAACCGCGCCGC	G	0.03	0.06	0.3	0.46	0.14
yedW	2036737	0.16	putative DNA-binding response regulator in two-component system with YedV	SENSE	22.745	1017	254.25	4	17	ECK1965,JW5322	tggcagagatgggctTtatcttgcgctgaag	GCAGGGGCTTTCCGAAGCGGGTTATGTCATCGATGCCGTTTCTGATGGCAG	T	0.01	0.05	0.35	0.23	0.36
hisL	2088090	20	his operon leader peptide	SENSE	753.175	2104	56.8649	37	82	Intergenic	tcaggcgatgtgtgcTggaagacattcagat	TTCAATTTAAACACCACCATCATCACCATCATCCTGACTAGTCTTTCAGGC	G	0.07	0.04	0.14	0.44	0.31
wcaN	2111366	92	putative regulatory subunit for GalU	SENSE	46.002	1242	207	6	28	Intergenic	gcgaatcttcctgccGttgttttatataaac	GAAAATTATAACGGCAGTGAAAATTCGCAGCAAAAGTAATTTGTTGCGAAT	T	0.01	0.04	0.35	0.33	0.27
gatD	2170861	0.03	NA	SENSE	117.89	3822	93.2195	41	131	ECK2084,JW2075	actgatggtatcgtgCgcgttgcagaaagcg	CCCCCTTAACAATCAGGAGTTTTTATGAAATCAGTGGTGAATGATACTGAT	G	0.04	0.08	0.12	0.15	0.61
gatD	2170862	0.03	NA	SENSE	117.89	2236	50.8182	44	139	ECK2084,JW2075	tactgatggtatcgtGcgcgttgcagaaagc	TCCCCCTTAACAATCAGGAGTTTTTATGAAATCAGTGGTGAATGATACTGA	C	0.09	0.1	0.2	0.11	0.5
gatB	2172550	0.13	galactitol-specific enzyme IIB component of PTS	SENSE	1347.39	4423	60.589	73	160	ECK2086,JW2077	ttgcggaggcgcggtTgcgacctctacgatg	GTAACAATAAAAAGGACTATTTATGAAACGCAAGATTATTGTCGCTTGCGG	G	0	0.05	0.2	0.2	0.55
yehU	2212465	0.12	putative sensory kinase in two-component system with YehT%2C inner membrane protein	SENSE	17.581	753	75.3	10	23	ECK2118,JW5353	cacattgacgattctAttgccaatacccgtg	ATCGTCTTTTCCATCTTCTGCATCATGGGCACCTGGTTTGGGTTGCACATT	T	0.13	0.04	0.09	0.39	0.35
cdd	2229867	0	cytidine/deoxycytidine deaminase	SENSE	75.148	655	81.875	8	60	ECK2136,JW2131	tatgaggcaacgccaTgcatccacgttttca	TATAAAGCCACAACGGGTTCGTAAACTGTTATCCCATTACATGATTATGAG	G	0.17	0.03	0.14	0.19	0.47
yeiB	2240842	0.13	putative inner membrane protein	SENSE	16.515	2569	256.9	10	30	ECK2145,JW2139	cgggatgcatggactTgggcatttcttgatc	AAGGCGGCTTATCTCAATCCCGCCTGGTACGGTGCTATTACGCCGCGGGAT	G	0.03	0.04	0.19	0.44	0.3
fruB	2261574	-57	NA	SENSE	3.416	1140	1140	1	33	Intergenic	aaccctaagccaggtTggcgctttttttctc	GAAGTATTATGCTTTCTTGAAACGTTTCAGCGCGATCTTGTCTTTAACCCT	G	0.05	0.12	0.2	0.22	0.41
fruB	2261575	-58	NA	SENSE	3.416	3521	3521	1	21	Intergenic	taaccctaagccaggTtggcgctttttttct	AGAAGTATTATGCTTTCTTGAAACGTTTCAGCGCGATCTTGTCTTTAACCC	T	0.12	0.09	0.2	0.31	0.28
micF	2311164	0.63	NA	SENSE	2156.97	1007	251.75	4	39	ECK2208,IS113,JWR0043,stc	atgtctgtttaccccTatttcaaccggatgc	CCGCTATCATCATTAACTTTATTTATTACCGTCATTCATTTCTGAATGTCT	A	0.08	0.09	0.28	0.19	0.36
micF	2311165	0.64	NA	SENSE	2156.97	1492	373	4	37	ECK2208,IS113,JWR0043,stc	tgtctgtttacccctAtttcaaccggatgcc	CGCTATCATCATTAACTTTATTTATTACCGTCATTCATTTCTGAATGTCTG	T	0.05	0.13	0.37	0.19	0.26
micF	2311166	0.65	NA	SENSE	2156.97	840	210	4	40	ECK2208,IS113,JWR0043,stc	gtctgtttacccctaTttcaaccggatgcct	GCTATCATCATTAACTTTATTTATTACCGTCATTCATTTCTGAATGTCTGT	T	0.08	0.09	0.33	0.33	0.18
nuoA	2403186	-92	NADH:ubiquinone oxidoreductase%2C membrane subunit A	SENSE	258.299	3793	80.7021	47	91	Intergenic	atttctacagtgattGtaaggttttttttat	TTATAGAAAGGAGTAAAAAACCACATCAATTAGCTGTATAAAAGAATTTCT	T	0.25	0.16	0.15	0.3	0.14
hisJ	2424876	-66	histidine/lysine/arginine/ornithine transporter subunit	SENSE	24.069	613	68.1111	9	32	Intergenic	cttgatggtcaatttTatggcacgataagtg	ATTTTTAATGAAAAATAATACGTCTAACGGGGCGGGATATTTTGCCTTGAT	A	0.04	0.03	0.22	0.15	0.57
hisJ	2424877	-67	histidine/lysine/arginine/ornithine transporter subunit	SENSE	24.069	1733	192.556	9	26	Intergenic	ccttgatggtcaattTtatggcacgataagt	CATTTTTAATGAAAAATAATACGTCTAACGGGGCGGGATATTTTGCCTTGA	T	0.03	0.14	0.17	0.41	0.25
cvpA	2428863	-78	membrane protein required for colicin V production	SENSE	9.389	987	141	7	77	Intergenic	atgcgcgggaaggaaAtccctacgcaaacgt	AAAAAGTCGATGGCGTTGAATATTTTTTCAGCGCCATTTTTATTGATGCGC	T	0.05	0.06	0.17	0.26	0.47
dedD	2429623	0.13	membrane-anchored periplasmic protein involved in septation	SENSE	22.838	721	144.2	5	14	ECK2308,JW5378	tccagggctgctggaCgggcagaaaaaacat	GTTAGTGGGCACGATCGTGCTGGTGGCGCTGGGGGTGATTGTACTTCCAGG	G	0.03	0.05	0.16	0.41	0.35
gtrS	2468670	186	serotype-specific glucosyl transferase%2C CPS-53 (KpLE1) prophage	ANTI	14.5	635	635	0	1	Intergenic	ggttctggagggggtTtgttgtgggcaatga	AGTTAGTATATGTATCTATCACTGTTGATGATAATATCAGCACTTGGTTCT	T	0.04	0.08	0.32	0.3	0.26
evgA	2481716	-61	DNA-binding response regulator in two-component regulatory system with EvgS	SENSE	29.416	787	78.7	10	57	Intergenic	gagaaaatgagatgaCgccttatgtctgtat	TTGTCGAATTATCTTAAAGGAAGCTCAGATTTTCTTATTTTTATTGAGAAA	G	0.02	0.03	0.05	0.24	0.66
evgA	2481720	-57	DNA-binding response regulator in two-component regulatory system with EvgS	SENSE	29.416	1455	145.5	10	54	Intergenic	aaatgagatgacgccTtatgtctgtattact	CGAATTATCTTAAAGGAAGCTCAGATTTTCTTATTTTTATTGAGAAAATGA	T	0.07	0.09	0.14	0.35	0.35
evgA	2481722	-55	DNA-binding response regulator in two-component regulatory system with EvgS	SENSE	29.416	776	70.5455	11	57	Intergenic	atgagatgacgccttAtgtctgtattactac	AATTATCTTAAAGGAAGCTCAGATTTTCTTATTTTTATTGAGAAAATGAGA	T	0.04	0.17	0.31	0.25	0.23
evgS	2482522	0.04	hybrid sensory histidine kinase in two-component regulatory system with EvgA	SENSE	9.354	789	71.7273	11	21	ECK2366,JW2367	acacttgatccactaCgtctgagcaacaagg	GAAGATTACATCGAATATCGTGGCATCAGTAGTAACAACCGTGTCACACTT	G	0.02	0.03	0.19	0.13	0.63
oxc	2488331	0.97	oxalyl CoA decarboxylase%2C ThDP-dependent	ANTI	0.922	621	621	0	3	ECK2369,JW2370,yfdU	tatggccactttcagTtcctgctgcagggtc	TCAGTATTTAATTACCAGCGACTTGTTTTGGGTTAAGTTTGGTAATATGGC	T	0.65	0.07	0.25	0.01	0.03
lpxP	2493739	0.08	palmitoleoyl-acyl carrier protein (ACP)-dependent acyltransferase	SENSE	19.403	848	60.5714	14	30	ddg,ECK2374,JW2375	tggtttgggcttggtGtactctggctttggg	TGCAAATTTTCCCGCGAGTTTCTACATCCTCGCTACTGGCTCACATGGTTT	T	0.12	0.12	0.59	0.13	0.04
yfeD	2516890	0.14	conserved protein%2C DUF1323 family%3B N-terminal HTH domain of the MerR superfamily	SENSE	68.826	816	204	4	14	ECK2393,JW2394	ctgaatgcctcggtgTggctaaacaaactgt	ATAATATGAAAAGATTACGCAATAAAATGACCACCGAAGAACTGGCTGAAT	G	0.04	0.08	0.21	0.27	0.4
gltX	2518623	0.05	glutamyl-tRNA synthetase	SENSE	18.43	883	88.3	10	21	ECK2394,JW2395	cgcgcgtactgctctTtactcctggcttttt	AACTCGCTTCGCGCCAAGCCCAACAGGCTATCTGCACGTTGGCGGCGCGCG	T	0.02	0.06	0.17	0.33	0.42
gltX	2518624	0.05	glutamyl-tRNA synthetase	SENSE	18.43	842	84.2	10	22	ECK2394,JW2395	gcgcgcgtactgctcTttactcctggctttt	AAACTCGCTTCGCGCCAAGCCCAACAGGCTATCTGCACGTTGGCGGCGCGC	T	0.02	0.06	0.26	0.32	0.34
crr	2534331	0.93	glucose-specific enzyme IIA component of PTS	SENSE	82.026	694	63.0909	11	22	ECK2412,gsr,iex,JW2410,tgs,treD	ccggtagcgtaaccgTgggtgaaaccccggt	TTGTTATCTCCAACATGGACGAAATCAAAGAACTGATCAAACTGTCCGGTA	G	0.03	0.06	0.28	0.24	0.4
ucpA	2542130	0.65	furfural resistance protein%2C predicted short-chain oxidoreductase	SENSE	40.991	702	58.5	12	29	ECK2421,JW5394,yfeF	atcgctggcggtggaGtacgcgcagtctggt	AACGGCGTACGCCTTAACGAAAGCGGCGATTGTTGGCCTGACAAAATCGCT	T	0.11	0.18	0.14	0.43	0.14
ucpA	2542634	0.01	furfural resistance protein%2C predicted short-chain oxidoreductase	SENSE	40.991	703	78.1111	9	29	ECK2421,JW5394,yfeF	taaaatgggtaaactCacgggcaagacagca	TCAGAGGGAATGGAGTGTAACGCTCTGTATTAACAAGGAGAGCATTAAAAT	A	0.3	0.04	0.07	0.45	0.15
ucpA	2542635	0.01	furfural resistance protein%2C predicted short-chain oxidoreductase	SENSE	40.991	686	85.75	8	29	ECK2421,JW5394,yfeF	ttaaaatgggtaaacTcacgggcaagacagc	TTCAGAGGGAATGGAGTGTAACGCTCTGTATTAACAAGGAGAGCATTAAAA	C	0.22	0.04	0.35	0.22	0.17
ypeA	2549863	0.7	putative acyltransferase with acyl-CoA N-acyltransferase domain	SENSE	33.81	628	104.667	6	11	ECK2429,JW2427	ctgattgctcgtggcTgcccgaaaattcaga	GGGCGTGGGATTGCCAATGCGTTGCTTAATCGGCTGGAGAAAAAGCTGATT	G	0.04	0.11	0.38	0.37	0.1
eutB	2556019	0.5	ethanolamine ammonia-lyase%2C large subunit%2C heavy chain	ANTI	1.308	1417	101.214	14	38	ECK2436,JW2434	tcgatctgggtggtgAcgtgcgccagtacac	ATACTCTGGAAAATCAGCCCGCCCGGTGCGCCACGACGGATCGCTTCGATC	C	0.17	0.17	0.32	0.28	0.06
eutB	2556024	0.5	ethanolamine ammonia-lyase%2C large subunit%2C heavy chain	ANTI	1.308	791	56.5	14	41	ECK2436,JW2434	ctgggtggtgacgtgCgccagtacacagccc	CTGGAAAATCAGCCCGCCCGGTGCGCCACGACGGATCGCTTCGATCTGGGT	G	0.02	0.02	0.16	0.22	0.58
intZ	2557237	0.3	NA	SENSE	10.245	740	246.667	3	7	ECK2437	accagggttggagggTggtcggaatcctatg	AACATGGCGGCAGGATTTAAGAAGGTGGCGGAAGACTGGTTTGCTACCAGG	G	0.03	0.07	0.21	0.4	0.29
ypfH	2591046	48	putative hydrolase	ANTI	4.519	1322	1322	1	9	Intergenic	ggcaatggtgaacgaTgcctgatgcgacgct	CTGAGTGCTCAACCGTAGGCCGGATAAGGCGTTAACGCCGCATCCGGCAAT	G	0.04	0.02	0.2	0.29	0.44
yfgG	2627586	83	hypothetical protein	SENSE	1254.24	1678	62.1481	27	62	Intergenic	ttatcaaagcggcagAtattctttcatctta	AGAACATAACGGCACTTCGCTGTCGGATGCTTTTGCTGTTTGGGATTATCA	T	0.32	0.07	0.16	0.21	0.24
ispG	2639455	0.33	1-hydroxy-2-methyl-2-(E)-butenyl 4-diphosphate synthase	SENSE	36.23	652	54.3333	12	25	ECK2511,gcpE,JW2499	catggtggttgactgTgcgcgcgataaaaac	TCTGCGTATTAACCCTGGCAATATCGGTAATGAAGAGCGTATTCGCATGGT	G	0.09	0.07	0.14	0.44	0.25
ndk	2642473	0.96	multifunctional nucleoside diphosphate kinase and apyrimidinic endonuclease and 3'-phosphodiesterase	SENSE	49.295	756	75.6	10	19	ECK2514,JW2502	tggcgaaggcgaagtGtgcccgcgcacccgt	TTCTGATTCCGTCGAATCTGCCGCTCGCGAAATCGCTTATTTCTTTGGCGA	T	0	0.05	0.3	0.3	0.35
hscA	2656288	0.36	DnaK-like molecular chaperone specific for IscU	SENSE	22.959	788	112.571	7	16	ECK2523,hsc,JW2510	cgcttaagtcgcggcGtgtttgaagtgctgg	GCCGTTTATGACCTCGGTGGCGGGACGTTTGATATTTCCATTCTGCGCTTA	T	0.01	0.09	0.17	0.48	0.25
hscA	2656886	0.04	DnaK-like molecular chaperone specific for IscU	SENSE	22.959	921	61.4	15	34	ECK2523,hsc,JW2510	tctggcggccggtatTgacctgggcacaacc	ACAAATTAGTGAACCTGGTTTGAGTGCTGCGCCGCATCAGCGTCGTCTGGC	G	0.03	0.02	0.19	0.33	0.43
iscR	2659741	0.84	DNA-binding transcriptional repressor	SENSE	58.968	650	65	10	20	ECK2528,JW2515,yfhP	aggaagtgctggatgTgtctggtcgtcagca	CCGGTTTTCTCAACAACATTACTTTAGGCGAACTGGTTAATAACCAGGAAG	G	0.01	0.08	0.26	0.13	0.51
iscR	2660164	-11	DNA-binding transcriptional repressor	SENSE	58.968	871	72.5833	12	26	Intergenic	ggggcgagtttgaggTgaagtaagacatgag	CCTGCTATGCAATACCCCCACTTTTACAATAAAAAACCCCGGGCAGGGGCG	G	0.07	0.03	0.42	0.38	0.1
trmJ	2661283	0.08	tRNA mC32%2CmU32 2'-O-methyltransferase%2C SAM-dependent	SENSE	52.019	987	61.6875	16	71	ECK2529,JW2516,yfhQ	caatatgggttctgtTgcccgtgccatgaaa	GCTGCAAAATATTCGAATTGTGCTGGTGGAGACGTCACACACCGGCAATAT	G	0.15	0.03	0.04	0.32	0.46
trmJ	2661284	0.08	tRNA mC32%2CmU32 2'-O-methyltransferase%2C SAM-dependent	SENSE	52.019	1423	88.9375	16	68	ECK2529,JW2516,yfhQ	gcaatatgggttctgTtgcccgtgccatgaa	TGCTGCAAAATATTCGAATTGTGCTGGTGGAGACGTCACACACCGGCAATA	T	0.19	0.02	0.27	0.32	0.19
trmJ	2661285	0.08	tRNA mC32%2CmU32 2'-O-methyltransferase%2C SAM-dependent	SENSE	52.019	4016	267.733	15	55	ECK2529,JW2516,yfhQ	ggcaatatgggttctGttgcccgtgccatga	ATGCTGCAAAATATTCGAATTGTGCTGGTGGAGACGTCACACACCGGCAAT	T	0.11	0.07	0.34	0.22	0.26
suhB	2661820	0.44	inositol monophosphatase	SENSE	40.214	1007	50.35	20	39	ECK2530,JW2517,ssyA	tgtggtatacgatccTatgcgtaacgaactg	CGCGGTATCTATCGCTGTTCGTATCAAAGGCCGCACCGAAGTTGCTGTGGT	A	0.02	0.06	0.27	0.18	0.47
hcaR	2666212	0.79	DNA-binding transcriptional activator of 3-phenylpropionic acid catabolism	SENSE	28.938	1100	122.222	9	23	ECK2534,JW2521,phdR,yfhT	tggtgggcatggggcTgggcgtcactttgat	CAAATATCGTCCAGGTGGCAACGAATATTCTGGTGACCATGAATCTGGTGG	G	0.02	0.09	0.39	0.29	0.21
glmY	2689255	0.58	NA	SENSE	1160.02	907	53.3529	17	45	ECK2554,JWR0245,sroF,tke1	gatatcagcgtagctAtatcaaccatcgggc	TAAAATACGAATGACGCACAACAAGGTGCCTGCCGTCCAACTTCTGATATC	T	0.07	0.08	0.36	0.4	0.09
glmY	2689349	0.07	NA	SENSE	1160.02	738	147.6	5	35	ECK2554,JWR0245,sroF,tke1	ccagtggctcattcaCcgacttatgtcagcc	TACCAAACTATTTTCTTTATTGGCACAGTTACTGCATAATAGTAACCAGTG	C	1	0	0	0	0
recO	2700449	0.06	gap repair protein	SENSE	30.994	737	56.6923	13	36	ECK2563,JW2549	ctgcatagtcgcccgTggagcgaaaccagcc	TCTTTAAGAGTAACTCCGATGGAAGGCTGGCAGCGCGCATTTGTCCTGCAT	G	0.01	0.1	0.47	0.2	0.22
rseA	2707187	0.37	anti-sigma factor	SENSE	63.902	1432	84.2353	17	31	ECK2570,JW2556,mclA,yfiJ	cccggaagcccagccTgcgccgcatcaatgg	GGCCGCCATTGAAGAAGAGCCAGTACGTCAACCGGCGACATTGATCCCGGA	G	0.02	0.03	0.28	0.29	0.39
rpoE	2708066	-32	RNA polymerase%2C sigma 24 (sigma E) factor	SENSE	63.918	771	85.6667	9	29	Intergenic	cgtttcgatagcgcgTggaaatttggtttgg	GACACTCTAACCCTTTGCTTGCTCAAATTGCAGCTAATGGAGTGGCGTTTC	G	0.01	0.08	0.19	0.32	0.41
kgtP	2723685	0.06	alpha-ketoglutarate transporter	SENSE	103.843	2758	50.1455	55	117	ECK2585,JW2571,witA	gattgtgggggcctcTtcaggtaatctggtc	AGACAGCAAACTGACAAGTAGTGATACTCGTCGCCGCATTTGGGCGATTGT	T	0.04	0.04	0.24	0.18	0.51
clpB	2732011	0.07	protein disaggregation chaperone	SENSE	23.338	774	51.6	15	35	ECK2590,htpM,JW2573	ctggccagttgcgcaCagatatcaatcaggc	AAGGGGGTTCGGTTAGTCCTTTATTAACATCCGCTGGCATAAATGCTGGCC	A	0.01	0.03	0.13	0.46	0.37
ryfD	2732197	0.85	NA	SENSE	1510.78	1709	113.933	15	45	ECK4418	ccgttatgggaggagTtatgcgtctggatcg	ATAATTGAGGGATGACCTCATTTAATCTCCAGTAGCAACTTTGATCCGTTA	T	0.08	0.08	0.4	0.24	0.19
bamD	2734108	-60	lipoprotein required for OM biogenesis%2C in BamABCDE complex	SENSE	31.102	974	487	2	14	Intergenic	ctattgtagctggtcTtaaccgggagcagga	CGTTTATCGTTGGGGTTTTACGGCTTTGCCGTTTAATATAGTGTGCTATTG	T	0.65	0.1	0.23	0.02	0
pheL	2735676	8	pheA gene leader peptide	SENSE	551.416	1072	153.143	7	29	Intergenic	tcccctgaatgggagGcgtttcgtcgtgtga	CAAACATGAAACACATACCGTTTTTCTTCGCATTCTTTTTTACCTTCCCCT	C	0.14	0.06	0.13	0.39	0.28
pheL	2735680	12	pheA gene leader peptide	SENSE	551.416	637	91	7	30	Intergenic	ctgaatgggaggcgtTtcgtcgtgtgaaaca	CATGAAACACATACCGTTTTTCTTCGCATTCTTTTTTACCTTCCCCTGAAT	T	0.12	0.08	0.38	0.23	0.19
pheL	2735687	19	pheA gene leader peptide	SENSE	551.416	653	93.2857	7	30	Intergenic	ggaggcgtttcgtcgTgtgaaacagaatgcg	CACATACCGTTTTTCTTCGCATTCTTTTTTACCTTCCCCTGAATGGGAGGC	G	0.01	0.01	0.06	0.31	0.61
yfiL	2739301	-81	lipoprotein	ANTI	3.674	807	807	0	7	Intergenic	ggtaagggttgaaagCgcgactaaattgcct	CATAGCGGATTGTTTTCAAAGGGAGTGTAAATTTATCTATACAGAGGTAAG	G	0.01	0.01	0.03	0.21	0.74
yfiR	2739894	-3	putative periplasmic inhibitor of YfiN activity	SENSE	43.43	952	86.5455	11	42	Intergenic	gatggtggggatcccTgaatgcgtttttctc	ATTTTAATGAGCATTCTGAAAAAATATCGATGCATTTCGAGCGAAGATGGT	G	0.11	0.14	0.25	0.22	0.28
ypjD	2746081	0.12	putative inner membrane protein	SENSE	22.007	756	126	6	16	corE,ECK2608,JW2592	gcggctggcggcgcaTggctattatttctgc	CCGTCAGTCTTGCGCTGATTGTTCCCGGTCTGCTGCAAAAAAACGGCGGCT	G	0	0.08	0.26	0.42	0.23
yfjD	2746852	0.04	inner membrane protein%2C UPF0053 family	SENSE	20.359	738	105.429	7	24	corB,corF,ECK2609,JW5415,ypjE	catcatggtggtcatTtcagcctatttttcc	TCCCCTGGAACACATTTCTACTACTACGTTGATCATTATTCTGATCATCAT	T	0.07	0.16	0.31	0.24	0.22
yfjD	2747969	0.91	inner membrane protein%2C UPF0053 family	ANTI	20.359	776	776	0	0	corB,corF,ECK2609,JW5415,ypjE	caatacgcacgcgggTgcctgcgacagggat	TAATCATATTGTCCTGTACGTCGAGAATATCGATATCGTACTCGCCAATAC	G	0.04	0.03	0.2	0.36	0.37
nadK	2749181	0.37	NAD kinase	ANTI	10.391	863	431.5	2	5	ECK2611,JW2596,yfjB,yfjE	tcggctaactgttgcTgggcgttatcggggt	TCCAGCAAAAAACGTTTCTCGCTGATGTAGTGGCCTTCCAGCACATCGGCT	G	0.07	0.09	0.42	0.23	0.19
ratA	2752749	0.08	toxic UPF0083 family protein inhibitor of 70S ribosome formation	SENSE	52.336	696	232	3	20	ECK2615,JW2600,pasT,yfjG	tgttgatggaaattgTtatgcctcagattag	GCGTTTTTTTTACAGCAGGATAAATGATATTATTTGTTGGATTTTTGTTGA	T	0.07	0.07	0.34	0.22	0.3
ratA	2752752	0.07	toxic UPF0083 family protein inhibitor of 70S ribosome formation	SENSE	52.336	780	260	3	20	ECK2615,JW2600,pasT,yfjG	ttttgttgatggaaaTtgttatgcctcagat	ATAGCGTTTTTTTTACAGCAGGATAAATGATATTATTTGTTGGATTTTTGT	T	0.15	0.06	0.3	0.26	0.23
smpB	2752874	-44	trans-translation protein	SENSE	27.334	776	776	1	14	Intergenic	ccccgcaggattgatAtggggtgttttcgat	CCGGCGCTGGGTAACATCGGGTTCATGCTAAGATAGAGCCTTGTCCCCCGC	T	0.03	0.01	0.06	0.51	0.4
smpB	2753469	69	trans-translation protein	SENSE	27.334	917	152.833	6	15	Intergenic	gcgaatgaacatcttAttggctatcacatcc	TCCAATTATTGACCAGTTCCTCACCGCGCCTCCCTCTCCGGCGGCGCGAAT	T	0.07	0.06	0.48	0.13	0.26
ssrA	2753657	0.12	NA	SENSE	872.828	4592	70.6462	65	211	ECK2617,JWR0055,sipB	tgcgaaacccaaggtGcatgccgaggggcgg	TACTTACCTTTACACATTGGGGCTGATTCTGGATTCGACGGGATTTGCGAA	C	0.14	0.09	0.19	0.22	0.36
yfjL	2763223	-48	CP4-57 prophage%3B putative protein	SENSE	6.595	669	334.5	2	10	Intergenic	tgatccgattggactGtgtcataacatctcc	ACCGAGAATGGCTGTGAAGTATTTAGATCACTGGTGATGATGCAGTGATCC	T	0	0.06	0.3	0.48	0.16
rnlB	2765080	0.2	CP4-57 prophage%3B putative protein	SENSE	68.912	1345	269	5	17	ECK2627,JW5418,yfjO	cggcttcgagaacccTttgtcctcagttaat	CGGAATTAACGTCTCAGGGGCTCTAAAAGCTGTCGTTATGGCGACCGGCTT	T	0.06	0.09	0.4	0.17	0.28
rnlB	2765081	0.2	CP4-57 prophage%3B putative protein	SENSE	68.912	1355	271	5	17	ECK2627,JW5418,yfjO	ggcttcgagaaccctTtgtcctcagttaatg	GGAATTAACGTCTCAGGGGCTCTAAAAGCTGTCGTTATGGCGACCGGCTTC	T	0.04	0.15	0.37	0.24	0.2
rnlB	2765512	135	CP4-57 prophage%3B putative protein	SENSE	68.912	1119	559.5	2	12	Intergenic	tcccctgtgcacccaCgactaaatttccccc	TAGCATTAACCCCCCCTCACAACGTCCTGCATAGGGAACACGTTTTCCCCT	G	0.01	0.01	0.01	0.17	0.8
alaE	2797566	0.85	alanine exporter%2C alanine-inducible%2C stress-responsive	SENSE	40.532	732	104.571	7	15	ECK2664,JW2645,ygaW	gttgatgggggcggtTtatggctacttcctc	GCATCAGATTATGGCGGCGGTCAGTTCAAACATCGTTGTTTCGATGTTGAT	T	0.14	0.07	0.35	0.32	0.13
ygaM	2798575	78	ribosome-binding protein%2C probably membrane-anchored%2C function unknown	ANTI	6.526	2500	2500	0	11	Intergenic	cggggtagggggattTttgtgattcaccagg	ATATATAGCAAATAGTGGTCGAAATTACCCTGGATATGAGCGTGACGGGGT	T	0.02	0.04	0.15	0.27	0.52
ygaZ	2807639	0	putative L-valine exporter%2C norvaline resistance	SENSE	53.44	764	54.5714	14	35	ECK2676,JW2657	ttaagcgtacactctAtggaaagccctactc	TAAGGTTAAGATATTCATTCAGTCTATTTATAATATTAACAATCGTTAAGC	T	0.12	0.05	0.34	0.38	0.12
yqaA	2814620	0.8	inner membrane protein%2C COG1238 family	SENSE	67.057	705	50.3571	14	34	ECK2684,JW2664	atctcgtggggaccgGtaatcttttttttgt	CCCGTGGTTGGCGATTTACTGTGTCTGTTAGCGGGATGGATGCGCATCTCG	T	0.03	0.16	0.37	0.15	0.28
alaS	2817498	0.96	alanyl-tRNA synthetase	SENSE	23.946	801	57.2143	14	27	act,ala-act,ECK2692,JW2667,lovB	ggcaagggtggtggaCgtcctgacatggcgc	GTGAAAGCAGGGGAACTGATTGGTATGGTCGCTCAGCAGGTGGGCGGCAAG	G	0.04	0.01	0.07	0.08	0.8
nlpD	2865867	0.8	activator of AmiC murein hydrolase activity%2C lipoprotein	SENSE	58.147	2070	54.4737	38	83	ECK2737,JW2712	ccgcgttgtttatgcTggtaacgcgctgcgc	TATCGCAGGCAGCAAAGGACAGGCAATTATCGCGACCGCAGATGGCCGCGT	G	0.02	0.06	0.16	0.26	0.5
nlpD	2866825	-50	activator of AmiC murein hydrolase activity%2C lipoprotein	SENSE	58.147	963	96.3	10	27	Intergenic	ttcagtagggtgcctTgcacggtaattatgt	GTTATTTTGCCGCAGGTCAGCGTATCGTGAACATCTTTTCCAGTGTTCAGT	G	0.05	0.01	0.17	0.36	0.42
surE	2868036	0.34	broad specificity 5'(3')-nucleotidase and polyphosphatase	SENSE	34.569	678	67.8	10	31	ECK2739,JW2714,ygbC	gcgcccggacattgtTgtgtccggaattaac	CCCGACCGATTGCGTCTATCTTGGCGTGAATGCTCTGATGCGTCCGCGCCC	G	0	0.01	0.15	0.13	0.71
relA	2910622	0.47	(p)ppGpp synthetase I/GTP pyrophosphokinase	SENSE	18.693	856	107	8	15	ECK2778,JW2755,RC	atgcagagttgggtgTtgctgcgcactggaa	GAAAAACCGTTGAGATCCAAATCCGCACCAAACAGATGCATGAAGATGCAG	T	0.06	0.05	0.25	0.32	0.32
mltA	2944026	77	membrane-bound lytic murein transglycosylase A	SENSE	14.319	848	169.6	5	29	Intergenic	attattgactaagtgCgcgttgttcatgccg	CCGTTTTTACGGATATGACAGGGTGAGGGGTAACCTCACATCCTGATTATT	G	0.13	0.06	0.11	0.29	0.41
amiC	2946972	0.05	N-acetylmuramoyl-L-alanine amidase	SENSE	30.225	702	63.8182	11	30	ECK2813,JW5449,ygdN	ggcgcgggtgccatgTggctattgagcgtaa	ATGTCAGGATCCAACACTGCAATCAGCCGTCGTCGTTTACTGCAAGGCGCG	G	0.01	0.01	0.12	0.39	0.47
rppH	2966624	0.71	RNA pyrophosphohydrolase	SENSE	78.505	1433	84.2941	17	37	ECK2826,JW2798,nudH,ygdP	tttgacggctggcgaTgggtaagttactggt	AGCGGCGATGCAGAAATCAATATGCAAACCAGCAGTACACCAGAGTTTGAC	G	0.05	0.12	0.29	0.3	0.24
rppH	2966776	0.42	RNA pyrophosphohydrolase	SENSE	78.505	781	55.7857	14	32	ECK2826,JW2798,nudH,ygdP	caacgcgtaactggtTgcgctacaaattacc	TTGAAGAAGTAGGATTAAGCCGCAAAGACGTTCGAATCCTTGCTTCAACGC	G	0.09	0.08	0.18	0.28	0.37
yqeF	2983575	0.03	putative acyltransferase	SENSE	65.694	3644	151.833	24	50	ECK2842,JW5453	gcgttacggacacctAtcggctgctttcgtg	GTTAATTGGTGCGAGGTTGTGATGAAAGACGTTGTGATTGTCGGGGCGTTA	T	0.07	0.04	0.2	0.22	0.47
mocA	3013795	35	CTP:molybdopterin cytidylyltransferase	ANTI	11.025	1561	1561	0	10	Intergenic	tgagtgccggaaggaTtaaatatttgaacgc	TTTTTCTCTTTTCTCAAAATCAGTGATTCCTTATCATTATGATAATGAGTG	T	0.04	0.09	0.43	0.38	0.06
mocA	3013796	36	CTP:molybdopterin cytidylyltransferase	ANTI	11.025	672	672	0	15	Intergenic	atgagtgccggaaggAttaaatatttgaacg	ATTTTTCTCTTTTCTCAAAATCAGTGATTCCTTATCATTATGATAATGAGT	T	0.07	0.33	0.53	0.04	0.03
prfB	3034231	0.07	peptide chain release factor RF-2	SENSE	24.869	684	68.4	10	19	ECK2886,JW5847,supK	ttcttagggggtatcTttgactacgacgcca	ATCCGGTAAATAATCGCATTCAGGACCTCACGGAACGCTCCGACGTTCTTA	T	0.05	0.05	0.29	0.44	0.18
yqfA	3040555	0.93	inner membrane protein%2C hemolysin III family HylIII	SENSE	46.577	845	845	1	5	ECK2894,JW2867	gtgctcggcggtagtGtgtgccactttctgg	GTCTGCAAACGCATTCCATACAACCATGCCATCTGGCACGGCTTCGTGCTC	T	0.03	0.18	0.45	0.21	0.13
yqfA	3040713	0.69	inner membrane protein%2C hemolysin III family HylIII	SENSE	46.577	615	76.875	8	19	ECK2894,JW2867	tgggctggctgtcgcTggtggtaatttatga	TCGCGCACCGATTCAAAATTTTATCTCTGGTGACCTATCTGGCGATGGGCT	G	0.02	0.05	0.47	0.19	0.28
ubiH	3050838	0.6	2-octaprenyl-6-methoxyphenol hydroxylase%2C FAD/NAD(P)-binding	SENSE	19.521	622	88.8571	7	17	acd,ECK2902,JW2875,visB	cggcgcgaagaggtgTtgtcgtggagtgacg	ATGTCTGACGGACGCTGTTCGCTGGTCTGGTGTCATCCACTGGAACGGCGC	T	0.03	0.03	0.33	0.24	0.37
ubiH	3050890	0.55	2-octaprenyl-6-methoxyphenol hydroxylase%2C FAD/NAD(P)-binding	SENSE	19.521	836	104.5	8	18	acd,ECK2902,JW2875,visB	gttgccgatgtctgaCggacgctgttcgctg	AGGGCGCGCTTTTGAACGCTTTACGCAACATGGCCCGCTGGCGATGTTGCC	G	0.03	0.03	0.29	0.32	0.32
zapA	3053571	-63	FtsZ stabilizer	SENSE	199.064	1027	102.7	10	31	Intergenic	gggtagctatagtgtCgccccttcgcagacc	CTTTGGGCCCTGGTGGACCAGAAAAGGGCTTGTCTCTTCTCATCAGGGTAG	G	0.03	0.02	0.14	0.31	0.49
rpiA	3056631	57	ribose 5-phosphate isomerase%2C constitutive	SENSE	16.771	814	135.667	6	23	Intergenic	taaatttggtgacatGtgtcacgcttttacc	ATGATCTGACGGGGGAACCTCCCCCGTTAAAAAAATTCTCTTCATTAAATT	T	0.18	0.08	0.27	0.43	0.03
epd	3070756	0.94	D-erythrose 4-phosphate dehydrogenase	SENSE	80.737	2974	106.214	28	54	ECK2923,gapB,JW2894	tggtgcgataacgaaTggggctttgctaacc	ACCCAAACCCGGGTCAGTGGCGCACACCTGATCAAAACGTTGGTCTGGTGC	G	0.07	0.1	0.31	0.21	0.3
speA	3083876	0.03	biosynthetic arginine decarboxylase%2C PLP-binding	SENSE	17.745	1726	132.769	13	39	ECK2933,JW2905	gaacacggtgtactaCgctccatgcaggagg	GCTATGTCTGACGACATGTCTATGGGTTTGCCTTCGTCAGCGGGCGAACAC	G	0.04	0.02	0.11	0.14	0.7
metK	3085446	0.62	S-adenosylmethionine synthetase	SENSE	24.72	608	60.8	10	31	ECK2937,JW2909,metX	gcccaatgggtgactGcggtctgactggtcg	CCACCAAATTCTTCATCAACCCGACCGGTCGTTTCGTTATCGGTGGCCCAA	C	0.03	0.02	0.13	0.42	0.39
galP	3086239	-67	D-galactose transporter	SENSE	53.019	1049	262.25	4	33	Intergenic	tgatgtgatttgcttCacatctttttacgtc	CACTTAAATCATAACTAAGATAAATGTTAGTGTAAGCGATTACACTGATGT	A	0.1	0.13	0.33	0.22	0.21
yggI	3087842	0.13	hypothetical protein	SENSE	35.178	1077	107.7	10	25	ECK2939,JW2911,sprT	cctgcgggaaaaactCgcccaggccaacctg	AACATCCCGTCTCCCTATCGCCATCCAACAGGCCGTTATGCGTCGCCTGCG	G	0.01	0.01	0.06	0.35	0.58
yghD	3109511	-363	putative secretion pathway M-type protein%2C membrane anchored	ANTI	3.253	2180	726.667	3	23	Intergenic	tcctccgcctgggtgCggctttgcgccacct	AAATTCACAATCCGCTTCTGCTCCGGGAACAACGTTAAGAACTGTTCCTCC	G	0.01	0.02	0.11	0.33	0.54
yghG	3110926	163	pilotin%2C required for secretin (GspDbeta) OM localization%3B part of defective Gsp-beta operon%3B verified lipoprotein	SENSE	19.034	1131	565.5	2	10	Intergenic	tgttctggctgatgcTgcttattatttctgc	CTCTTAATACAGACAAAGAGCATCTGCGAAAAATTGCACGCGGGATGTTCT	G	0.02	0.05	0.2	0.27	0.46
pppA	3111586	0.97	bifunctional prepilin leader peptidase/ methylase	SENSE	26.205	987	493.5	2	12	ECK2967,JW2939,yghH	cggtatagcaacactTtatctacaggcattg	AAGAGGATCAACCACACTGCCTTTTGGACCGTGTTTAAGTCTGGGCGGTAT	T	0.1	0.07	0.19	0.24	0.41
yghW	3144766	-7	hypothetical protein	ANTI	8.416	990	990	1	7	Intergenic	gttattcatcgttcaCctcattcgctatata	GGCATGCGTTGCTTTTAATCCCGCCATTAAGCCTTTACCAAAATGGTTATT	C	0.09	0.02	0.09	0.41	0.4
ftsP	3160716	-25	septal ring component that protects the divisome from stress%3B multicopy suppressor of ftsI(Ts)	SENSE	26.182	1202	100.167	12	32	Intergenic	ctgcacggtattactTtagccagttttacat	GAAAAGTTTAAGTCGGCAATCTGTATTTTTGCGGGGAACACTTTCCTGCAC	T	0.01	0.06	0.38	0.31	0.23
ftsP	3160717	-26	septal ring component that protects the divisome from stress%3B multicopy suppressor of ftsI(Ts)	SENSE	26.182	1254	104.5	12	32	Intergenic	cctgcacggtattacTttagccagttttaca	GGAAAAGTTTAAGTCGGCAATCTGTATTTTTGCGGGGAACACTTTCCTGCA	T	0.01	0.04	0.23	0.25	0.46
mqsA	3165983	0.72	antitoxin for MqsR toxin%3B transcriptional repressor	SENSE	26.338	622	311	2	6	ECK3012,JW2989,ygiT	atttttgggggaggtGtaaatgcgttttcgc	AAGGTTCGAAAAAAGCTCTCTCTTACCCAAAAAGAGGCAAGCGAAATTTTT	T	0.21	0.08	0.34	0.19	0.17
cpdA	3174599	0.31	3'%2C5' cAMP phosphodiesterase	SENSE	66.486	4059	202.95	20	59	ECK3023,icc,JW3000	tcgcaagttttcgtgCgccctgcgtctggct	CGCAGGATCAATCCTCTGCGGCCTATCAGCATTTCGCTGAAGGCATCGCAA	G	0.05	0.08	0.3	0.21	0.36
cpdA	3174600	0.31	3'%2C5' cAMP phosphodiesterase	SENSE	66.486	1576	82.9474	19	71	ECK3023,icc,JW3000	atcgcaagttttcgtGcgccctgcgtctggc	GCGCAGGATCAATCCTCTGCGGCCTATCAGCATTTCGCTGAAGGCATCGCA	C	0.05	0.24	0.24	0.14	0.33
yqiI	3188861	0.19	hypothetical protein	ANTI	5.667	1216	76	16	40	ECK3037,JW5509	gagatgggcctggtaGtgcattattacagaa	ACAACATCATTATATTTGCCCATGCAGATGGGTATTCTTCTCCTGGAGATG	T	0.02	0.01	0.1	0.34	0.53
yqiI	3188862	0.2	hypothetical protein	ANTI	5.667	1335	83.4375	16	39	ECK3037,JW5509	ggagatgggcctggtAgtgcattattacaga	AACAACATCATTATATTTGCCCATGCAGATGGGTATTCTTCTCCTGGAGAT	G	0.02	0.03	0.27	0.48	0.19
yqiI	3189081	0.4	hypothetical protein	ANTI	5.667	749	149.8	5	16	ECK3037,JW5509	ccgccactacagactGcgggctttttgtagc	AGCTGCACTCGTACTGGAAAAGTTACTGATAATTGCGGTTCAGGACCGCCA	C	0.03	0.05	0.13	0.15	0.64
yqiJ	3190228	-2	inner membrane protein%2C DUF1449 family	SENSE	6.032	668	334	2	7	Intergenic	ggacattggagtgatAtatgattttattcgc	TGTAAGCAAGGAAACTATTACAAAGTAAATATTGCGTCACTAAATGGACAT	T	0.21	0.03	0.23	0.45	0.08
cca	3200340	0.34	fused tRNA nucleotidyl transferase/2'3'-cyclic phosphodiesterase/2'nucleotidase and phosphatase	SENSE	18.37	3399	566.5	6	20	ECK3046,JW3028	tggcgcgttttgctgCgcgttatgcccacct	ATGTTTCCCCCGCTTTTGGCGAAGATCCGTTACGCGTATTGCGCGTGGCGC	G	0.01	0.07	0.14	0.16	0.62
bacA	3202110	0.05	undecaprenyl pyrophosphate phosphatase	SENSE	15.162	810	162	5	10	ECK3047,JW3029,uppP	cggcaatattgggtgTggtcgaaggattgac	AATTTAGGGGTTTATTGATGAGCGATATGCACTCGCTGCTGATAGCGGCAA	G	0.07	0.09	0.21	0.36	0.27
dnaG	3210171	0.6	DNA primase	SENSE	39.153	717	55.1538	13	27	dnaP,ECK3056,JW3038,parB,sdgA	gcgaagaccctgacaCgctagtacgaaaaga	ACATGACAGACGGCCGTCAGCTACGCTTTATGTTTTTGCCTGATGGCGAAG	G	0.04	0.01	0.13	0.37	0.44
exuR	3244659	-15	DNA-binding transcriptional repressor	SENSE	28.301	1458	729	2	33	Intergenic	atagtctgccgtatcAtgcctggagcgcata	CATCACTGCGAGTAGAGCTAAACTCGCAAAAGTGGTATAACAAATATAGTC	T	0.99	0	0	0	0
exuR	3244660	-14	DNA-binding transcriptional repressor	SENSE	28.301	1968	984	2	30	Intergenic	tagtctgccgtatcaTgcctggagcgcatat	ATCACTGCGAGTAGAGCTAAACTCGCAAAAGTGGTATAACAAATATAGTCT	G	0.98	0.01	0.01	0	0
exuR	3244668	-6	DNA-binding transcriptional repressor	SENSE	28.301	710	236.667	3	38	Intergenic	cgtatcatgcctggaGcgcatatggaaatca	GAGTAGAGCTAAACTCGCAAAAGTGGTATAACAAATATAGTCTGCCGTATC	C	0.12	0.1	0.26	0.3	0.23
yhaO	3255090	0.71	putative transporter	SENSE	51.35	1248	78	16	28	ECK3100,JW5519	ggtgacggcgcagcgTgggtgaaagtggtca	GAGCAGAATATTTCCGCGCTGGCGATTGCCGCACAGTTTATTAGCGGTGAC	G	0.03	0.06	0.41	0.29	0.22
tdcB	3264080	-30	catabolic threonine dehydratase%2C PLP-dependent	SENSE	6.542	996	142.286	7	23	Intergenic	ggttacggttacctaCatatttaattcaggc	TTTTATTTAAACATAAATAATCCACCTGTCTGTCTTGCAGGTGTCGGTTAC	A	0.04	0.03	0.11	0.32	0.51
tdcB	3264086	-36	catabolic threonine dehydratase%2C PLP-dependent	SENSE	6.542	983	140.429	7	24	Intergenic	ggtgtcggttacggtTacctacatatttaat	ATTTGTTTTTATTTAAACATAAATAATCCACCTGTCTGTCTTGCAGGTGTC	A	0.05	0.08	0.34	0.19	0.34
rnpB	3268278	0.89	NA	SENSE	157.222	1574	121.077	13	46	ECK3111,JWR0070	tggcctagatgaatgActgtccacgacagaa	CCCGTACTGAACCCGGGTAGGCTGCTTGAGCCAGTGAGCGATTGCTGGCCT	C	0.08	0.03	0.23	0.16	0.5
yhaV	3275772	0.89	toxin of the SohB(PrlF)-YhaV toxin-antitoxin system	ANTI	19.473	1583	158.3	10	43	ECK3118,JW3099	ccagtcggcaggaggAtgtcctctttttaac	TGAACACCATCAATGGGTTTCTTCTGTTTCTCGGGTGAGGGTTTCCCAGTC	T	0.07	0.04	0.26	0.35	0.27
kbaY	3282094	69	tagatose 6-phosphate aldolase 1%2C kbaY subunit	SENSE	0.351	654	327	2	6	Intergenic	tgccttaatggaaaaGgagataactaaacct	TTTTTATGATTTATCCCAATGTACTTCCCGATTAATATCGGGGAGTGCCTT	G	0.05	0.23	0.53	0.09	0.11
deaD	3305776	0.06	ATP-dependent RNA helicase	SENSE	26.868	1347	112.25	12	27	csdA,ECK3150,JW5531,mssB,rhlD	caattcaggcagagtGtattccacatctgct	CTATCCTTGAAGCCCTTAACGATCTGGGTTACGAAAAACCATCTCCAATTC	T	0.07	0.07	0.26	0.39	0.2
yrbN	3305996	-41	hypothetical protein	SENSE	1074.56	4975	68.1507	73	178	Intergenic	ggtgagggcgttgttGttcgttaatacacct	GTACACATCAGCCCGTAATCTTTTTTGATTGCCATCACCTTAACGGGTGAG	T	0.01	0.02	0.07	0.29	0.61
infB	3311576	0.92	fused protein chain initiation factor 2%2C IF2: membrane protein/conserved protein	SENSE	21.421	952	95.2	10	18	ECK3157,gicD,JW3137,ssyG	atggttaccgaaggtGtggttaaacgtcaca	CGTGACGTGTTCAAATCGCCGAAATTTGGTGCCATCGCAGGCTGTATGGTT	T	0.09	0.27	0.35	0.16	0.13
nusA	3314097	0.98	transcription termination/antitermination L factor	SENSE	30.999	782	71.0909	11	25	ECK3158,JW3138	agcactgattatggcTgcccgtaatatttgc	TGATGATCTGGCTGATATCGAAGGGTTGACCGACGAAAAAGCCGGAGCACT	G	0.05	0.1	0.26	0.27	0.33
ftsH	3323003	20	protease%2C ATP-dependent zinc-metallo	SENSE	94.01	1056	66	16	44	Intergenic	ccgcatcagatgactGtatttgtaccgaaaa	ACCCGGGTAACACCATGTCAGAGCAGTTAGGCGACAAGTAAGTTCCCGCAT	T	0.03	0.08	0.31	0.31	0.27
ftsH	3324270	0.36	protease%2C ATP-dependent zinc-metallo	SENSE	94.01	2249	57.6667	39	72	ECK3167,hflB,JW3145,mrsC,std,tolZ	ttcgtcggtgtgggtGcatcccgtgttcgtg	AAAGTTCCGTTCTTTACTATCTCCGGTTCTGACTTCGTAGAAATGTTCGTC	C	0.11	0.03	0.31	0.38	0.16
rpoN	3342827	0.06	RNA polymerase%2C sigma 54 (sigma N) factor	SENSE	33.508	794	61.0769	13	27	ECK3191,glnF,JW3169,ntrA	tgttgcagttgtcgaCgctggaacttcagca	GCCAACAACTGGCGATGACGCCACAGCTCCAACAGGCAATTCGTCTGTTGC	G	0.04	0.03	0.28	0.29	0.37
ptsN	3344665	0.13	sugar-specific enzyme IIA component of PTS	SENSE	53.399	716	51.1429	14	35	ECK3193,JW3171,rpoP,yhbI	atgtacgcgaagccgCgtccactgtcagagc	AAATAATGATACAACTCTACAGCTTAGCAGTGTTCTTAACAGGGAATGTAC	G	0.01	0.03	0.06	0.2	0.71
npr	3346054	0.24	phosphohistidinoprotein-hexose phosphotransferase component of N-regulated PTS system (Npr)	SENSE	318.663	928	103.111	9	27	ECK3195,JW3173,ptsO,rpoR,yhbK	cggcctgcaatgaagCtgtttgaattaatgc	GTCAAGCAAACTGTTGAAATCACAAACAAGCTGGGCATGCATGCCCGGCCT	T	0.01	0.02	0.09	0.05	0.82
yrbL	3346603	0.2	hypothetical protein	SENSE	102.499	3217	114.893	28	55	ECK3196,JW3174	ggcgataaagagatcCgccgtgagttaaagt	GATGCCCAACGCTGTATCAAGATTGTCTACCATCGTGGCGATGGTGGCGAT	G	0.04	0.01	0.11	0.35	0.49
arcZ	3348685	0.72	NA	SENSE	4217.84	2292	286.5	8	62	ECK3199,JWR0254,psrA16,ryhA,sraH	tggtgttggcgcagtAttcgcgcaccccggt	CCTTGTAACTCATCATAATAATTTACGGCGCAGCCAAGATTTCCCTGGTGT	T	0.13	0.18	0.4	0.14	0.14
arcZ	3348686	0.73	NA	SENSE	4217.84	675	84.375	8	70	ECK3199,JWR0254,psrA16,ryhA,sraH	ggtgttggcgcagtaTtcgcgcaccccggtc	CTTGTAACTCATCATAATAATTTACGGCGCAGCCAAGATTTCCCTGGTGTT	T	0.06	0.05	0.24	0.41	0.25
yhcC	3352163	-91	putative Fe-S oxidoreductase	ANTI	2.953	4461	153.828	29	109	Intergenic	tcgtcccggcctgctTttatcaactgcataa	CAAAGCCTGCCATTTTTAGCTCAATTCGGCGATGACCTGGATCAATCGTCC	T	0.04	0.04	0.32	0.25	0.35
yhcC	3352164	-92	putative Fe-S oxidoreductase	ANTI	2.953	2035	70.1724	29	121	Intergenic	cgtcccggcctgcttTtatcaactgcataat	AAAGCCTGCCATTTTTAGCTCAATTCGGCGATGACCTGGATCAATCGTCCC	T	0.03	0.06	0.19	0.48	0.23
gltB	3352915	0.04	glutamate synthase%2C large subunit	SENSE	16.026	1059	70.6	15	37	aspB,ECK3202,JW3179,ossB,psiQ	ggcgacggttgcggcTtgctgttacaaaaac	GCCCGCATGCAGCACCGTGGCGCGATTCTCGCCGATGGTAAAACCGGCGAC	T	0.03	0.03	0.38	0.32	0.23
nanR	3371668	52	DNA-binding transcriptional repressor of the nan operon%2C induced by sialic acid	SENSE	23.541	913	70.2308	13	81	Intergenic	ctgtatggggtgttgCttaattgatctggta	AAGAAATAATGCCACTTTAGTGAAGCAGATCGCATTATAAGCTTTCTGTAT	T	0.09	0.06	0.15	0.08	0.62
nanR	3371669	51	DNA-binding transcriptional repressor of the nan operon%2C induced by sialic acid	SENSE	23.541	2012	167.667	12	75	Intergenic	tctgtatggggtgttGcttaattgatctggt	AAAGAAATAATGCCACTTTAGTGAAGCAGATCGCATTATAAGCTTTCTGTA	C	0.06	0.07	0.09	0.34	0.44
nanR	3371671	49	DNA-binding transcriptional repressor of the nan operon%2C induced by sialic acid	SENSE	23.541	762	69.2727	11	81	Intergenic	tttctgtatggggtgTtgcttaattgatctg	AAAAAGAAATAATGCCACTTTAGTGAAGCAGATCGCATTATAAGCTTTCTG	T	0.07	0.1	0.32	0.28	0.23
nanR	3371672	48	DNA-binding transcriptional repressor of the nan operon%2C induced by sialic acid	SENSE	23.541	4473	406.636	11	63	Intergenic	ctttctgtatggggtGttgcttaattgatct	CAAAAAGAAATAATGCCACTTTAGTGAAGCAGATCGCATTATAAGCTTTCT	T	0.15	0.18	0.31	0.29	0.07
dcuD	3374195	0.95	putative transporter	ANTI	2.141	1901	380.2	5	21	ECK3216,JW3196,yhcL	tgccatggggatcgcTgtccgcttcaccacc	ATAAAATAGCGTGATTGTGGCAATCATATTCACCACGAAACCGACTGCCAT	G	0.04	0.04	0.24	0.24	0.44
sspA	3375357	0.13	stringent starvation protein A	SENSE	70.685	2152	86.08	25	52	ECK3218,JW3198,pog,ssp	aggtccgcattgtgcTggctgagaaaggtgt	CGGTAATGACGCTGTTTTCCGGTCCTACTGACATCTATAGCCATCAGGTCC	G	0.03	0.17	0.3	0.13	0.37
rplM	3376780	-107	50S ribosomal subunit protein L13	SENSE	182.262	1545	70.2273	22	82	Intergenic	ttttgtgtgctggcaTaggctattcgaaggg	TAATCCTGCGACCCCACGTTACAAGAAAGTTTTTTTCCCAAAACTTTTTGT	A	0.06	0.05	0.25	0.43	0.22
mreD	3396465	0.89	cell wall structural complex MreBCD transmembrane component MreD	SENSE	56.568	639	71	9	23	ECK3237,JW3218	gtcaatggggtgctcTggccgtggattttct	GTGATTAACGTCTCTTTCAGACCGGAAGTGTTCTGGAGTAGTGTAGTCAAT	G	0.07	0.01	0.26	0.27	0.38
mreC	3397666	0.3	cell wall structural complex MreBCD transmembrane component MreC	SENSE	49.008	1066	76.1429	14	30	ECK3238,JW3219	tgctgggttccccgcTgcgtcaggatgagca	TGATGCTTGGACAATACAAACAGGAGAACGCGCGTCTGCGCGAGCTGCTGG	G	0.01	0.06	0.18	0.26	0.48
mreC	3397932	0.06	cell wall structural complex MreBCD transmembrane component MreC	SENSE	49.008	3672	183.6	20	63	ECK3238,JW3219	ggtgctggtggcgctCggcattattattgcc	AATTTTTAGCCGTGGCCCGTCGCTACAGATTCGCCTTATTCTGGCGGTGCT	G	0	0	0.18	0.18	0.63
mreC	3397963	0.03	cell wall structural complex MreBCD transmembrane component MreC	SENSE	49.008	1628	81.4	20	78	ECK3238,JW3219	gcccgtcgctacagaTtcgccttattctggc	TGATACGAGAATACGCATAACTTATGAAGCCAATTTTTAGCCGTGGCCCGT	T	0.01	0.02	0.11	0.31	0.54
csrD	3400764	0.3	targeting factor for csrBC sRNA degradation	SENSE	15.429	1353	338.25	4	8	ECK3240,JW3221,yhdA	gcccagaaccagcagTgcgctggatacgctg	CGGTGAGCGTGGCTCTAATGTGTTGGGAACCATCTATGAATGGCCGCCCAG	G	0.06	0.02	0.16	0.18	0.58
csrD	3401119	0.12	targeting factor for csrBC sRNA degradation	SENSE	15.429	772	128.667	6	15	ECK3240,JW3221,yhdA	tcgttcgtgtagaccTgctccatggtgataa	GCGTATTAAGGCCACAAATTACCGAATTAATGATGTCGGCAGATATCGTTC	G	0.03	0.06	0.42	0.34	0.14
accC	3404102	0.12	acetyl-CoA carboxylase%2C biotin carboxylase subunit	SENSE	45.6	827	51.6875	16	37	ECK3243,fabG,JW3224	gtattggccctgctcCgtcagtaaaaagtta	CGGATCGCGATCTAAAACACGTATTACTGGCAGATGAAACGGTCTGTATTG	G	0.1	0.01	0.07	0.38	0.45
yrdD	3429795	0.35	putative DNA topoisomerase	SENSE	288.986	4014	68.0339	59	261	ECK3270,JW5949	ctggaggggcaggttTgccctgcatgtggcg	GTCCGTCCTCTGAAATCTTCAGCGGATGGACATATCGTCAAAGTTCTGGAG	G	0.02	0.02	0.07	0.14	0.74
yrdD	3429796	0.35	putative DNA topoisomerase	SENSE	288.986	6288	106.576	59	250	ECK3270,JW5949	tctggaggggcaggtTtgccctgcatgtggc	CGTCCGTCCTCTGAAATCTTCAGCGGATGGACATATCGTCAAAGTTCTGGA	T	0.05	0.1	0.2	0.42	0.23
yrdD	3429797	0.35	putative DNA topoisomerase	SENSE	288.986	3090	52.3729	59	266	ECK3270,JW5949	ttctggaggggcaggTttgccctgcatgtgg	ACGTCCGTCCTCTGAAATCTTCAGCGGATGGACATATCGTCAAAGTTCTGG	T	0.03	0.07	0.37	0.34	0.19
yrdD	3429802	0.34	putative DNA topoisomerase	SENSE	288.986	7837	130.617	60	244	ECK3270,JW5949	caaagttctggagggGcaggtttgccctgca	TGACTACGTCCGTCCTCTGAAATCTTCAGCGGATGGACATATCGTCAAAGT	C	0.39	0.18	0.11	0.19	0.12
yrdD	3429942	0.08	putative DNA topoisomerase	SENSE	288.986	3806	77.6735	49	126	ECK3270,JW5949	cgtaataatgagtccTgcccaaagtgcgggg	AATTCAGCATAAGTTGTTATGGCGAAATCAGCACTGTTCACGGTGCGTAAT	G	0.15	0.03	0.09	0.3	0.43
smf	3430493	0.97	hypothetical protein	SENSE	15.959	1402	56.08	25	66	ECK3272,JW5708	gtccgattgaggaggGcatgccatgttcgac	GAACTGGAGTTAGCAGGATGGATCGCAGCTGTACCCGGCGGCTATGTCCGA	C	0.16	0.1	0.3	0.35	0.1
def	3431828	0.23	peptide deformylase	SENSE	53.761	974	88.5455	11	27	ECK3273,fms,JW3248	tatgttcgagacgatGtacgcagaagaaggt	ACCGGTAGAAGAAGTGAATGCAGAAATTCAGCGTATCGTCGATGATATGTT	T	0.15	0.09	0.2	0.3	0.26
rpsJ	3451330	-38	30S ribosomal subunit protein S10	SENSE	220.238	4861	77.1587	63	387	Intergenic	tgggtctgaggagtaAtcattttcgtttata	TCGGGGAGCTACGTAAGAACGGTTACACTCTCCCATCAATCGTAATGGGTC	T	0.05	0.08	0.44	0.17	0.27
rpsJ	3451332	-40	30S ribosomal subunit protein S10	SENSE	220.238	3442	54.6349	63	394	Intergenic	aatgggtctgaggagTaatcattttcgttta	AATCGGGGAGCTACGTAAGAACGGTTACACTCTCCCATCAATCGTAATGGG	A	0.19	0.1	0.18	0.17	0.36
rpsJ	3451333	-41	30S ribosomal subunit protein S10	SENSE	220.238	13609	216.016	63	344	Intergenic	taatgggtctgaggaGtaatcattttcgttt	CAATCGGGGAGCTACGTAAGAACGGTTACACTCTCCCATCAATCGTAATGG	T	0.33	0.2	0.16	0.18	0.13
chiA	3466519	0.5	periplasmic endochitinase	SENSE	3.081	1360	1360	0	2	ECK3325,JW3300,yheB	ggcggcgataacccgTggaagaaatacgaac	CATTATAAAACTTCTGTCGATCAAGACGCATGGGGCTTTGTCCCGGGCGGC	G	0.01	0.02	0.21	0.48	0.27
fusA	3469616	0.91	protein chain elongation factor EF-G%2C GTP-binding	SENSE	73.059	2311	70.0303	33	60	ECK3327,far,fus,JW3302	agccgtcgtcgtggtAtgctcaaaggtcagg	GTAGAAACTCCGGAAGAGAACACCGGTGACGTTATCGGTGACTTGAGCCGT	T	0.02	0.12	0.23	0.33	0.3
rpsL	3472499	0.2	30S ribosomal subunit protein S12	SENSE	204.685	1634	54.4667	30	70	asuB,ECK3329,JW3304,strA	gtgcctgcgctggaaGcatgcccgcaaaaac	CAGCTGGTACGCAAACCACGTGCTCGCAAAGTTGCGAAAAGCAACGTGCCT	C	0.16	0.26	0.3	0.16	0.13
kefB	3478042	0.33	potassium:proton antiporter	SENSE	14.461	913	152.167	6	9	ECK3338,JW3313,trkB	cggcatgctgattggTgggcgctatttactg	ACATTTCGACTGGATGAAGGTCGGCATGAAGGTGCTGGCGTTTGTCGGCAT	G	0.01	0.09	0.29	0.32	0.29
yheS	3479347	0.02	fused predicted transporter subunits of ABC superfamily: ATP-binding components	SENSE	14.926	909	113.625	8	30	ECK3340,JW3315	caaattcgtcgcggcGtgcgcgtcctgctgg	CATAGTCTGAACATACGGCACCTTATGATTGTTTTCTCCTCGTTACAAATT	T	0.16	0.05	0.23	0.3	0.25
yheS	3479418	0.06	fused predicted transporter subunits of ABC superfamily: ATP-binding components	SENSE	14.926	854	85.4	10	31	ECK3340,JW3315	cctggtgggtaaaaaCggctgtggtaaatct	GCTGGATAATGCCACCGCCACCATCAACCCTGGGCAGAAAGTCGGCCTGGT	G	0.03	0.01	0.08	0.32	0.56
yheS	3479774	0.24	fused predicted transporter subunits of ABC superfamily: ATP-binding components	SENSE	14.926	1173	195.5	6	23	ECK3340,JW3315	tttccgggggctggcGtatgcgtcttaacct	GCCTCGGTTTCAGCAATGAACAACTGGAGCGCCCGGTAAGTGATTTTTCCG	T	0.22	0.23	0.23	0.21	0.11
yheS	3479777	0.24	fused predicted transporter subunits of ABC superfamily: ATP-binding components	SENSE	14.926	1047	174.5	6	23	ECK3340,JW3315	ccgggggctggcgtaTgcgtcttaaccttgc	TCGGTTTCAGCAATGAACAACTGGAGCGCCCGGTAAGTGATTTTTCCGGGG	G	0.01	0.01	0.15	0.37	0.46
prkB	3483170	0.76	putative phosphoribulokinase	ANTI	11.422	1151	143.875	8	33	ECK3343,JW3318,prk?,yhfF	agcgacgggatacctTttgccgcgaacgggt	ATCCCTTCCAGATTACGAAAATGGATCACCACAAAGCTTTCATCGAGCGAC	T	0.02	0.03	0.18	0.45	0.33
prkB	3483171	0.76	putative phosphoribulokinase	ANTI	11.422	1340	167.5	8	32	ECK3343,JW3318,prk?,yhfF	gagcgacgggataccTtttgccgcgaacggg	GATCCCTTCCAGATTACGAAAATGGATCACCACAAAGCTTTCATCGAGCGA	T	0.01	0.08	0.41	0.31	0.19
yhfA	3483706	0.33	conserved protein%2C OsmC family	SENSE	142.285	1405	78.0556	18	47	ECK3344,JW3319	gttgatggcggcgggTggttgcagtgccatc	GGACGGCAACTCAGGCGATAAAGCACCAAGTCCGATGGAAATGGTGTTGAT	G	0.09	0.08	0.29	0.29	0.25
yhfK	3484898	0.04	conserved inner membrane protein	SENSE	31.549	7968	177.067	45	95	ECK3346,JW5701	tgctatgtttgcccgTggccgttgggttaat	TGATTTATCACCCCGATATCAACTATGCACTTCGACAAACGCTGGTGCTAT	G	0.02	0.1	0.22	0.2	0.44
yhfY	3509057	25	hypothetical protein	SENSE	15.042	714	714	1	4	Intergenic	caaatccacgtcgcaCaacctaaatattcaa	TATGGATTATGGATGGCTGCTAACGAAGAGGTTTGAAGCTCCCGACAAATC	A	0.07	0.03	0.03	0.31	0.56
dam	3513833	0.12	DNA adenine methyltransferase	SENSE	58.513	3473	173.65	20	57	ECK3374,JW3350	tgtctggttgagcctTttgtaggtgccgggt	TATCCCCTGCTTGATGATATTAAACGGCATTTGCCCAAGGGCGAATGTCTG	T	0.08	0.08	0.22	0.12	0.5
aroB	3515856	0.6	3-dehydroquinate synthase	SENSE	52.361	663	51	13	31	ECK3376,JW3352	cggcaatggcgtactGtattcgccgttgttg	ACTGGCTGGAAGAGAATCTGGATGCGTTGTTGCGTCTGGACGGTCCGGCAA	T	0.02	0.08	0.38	0.25	0.27
aroK	3517027	0.11	shikimate kinase I	SENSE	118.981	2019	72.1071	28	70	ECK3377,JW5947	cggaaaaagcactatTgggcgccagttagct	AATGGCAGAGAAACGCAATATCTTTCTGGTTGGGCCTATGGGTGCCGGAAA	G	0.05	0.07	0.18	0.15	0.55
hofQ	3517337	150	protein required for the utilization of DNA as a carbon source%3B fimbrial transporter homolog	SENSE	0.965	1168	116.8	10	36	Intergenic	tcattcaggcggcatTttgctgtctttttta	GAGAGTTGGTGCTCTTCGCTGCCTGCGTTCCATGATGATGATTTATCATTC	T	0.21	0.08	0.33	0.25	0.12
mrcA	3523264	0.93	fused penicillin-binding protein 1a: murein transglycosylase/murein transpeptidase	ANTI	6.028	1981	180.091	11	26	ECK3383,JW3359,ponA	ggcggcgtcagcggcTgctccggcacacctt	AACTGCCCGGTGCTGCGATCGATATTCACCGTCACAATACCCGGTGGCGGC	G	0.01	0.02	0.22	0.3	0.46
yrfF	3524460	-31	inner membrane protein	SENSE	27.32	2625	100.962	26	50	Intergenic	cggtgcgactgaccaCgcctgacagactaag	ACTCCACGCTTGCCGATAGCCAACCGCAGAATCATGTATTGTGTCCGGTGC	G	0.03	0.02	0.14	0.26	0.54
pck	3531656	0.5	phosphoenolpyruvate carboxykinase	SENSE	38.089	1511	116.231	13	26	ECK3390,JW3366,pckA	gatgacgaacacggcTgggacgatgacggcg	GGTAAAACCACCCTTTCCACCGACCCGAAACGTCGCCTGATTGGCGATGAC	G	0.02	0.06	0.36	0.21	0.35
nfuA	3544394	173	Fe/S biogenesis protein%3B possible scaffold/chaperone for damaged Fe/S proteins	SENSE	34.423	691	86.375	8	30	Intergenic	ccgctctggtgattcTcaaacgccagatgtt	TTTCCCCGCGATAATATGACCAACCTCTCATAATTTAAATTTACCCCGCTC	C	0.02	0.05	0.31	0.16	0.47
nfuA	3544395	174	Fe/S biogenesis protein%3B possible scaffold/chaperone for damaged Fe/S proteins	SENSE	34.423	1045	130.625	8	28	Intergenic	cgctctggtgattctCaaacgccagatgtta	TTCCCCGCGATAATATGACCAACCTCTCATAATTTAAATTTACCCCGCTCT	A	0.02	0.01	0.09	0.34	0.54
gntT	3545163	0.44	gluconate transporter%2C high-affinity GNT I system	SENSE	13.934	833	416.5	2	4	ECK3402,gntM,gntTalpha,JW5690,usgA,yhgC	ggtccggtttacgctCgcgtgttgaaaggta	CTGCTGTACGGTACTATTCTGGCAATCCCGACCGTGATTCTCGCCGGTCCG	G	0.02	0.03	0.19	0.26	0.51
glpG	3558697	0.94	rhomboid intramembrane serine protease	SENSE	55.97	1046	149.429	7	18	ECK3410,JW5687	tcgccgggttagccgTgggtttagcgatggc	GATGGTTTGATTTGTTTGGGATGTCGATGGCGAACGGAGCACACATCGCCG	G	0.01	0.03	0.26	0.38	0.32
asd	3572734	0.15	aspartate-semialdehyde dehydrogenase%2C NAD(P)-binding	SENSE	39.087	656	72.8889	9	27	dap,ECK3419,hom,JW3396	tggcacacttcaggaTgcctttgatctggag	TACTTCTCAGCTTGGCCAGGCTGCGCCGTCTTTTGGCGGAACCACTGGCAC	G	0.01	0.06	0.42	0.34	0.18
gntK	3575684	-69	gluconate kinase 2	SENSE	14.344	4078	185.364	22	90	Intergenic	gcttctgatattgtcCggctggacaatgtta	TTTGAAGTAGCTCACACTTATACACTTAAGGCATGGATGGATATTGCTTCT	G	0.02	0.02	0.18	0.3	0.48
gntR	3575702	52	DNA-binding transcriptional repressor	SENSE	32.495	1392	63.2727	22	104	Intergenic	aaggcatggatggatAttgcttctgatattg	TCTATTTAAGCCCACAAATTTGAAGTAGCTCACACTTATACACTTAAGGCA	T	0.09	0.22	0.22	0.22	0.25
gntR	3576185	0.57	DNA-binding transcriptional repressor	SENSE	32.495	1176	106.909	11	21	ECK3423,JW5946	gcctatctcggcgcaCgtctcgacgaacgta	CGCCAGATGACCACTGCCATTATTGCTCGCGGGCATCGCCACATTGCCTAT	G	0.01	0.02	0.17	0.24	0.56
ryhB	3578959	0.9	NA	SENSE	664.576	645	322.5	2	11	ECK3426,IS176,JWR0219,psrA18,sraI	cttagccagccgggtGctggctttttttttg	GGAGAACCTGAAAGCACGACATTGCTCACATTGCTTCCAGTATTACTTAGC	C	0.05	0.14	0.35	0.31	0.15
livK	3595543	0.04	leucine transporter subunit	SENSE	7.734	603	201	3	11	ECK3442,hrbB,hrbC,hrbD,JW3423	tcgcagggatgattgCactggcaatttcaca	ACGAATGGGGATTTTTGACTATGAAACGGAATGCGAAAACTATCATCGCAG	A	0.01	0.01	0.12	0.25	0.63
ftsX	3598992	59	putative transporter subunit: membrane component of ABC superfamily	SENSE	33.493	2172	52.9756	41	136	Intergenic	gggaaagagaccccgTtgtctcttcccggta	AATAAAAGCGTGTTATACTCTTTCCCTGCAATGGGTTCCGTAGCAGGGAAA	T	0.05	0.04	0.33	0.23	0.35
ftsX	3598993	58	putative transporter subunit: membrane component of ABC superfamily	SENSE	33.493	2333	58.325	40	135	Intergenic	agggaaagagaccccGttgtctcttcccggt	TAATAAAAGCGTGTTATACTCTTTCCCTGCAATGGGTTCCGTAGCAGGGAA	T	0.05	0.13	0.25	0.19	0.38
ftsE	3600569	0.3	putative transporter subunit: ATP-binding component of ABC superfamily	SENSE	40.423	665	73.8889	9	26	ECK3447,JW3428	ggccatgacatcacgCgtctgaaaaaccgtg	ATCTGTGGGATTGAGCGGCCCAGCGCCGGGAAAATCTGGTTTAGCGGCCAT	G	0.02	0.02	0.12	0.24	0.6
ftsY	3602223	0.03	Signal Recognition Particle (SRP) receptor	SENSE	20.424	1373	228.833	6	19	ECK3448,JW3429	tttcctggctgggctTtggtcaaaaagagca	GAGGAGTGTAGTCGCAAATGGCGAAAGAAAAAAAACGTGGCTTTTTTTCCT	T	0.02	0.02	0.18	0.46	0.31
yhhL	3603181	0.67	conserved protein%2C DUF1145 family	ANTI	104.244	1636	1636	0	1	ECK3450,JW5683	ggcggtggtcatctgCgggccatctttcggt	GGCCAGCAGTTCAAACACGCCGAAAAGGAAAATCCGTACCTTTTCGGCGGT	G	0.01	0.01	0.09	0.14	0.75
yhhQ	3607369	0.19	inner membrane protein%2C DUF165 family	SENSE	21.068	716	59.6667	12	23	ECK3455,JW3436	ggtttccataccaccTggggcgcgtttagct	ATCACCTCCAGTAACTATCTGGTTCAGCTTCCCGTCTCCATTTTGGGTTTC	G	0.03	0.06	0.13	0.51	0.27
yhhS	3609757	-1	putative arabinose efflux transporter	SENSE	21.423	762	381	2	19	Intergenic	aaatgtggtgatcctCatgcccgaacccgta	CTGATTTTCACGTCAGCACGTGGTAAAAATGAAACACTGTTGTAAAAATGT	A	0.01	0.01	0.07	0.4	0.51
yhiI	3627914	0.67	putative membrane fusion protein (MFP) of efflux pump	SENSE	37.475	788	60.6154	13	23	ECK3472,JW3454	ctggcggcaggcggtCgggtgctgaatatgg	CGTGACGGACGCGTGCAGTATCGGGTTGCCGAGCCAGGCGAAGTGCTGGCG	G	0	0.03	0.08	0.46	0.42
yhiI	3628385	0.22	putative membrane fusion protein (MFP) of efflux pump	SENSE	37.475	822	82.2	10	25	ECK3472,JW3454	gcgaagatggatactCgcgtgttgcaggaac	ATTCTGGTGAAAGAAGGCAAGTTTGTTCGCGAAGGTGAAGTGCTGGCGAAG	G	0.02	0.01	0.08	0.27	0.63
yhiJ	3628919	72	hypothetical protein	SENSE	2.158	653	54.4167	12	75	Intergenic	taaaaaggaatgctcTgttcctgcaactgaa	CATGAATATTAATGTTACTATCTGGTTGAGACTGTTGATAAAACGTAAAAA	G	0.24	0.05	0.04	0.31	0.36
yhiJ	3628920	71	hypothetical protein	SENSE	2.158	638	53.1667	12	74	Intergenic	gtaaaaaggaatgctCtgttcctgcaactga	ACATGAATATTAATGTTACTATCTGGTTGAGACTGTTGATAAAACGTAAAA	T	0.24	0.04	0.33	0.28	0.1
pitA	3637171	7	phosphate transporter%2C low-affinity%3B tellurite importer	ANTI	22.56	992	992	1	7	Intergenic	ccgctcgttttggtgCgtacgattacaggaa	ATGAACAAAGCGCACTATGTCACAATCTGAAGCGGGCCAGCTGACCCGCTC	G	0.03	0.05	0.23	0.32	0.36
dtpB	3638816	-69	dipeptide and tripeptide permease B	SENSE	10.129	645	322.5	2	7	Intergenic	gaatctctgacagatGtaaactttttcgcgc	TTCTGTTGTAATAGTGTATTAATCTATTCACCGCATCAATATTAAGAATCT	T	0.1	0.04	0.41	0.34	0.11
gadX	3663729	0.13	DNA-binding transcriptional dual regulator	SENSE	24.865	808	67.3333	12	33	ECK3501,JW3484,yhiX	tggcggtgacctggtTtttgcggatgcaagc	TAAATATATTCTCACCATGGTTAATGGTGAATATCGCTATTTTAATGGCGG	T	0.01	0.16	0.46	0.07	0.31
yhjK	3683573	0.03	cyclic-di-GMP phosphodiesterase	SENSE	13.53	1761	251.571	7	27	ECK3514,JW5943	tgtcctggtgttcgtTtttattttttgcacc	AAGTCGCTCGTTAACAATCAAGCAGATGGCAATGGTGGCAGCCGTTGTCCT	T	0.03	0.04	0.18	0.41	0.35
yhjR	3693876	144	hypothetical protein	SENSE	994.576	4167	208.35	20	99	Intergenic	ccggacaacttgttgCgcctgtcatttaatg	TCATTACAAATGTTGGGAGAAAATGTCCTGGTGGTCGATGCCTGCCCGGAC	G	0.03	0.02	0.08	0.1	0.78
yhjR	3693894	126	hypothetical protein	SENSE	994.576	1549	86.0556	18	107	Intergenic	ctggtggtcgatgccTgcccggacaacttgt	ACCGCCGCATTAGCCTGGTCATTACAAATGTTGGGAGAAAATGTCCTGGTG	G	0.03	0.04	0.21	0.25	0.47
bcsE	3694583	0.06	cellulose production protein	SENSE	30.663	1484	98.9333	15	40	ECK3521,JW3504,yhjS	tggtttaacgtcgatCgccatgaagatgcta	TCATTATGGGATGAGCTGCGACATATGCCAGCAGGCGGCGTCTGGTGGTTT	G	0.03	0.07	0.39	0.29	0.22
dppA	3705690	0.02	dipeptide transporter	SENSE	50.428	6288	179.657	35	93	alu,dpp,ECK3531,fpp,JW3513	agggatgctgaagctTggtctcagcctggtg	ACATCACAATTGGAGCAGAATAATGCGTATTTCCTTGAAAAAGTCAGGGAT	G	0.02	0.15	0.27	0.18	0.38
dppA	3705691	0.02	dipeptide transporter	SENSE	50.428	2889	82.5429	35	110	alu,dpp,ECK3531,fpp,JW3513	cagggatgctgaagcTtggtctcagcctggt	AACATCACAATTGGAGCAGAATAATGCGTATTTCCTTGAAAAAGTCAGGGA	T	0.1	0.23	0.25	0.23	0.19
dppA	3705696	0.02	dipeptide transporter	SENSE	50.428	2036	63.625	32	114	alu,dpp,ECK3531,fpp,JW3513	aaagtcagggatgctGaagcttggtctcagc	CAACAAACATCACAATTGGAGCAGAATAATGCGTATTTCCTTGAAAAAGTC	A	0.74	0.04	0.1	0.08	0.05
xylG	3730439	0.14	fused D-xylose transporter subunits of ABC superfamily: ATP-binding components	ANTI	2.602	6776	752.889	9	43	ECK3556,JW3539	atcgcggatgtgactCgcctgaatctcttct	CAGGGCCAATTCCTGATGAATGATGGCGATACCTTTGCGTTCGGTATCGCG	G	0.04	0.09	0.11	0.21	0.56
bax	3734849	0.43	hypothetical protein	SENSE	91.972	1900	59.375	32	92	ECK3559,JW5653	cctgctgagcgtgcgCgtctgaaagacatcg	GAACGTAACTGGCTCATTTCAAAACAGTATCAGGGCCAATGGTCACCTGCT	G	0.02	0.06	0.36	0.22	0.34
yibI	3769687	0.22	inner membrane protein%2C DUF3302 family	SENSE	39.736	600	150	4	15	ECK3587,JW3572	catcgcgatacatgaCatcccttatctgatt	GTTGGGAGTGCTGATCTTCGTCTTTCTGGTGATTTTTTATGGAATCATCGC	A	0.06	0.03	0.2	0.4	0.31
mtlR	3773611	0.03	mannitol operon repressor	ANTI	41.714	1276	1276	0	3	ECK3590,JW3575	gggcgcagggtgtccTgcgcctggtccacca	TGGGTTTGTTCCATTGTTGCCTGCATATCTGACAATCTGTTATTCGGGCGC	G	0.02	0.02	0.33	0.35	0.28
waaQ	3806206	-85	lipopolysaccharide core biosynthesis protein	SENSE	16.723	1055	527.5	2	28	Intergenic	cctggggcggtagcgTgcttttttctgctta	GCACGTCAAAGTAAGTGCGTTATCAGTATTCAGGTAGCTGTTGAGCCTGGG	G	0.01	0.02	0.09	0.23	0.65
waaQ	3806207	-86	lipopolysaccharide core biosynthesis protein	SENSE	16.723	3077	1538.5	2	18	Intergenic	gcctggggcggtagcGtgcttttttctgctt	AGCACGTCAAAGTAAGTGCGTTATCAGTATTCAGGTAGCTGTTGAGCCTGG	T	0	0.04	0.27	0.28	0.39
waaA	3806630	0.05	3-deoxy-D-manno-octulosonic-acid transferase (KDO transferase)	SENSE	24.027	897	224.25	4	8	ECK3623,JW3608,kdtA	ggatacggctctgggTgcgcggacgtaaggc	AATTGCTTTACACCGCCCTTCTCTACCTTATTCAGCCGCTGATCTGGATAC	G	0.01	0.02	0.26	0.54	0.17
waaA	3807402	0.66	3-deoxy-D-manno-octulosonic-acid transferase (KDO transferase)	SENSE	24.027	688	137.6	5	11	ECK3623,JW3608,kdtA	ggatgcgattaacctTgtccgccaggctgga	GAATTTATTGCTCATCCTGGTACCCCGTCATCCGGAACGCTTCCCGGATGC	G	0.03	0.02	0.31	0.32	0.33
rpmB	3809699	-2	50S ribosomal subunit protein L28	SENSE	2000.44	3168	54.6207	58	163	Intergenic	atttttggagaatagAcatgtcccgagtctg	GCCTGACGAGGCGCCAATACCCCATACGAAGCTCGAGCTAATTTGATTTTT	C	0.15	0.15	0.18	0.23	0.29
yicR	3809947	0.95	conserved protein%2C UPF0758 family	SENSE	26.902	1015	59.7059	17	61	ECK3628,JW5643,radC	gattgggcgtggagaGtatgtttcttttgcc	AAAGAGTTGTCAGTTCATGGATTTACGCGTGCTCGACCATATCGTGATTGG	T	0.12	0.13	0.29	0.31	0.15
yicR	3809949	0.95	conserved protein%2C UPF0758 family	SENSE	26.902	1470	86.4706	17	58	ECK3628,JW5643,radC	gtgattgggcgtggaGagtatgtttcttttg	ATAAAGAGTTGTCAGTTCATGGATTTACGCGTGCTCGACCATATCGTGATT	A	0.26	0.19	0.36	0.14	0.05
yicR	3809980	0.9	conserved protein%2C UPF0758 family	SENSE	26.902	858	85.8	10	52	ECK3628,JW5643,radC	gttcatggatttacgCgtgctcgaccatatc	TAAAGCGGATAAACTCATTACTGAACGGATAATAAAGAGTTGTCAGTTCAT	G	0.02	0.04	0.34	0.39	0.21
slmA	3812472	-45	DNA-binding anti-FtsZ division inhibitor	SENSE	29.597	930	103.333	9	24	Intergenic	tttgcggtcatagcgTgggtgccgcctggca	ACATACGCATCCGAATAACGTCATAACATAGCCGCAAACATTTCGTTTGCG	G	0.01	0.06	0.29	0.48	0.15
gmk	3819603	0.24	guanylate kinase	SENSE	89.266	1143	71.4375	16	44	ECK3638,JW3623,spoR	tggtgaagtccacggTgaacattatttcttt	TGACACCCAGGTTTCTGTTTCACACACCACACGCCAACCGCGTCCTGGTGA	G	0.05	0.08	0.42	0.2	0.25
gmk	3819658	0.33	guanylate kinase	SENSE	89.266	1453	76.4737	19	45	ECK3638,JW3623,spoR	atgattagcagagatGcgttcctcgaacacg	CACGGTGAACATTATTTCTTTGTTAATCATGATGAATTTAAAGAAATGATT	C	0.05	0.07	0.31	0.34	0.22
gmk	3819773	0.52	guanylate kinase	SENSE	89.266	1790	77.8261	23	44	ECK3638,JW3623,spoR	tcgactggcagggcgCgcagcaaattcgcca	CCATTGAGCAAGTACTGGCGACCGGTGTCGATGTTTTTCTCGATATCGACT	G	0.03	0.05	0.3	0.27	0.36
spoT	3820509	0.04	bifunctional (p)ppGpp synthetase II/ guanosine-3'%2C5'-bis pyrophosphate 3'-pyrophosphohydrolase	SENSE	45.022	2122	68.4516	31	83	ECK3640,JW3625	gcaggcgtatctcgtTgcacgtgatgctcac	ACTGATTCAAACCTACCTGCCGGAAGACCAAATCAAGCGTCTGCGGCAGGC	G	0.02	0	0.06	0.54	0.37
spoT	3820992	0.27	bifunctional (p)ppGpp synthetase II/ guanosine-3'%2C5'-bis pyrophosphate 3'-pyrophosphohydrolase	SENSE	45.022	846	60.4286	14	31	ECK3640,JW3625	gggttttgaggcgctGtatcccaaccgttat	GCACCGTTTAGGTATCCACCACATTAAAACCGAACTCGAAGAGCTGGGTTT	T	0.01	0.07	0.49	0.33	0.1
spoT	3821389	0.46	bifunctional (p)ppGpp synthetase II/ guanosine-3'%2C5'-bis pyrophosphate 3'-pyrophosphohydrolase	SENSE	45.022	845	84.5	10	22	ECK3640,JW3625	gttgaggtccagatcCgtaccgaagatatgg	TATCAGTCTTTGCACACCTCGATGATCGGCCCGCACGGTGTGCCGGTTGAG	G	0.03	0.04	0.05	0.52	0.36
trmH	3822670	0.19	tRNA mG18-2'-O-methyltransferase%2C SAM-dependent	SENSE	37.295	758	63.1667	12	20	ECK3641,JW3626,spoU	gcagatgccgttggcGtacatgaagttcacg	GAGCAGGTCCACAAACCTCATAACGTTTCTGCGATTATTCGTACCGCAGAT	T	0	0.03	0.62	0.19	0.16
trmH	3823201	0.96	tRNA mG18-2'-O-methyltransferase%2C SAM-dependent	SENSE	37.295	965	120.625	8	19	ECK3641,JW3626,spoU	gctgatgccgactggTgggctactatgcagg	AAAGGCCTGCCTTATCCCCACGTCAATCAGCAAGGCGAGATCGAAGCTGAT	G	0.02	0.04	0.53	0.21	0.21
ilvB	3850594	0.13	acetolactate synthase I%2C large subunit	SENSE	25.076	876	51.5294	17	60	ECK3662,JW3646	gctcagggaatggcgCgcaccgacggtaaac	ATCCGCCATATTCTGGCCCGTCATGAACAGGGCGCGGGCTTTATCGCTCAG	G	0.04	0.01	0.16	0.25	0.54
ilvB	3850689	0.07	acetolactate synthase I%2C large subunit	SENSE	25.076	3175	109.483	29	73	ECK3662,JW3646	cgggcggttctatccTgcctgtttacgatgc	TTCATTTCCTGGAACAGCAGGGCATTAAGATTGTGACAGGCATTCCGGGCG	G	0.01	0.04	0.17	0.25	0.53
emrD	3853132	3	multidrug efflux system protein	ANTI	11.028	1781	890.5	2	11	Intergenic	tgctgcggtgacgtgCgcttaaacgggctgc	GTGATCTGATAAAGCAGCATCGTTCTCCCATGGAGCTGATGACGATGCTGC	G	0.01	0.03	0.15	0.23	0.58
yidE	3863901	0.24	putative transporter	SENSE	33.296	708	50.5714	14	30	ECK3677,JW3662,yibE	cggtgcggttaccaaTacgccagcgctgggg	TAAACTGTTTGATATTCCACTGCCGGTAGTGCTGGGGATTTTCTCCGGTGC	A	0.06	0.05	0.29	0.28	0.32
yidE	3864250	0.03	putative transporter	SENSE	33.296	1032	73.7143	14	31	ECK3677,JW3662,yibE	tggctttggtggcagTcgtcggtttgtttat	AAGAGAAATGGACGATGAGTGATATAGCATTAACGGTCAGTATTCTGGCTT	C	0.03	0.12	0.59	0.18	0.09
ibpB	3864944	-24	heat shock chaperone	SENSE	73.612	9095	395.435	23	56	Intergenic	ttgcaggtacttactCgcttcttagaaggag	ACATCTCCATGCTCGCCGTCAGGGAGCATATGCGAATCTTCGGATTTGCAG	G	0.13	0.09	0.16	0.25	0.37
dnaA	3881536	0.15	chromosomal replication initiator protein DnaA%2C DNA-binding transcriptional dual regulator	SENSE	39.938	676	56.3333	12	32	ECK3694,hsm-2,JW3679	ggagcggatgccccaCagctgcgttttgaag	GACAAGTACCTTAATAATATCAATGGACTGCTAACCAGTTTCTGCGGAGCG	A	0.01	0.01	0.06	0.25	0.67
rnpA	3882653	0.38	protein C5 component of RNase P	SENSE	427.349	3836	56.4118	68	160	ECK3696,JW3681	gctggggcatccccgTatcggtcttacagtc	ACGGGCTGGCACGCCGCAAATTACCATTCTCGGCCGCCTGAATTCGCTGGG	A	0.01	0.02	0.18	0.17	0.61
yidC	3883452	0.21	membrane protein insertase	SENSE	58.068	1193	59.65	20	35	ECK3698,JW3683	tctgaccggtcgtgaTggcccggataacccg	GCTGTTGGAAACTTCACCGCAGTTTATTTATCAGGCACAGAGCGGTCTGAC	G	0.02	0.12	0.21	0.21	0.44
tnaC	3886453	-5	tryptophanase leader peptide	SENSE	7737.14	1815	62.5862	29	220	Intergenic	cttgcgaggataagtGcattatgaatatctt	TTCAGAATAGACAAAAACTCTGAGTGTAATAATGTAGCCTCGTGTCTTGCG	C	0.13	0.1	0.16	0.22	0.38
tnaA	3886725	-28	tryptophanase/L-cysteine desulfhydrase%2C PLP-dependent	SENSE	132.78	9504	100.042	95	356	Intergenic	ttcacagggatcactGtaattaaaataaatg	CTTGCATATATATCTGGCGAATTAATCGGTATAGCAGATGTAATATTCACA	T	0.11	0.07	0.28	0.26	0.28
tnaA	3886726	-27	tryptophanase/L-cysteine desulfhydrase%2C PLP-dependent	SENSE	132.78	8416	91.4783	92	352	Intergenic	tcacagggatcactgTaattaaaataaatga	TTGCATATATATCTGGCGAATTAATCGGTATAGCAGATGTAATATTCACAG	A	0.16	0.02	0.07	0.24	0.52
yieE	3892253	0.47	putative phosphopantetheinyl transferase%2C COG2091 family	SENSE	30.066	682	136.4	5	21	ECK3705,JW3690	ttcatagcccacacgCgcccgataaccacac	GTGAATGTGGCCTCGATATGGAACTACAGCGTGCGACGCGCGGGTTTCATA	G	0.06	0.02	0.09	0.24	0.59
purP	3894306	0.24	adenine permease%2C high affinity%3B adenine:H+ symporter	SENSE	12.119	689	229.667	3	10	ECK3707,JW3692,yieG	ggcgatgggcttgccGtggcaggtcgggatg	ACCCGCTATGGGCCTGAATGCGTTCTTCGCTTTTGTCGTTGTACAGGCGAT	T	0.03	0.07	0.56	0.26	0.09
bglF	3902706	0.49	fused beta-glucoside-specific PTS enzymes: IIA component/IIB component/IIC component	ANTI	1.393	2279	75.9667	30	83	bglC,bglS,ECK3715,JW3700	caccaggccccagtgCagtccgaacatgacg	CATGGTGTCGTAGCCCAGCACGGTGAAGTTATTGATACACAGCGGCACCAG	A	0.02	0.01	0.04	0.17	0.76
bglF	3902881	0.39	fused beta-glucoside-specific PTS enzymes: IIA component/IIB component/IIC component	ANTI	1.393	1206	50.25	24	46	bglC,bglS,ECK3715,JW3700	agacatagcaatggtGtgaagaaatttttga	GATAGCGGCCCCACCAGCAGAAAGGTGACGGGTGTGATAACCATCAGACAT	T	0.05	0.19	0.35	0.27	0.14
pstC	3908251	0.18	phosphate transporter subunit	SENSE	13.526	655	131	5	13	ECK3720,JW3705,phoW	tggtctggctttcctAtggaccaaagagtgg	TATTGTCTCTCTGATCATCTCCTCCTGGCCGAGCATTCAGAAATTTGGTCT	T	0.03	0.09	0.27	0.4	0.2
mnmG	3922564	0.58	5-methylaminomethyl-2-thiouridine modification at tRNA U34	SENSE	36.59	790	65.8333	12	30	ECK3734,gidA,JW3719,mnmB,trmF	aagtttatccaggggCtgttctttgctggtc	TATGACTTCTTCGATCCTCGCGACCTGAAACCGACGCTGGAGAGCAAGTTT	T	0.36	0.19	0.22	0.09	0.14
ilvD	3953022	0.82	dihydroxyacid dehydratase	SENSE	8.617	1309	436.333	3	6	ECK3763,JW5605	ggtctcggcaaagccTgtgcgctgatcaccg	GGGATGCAGGAAATGCTCTACCCAACCAGCTTCCTGAAATCAATGGGTCTC	G	0.01	0.02	0.13	0.45	0.39
wecE	3973210	0.04	TDP-4-oxo-6-deoxy-D-glucose transaminase	SENSE	21.262	1130	125.556	9	18	ECK3783,JW3765,rff,rffA,yifI	ggtgggaaccgaactCgactatatgcagtcg	TGGTTATACAGGTGATCACATGATTCCATTTAACGCACCGCCGGTGGTGGG	G	0.02	0.03	0.11	0.23	0.6
hemD	3987694	0.21	NA	SENSE	50.531	1417	94.4667	15	28	ECK3798,JW3776	cagcgctgggggagaGcgatctgttgtttgc	AGTTTTCTCCGGGTCAACAATTACCGCAACTTGCTGATCAACTGGCAGCGC	C	0.06	0.06	0.09	0.32	0.47
yigA	3993973	0.52	conserved protein%2C DUF484 family	SENSE	59.799	1225	81.6667	15	32	ECK3805,JW3783	tggcaggtgcgagtcTgcgcctgtttccgga	ACGATATGCTGATGCGCTTTCACCGCTGGGCGCGCGATCTCGGCCTGGCAG	G	0.02	0.02	0.15	0.21	0.6
yigE	3998377	0.92	putative protein%2C DUF2233 family	ANTI	1.234	611	61.1	10	26	ECK3809,JW5591	gccacgggattgcccCgcctttcatatacat	AACCTTTCCGCTCGACGGAAATCATGGTGACAAAAGGATAGCGTTGCCACG	G	0.02	0	0.04	0.18	0.76
corA	3999703	0.27	magnesium/nickel/cobalt transporter	SENSE	49.667	876	58.4	15	36	ECK3810,JW3789	tgaagatgcggaagaTcacgccggtaactcc	CTTTGAAGACGACGACGGCCTGCATATTCACTCCTTCTTCTTCTTTGAAGA	C	0.07	0.11	0.32	0.28	0.22
pldB	4007909	0.7	lysophospholipase L2	SENSE	32.426	617	88.1429	7	19	ECK3819,JW5584	tgggccgacctaccaTtgggtacgcgaaagt	ACGTAACTTACGCTTCTATGCTGATGACCCAACGATTCGCGTCGGTGGGCC	T	0.02	0.05	0.22	0.45	0.25
udp	4014450	-4	uridine phosphorylase	SENSE	193.66	6898	176.872	39	171	Intergenic	attcacagaggagttGtatatgtccaagtct	TAAACCCTTCGGTAAAGTGTCTTTTTGCTTCTTCTGACTAAACCGATTCAC	T	0.12	0.1	0.22	0.3	0.26
ubiB	4018461	0.13	2-octaprenylphenol hydroxylase	SENSE	40.462	1596	84	19	42	aarF,ECK3829,JW3812,yigQ,yigR,yigS	ggtttggatcaagttCgggcaaatgttatca	ACTTTTAGGTGAGCGACTACGACTGGCCCTGCAAGAACTGGGGCCGGTTTG	G	0.03	0.05	0.25	0.33	0.34
tatB	4020496	0.5	TatABCE protein translocation system subunit	SENSE	102.196	993	55.1667	18	44	ECK3831,JW5580,mttA2,ysgB	tcgatggatgaactaCgccaggccgcggagt	GTTGAAAAGGCGAGCCTCACTAACCTGACGCCCGAACTGAAAGCGTCGATG	G	0.06	0.05	0.07	0.35	0.47
rfaH	4022746	0.2	DNA-binding transcriptional antiterminator	SENSE	39.706	910	303.333	3	11	ECK3834,hlyT,JW3818,sfrB	cctggcaccgatgatCaccctggaaaaaatc	ACTTCAACGTGCCCAGGAACACCTCGAAAGACAGGCTGTGAATTGCCTGGC	A	0.01	0.03	0.12	0.45	0.39
yigZ	4030987	0.77	conserved protein%2C UPF0029 family	SENSE	41.796	1872	312	6	13	ECK3840,JW5577	cgttgctggggcagtGtgacggcaaaattat	AATATACTTTGCAATGTGAATATCATCAGTTAACCGGCATTGAAGCGTTGC	T	0.19	0.23	0.2	0.33	0.05
rdoA	4040812	0.38	Thr/Ser kinase implicated in Cpx stress response	SENSE	34.47	1123	140.375	8	15	ECK3851,JW3831,orfA,yihE	tcagatggaagcggtTgggcgttatttaggg	TTTTCCAAGCGTCGGTGGTCGCCAGTTCGAAGCTGATAATATCGATCAGAT	G	0.09	0.05	0.33	0.31	0.23
spf	4047935	0.12	NA	SENSE	7719.26	1352	50.0741	27	183	ECK3856,IS197,JWR0097	gcgtagggtacagagGtaagatgttctatct	ACAAAAAGTGCTTTCTGAACTGAACAAAAAAGAGTAAAGTTAGTCGCGTAG	T	0.96	0.02	0.01	0	0
spf	4047940	0.17	NA	SENSE	7719.26	2232	82.6667	27	177	ECK3856,IS197,JWR0097	gggtacagaggtaagAtgttctatctttcag	AAGTGCTTTCTGAACTGAACAAAAAAGAGTAAAGTTAGTCGCGTAGGGTAC	T	0.08	0.05	0.39	0.15	0.33
spf	4047959	0.34	NA	SENSE	7719.26	838	55.8667	15	167	ECK3856,IS197,JWR0097	tctatctttcagaccTtttacttcacgtaat	CAAAAAAGAGTAAAGTTAGTCGCGTAGGGTACAGAGGTAAGATGTTCTATC	T	0.15	0.07	0.2	0.26	0.31
spf	4047960	0.35	NA	SENSE	7719.26	1765	117.667	15	162	ECK3856,IS197,JWR0097	ctatctttcagacctTttacttcacgtaatc	AAAAAAGAGTAAAGTTAGTCGCGTAGGGTACAGAGGTAAGATGTTCTATCT	T	0.09	0.14	0.27	0.2	0.31
spf	4047961	0.36	NA	SENSE	7719.26	1146	76.4	15	165	ECK3856,IS197,JWR0097	tatctttcagaccttTtacttcacgtaatcg	AAAAAGAGTAAAGTTAGTCGCGTAGGGTACAGAGGTAAGATGTTCTATCTT	T	0.12	0.08	0.39	0.23	0.17
spf	4047970	0.44	NA	SENSE	7719.26	1206	80.4	15	163	ECK3856,IS197,JWR0097	gaccttttacttcacGtaatcggatttggct	AAAGTTAGTCGCGTAGGGTACAGAGGTAAGATGTTCTATCTTTCAGACCTT	T	0.04	0.09	0.5	0.26	0.11
spf	4047979	0.53	NA	SENSE	7719.26	1241	82.7333	15	161	ECK3856,IS197,JWR0097	cttcacgtaatcggaTttggctgaatatttt	CGCGTAGGGTACAGAGGTAAGATGTTCTATCTTTCAGACCTTTTACTTCAC	T	0.07	0.15	0.28	0.33	0.17
spf	4047980	0.54	NA	SENSE	7719.26	1352	90.1333	15	161	ECK3856,IS197,JWR0097	ttcacgtaatcggatTtggctgaatatttta	GCGTAGGGTACAGAGGTAAGATGTTCTATCTTTCAGACCTTTTACTTCACG	T	0.09	0.03	0.35	0.27	0.26
spf	4047990	0.63	NA	SENSE	7719.26	825	55	15	164	ECK3856,IS197,JWR0097	cggatttggctgaatAttttagccgccccag	CAGAGGTAAGATGTTCTATCTTTCAGACCTTTTACTTCACGTAATCGGATT	T	0.05	0.14	0.5	0.24	0.06
typA	4056356	-74	GTP-binding protein	SENSE	24.908	2564	134.947	19	74	Intergenic	ttgtttgcggaggatGtttgtgatcctgttt	CTTTTTATGCTCCGTGAAAGCGATCACAAAGGGACTCTGCAATACTTGTTT	T	0.66	0.17	0.13	0.03	0.01
typA	4056363	-67	GTP-binding protein	SENSE	24.908	4139	217.842	19	66	Intergenic	cggaggatgtttgtgAtcctgttttgtagtg	TGCTCCGTGAAAGCGATCACAAAGGGACTCTGCAATACTTGTTTGCGGAGG	T	0.02	0.03	0.1	0.19	0.66
yihN	4060268	-2	inner membrane protein%2C predicted transporter	SENSE	4.197	997	498.5	2	18	Intergenic	atcgcttaggggatgTtatgctcacgaaaaa	ATGAATGGTCGGTATCTTATTGCCTTTAAAACAGTGATTTTAAAAATCGCT	T	0.04	0.18	0.16	0.45	0.17
yihN	4060269	-1	inner membrane protein%2C predicted transporter	SENSE	4.197	614	307	2	20	Intergenic	tcgcttaggggatgtTatgctcacgaaaaag	TGAATGGTCGGTATCTTATTGCCTTTAAAACAGTGATTTTAAAAATCGCTT	A	0.05	0.03	0.35	0.19	0.39
yihU	4071467	0.14	NA	ANTI	0.391	1042	1042	1	16	ECK3875,JW3853	gcgggagtcgcacctTtgtctaccagatgcc	GTAATGATAAATTCGGCATCTTTAGCGGCCTGCGCCGGGTTGGCGGCGGGA	T	0.01	0.04	0.38	0.27	0.3
dtd	4075092	0.12	D-tyr-tRNA(Tyr) deacylase	SENSE	84.677	1649	274.833	6	44	ECK3880,JW3858,yihZ	accgtggagggagaaGtgacgggcgaaattg	CGAACCATGATTGCATTAATTCAACGCGTAACCCGTGCCAGCGTCACCGTG	T	0.11	0.13	0.26	0.16	0.33
dtd	4075094	0.13	D-tyr-tRNA(Tyr) deacylase	SENSE	84.677	983	163.833	6	47	ECK3880,JW3858,yihZ	cgtggagggagaagtGacgggcgaaattggc	AACCATGATTGCATTAATTCAACGCGTAACCCGTGCCAGCGTCACCGTGGA	A	0.03	0.14	0.39	0.3	0.14
dtd	4075095	0.13	D-tyr-tRNA(Tyr) deacylase	SENSE	84.677	2631	438.5	6	39	ECK3880,JW3858,yihZ	gtggagggagaagtgAcgggcgaaattggcg	ACCATGATTGCATTAATTCAACGCGTAACCCGTGCCAGCGTCACCGTGGAG	C	0.03	0.03	0.2	0.3	0.44
fdhE	4079079	0.19	formate dehydrogenase formation protein	SENSE	58.616	1008	63	16	47	ECK3884,JW3862	acctgcgctttgctgCgcttatcgcccacgc	CCGAGCGTCTGCGCGAGCTGGCAGAAAATAATCCTCTGGGTGATTACCTGC	G	0.02	0.1	0.24	0.39	0.26
fdoG	4083119	0.24	NA	SENSE	92.28	5034	88.3158	57	126	ECK3887,JW3865	ccggtcgggttccgcTgggcgatggaagcca	GCCAACCTCGTCGTGGTGATGGGCGGTAACGCCGCTGAAGCTCACCCGGTC	G	0.03	0.05	0.22	0.35	0.36
fdhD	4083970	-69	formate dehydrogenase formation protein	ANTI	9.975	1135	141.875	8	96	Intergenic	aacccttcctggatgGagggaaattgagcca	AACCAGATAAGAACACACACACCAACATTATGGTATTCTGTTACAAACCCT	A	0.05	0.04	0.22	0.57	0.12
fdhD	4083971	-68	formate dehydrogenase formation protein	ANTI	9.975	2842	355.25	8	86	Intergenic	aaacccttcctggatGgagggaaattgagcc	TAACCAGATAAGAACACACACACCAACATTATGGTATTCTGTTACAAACCC	G	0.11	0.25	0.49	0.15	0
sodA	4099217	0.62	superoxide dismutase%2C Mn	SENSE	63.926	1379	81.1176	17	37	ECK3901,JW3879	cgctttggttccggcTgggcatggctggtgc	TCCGTTGATAACTTCAAAGCAGAATTTGAAAAAGCGGCAGCTTCCCGCTTT	G	0.03	0.1	0.35	0.28	0.25
sodA	4099296	0.75	superoxide dismutase%2C Mn	SENSE	63.926	891	52.4118	17	45	ECK3901,JW3879	cgctgatgggtgaagCtatttctggcgcttc	AAGGCGATAAACTGGCGGTGGTTTCTACTGCTAACCAGGATTCTCCGCTGA	T	0.05	0.14	0.29	0.31	0.2
cpxP	4103840	-3	inhibitor of the cpx response%3B periplasmic adaptor protein	SENSE	179.044	1573	62.92	25	71	Intergenic	agattttgggagcaaAtgatgcgcatagtta	TTGCAGCCTGAATCGTAAACTCTCTATCGTTGAATCGCGACAGAAAGATTT	T	0.04	0.17	0.49	0.18	0.12
hslV	4120334	-24	peptidase component of the HslUV protease	SENSE	79.586	2796	79.8857	35	92	Intergenic	ggggtttgtactctgTattcgtaaccaaggg	AAATCCCCCCCATCTATAATTGCATTATGCCCCGTACTTTTGTACGGGGTT	A	0.05	0.02	0.24	0.27	0.42
ftsN	4120942	0.44	essential cell division protein	SENSE	132.455	1952	65.0667	30	67	ECK3925,JW3904,msgA	ctggttgaagttccgTggaatgaacagacgc	CTTCTTGAACAAATGCAGGCTGATATGCGCCAGCAGCCAACGCAGCTGGTT	G	0.04	0.07	0.25	0.38	0.26
ftsN	4121070	0.3	essential cell division protein	SENSE	132.455	1770	70.8	25	83	ECK3925,JW3904,msgA	agccgggagtgcgtgCgcccacagaaccttc	AACCAGAAGAACGCTGGCGCTACATTAAAGAGCTGGAAAGTCGCCAGCCGG	G	0.02	0.03	0.05	0.14	0.76
ftsN	4121072	0.3	essential cell division protein	SENSE	132.455	1518	60.72	25	84	ECK3925,JW3904,msgA	ccagccgggagtgcgTgcgcccacagaacct	AAAACCAGAAGAACGCTGGCGCTACATTAAAGAGCTGGAAAGTCGCCAGCC	G	0.04	0.02	0.15	0.48	0.31
ftsN	4121075	0.3	essential cell division protein	SENSE	132.455	3161	126.44	25	76	ECK3925,JW3904,msgA	tcgccagccgggagtGcgtgcgcccacagaa	ACCAAAACCAGAAGAACGCTGGCGCTACATTAAAGAGCTGGAAAGTCGCCA	C	0.22	0.19	0.22	0.29	0.08
cytR	4122478	0	DNA-binding transcriptional dual regulator	SENSE	115.298	1135	70.9375	16	38	ECK3926,JW3905	ggcgaggagtgagtgTgaaagcgaagaagca	TTGCCGATGTGAAGTAAACATGGATGTAGTACGCCTGACGTGCCAGGCGAG	G	0.09	0.02	0.18	0.24	0.47
yiiX	4125877	0.07	putative lipid binding hydrolase%2C DUF830 family%2C function unknown	SENSE	21.43	689	172.25	4	11	ECK3929,JW3908	gcctgctggtttctgTacctgcctttgcctg	TTATACATGGACGTTTAACTATGAAAAACAGGCTGCTGATCCTCAGCCTGC	A	0.04	0.02	0.25	0.3	0.38
oxyR	4157222	0.77	oxidative and nitrosative stress transcriptional regulator	ANTI	24.373	2547	231.545	11	41	ECK3953,JW3933,momR,mor	gctggcagtaaagtgAtcccgctacctgccg	AGATAAACAACCCCATCGCGTTTGCGCTCCGGCGGCACAGCCAGCGCTGGC	T	0.02	0.03	0.23	0.21	0.51
btuB	4161716	0.03	vitamin B12/cobalamin outer membrane transporter	SENSE	16.303	2452	245.2	10	27	bfe,cer,dcrC,ECK3958,JW3938	acggcattttccgctTgggcacaggatacca	TTTACAATGATTAAAAAAGCTTCGCTGCTGACGGCGTGTTCCGTCACGGCA	G	0.02	0.11	0.17	0.09	0.62
coaA	4172173	0.92	pantothenate kinase	ANTI	26.561	784	392	2	4	ECK3966,JW3942,panK,rts,ts-9	tggcgcgctcacgagTaggtagaatattttg	TGACCTCTTCTACCGCATGATTAGCACTTTTCGTCAGGATTAAACTGGCGC	A	0.01	0.08	0.43	0.2	0.28
tufB	4174563	0.5	protein chain elongation factor EF-Tu (duplicate of tufA)	SENSE	316.755	914	914	0	23	ECK3971,JW3943,kirT,pulT	cttcctggattcttaCattccggaaccagag	GGAAGGCGACGCAGAGTGGGAAGCGAAAATCCTGGAACTGGCTGGCTTCCT	A	0.04	0	0.03	0.24	0.69
rplK	4176534	0.15	50S ribosomal subunit protein L11	SENSE	224.596	2483	56.4318	44	83	ECK3974,JW3946,relC	tggctaacccgagtcCgccagtaggtccggc	CTAAGAAAGTACAAGCCTATGTCAAGCTGCAGGTTGCAGCTGGTATGGCTA	G	0.06	0.06	0.22	0.2	0.47
rpoB	4179245	-23	RNA polymerase%2C beta subunit	SENSE	45.594	2976	85.0286	35	111	Intergenic	gacagatgggtcgacTtgtcagcgagctgag	TTTTCCGGTCAACAAAATAGTGTTGCACAAACTGTCCGCTCAATGGACAGA	T	0.07	0.06	0.2	0.37	0.3
rpoB	4179246	-22	RNA polymerase%2C beta subunit	SENSE	45.594	4479	127.971	35	104	Intergenic	acagatgggtcgactTgtcagcgagctgagg	TTTCCGGTCAACAAAATAGTGTTGCACAAACTGTCCGCTCAATGGACAGAT	G	0.09	0.02	0.07	0.19	0.64
sroH	4188452	0.36	NA	ANTI	2117.01	1105	221	5	48	ECK4505,IS206	tcgcaggttgcgggaTgtctgaatttcttca	GTATTCAGAACGCCATTACCGGACTTTGCCTTGACCTTGCGATAATCGCAG	G	0.08	0.13	0.29	0.1	0.4
sroH	4188477	0.21	NA	SENSE	2117.01	724	362	2	30	ECK4505,IS206	tctcatcttccaggaTgcagcagactgaaga	GAGTAAATACTCAACTATGATAGAGACGAAAATAAGAACACATGTTCTCAT	G	0.03	0.06	0.26	0.38	0.26
rsd	4194511	0.67	stationary phase protein%2C binds sigma 70 RNA polymerase subunit	SENSE	92.622	862	53.875	16	35	ECK3987,JW3959,yjaE	gattatggattactaCgattccagtctggaa	GCGCGCCGCGAAGATTTGGCCGCAACTCGAAGCCAATACTCAACAGATTAT	G	0.03	0.01	0.24	0.39	0.33
hupA	4198237	-67	HU%2C DNA-binding transcriptional regulator%2C alpha subunit	SENSE	672.29	2112	52.8	40	103	Intergenic	cgtgtatgcaggagaGtgctattctggcatt	CCGTCTGGTCTACATTTGGGGGGCGAAAAAAAGTGGCTATCGGTGCGTGTA	T	0.15	0.09	0.16	0.37	0.23
yjaH	4198801	0.31	hypothetical protein	SENSE	97.439	2278	63.2778	36	68	ECK3993,JW3965	tgccgtgtttagcccGtggcgcagtggcgat	GGTACGCATCTGGCGAAAAGACAGCGGCGATAATGTGCATCTGCTTGCCGT	T	0.03	0.13	0.27	0.4	0.17
aceB	4213753	0.16	malate synthase A	SENSE	23.205	646	161.5	4	12	ECK4006,JW3974,mas	attcgcgggattcctGcggacttagaagacc	GATTTTATTTCGGAAACAGCTTCCATTCGCGATGCTGATTGGAAAATTCGC	C	0.03	0.04	0.24	0.41	0.28
aceK	4216807	0.11	NA	SENSE	13.135	887	110.875	8	21	ECK4008,JW3976	tggtctggtcgtggaGcaactgcgctgcatt	CCAGCAGGCGATGAAAAACCGTATCCATCTTTACGATCATCACGTTGGTCT	C	0.22	0.11	0.19	0.38	0.09
rluF	4229181	0.92	23S rRNA pseudouridine(2604) synthase	ANTI	14.702	663	331.5	2	6	ECK4014,JW3982,yjbC	ccgggcgaccgccttTttccgccgttttttc	CCTTCTTTTTACGCCCCGGCGAGGTAAAACGCTTACCGTTGGACGCCGGGC	T	0.01	0	0.04	0.68	0.27
ubiC	4250790	0.53	chorismate--pyruvate lyase	SENSE	75.44	1163	77.5333	15	31	ECK4031,JW5713,sdgG?	gccgatggtgaaccgTggcttgccggtcgta	CTGCCGAAAGAGTCTCGTTACTGGTTACGTGAAATTTTGTTATGTGCCGAT	G	0.01	0.02	0.26	0.3	0.41
ubiA	4251954	43	p-hydroxybenzoate octaprenyltransferase	SENSE	40.626	922	102.444	9	14	Intergenic	ggctttcttctgggtTgcctgatgcgcggcg	AGTTACTGGCATTTCTGATGATGTAAAAAAGCCGGATGATCATCCGGCTTT	G	0.01	0.02	0.2	0.23	0.54
plsB	4254522	-33	glycerol-3-phosphate O-acyltransferase	SENSE	13.897	955	477.5	2	13	Intergenic	tatccttgccgcgcaTttgcattattaacca	CGCGAAACATGAGCGGATACCACAGAATTTCCCATGACTTTCTGCTATCCT	T	0.09	0.06	0.34	0.23	0.27
dgkA	4254584	-76	diacylglycerol kinase	ANTI	31.292	1501	750.5	2	10	Intergenic	gggtttgcgtagcgcCgcgcgaaacatgagc	ACATTATGAGCGTCAATATCAGTGTACCGTTAAATCCGATGATTCGGGTTT	G	0.05	0.07	0.54	0.2	0.15
yjbJ	4257434	0.83	stress-induced protein%2C UPF0337 family	ANTI	120.794	759	189.75	4	10	ECK4037,JW4005	gggtttcccaatccaCgacctctttttctgc	GTACACGTCGGGCAGGAGGGATTAATTACCAGCGATATTCATTGCGGGTTT	G	0.01	0.01	0.1	0.26	0.61
qorA	4261210	61	quinone oxidoreductase%2C NADPH-dependent	ANTI	4.037	631	126.2	5	80	Intergenic	agattcatcgtgctgTaccctacatacagcc	AAAATAGGAATTGATAATCAAATCTGTCACTATTGCGCCTCTAACAGATTC	A	0.02	0.15	0.2	0.25	0.37
yjcD	4276363	-139	putative permease	SENSE	1.864	1321	1321	0	18	Intergenic	ttaccacccgttttgTatgcgcggagctaaa	CGGTTGAAAAAGCCGCTATGATCGCCGGATAATCGTTTGCTTTTTTTACCA	A	0.09	0.02	0.02	0.16	0.72
yjcO	4294941	0.3	hypothetical protein	SENSE	12.814	853	426.5	2	4	ECK4071,JW4039	ggtgatgctgatgccTgcgcgctgctggcgc	GATTTGAGCAAAGCCGAATATTGGGCACAGAAAGCCGCCGACAGCGGTGAT	G	0.02	0.04	0.37	0.34	0.24
alsB	4310028	0.04	D-allose transporter subunit	SENSE	8.598	1068	356	3	10	ECK4081,JW4049,yjcX	tcagcggcacactcgTgggcttaatgttgtc	CCCCTTACCGTGAGAACATTATTATGAATAAATATCTGAAATATTTCAGCG	G	0.07	0.02	0.05	0.41	0.46
dcuS	4348465	0.75	sensory histidine kinase in two-component regulatory system with DcuR%2C regulator of anaerobic fumarate respiration	SENSE	16.009	1767	252.429	7	15	ECK4118,JW4086,yjdH	cagcaagattaaccgCgcgaccgatttaggc	TCTGCTGGGTAAGATCAAATCTCCGGTTATCGCTGGTTTTTTAATCAGCAA	G	0.17	0.06	0.19	0.32	0.27
sugE	4375071	0.55	multidrug efflux system protein	SENSE	386.379	2469	94.9615	26	62	ECK4144,JW5738	accagtagggacggcTtatgccgtgtggacg	GATGATTGTCAGTATGGCGCTACTTGCCTGGGCGATGAAATCGTTACCAGT	T	0.05	0.1	0.29	0.23	0.33
blc	4375464	0.53	outer membrane lipoprotein (lipocalin)%2C cell division and growth function	ANTI	2.793	706	100.857	7	19	ECK4145,JW4110,yjeL	tggtgcgccggtaaaGtacgctttcccttca	GCCATAGAAAGGACCAAAGAATGACACTTTCAGCGCAGCGCGAGTTGGTGC	T	0.21	0.26	0.27	0.22	0.04
yjeM	4381821	-41	putative transporter	SENSE	5.685	932	186.4	5	13	Intergenic	cgcagtgcagttcagTgggcacgtgttatac	AGGTATCAATTCTGTATTGGTTTTTACGCTGCCTGCTCAATGTTGCGCAGT	G	0.02	0.09	0.14	0.46	0.29
rsgA	4389384	0.14	ribosome small subunit-dependent GTPase A	SENSE	26.448	904	90.4	10	21	ECK4157,engC,JW4122,yjeQ	tcagccgctttggtaTgcacgctgatgtgga	ACTACGACGACAATCTGTTTGGCGAGCCTGATGAAGGTATCGTCATCAGCC	G	0.1	0.08	0.48	0.22	0.11
mutL	4395497	0.03	methyl-directed mismatch repair protein	SENSE	23.973	618	56.1818	11	32	ECK4166,JW4128	aggtgaggtggtcgaGcgacctgcgtcggta	GCCAATTCAGGTCTTACCGCCACAACTGGCGAACCAGATTGCCGCAGGTGA	C	0.35	0.09	0.16	0.07	0.34
mutL	4395505	0.04	methyl-directed mismatch repair protein	SENSE	23.973	734	73.4	10	30	ECK4166,JW4128	tggtcgagcgacctgCgtcggtagtcaaaga	AGGTCTTACCGCCACAACTGGCGAACCAGATTGCCGCAGGTGAGGTGGTCG	G	0.02	0.02	0.05	0.27	0.64
miaA	4398243	18	delta(2)-isopentenylpyrophosphate tRNA-adenosine transferase	SENSE	78.326	2347	67.0571	35	77	Intergenic	gtgtacaattgagacGtatcgtgcgcaattt	GCGTGACGAAGTATTACAGGTTGTTGGTGCTATCGCAGGCTGAATGTGTAC	T	0.13	0.09	0.43	0.31	0.05
hflX	4398917	0.17	GTPase%2C stimulated by 50S subunit binding	SENSE	84.063	2151	52.4634	41	85	ECK4169,hflA,hslX,JW4131	gtcaaagcgacgggtGcttcggtcgttcttt	AAGTATTTTGTAGGTGAAGGTAAAGCAGTTGAAATTGCGGAAGCTGTCAAA	C	0.1	0.13	0.3	0.27	0.19
hflX	4398940	0.19	GTPase%2C stimulated by 50S subunit binding	SENSE	84.063	2310	64.1667	36	83	ECK4169,hflA,hslX,JW4131	cgttctttttgaccaTgccctgagcccggcg	AGCAGTTGAAATTGCGGAAGCTGTCAAAGCGACGGGTGCTTCGGTCGTTCT	G	0.08	0.2	0.36	0.22	0.15
hflX	4399407	0.56	GTPase%2C stimulated by 50S subunit binding	SENSE	84.063	1552	51.7333	30	48	ECK4169,hflA,hslX,JW4131	acccgacgttgcggcGtattgacgttgcaga	CCGAAGCGCGGGTCTACGCGGCAGACCAGTTGTTTGCCACCCTCGACCCGA	T	0.02	0.01	0.1	0.45	0.43
hflC	4401370	0.05	modulator for HflB protease specific for phage lambda cII repressor	SENSE	45.215	984	61.5	16	36	ECK4171,hflA,JW4133	cgtgctggtagtgctTtacatgtctgtcttt	AGGGGGAATAACGATGCGTAAGTCAGTTATCGCGATTATCATCATCGTGCT	T	0.05	0.1	0.31	0.38	0.15
purA	4402717	0.01	adenylosuccinate synthetase	SENSE	90.535	1212	86.5714	14	50	ECK4173,JW4135	tttgaaaaatgggtaAcaacgtcgtcgtact	CTCTGAAAAAGCGATGGTAGAATCCATTTTTAAGCAAACGGTGATTTTGAA	C	0.15	0.09	0.28	0.33	0.15
purA	4402718	0.01	adenylosuccinate synthetase	SENSE	90.535	736	52.5714	14	53	ECK4173,JW4135	ttgaaaaatgggtaaCaacgtcgtcgtactg	TCTGAAAAAGCGATGGTAGAATCCATTTTTAAGCAAACGGTGATTTTGAAA	A	0.12	0.07	0.14	0.31	0.37
purA	4402721	0.01	adenylosuccinate synthetase	SENSE	90.535	1524	101.6	15	49	ECK4173,JW4135	aaaaatgggtaacaaCgtcgtcgtactgggc	GAAAAAGCGATGGTAGAATCCATTTTTAAGCAAACGGTGATTTTGAAAAAT	G	0.02	0.01	0.08	0.3	0.6
purA	4402943	0.18	adenylosuccinate synthetase	SENSE	90.535	7854	135.414	58	116	ECK4173,JW4135	tgtgctgtctccggcCgcgctgatgaaagag	AGGTATTCTCCGCGAGAATGTAACCAGCATCATCGGTAACGGTGTTGTGCT	G	0.06	0.12	0.18	0.3	0.35
cycA	4427931	0.03	D-alanine/D-serine/glycine transporter	SENSE	48.635	1560	74.2857	21	57	dagA,ECK4204,JW4166,ytfD	tgatcaggctccggcTgaacagtcgctacgg	ACAGGAAGAAAAAAACATGGTAGATCAGGTAAAAGTCGTTGCCGATGATCA	G	0.03	0.05	0.17	0.34	0.41
cycA	4428013	0.09	D-alanine/D-serine/glycine transporter	SENSE	48.635	1082	51.5238	21	59	dagA,ECK4204,JW4166,ytfD	ggtacggggttgtttAtggggtctggcaaaa	CTCACAAACCGACATATTCAGCTTATTGCCATTGGCGGTGCCATTGGTACG	T	0.1	0.03	0.15	0.23	0.48
ytfE	4429703	0.46	iron-sulfur cluster repair protein RIC	ANTI	2.079	1151	104.636	11	24	dnrN,ECK4205,JW4167	cggcgtgaacgcgctCgactttagtcgcttg	GCATGGTCAGGTATTTTGTCAGCCCTTTTGGCACGCTCGGTTTGTCGGCGT	G	0.01	0.02	0.1	0.39	0.48
ytfF	4430072	42	inner membrane protein%2C DMT transporter family	SENSE	13.332	1109	1109	0	3	Intergenic	tctgctacgtaagggTtatagcttttgcctt	ATCTGTCTCAGAAAGTTGACACGCTGGCAGTGAGTTAAATAAGCCTCTGCT	T	0.13	0.08	0.39	0.19	0.2
yjgA	4455403	0.88	conserved protein%2C ribosome-associated	ANTI	23.548	620	124	5	13	ECK4229,JW4193	ggatttcggcggcttAttcccttctttctct	TTCGTTCTCCGCTAACTCGCGCAGATACTGGAAAATCTGGCGTGCGGATTT	T	0.03	0.04	0.41	0.26	0.26
pmbA	4457496	162	putative peptidase required for the maturation and secretion of the antibiotic peptide MccB17	SENSE	10.4	1373	457.667	3	20	Intergenic	gtgaaggatgaagtgTaaataaaaaaggaac	CAGTACGTGACCCGGTCGAATGAGCGTAGTCGTCGATGAGGCAGTGTGAAG	A	0	0.03	0.11	0.17	0.69
nrdG	4458156	0.5	anaerobic ribonucleotide reductase activating protein	SENSE	45.238	841	140.167	6	15	ECK4232,JW4196,yjgE	ggcggcgatccgctgCatccgcaaaacgtgc	GATCTGAATGACACTCGTATCAAACGCCAGGGTATTTCCCTCTCCGGCGGC	A	0.05	0.03	0.2	0.33	0.39
mgtA	4465599	-49	magnesium transporter	SENSE	7.866	7154	162.591	44	210	Intergenic	ggtaaggcttcgccaCgcctgaagacatttc	AAGGCCGTGACGTTTTAACGTCCCTGCTCAGCTTTATTACCTTCAGGTAAG	G	0.04	0.09	0.3	0.25	0.33
mgtA	4465646	-2	magnesium transporter	SENSE	7.866	943	58.9375	16	162	Intergenic	gtgcggagggactccTtatgtttaaagaaat	TAAGGCTTCGCCACGCCTGAAGACATTTCTGTACTGTTTCAGACAGTGCGG	T	0.03	0.2	0.52	0.11	0.13
mgtA	4465647	-1	magnesium transporter	SENSE	7.866	1703	106.438	16	152	Intergenic	tgcggagggactcctTatgtttaaagaaatt	AAGGCTTCGCCACGCCTGAAGACATTTCTGTACTGTTTCAGACAGTGCGGA	A	0.04	0.02	0.18	0.36	0.39
mgtA	4465648	0	magnesium transporter	SENSE	7.866	1173	78.2	15	153	corB,ECK4237,JW4201,mgt	gcggagggactccttAtgtttaaagaaattt	AGGCTTCGCCACGCCTGAAGACATTTCTGTACTGTTTCAGACAGTGCGGAG	T	0.02	0.02	0.23	0.33	0.4
valS	4480590	0.44	valyl-tRNA synthetase	SENSE	25.001	1362	113.5	12	21	ECK4251,JW4215,val-act	atattcaggactggtGtatctctcgtcagtt	TCGTACCGAAGCAGTACGAAAACATGTACTTCTCCTGGATGCGCGATATTC	T	0.17	0.05	0.34	0.34	0.1
pepA	4483916	0.04	multifunctional aminopeptidase A: a cyteinylglycinase%2C transcription regulator and site-specific recombination factor	SENSE	23.403	651	72.3333	9	22	carP,ECK4253,JW4217,xerB	gtgcctgcatcgtcgTgggcgtcttcgaacc	GCATGGAGTTTAGTGTAAAAAGCGGTAGCCCGGAGAAACAGCGGAGTGCCT	G	0.12	0.15	0.31	0.14	0.28
pepA	4484098	-124	multifunctional aminopeptidase A: a cyteinylglycinase%2C transcription regulator and site-specific recombination factor	ANTI	23.403	1213	1213	1	3	Intergenic	attacggcattggcaCgtcagaacaaaatct	AACTCATGTCCGCTGTTGCGATGACTTCGTGTTAATCTTAACGTTATTACG	G	0.07	0.5	0.06	0.1	0.28
lptF	4484425	0.17	lipopolysaccharide export ABC permease of the LptBFGC export complex	SENSE	37.348	801	50.0625	16	54	ECK4254,JW4218,yjgP	cggaaatggcgcagcTtatcctgccattaag	ATATTCCGGCGAATCTGGTGCTCTCCCTTCTCGGGTTGGGCGTGCCGGAAA	T	0.03	0.22	0.38	0.14	0.23
lptF	4484504	0.24	lipopolysaccharide export ABC permease of the LptBFGC export complex	SENSE	37.348	617	56.0909	11	49	ECK4254,JW4218,yjgP	tgaaattacggtaatGcatgcctgcggcctg	GTTCCTCGGGCTGCTGATGACGCTGGGCAAACTGTATACCGAAAGTGAAAT	C	0.24	0.09	0.35	0.24	0.07
lptF	4484512	0.25	lipopolysaccharide export ABC permease of the LptBFGC export complex	SENSE	37.348	1570	142.727	11	43	ECK4254,JW4218,yjgP	cggtaatgcatgcctGcggcctgagcaaagc	GGCTGCTGATGACGCTGGGCAAACTGTATACCGAAAGTGAAATTACGGTAA	C	0.05	0.17	0.47	0.18	0.13
lptF	4484513	0.25	lipopolysaccharide export ABC permease of the LptBFGC export complex	SENSE	37.348	2224	202.182	11	40	ECK4254,JW4218,yjgP	ggtaatgcatgcctgCggcctgagcaaagcg	GCTGCTGATGACGCTGGGCAAACTGTATACCGAAAGTGAAATTACGGTAAT	G	0.05	0.03	0.27	0.37	0.28
insD1	4498260	737	IS2 transposase TnpB	ANTI	36.903	712	101.714	7	19	Intergenic	ggggagcatgacacaCgcatctctgttattg	AAAGCAGGATACAGCACATGGTGGATATCCAATCAAGGAAAACTGGGGGAG	G	0.01	0.01	0.06	0.42	0.51
yjgZ	4498514	-769	KpLE2 phage-like element%3B putative protein	ANTI	2.511	658	658	1	19	Intergenic	ttgtcactggtgagaGtgtgcgcagggatta	ACTGGAAAATCCAGCCGGGAGCACCGTTATATGATACGATTGTTATTGTCA	T	0.96	0.01	0.03	0	0.01
yjgZ	4498734	-549	KpLE2 phage-like element%3B putative protein	SENSE	2.511	764	764	1	5	Intergenic	gtggtcgcgatggtgTgtccgccagaaaatc	GTTTACAGAGCATAATACGAATAGCCGTAGAGCCAGCCAGTTACGGTGGTC	G	0.01	0.03	0.32	0.42	0.22
insG	4499978	148	IS4 transposase	ANTI	4.415	1077	179.5	6	21	Intergenic	agatccgctggcctgCgggcatgacaatgtc	ATAGCCAGATACGCAACTGGCTGATGCAAGCAGTCTAATGTCTTTAGATCC	G	0.04	0.18	0.16	0.21	0.42
ythA	4504812	216	hypothetical protein	ANTI	171.866	613	306.5	2	14	Intergenic	aatactgggcgaaggGagattttattgcgaa	GTGAGACGAAACAGCGTACACAGTTTGAATGTATCTACTTTTCCCAATACT	A	0.22	0.05	0.29	0.23	0.21
fecA	4514700	0	KpLE2 phage-like element%3B ferric citrate outer membrane transporter	SENSE	27.381	3807	380.7	10	40	ECK4281,JW4251	gatgatggggaaggtAtgacgccgttacgcg	CTTTTTACCCTTCTCGTTCGACTCATAGCTGAACACAACAAAAATGATGAT	T	0.13	0.07	0.3	0.37	0.14
ryjB	4526094	5	NA	SENSE	720.874	1084	67.75	16	41	Intergenic	atcgcagaagggttaTtgctctttgccgggg	ATCTGGTAGCGATCCCCGTCGATACTTTTGACGAAGGCGGCAGGGATCGCA	T	0.02	0.04	0.14	0.26	0.54
yjhX	4532011	0.25	hypothetical protein	SENSE	537.402	1024	60.2353	17	78	ECK4298,JW5968	tagacgtattgcgcaCgtccgcgattcttca	TTTATCCCGTCAGGAACAACATACCTTACACGTTCTCGCTAAAGGTAGACG	G	0.06	0.01	0.08	0.32	0.53
yjhX	4532021	0.21	hypothetical protein	SENSE	537.402	1392	69.6	20	95	ECK4298,JW5968	tcgctaaaggtagacGtattgcgcacgtccg	TCAGTATGAATTTATCCCGTCAGGAACAACATACCTTACACGTTCTCGCTA	T	0.2	0.15	0.34	0.16	0.14
nanS	4534810	0.82	9-O-acetyl N-acetylneuraminic acid esterase	ANTI	4.828	1098	73.2	15	22	ECK4300,JW4272,yjhS	ggtcttcatcaggcgCgttcgtcagtcctct	GTGACCGGTACGCTGAACCGTAATATCCCGTGCTTAAATCGTCCGGGTCTT	G	0.02	0.03	0.14	0.56	0.26
nanC	4537663	-139	N-acetylnuraminic acid outer membrane channel protein	SENSE	5.134	1593	796.5	2	24	Intergenic	ttttcacaggagaccTtatacaaaaaaatat	TATTTAATCTGGATCTCTGTTTATTTAAATAATGTGAAAAGAGATTTTTCA	T	0.06	0.08	0.25	0.46	0.15
nanC	4537704	-180	N-acetylnuraminic acid outer membrane channel protein	SENSE	5.134	766	383	2	29	Intergenic	taatctggatctctgTttatttaaataatgt	ATTCAAATCAATTAAACATCAGAAGAGATTTTATACTCAGGTATTTAATCT	T	0.15	0.04	0.07	0.26	0.47
yjiS	4570323	385	hypothetical protein	SENSE	21.735	1910	95.5	20	75	Intergenic	ttatagtatcgacctGaaaaaatagttgttg	GTTGTGATTAATAGATGGTTGATATCATTTTTATCTAAAATTGATTTATAG	A	0.32	0.05	0.21	0.2	0.22
mcrC	4572692	2243	5-methylcytosine-specific restriction enzyme McrBC%2C subunit McrC	ANTI	11.601	633	126.6	5	17	Intergenic	ttgccaggacgaggtCgtcgactcatcacct	GACTTTACCAGTGATGAAGGCAAAGAGGGCGTCGGACCAGATTCGTTGCCA	G	0.01	0.03	0.21	0.4	0.35
bglJ	4602586	0.6	bgl operon transcriptional activator	ANTI	2.561	673	61.1818	11	36	ECK4356,JW5955,yjjR	cggtcggtcgcctgaCgtacaccatttaatg	GGGCTTAACGTCCGGCTTTGGTTAATGTACCACTGATTGTTCAGTCGGTCG	G	0.02	0.05	0.17	0.44	0.33
fhuF	4603263	0.54	ferric iron reductase involved in ferric hydroximate transport	SENSE	63.929	1114	55.7	20	34	ECK4357,JW4331,yjjS	tgtttctgggtcgatGtgtgtgaagataaaa	CCGGAACATTTCCATGCTGAGTTTCACGAAACCGGACGCGTCGCCTGTTTC	T	0.03	0.11	0.5	0.23	0.13
rsmC	4604569	123	16S rRNA m(2)G1207 methyltransferase%2C SAM-dependent	SENSE	9.649	694	231.333	3	15	Intergenic	tggcatctgcccccgCatgcataccaaacct	ACGTTAGCCCTTCGTAGGCCAGATAAGACGCGCCAGCGTCGCATCTGGCAT	A	0.05	0.04	0.18	0.37	0.37
yjjJ	4620406	0.46	putative protein kinase	SENSE	23.544	655	109.167	6	13	ECK4377,JW4348	ttctgcgggcggcgaGcagccaaaatttacc	CGAACAGCTGGCAAGTGATGCACTGGCAGGAGAAATTGTGGGTTCTTCTGC	C	0.02	0.02	0.32	0.29	0.36
rob	4633186	0.17	right oriC-binding transcriptional activator%2C AraC family	SENSE	35.839	807	57.6429	14	29	cbpB,ECK4388,JW4359,robA	gtcactggccatgctAttggcgcgtatattc	AAAGCAGGTTATTCCAAGTGGCACTTACAGAGAATGTTTAAAGATGTCACT	T	0.06	0.07	0.39	0.29	0.2
rob	4633340	-7	right oriC-binding transcriptional activator%2C AraC family	SENSE	35.839	1116	1116	1	18	Intergenic	gttgaaaggatgaggAtattttatggatcag	AGCAAAAAATGCTATTATCCAATTACCTGATGTCAGGTGCTCGTTGTTGAA	T	0.08	0.08	0.23	0.34	0.26
creC	4635066	0.24	sensory histidine kinase in two-component regulatory system with CreB or PhoB%2C regulator of the CreBC regulon	SENSE	11.859	688	172	4	12	ECK4391,JW4362,phoM	agccgttggacaggaTtattcgcgctggaat	TATGACCGATGCGCAGGGCAAAGTATTGTTCGATTCGGCAAATAAAGCCGT	T	0.05	0.18	0.43	0.14	0.19
yjjY	4638698	133	hypothetical protein	ANTI	96.554	5541	923.5	6	56	Intergenic	tgatgcaactagttgGattattaaaataatg	AAAAATAAATCTCGACAATTGGATTCACCACGTTTATTAGTTGTATGATGC	A	0.94	0.04	0.01	0	0
yjjY	4638699	134	hypothetical protein	ANTI	96.554	968	193.6	5	79	Intergenic	atgatgcaactagttGgattattaaaataat	AAAAAATAAATCTCGACAATTGGATTCACCACGTTTATTAGTTGTATGATG	G	0.98	0.01	0	0	0
yjjY	4638702	137	hypothetical protein	ANTI	96.554	1544	386	4	74	Intergenic	tgtatgatgcaactaGttggattattaaaat	TATAAAAAATAAATCTCGACAATTGGATTCACCACGTTTATTAGTTGTATG	T	0.99	0	0	0.01	0

## Sheet: WT_unique
Gene	Pause_Location	Gene_Offset	Description	Sense	Expression	Count	Score	Median	Mean	Gene Pause	Logo	RNA	(+1)	short	16s	17s	18s	long
thrL	296	41	thr operon leader peptide	SENSE	3414.89	1170	55.7143	21	90	Intergenic	cccgcacctgacagtGcgggctttttttttc	CAGGTAACGGTGCGGGCTGACGCGTACAGGAAACACAGAAAAAAGCCCGCA	C	0.04	0.03	0.15	0.5	0.28
sokC	16989	0.69	NA	SENSE	1819.93	936	117	8	36	ECK0019,JWR0224,sof	ggttgatggtaaaatAtcactcggggctttt	TCAGTAAGAGGCACTCTACATGTGTTCAGCATATAGGAGGCCTCGGGTTGA	T	0.04	0.03	0.28	0.4	0.25
sokC	16996	0.81	NA	SENSE	1819.93	758	94.75	8	37	ECK0019,JWR0224,sof	ggtaaaatatcactcGgggcttttctctatc	GAGGCACTCTACATGTGTTCAGCATATAGGAGGCCTCGGGTTGATGGTAAA	G	0.15	0.05	0.16	0.46	0.18
ribF	21748	0.36	bifunctional riboflavin kinase/FAD synthetase	SENSE	47.809	883	80.2727	11	27	ECK0026,JW0023,yaaC	cgatcttctggtgaaGcatttgcgcgtaaaa	TTTCGACAGGCGTTTCGCGGCGTTAACCGCGCAAAATTTCATCAGCGATCT	C	0.12	0.14	0.2	0.47	0.07
ribF	21892	0.52	bifunctional riboflavin kinase/FAD synthetase	SENSE	47.809	607	50.5833	12	42	ECK0026,JW0023,yaaC	ttgcgaaggtggcgtGcgcatcagcagcacc	AGCTGGCATGGAATACGGCTTCGATATCACCAGTACGCAAACTTTTTGCGA	C	0.03	0.07	0.2	0.23	0.46
ribF	21970	0.6	bifunctional riboflavin kinase/FAD synthetase	SENSE	47.809	995	82.9167	12	43	ECK0026,JW0023,yaaC	tttactggggcacccGtttgccatctccggg	CGTGCGTCAGGCCCTTGCGGATGACAATCTGGCTCTGGCAGAGAGTTTACT	T	0.05	0.07	0.41	0.28	0.18
ileS	22401	0	isoleucyl-tRNA synthetase	SENSE	25.983	687	52.8462	13	36	ECK0027,ilvS,JW0024	atctgatgagtgactAtaaatcaaccctgaa	CGGCTTAAGCCTGTTATGTAATCAAACCGAAATACGGAACCGAGAATCTGA	T	0.26	0.14	0.21	0.22	0.16
dapB	28322	-52	dihydrodipicolinate reductase	SENSE	8.505	1146	382	3	8	Intergenic	ctggcggcgtagcgaTgcgctggttactctg	ATCCCTCCCTGTTTATCATTAATTTCTAATTATCAGCGTTTTTGGCTGGCG	G	0.01	0.05	0.12	0.27	0.56
surA	53628	0.84	peptidyl-prolyl cis-trans isomerase (PPIase)	SENSE	35.521	778	70.7273	11	20	ECK0054,JW0052	cgtgacgccctgactCgcctgaacaaaggtc	GGCGATCTCGGCTGGGCTACACCAGATATTTTCGATCCGGCCTTCCGTGAC	G	0.02	0.06	0.31	0.35	0.26
surA	54565	0.11	peptidyl-prolyl cis-trans isomerase (PPIase)	SENSE	35.521	951	63.4	15	35	ECK0054,JW0052	cgttgatggattaatGcagtcggtaaaactg	TAAAGTCGCAGCCGTCGTCAATAACGGCGTCGTGCTGGAAAGCGACGTTGA	C	0.09	0.11	0.24	0.34	0.22
rapA	63305	-41	NA	SENSE	9.238	922	115.25	8	53	Intergenic	taagcacggtagcggGtggttattgcctgca	ATAGCGCCCTTTCCATTCCTGGACCTGAATAACACCACTACCTCATAAGCA	T	0.8	0.1	0.06	0.02	0.01
setA	78601	0.83	broad specificity sugar efflux system	SENSE	12.398	875	291.667	3	11	ECK0072,JW0069,yabM	gggtattgggatgctAtggtttcaggattta	GATGACGCTGCAACTTTTTAACGCTGTATTTATCGGCATTGTTGCGGGTAT	T	0.06	0.07	0.45	0.15	0.27
cra	89090	58	DNA-binding transcriptional repressor-activator for carbon metabolism	SENSE	33.088	963	137.571	7	17	Intergenic	cgtagagtacgggacTggacatcaatatgct	TAAGCCGCGAACAAAAATACGCGCCAGGTGAATTTCCCTCTGGCGCGTAGA	G	0.02	0.02	0.08	0.33	0.55
mraZ	89537	-97	RsmH methytransferase inhibitor	SENSE	143.49	700	50	14	41	Intergenic	gttttttacctcggtAtgccttgtgactggc	GTTGGACGTAAAATAAACAACGCTGATATTAGCCGTAAACATCGGGTTTTT	T	0.12	0.15	0.29	0.3	0.14
ftsW	99328	0.74	lipid II flippase%3B integral membrane protein involved in stabilizing FstZ ring during cell division	SENSE	31.875	889	80.8182	11	23	ECK0090,JW0087	gcgaagaactggggtAtgtcggtgtggtgct	AGTATCTGCCGGAAGCGCACACTGACTTTATTTTCGCCATTATCGGCGAAG	T	0.02	0.03	0.41	0.34	0.2
murG	99718	0.07	N-acetylglucosaminyl transferase	SENSE	34.145	1041	74.3571	14	25	ECK0091,JW0088	cccgggactggcggtTgcgcaccatctaatg	AAAGCGATTAATGGTGATGGCAGGCGGAACCGGTGGACATGTATTCCCGGG	G	0.01	0.02	0.16	0.19	0.62
murC	100957	0.13	UDP-N-acetylmuramate:L-alanine ligase	SENSE	27.426	626	52.1667	12	19	ECK0092,JW0089	ttaatgaatctgggtGcgacgatttatttca	CAGATCAGTGGTTCCGATTTAGCGCCAAATCCGGTCACGCAGCAGTTAATG	C	0.34	0.04	0.21	0.28	0.12
ftsQ	103531	0.45	divisome assembly protein%2C membrane anchored protein involved in growth of wall at septum	SENSE	52.746	927	57.9375	16	32	ECK0094,JW0091	ttcatctggttgaatAtgtgccgattgcgcg	TTAAGCAGGTGAGCGTCAGAAAGCAGTGGCCTGATGAATTGAAGATTCATC	T	0.04	0.08	0.3	0.42	0.16
lpxC	107535	61	UDP-3-O-acyl N-acetylglucosamine deacetylase	SENSE	155.67	1449	65.8636	22	58	Intergenic	tctctccggccaggtGaaccagtcgtttttt	CGACATTTATACTGTCGTATAAAATTCGACTGGCAAATCTGGCACTCTCTC	A	0.29	0.1	0.29	0.21	0.11
secA	108273	-6	preprotein translocase subunit%2C ATPase	SENSE	24.835	1920	106.667	18	33	Intergenic	cggggcgtttgagatTttattatgctaatca	CCTAACAACAATAAACCTTTACTTCATTTTATTAACTCCGCAACGCGGGGC	T	0.03	0.01	0.29	0.47	0.2
yacG	111796	0.25	DNA gyrase inhibitor	SENSE	469.927	647	215.667	3	12	ECK0101,JW5008	cgggaaaacggtggtGtggggtgaaatcagc	AGGAGTAAAAATGTCAGAAACTATTACGGTGAATTGCCCAACCTGCGGGAA	T	0	0.16	0.2	0.36	0.28
hpt	141915	0.9	hypoxanthine phosphoribosyltransferase	ANTI	22.406	2469	823	3	20	ECK0124,JW5009	agatgacggtaacgcTgtgcgtaatcaatgc	CTTCACACTTACTCGTCCAGCAGAATCACTTTGCCGATATACGGCAGATGA	G	0.01	0.09	0.13	0.09	0.68
folK	157304	0.89	2-amino-4-hydroxy-6-hydroxymethyldihyropteridine pyrophosphokinase	SENSE	47.33	707	88.375	8	21	ECK0141,JW0138	tcctgatggggagatGttgcgtcaaatctta	ATTTATGCTGTGGCCGCTGTTTGAAATCGCGCCGGAGTTGGTGTTTCCTGA	T	0.02	0.06	0.21	0.17	0.54
fhuB	173492	48	fused iron-hydroxamate transporter subunits of ABC superfamily: membrane components	ANTI	6.377	1036	518	2	12	Intergenic	gggcatccgttgtcgCgtaaacgctttatcc	TTCGGGGCCGTTTGTAGGCCCGATAAGACGCGCCAGCGTCGCATCGGGCAT	G	0.01	0.04	0.3	0.35	0.29
yaeI	184964	0.13	phosphodiesterase with model substrate bis-pNPP	SENSE	18.797	1025	128.125	8	24	ECK0163,JW5014	tggtttgaattaatcCgtcaccgcctcgcct	GCCACGAGCTCAGGTTTCGGTTATATGCATTACTGTGAGCCAGGCTGGTTT	G	0.05	0.04	0.2	0.25	0.46
tsf	190782	-75	protein chain elongation factor EF-Ts	SENSE	42.794	1507	55.8148	27	53	Intergenic	ttggttagggggcctGcatatggcccccttt	CGAAATATGAAGGGGGAGAGCCCTTATAGACCAGGTAGTACACGTTTGGTT	C	0.08	0.08	0.19	0.5	0.16
dxr	193486	-35	1-deoxy-D-xylulose 5-phosphate reductoisomerase	SENSE	13.317	1120	93.3333	12	32	Intergenic	atcggctggcggcgtTttgctttttattctg	CTGATTTCTTGAACGACAAAAACGCCGCTCAGTAGATCCTTGCGGATCGGC	T	0.01	0.1	0.26	0.25	0.38
ispU	194818	-85	undecaprenyl pyrophosphate synthase	SENSE	37.594	600	75	8	28	Intergenic	gctttataaggtcagAtatgccgtggtttta	AGGGCTTCAGTGATATAGTCTGCGCCATCTGATCGTAAGTAGTTGGCTTTA	T	0.09	0.07	0.28	0.35	0.21
ispU	194830	-73	undecaprenyl pyrophosphate synthase	SENSE	37.594	606	75.75	8	28	Intergenic	cagatatgccgtggtTttacacggctttttt	ATATAGTCTGCGCCATCTGATCGTAAGTAGTTGGCTTTATAAGGTCAGATA	T	0.18	0.09	0.21	0.27	0.25
ispU	194836	-67	undecaprenyl pyrophosphate synthase	SENSE	37.594	736	92	8	27	Intergenic	tgccgtggttttacaCggcttttttttgtat	TCTGCGCCATCTGATCGTAAGTAGTTGGCTTTATAAGGTCAGATATGCCGT	G	0.03	0.04	0.26	0.29	0.39
ispU	195496	0.78	undecaprenyl pyrophosphate synthase	SENSE	37.594	904	90.4	10	23	ECK0173,JW0169,rth,uppS,yaeS	taggactgggggggaGcatcgcattagtaac	CCAGCATGTCTGTATGCATGAACTGGCCCCTGTAGATTTAGTAATTAGGAC	C	0.15	0.06	0.25	0.4	0.14
rseP	196915	0.27	inner membrane zinc RIP metalloprotease%3B RpoE activator%2C by degrading RseA%3B cleaved signal peptide endoprotease	SENSE	47.893	652	65.2	10	36	ecfE,ECK0175,JW0171,yaeL	gtttttattattggtGtgcctggcgtacgtc	GGTCCGGTTGCAAACTTCATTTTTGCTATCTTTGCCTACTGGCTGGTTTTT	T	0.08	0.11	0.26	0.38	0.17
skp	200470	-12	periplasmic chaperone	SENSE	64.966	1057	55.6316	19	34	Intergenic	tgcaaatgggatggtAaggagtttattgtga	ATCAATATAAGATCGCCGGGCCACGCAAAGAACTGCACCCTCCGGTGCAAA	A	0.11	0.07	0.28	0.28	0.26
fabZ	202181	0.18	(3R)-hydroxymyristol acyl carrier protein dehydratase	SENSE	72.16	790	60.7692	13	28	ECK0179,JW0175,sabA,sefA,sfhC,yaeA	gttcttactggtggaTcgcgtgctggatttt	TCTGCAGATTGAAGAGATTTTAGAACTTCTGCCGCACCGTTTCCCGTTCTT	C	0.08	0.16	0.45	0.2	0.11
lpxA	202806	0.31	UDP-N-acetylglucosamine acetyltransferase	SENSE	40.042	709	59.0833	12	22	ECK0180,JW0176	gctggcgaaccgaccCgtgtggaaatcggcg	TATCAGTTCGCCTCCATCGGCGAAGTTAACCAGGATCTGAAATATGCTGGC	G	0	0.01	0.33	0.37	0.28
lpxB	204342	0.87	tetraacyldisaccharide-1-P synthase	SENSE	38.007	784	87.1111	9	19	ECK0181,JW0177,pgsB	tattgcaggaagagtGtgagccgcaaaaact	TCTCGCTGCCAAATCTGCTGGCGGGCAGAGAGTTAGTCAAAGAATTATTGC	T	0.21	0.04	0.21	0.44	0.09
dnaE	208504	0.97	DNA polymerase III alpha subunit	SENSE	17.511	1777	84.619	21	53	ECK0183,JW0179,polC,sdgC	gcggatgcacgcgcgCggttgcgttttggcg	CCCCACCGCTCTGGGACAATTCCAGTACATCTCTACTATCAGAGGGCGGAT	G	0.01	0.04	0.15	0.23	0.57
mltD	233761	0.14	putative membrane-bound lytic murein transglycosylase D	SENSE	31.267	677	75.2222	9	45	dniR,ECK0211,JW5018,yafG	ggctttcattggcgaCgagctaaagatggga	ATGGATGGACGATGGGACGTCTATCGCGCCAGATGGTGACTTGTGGGCTTT	G	0	0.01	0.15	0.42	0.42
pepD	254094	165	aminoacyl-histidine dipeptidase (peptidase D)	SENSE	15.654	912	76	12	27	Intergenic	cgcgctattttcctgTtgctgttgctccagc	ACGTTCAATCTGGTGATGGAACATTCGCCGCTGCGATTTCAGCGCCGCGCT	T	0.03	0.14	0.2	0.19	0.44
pepD	255721	-5	aminoacyl-histidine dipeptidase (peptidase D)	SENSE	15.654	691	115.167	6	22	Intergenic	gatcgacaaggagacTtaacgtgtctgaact	AACATTTTCTGCTAACCCTGTGACCTGCAATACTGTTTTGCGGGTGATCGA	T	0.06	0.06	0.17	0.26	0.46
proB	259654	0.04	gamma-glutamate kinase	SENSE	28.321	906	60.4	15	38	ECK0243,JW0232,pro	aaactcggcaccagtGtgctaacaggcggat	ATTGAATGGCAGAGAATCATGAGTGACAGCCAGACGCTGGTGGTAAAACTC	T	0.01	0.04	0.2	0.51	0.24
yagL	292387	57	CP4-6 prophage%3B DNA-binding protein	SENSE	4.779	875	218.75	4	9	Intergenic	caggctggggctaccTtcgtctcaaatttag	TTAATTCCAGAAGCTAATTGCAGAGTAACTTTTTAACAGCCATCACAGGCT	T	0.12	0.31	0.49	0.07	0.01
yahM	344490	-138	hypothetical protein	SENSE	371.449	612	612	1	19	Intergenic	catgtttgtgtggggTcttttctgtatctta	TGAATGTGTTGGTTGACATTCATATGAAAAAAATCATAATTCCATCATGTT	C	0.99	0	0	0	0
lacZ	365555	-26	beta-D-galactosidase	SENSE	170.872	1967	85.5217	23	119	Intergenic	tggaattgtgagcggAtaacaatttcacaca	GGCACCCCAGGCTTTACACTTTATGCTTCCGGCTCGTATGTTGTGTGGAAT	T	0.96	0.01	0.02	0.01	0
frmB	376912	0.82	S-formylglutathione hydrolase	ANTI	4.211	914	228.5	4	12	ECK0352,JW0346,yaiM	atttggagtccgcagCtgttctgcgtaaaaa	ACGGATTAACGTCTTGATATTCATCTCCTGGCAGATCTTTTCAAGATTTGG	T	0.21	0.11	0.27	0.3	0.11
ddlA	399422	0.66	D-alanine-D-alanine ligase A	ANTI	8.664	744	62	12	24	ECK0376,JW0372	gatctctccacaggtGctggcttgcggattg	GTCAATGTACTTGGTGTCGTAGGCATAGAAATCGCTGGTGAGTACGATCTC	C	0.17	0.22	0.38	0.16	0.07
yaiI	405006	0.04	conserved protein%2C UPF0178 family%2C downregulated by beryllium	SENSE	24.327	1383	1383	1	9	ECK0382,JW0378	acaatttgggtggatGccgacgcgtgtccca	AAGCGCGACACAATAGAGGATTACCCAACAAAGGATGACTTTATGACAATT	C	0.26	0.05	0.26	0.35	0.08
aroL	405567	-62	shikimate kinase II	SENSE	32.503	695	53.4615	13	42	Intergenic	tactagtttgatggtAtgatcgctattctca	GAGATTTTCACTTTAAGTGGAATTTTTTCTTTACAATCGAAATTGTACTAG	T	0.31	0.08	0.19	0.24	0.18
araJ	411668	0.03	arabinose-inducible predicted transporter%2C MFS family	SENSE	8.563	644	128.8	5	13	ECK0390,JW0386	tggctctgggcacgtTtggtttggggatggc	GTTCTGGTGGTTGTGATGGTGGTATGAAAAAAGTCATTTTATCTTTGGCTC	T	0.01	0.09	0.23	0.36	0.3
yajC	426572	0.18	SecYEG protein translocase auxillary subunit	SENSE	118.542	718	51.2857	14	31	ECK0401,JW0397	cgcaaggtagcccgaTgtctttgattttgat	TGAGCTTTTTTATTTCTGATGCGGTAGCGGCAACGGGTGCACCGGCGCAAG	G	0.05	0.01	0.06	0.24	0.65
tsx	431303	-66	nucleoside channel%2C receptor of phage T6 and colicin K	SENSE	88.426	721	103	7	41	Intergenic	ctcctctgtatacgaAatatttagaaacgca	TGTGAAACGAAACATATTTTTGTGAGCAATGATTTTTATAATAGGCTCCTC	A	0.99	0.01	0	0	0
yajI	431401	135	putative lipoprotein	SENSE	2.798	610	610	1	19	Intergenic	cccgcccgaatgtgtGtaaacgtgaacgcaa	GATTGATAGTAAAAGTTTGCAACAAGGGCGAAAGTCAGTACAATCCCCGCC	T	0.07	0.05	0.09	0.5	0.3
yajO	437306	0.05	2-carboxybenzaldehyde reductase	SENSE	10.311	818	163.6	5	14	ECK0413,JW0409	ttcccgactttgcctCggctgtatgaccttt	TGGCAGCATGCAATACAACCCCTTAGGAAAAACCGACCTTCGCGTTTCCCG	G	0.02	0.01	0.04	0.41	0.52
yajO	437411	-52	2-carboxybenzaldehyde reductase	SENSE	10.311	991	330.333	3	7	Intergenic	tggggtgaacgaatgCagccgcagcacatgc	GGCGGCAAACGAGTGAAGCCCCAGGAGCTTACATAAGTAAGTGACTGGGGT	A	0.02	0.03	0.34	0.22	0.39
dxs	437600	0.97	1-deoxyxylulose-5-phosphate synthase%2C thiamine-requiring%2C FAD-requiring	ANTI	19.885	791	791	1	7	ECK0414,JW0410,yajP	aggccgagttcggcgCgcatttcttcctgag	TATGCCAGCCAGGCCTTGATTTTGGCTTCCATACCAGCGGCATCGAGGCCG	G	0.01	0.06	0.18	0.29	0.46
ampG	452519	0.17	muropeptide transporter	SENSE	29.66	1067	76.2143	14	44	ECK0427,JW0423	ggcggcgcggttggcTgctcgccacgcaaat	TCTGGTCACCGCTGATGGACCGCTACACGCCTCCATTTTTTGGGCGGCGGC	G	0.01	0.03	0.22	0.17	0.58
ampG	452596	0.12	muropeptide transporter	SENSE	29.66	795	66.25	12	53	ECK0427,JW0423	tctggtaggccaggcTtacgtttttaaattc	GATGACGGTCGAGAATATCGATCTCAAAACCATTGGTTTCTTCTCTCTGGT	T	0.05	0.11	0.46	0.23	0.15
ampG	452686	0.06	muropeptide transporter	SENSE	29.66	614	51.1667	12	55	ECK0427,JW0423	ttccgggctaccgctCgccctgacatccggt	TTTTCAACAGCCGCGTTCAGCCATATTGCTGATCCTGGGTTTTGCTTCCGG	G	0	0.01	0.08	0.22	0.69
ampG	452693	0.05	muropeptide transporter	SENSE	29.66	765	63.75	12	58	ECK0427,JW0423	gttttgcttccgggcTaccgctcgccctgac	TACGTATTTTTCAACAGCCGCGTTCAGCCATATTGCTGATCCTGGGTTTTG	A	0.03	0.04	0.21	0.29	0.44
ppiD	461158	0.01	periplasmic folding chaperone%2C has an inactive PPIase domain	SENSE	23.504	1294	61.619	21	47	ECK0435,JW0431,ybaU	tggacagcttacgcaCggctgcaaacagtct	CGTGAGGTACACAGTCATCTACAGCGGAGTGTTGTTACACCATGATGGACA	G	0.01	0.03	0.24	0.19	0.53
maa	479104	0.07	maltose O-acetyltransferase	SENSE	140.638	2154	59.8333	36	92	ECK0453,JW0448,ylaD	gattgctggtgagttGtatcgctcggcagat	TTTCAGCAACCGGAGGTCAGTAATGAGCACAGAAAAAGAAAAGATGATTGC	T	0.09	0.05	0.33	0.36	0.16
acrR	485029	0.07	DNA-binding transcriptional repressor	ANTI	12.474	603	75.375	8	17	ECK0458,JW0453,ybaH	agccacatcgaggatGtgttggcgcgtttct	GCCCAGCGAGGTGGATGATACCCCCTGCTGTGAGAAAAGACGTAGAGCCAC	T	0.05	0.14	0.28	0.37	0.17
ybaQ	507897	114	putative DNA-binding transcriptional regulator	SENSE	36.678	916	916	0	6	Intergenic	aggcctacaaacttgTgcctgaaccgtaggc	GGCATCCGAGCACCATTGCCTGATGCGACGCTTACCCGTCTTATCAGGCCT	G	0.01	0.09	0.16	0.22	0.52
copA	507998	101	copper transporter	ANTI	1.906	1083	1083	0	10	Intergenic	aggcctacaaacctgTgcctgaaccgtaggc	GGCATCCGAGCACCATTGCCTGATGCGACGCTTACGCGTCTTATCAGGCCT	G	0.04	0.13	0.19	0.37	0.28
lpxH	552419	22	UDP-2%2C3-diacylglucosamine pyrophosphatase	SENSE	17.487	2742	304.667	9	18	Intergenic	cgcaactttgctgatTtcacagccacgcaac	ACGGCGGATGACGTTGAGCTGATTCATTTTCCGTTTTAAAAAACCCGCAAC	T	0.11	0.08	0.24	0.22	0.36
intD	564076	0.97	DLP12 prophage%3B predicted integrase	ANTI	11.306	2245	62.3611	36	123	ECK0530,int,JW0525	taatttcagagtgggAcatatttgggacatt	CGCGCCATTACAATTCAATCAGTTACGCCTTCTTTATATCCTCCATAATTT	C	0.35	0.11	0.25	0.16	0.13
ybcM	570866	0.24	DLP12 prophage%3B predicted DNA-binding transcriptional regulator	SENSE	8.359	628	628	1	5	ECK0537,JW0534	tttccttgtggttatGaattttatattgaga	TGGGAGACGCATACTTTAACTGTTGATAATAATCAAATAATATTATTTCCT	A	0.23	0.06	0.7	0.01	0
quuD	573605	43	DLP12 prophage%3B predicted antitermination protein	ANTI	3.625	2275	175	13	42	Intergenic	atttttgggggcgtcTcaacgccccattttt	ACCTTGCTTCTAACTATATAAACCTTCTGTTATATATTACCCTTTATTTTT	C	0.34	0.22	0.09	0.14	0.2
quuD	573606	44	DLP12 prophage%3B predicted antitermination protein	ANTI	3.625	907	69.7692	13	49	Intergenic	tatttttgggggcgtCtcaacgccccatttt	AACCTTGCTTCTAACTATATAAACCTTCTGTTATATATTACCCTTTATTTT	T	0.5	0.08	0.15	0.16	0.11
insH1	573764	196	IS5 transposase and trans-activator	SENSE	298.06	1209	75.5625	16	72	Intergenic	tgctgtaggtctggtTtaccagttctaatct	TCGCACCTTCCCTAAAGCACTCGGTGTAAGCACTGATGACATCGTTGCTGT	T	0.03	0.1	0.34	0.36	0.17
insH1	573775	185	IS5 transposase and trans-activator	SENSE	298.06	795	61.1538	13	71	Intergenic	gatgacatcgttgctGtaggtctggtttacc	TCCCCGCTTATTCGCACCTTCCCTAAAGCACTCGGTGTAAGCACTGATGAC	T	0.07	0.11	0.33	0.38	0.12
insH1	573787	173	IS5 transposase and trans-activator	SENSE	298.06	795	99.375	8	69	Intergenic	ggtgtaagcactgatGacatcgttgctgtag	CCGAGAAGAATTTCCCCGCTTATTCGCACCTTCCCTAAAGCACTCGGTGTA	A	0.09	0.09	0.42	0.27	0.14
insH1	573799	161	IS5 transposase and trans-activator	SENSE	298.06	1272	1272	0	60	Intergenic	cctaaagcactcggtGtaagcactgatgaca	TGACTGAGTCAGCCGAGAAGAATTTCCCCGCTTATTCGCACCTTCCCTAAA	T	0.15	0.08	0.35	0.16	0.26
insH1	575000	-24	IS5 transposase and trans-activator	SENSE	298.06	620	310	2	57	Intergenic	tcactaaggaaggtgCgaacaagtccctgat	CTACTTTCGTTGATTACAAAATCAACCTGCTTGACAAAAATGACTTCACTA	G	0.01	0.01	0.03	0.33	0.62
insH1	575001	-25	IS5 transposase and trans-activator	SENSE	298.06	1283	320.75	4	54	Intergenic	ttcactaaggaaggtGcgaacaagtccctga	TCTACTTTCGTTGATTACAAAATCAACCTGCTTGACAAAAATGACTTCACT	C	0.04	0.05	0.27	0.4	0.23
insH1	575088	-112	IS5 transposase and trans-activator	SENSE	298.06	1985	70.8929	28	81	Intergenic	tatgttgatgtaggtGcaacctattacttca	AAAGGTAAGGATCTTGGAGTATGGGGCGATCAGGACTTAGTCAAATATGTT	C	0.48	0.07	0.19	0.15	0.11
essD	576463	-158	NA	SENSE	59.1	1011	1011	1	27	Intergenic	taagagtggttacttCgtcacacagcttaaa	AATATCATTTAGTGGTTTACGTACGTAAAAAATTGGTTATGCTGTTAAGAG	G	1	0	0	0	0
appY	583625	0.96	DNA-binding global transcriptional activator%3B DLP12 prophage	ANTI	13.147	767	85.2222	9	26	ECK0556,JW0553	ttgtttattccatctGtgacgccgattattt	ATTAACATGTAGACAACTTGTAATAAACATTATCAGTCAATTGTTTTGTTT	T	0.12	0.17	0.23	0.28	0.2
appY	583720	67	DNA-binding global transcriptional activator%3B DLP12 prophage	ANTI	13.147	621	88.7143	7	20	Intergenic	attaatggttccagaAtatcacatcaaaaaa	TCAATTATAGTATGTATAAAATAGGCGACAGCAACCCAATTACAAATTAAT	T	0.21	0.2	0.28	0.22	0.08
ompT	584817	0.04	DLP12 prophage%3B outer membrane protease VII (outer membrane protein 3b)	SENSE	47.085	719	79.8889	9	34	ECK0557,JW0554	gtcctgacaacccctAttgcgatcagctctt	ACGATTGAATGGAGAACTTTTATGCGGGCGAAACTTCTGGGAATAGTCCTG	T	0.06	0.1	0.41	0.26	0.16
ahpF	638901	-75	alkyl hydroperoxide reductase%2C F52a subunit%2C FAD/NAD(P)-binding	SENSE	17.933	801	53.4	15	32	Intergenic	cgattttcttccccgCaccatgatgcaagct	GAAATACTTCGGAAATTCACCTAATTCTTCGGGTGCTGCGGCACCCGATTT	A	0.05	0.12	0.43	0.29	0.1
cspE	656485	-30	DNA-binding transcriptional repressor	SENSE	3139.16	1178	90.6154	13	120	Intergenic	accgacacagcatttGtgtctatttttcatg	GTAAAGTTACACTGGACAAAGCGTACCACAATTGGTGTACTGGTAACCGAC	T	0.99	0	0	0.01	0.01
cspE	656486	-29	DNA-binding transcriptional repressor	SENSE	3139.16	1321	94.3571	14	120	Intergenic	ccgacacagcatttgTgtctatttttcatgt	TAAAGTTACACTGGACAAAGCGTACCACAATTGGTGTACTGGTAACCGACA	G	0.98	0.02	0	0	0
cspE	656508	-7	DNA-binding transcriptional repressor	SENSE	3139.16	2058	54.1579	38	136	Intergenic	ttttcatgtaaaggtAattttgatgtctaag	TACCACAATTGGTGTACTGGTAACCGACACAGCATTTGTGTCTATTTTTCA	A	0.16	0.05	0.24	0.42	0.14
chiP	707812	0.18	chitoporin%2C uptake of chitosugars	SENSE	25.685	1028	64.25	16	43	ECK0669,JW0667,ybfM	ggttatgctgctgatAtgttcggccttgata	AACCTTTCTCACTCCACCTGGAATGCCAACCTCGATTTTCAGTCCGGTTAT	T	0.04	0.08	0.56	0.22	0.11
sucC	762118	-119	succinyl-CoA synthetase%2C beta subunit	SENSE	44.605	1819	113.688	16	48	Intergenic	ccgacaagcgatgccTgatgtgacgtttaac	CTACGGGACCACCAATGTAGGTCGGATAAGGCGCAAGCGCCGCATCCGACA	G	0.06	0.1	0.35	0.38	0.12
ybgC	774049	0.18	acyl-CoA thioesterase%2C involved in phospholipid metabolism	SENSE	89.286	695	63.1818	11	35	ECK0725,JW0726	tggtgtggtgtaccaCgccagttacgtcgct	GTTTCGATGGCCGGTTCGCGTCTACTATGAAGATACCGATGCCGGTGGTGT	G	0.04	0.06	0.2	0.33	0.36
ybgC	774144	0.42	acyl-CoA thioesterase%2C involved in phospholipid metabolism	SENSE	89.286	725	60.4167	12	34	ECK0725,JW0726	ctgaacgcgttgcctTtgtggtacgtaaaat	CAGAGATGCTGCGTCATCATCACTTCAGTCAGCAGGCGCTGATGGCTGAAC	T	0.02	0.09	0.23	0.36	0.3
ybgF	778986	0.21	periplasmic TolA-binding protein	SENSE	36.676	703	78.1111	9	36	ECK0731,JW0732	gctcacagccagcttTtaacccaactccagc	GGCTCGGTCGAAGACCGCGTCACTCAACTTGAGCGTATTTCTAATGCTCAC	T	0.02	0.04	0.37	0.45	0.13
ybhA	797591	0.08	pyridoxal phosphate (PLP) phosphatase	ANTI	3.341	769	256.333	3	15	ECK0755,JW0749,modD	ctatcgatgaaggaaGcagggtctttttcgg	CGATGATTAATTGATAGCCTGCTTCGCGAGCGCGGGCCAGGGCTTCTATCG	C	0.24	0.11	0.12	0.29	0.24
ybhC	806445	0.05	acyl-CoA thioesterase%2C lipoprotein	SENSE	10.025	703	175.75	4	12	ECK0761,JW0755	tggcgtgacgctgacCgcctgtagctcaacc	TGTGAACACATTTTCAGTTTCCCGTCTGGCGCTGGCATTGGCTTTTGGCGT	G	0.01	0.01	0.1	0.23	0.66
ybhQ	823905	0.13	inner membrane protein	SENSE	84.317	727	55.9231	13	34	ECK0780,JW0774	taagttgctggcagaTtatgttgcatttact	GAGAAGCCATGAAGTGGCAACAACGTGTTCGTGTCGCAACGGGTCTAAGTT	T	0.31	0.2	0.25	0.1	0.13
ompX	849673	0	outer membrane protein X	SENSE	96.378	1155	50.2174	23	62	ECK0803,JW0799,ybiG	acatttgaggtggttAtgaaaaaaattgcat	CCCATTAATTTTTGATATATTTAAAACTTAGGACTTATTTGAATCACATTT	T	0.23	0.17	0.34	0.17	0.08
ybiP	851767	0.03	putative hydrolase%2C inner membrane	SENSE	11.863	890	68.4615	13	29	ECK0804,JW0800	ccgggtatttagcccGtggactgcgttctac	GTGGCATATGAATTTAACCCTCAAAGAATCGCTTGTTACCCGTAGCCGGGT	T	0.22	0.15	0.37	0.18	0.08
deoR	881647	0.41	DNA-binding transcriptional repressor	SENSE	29.298	654	109	6	16	ECK0830,JW0824,nucR	actgtggcaccaccaCgccgtggattattga	AACTGGCTGCGACGCTGGTAGAACCCGATCAGACCCTCTTTTTTGACTGTG	G	0.02	0.01	0.05	0.32	0.6
rlmC	897874	0.12	23S rRNA m(5)U747 methyltransferase%2C SAM-dependent	SENSE	7.763	750	250	3	9	ECK0850,JW0843,rumB,ybjF	cggttgaggaatggtGcgcgccggtgtcagg	TCTCCGCTAAAACCGCCGATCTTAAAAATCTGCTCGCCGACTTTCCGGTTG	C	0.03	0.1	0.49	0.24	0.14
cspD	921885	-72	inhibitor of DNA replication%2C cold shock protein homolog	SENSE	680.945	600	600	0	7	Intergenic	tagagttggcgaggtTttgaacagccccctc	TGTCAAATGCTTGACGGCTCGCCCTAATTCTCTAAATTGTATTTCTAGAGT	T	0.86	0.07	0.07	0	0
clpA	922483	-4	ATPase and specificity subunit of ClpA-ClpP ATP-dependent serine protease%2C chaperone activity	SENSE	28.52	814	62.6154	13	25	Intergenic	aaaattgggggaggtGcctatgctcaatcaa	GCATCCATTGCTGTGTACGCTAGAAAAAGCCTGAATGCAGGCATAAAAATT	C	0.04	0.02	0.23	0.46	0.26
infA	925791	-125	translation initiation factor IF-1	SENSE	691.91	1291	58.6818	22	56	Intergenic	ggtgcggcttagccgTgtgttttcggagtaa	AACGCCCATCGTTTATCTCACCGCTCCCTTATACGTTGCGCTTTTGGTGCG	G	0.04	0.07	0.22	0.32	0.35
lrp	931900	0.17	DNA-binding transcriptional dual regulator%2C leucine-binding	SENSE	46.751	668	74.2222	9	22	alsB,ECK0880,ihb,JW0872,livR,lrs,lss,lstR,mbf,oppI,rblA	tgcaaaaggatgggcGtatttctaacgtcga	CTGGCAAAGATCTCGACCGTATCGATCGTAACATTCTTAATGAGTTGCAAA	T	0.02	0.07	0.25	0.42	0.25
serC	956806	-70	3-phosphoserine/phosphohydroxythreonine aminotransferase	SENSE	14.357	617	308.5	2	13	Intergenic	aaccgatagccacagGaataatgtattacct	CCCTCAACGGTTTTACTCATTGCGATGTGTGTCACTGAATGATAAAACCGA	A	0.96	0.03	0	0	0
serC	956813	-63	3-phosphoserine/phosphohydroxythreonine aminotransferase	SENSE	14.357	973	486.5	2	12	Intergenic	agccacaggaataatGtattacctgtggtcg	CGGTTTTACTCATTGCGATGTGTGTCACTGAATGATAAAACCGATAGCCAC	T	0.64	0.05	0.08	0.09	0.14
ycbL	982942	0.11	putative metal-binding enzyme	SENSE	51.77	1021	78.5385	13	27	ECK0918,JW0910	tggtgtgaacaaaccCgtctggccgcactgg	CGTATTATTCCGGTCACCGCATTCTCCCAGAACTGTTCATTAATCTGGTGT	G	0.03	0.04	0.19	0.34	0.39
ycbL	983569	49	putative metal-binding enzyme	SENSE	51.77	605	100.833	6	28	Intergenic	tggatttctggcaaaGtgcgctttgtttatg	CCCGTCTGGTAAGGCACATAAAAAAGCCCGCTTTTAATGCTGGCCTGGATT	T	0.08	0.19	0.53	0.06	0.14
helD	1025689	0.97	DNA helicase IV	ANTI	3.835	1048	349.333	3	23	ECK0953,JW0945,srjB	ccacaaagggagaggGattctctttgttaaa	CTTACGGTTTTCTCGCCACCGGCACATCCAGATTTTTCAGTATTTCCACAA	A	0.02	0.02	0.18	0.18	0.59
helD	1025690	0.97	DNA helicase IV	ANTI	3.835	685	228.333	3	25	ECK0953,JW0945,srjB	tccacaaagggagagGgattctctttgttaa	TCTTACGGTTTTCTCGCCACCGGCACATCCAGATTTTTCAGTATTTCCACA	G	0.06	0.08	0.14	0.21	0.51
helD	1025691	0.97	DNA helicase IV	ANTI	3.835	625	208.333	3	25	ECK0953,JW0945,srjB	ttccacaaagggagaGggattctctttgtta	TTCTTACGGTTTTCTCGCCACCGGCACATCCAGATTTTTCAGTATTTCCAC	G	0.07	0.08	0.15	0.45	0.26
insB1	1049867	114	IS1 repressor TnpA	ANTI	41.553	1828	53.7647	34	110	Intergenic	tctgcgcgcctttccTacccgcagtatatag	AAGTCGTATTTCCAGAGGGGGATAGTTAACAATCTTATATTTCCCTCTGCG	A	0.02	0.01	0.24	0.3	0.44
insB1	1049903	150	IS1 repressor TnpA	ANTI	41.553	625	52.0833	12	78	Intergenic	ttccagagggggataGttaacaatcttatat	TAATTTGTATTTTGCTAAGATTTATCTTATGCTCACAAGTCGTATTTCCAG	T	0.07	0.02	0.17	0.45	0.29
insB1	1049906	153	IS1 repressor TnpA	ANTI	41.553	1025	85.4167	12	75	Intergenic	tatttccagagggggAtagttaacaatctta	CTTTAATTTGTATTTTGCTAAGATTTATCTTATGCTCACAAGTCGTATTTC	T	0.24	0.1	0.3	0.31	0.06
csgD	1102451	-32	DNA-binding transcriptional activator for csgBA	SENSE	10.341	727	121.167	6	16	Intergenic	gaggcagctgtcaggTgtgcgatcaataaaa	CACAGCAGTGCAACATCTGTCAGTACTTCTGGTGCTTCTATTTTAGAGGCA	G	0.02	0.07	0.35	0.22	0.35
bssS	1120181	-3	biofilm regulator	SENSE	504.458	830	51.875	16	47	Intergenic	acgaattagggggccAtgatggaaaaaaata	TTCAGATAAAAACGCATTGAACCTCGAATAACGTTGTCTAGTAACACGAAT	T	0.06	0.21	0.54	0.08	0.1
plsX	1147231	0.36	putative phosphate acyltransferase	SENSE	56.198	844	70.3333	12	31	ECK1076,JW5156	attgagcgtccggcgCtggtgacggtattac	GCGCTGATGGGGCTGGCAAAATTATTACTCAAGCCCCTGGAGGGGATTGAG	T	0.05	0.12	0.27	0.28	0.28
plsX	1147761	0.86	putative phosphate acyltransferase	SENSE	56.198	1160	68.2353	17	30	ECK1076,JW5156	gataaaaagtcatggTgcagccaatcagcga	CGACCAGTATAACGGCGCCTGTCTGTTAGGATTGCGCGGCACGGTGATAAA	G	0.98	0	0	0.01	0.01
icd	1194344	-2	NA	SENSE	27.982	597	66.3333	9	19	Intergenic	gctcgaaggagaggtGaatggaaagtaaagt	CGCAAACGCATATGCAACGTGGTGGCAGACGAGCAAACCAGTAGCGCTCGA	A	0.04	0.06	0.3	0.34	0.27
minE	1223317	185	cell division topological specificity factor	SENSE	231.845	909	454.5	2	8	Intergenic	atgtttatgcctggtTgagtaaataacctta	ACCTCCCCCTTTACACCTTAAGGCTGTTCCCACGCACAAAACAAAATGTTT	G	0.05	0.11	0.34	0.3	0.2
cvrA	1239512	46	putative cation/proton antiporter	ANTI	5.992	600	60	10	28	Intergenic	attgcaggctcaggcTgcgttcagcaaagca	GTTCAATTCAACATCAAATGAAGGTTAAATTATGGACGACAAACAATTGCA	G	0.02	0.06	0.15	0.51	0.26
dhaL	1248867	0.18	dihydroxyacetone kinase%2C C-terminal domain	SENSE	38.514	632	57.4545	11	20	dhaK2,ECK1187,JW5186,ptsD,ycgS	tggcgatgctgaccaCgggctaaatatgaac	TTTCAGCACCGAGAGCGAGTATCTTACCGGACTGGATCGCGAAATTGGCGA	G	0.01	0.07	0.3	0.46	0.16
dhaK	1250096	-35	dihydroxyacetone kinase%2C PTS-dependent%2C dihydroxyacetone-binding subunit	SENSE	39.972	763	95.375	8	28	Intergenic	cgtgtcgttgaacatCatccatgccctaccg	TCCCTTGCCTGATGCACAATGGATTCATCGGCAGTCAGTGGTCGCCGTGTC	A	0.04	0.07	0.27	0.22	0.4
ispE	1261246	3	4-diphosphocytidyl-2-C-methylerythritol kinase	SENSE	15.614	820	63.0769	13	30	Intergenic	agccatgctttaagcCgggcaagctgagttt	CAATGGCTTTGTGGCGAAAGGCGCTAATCTTTCCCCATTGCACAGAGCCAT	G	0.01	0.06	0.19	0.56	0.18
ychE	1298713	245	putative inner membrane protein	SENSE	11.947	636	57.8182	11	46	Intergenic	gcctttggtagaggaAagtgctaaataataa	CTGGGCTTGCTGAAGAATAATTGAAATGATATTATTAATTCCACTGCCTTT	A	0.06	0.03	0.34	0.41	0.15
oppB	1301637	0.78	oligopeptide transporter subunit	SENSE	60.064	776	51.7333	15	30	ECK1238,JW1236,stkB	tcttatatgggccccGcatttgtcggcatta	ATCATTTTACGTCACGCATTAAAACCTGCTCTGTTACCCGTGCTCTCTTAT	C	0.19	0.05	0.29	0.26	0.21
yciX	1333636	154	hypothetical protein	SENSE	402.429	611	101.833	6	17	Intergenic	ggtcctggatgggcgCgttttctctgtcgat	AACCGTTAAGGGTGTAGCCTATGATCAACACAAATATGAAATATTGGTCCT	G	0.01	0.01	0.05	0.28	0.64
feaR	1445001	0.34	DNA-binding transcriptional activator for tynA and feaB	SENSE	9.101	630	315	2	6	ECK1381,JW1379,maoB,maoR,maoX,ydbM	acgttactcgatgccTcacgcccctgttcgc	ATGGAGCAGGATGAGCGTCAGGTGCAGATTGGCGCTGGCGATATTACGTTA	C	0.13	0.19	0.34	0.25	0.09
ynbC	1477356	0.11	putative hydrolase	ANTI	1.013	1501	1501	0	0	ECK1403,JW1407	ccctcgggcatcccaGgcataaaaagcagta	CGCAAGAGATGGGCTATAACCACGCGGCCCCGAACTTTTTCCATGCCCTCG	G	1	0	0	0	0
mgrR	1620858	0.82	NA	SENSE	1586.16	638	638	0	10	ECK4510	gcattcaccgccggtTtactggcggtttttt	AAATGCCTGTTAGCGTAAAAGCAAAACACAAATCTATCCATGCAAGCATTC	T	0.17	0.04	0.43	0.27	0.09
cspB	1639182	181	Qin prophage%3B cold shock protein	SENSE	1686.9	934	62.2667	15	34	Intergenic	ccattgtggtgaagtGcaggtttgctgcatg	TGGCTAGCATATTTGGCAAAATCTTAATCAGGAAAAGTATGCTAACCATTG	C	0.11	0.09	0.4	0.27	0.13
rspA	1653253	-88	bifunctional D-altronate/D-mannonate dehydratase	SENSE	0.356	1037	1037	1	8	Intergenic	ttttttgtgatcactCcggcttttttcgatc	TCTATTTCATCTTTTGTCAACCATTCACAGCGCAAATATACGCCTTTTTTT	C	0.14	0.09	0.08	0.47	0.22
rspA	1653254	-89	bifunctional D-altronate/D-mannonate dehydratase	SENSE	0.356	849	849	1	9	Intergenic	tttttttgtgatcacTccggcttttttcgat	TTCTATTTCATCTTTTGTCAACCATTCACAGCGCAAATATACGCCTTTTTT	C	0.15	0.06	0.47	0.17	0.15
ynfH	1661642	0.01	oxidoreductase%2C membrane subunit	SENSE	3.004	761	761	0	0	ECK1585,JW5261	tgtaaaatgggaaatGgatggcatgagtggc	GCCCGACCGGCGATACCACTGGTTATCTGGCTAATCCGGAGGAAGTGTAAA	G	0.23	0.08	0.69	0	0
rstB	1682241	34	sensory histidine kinase in two-component regulatory system with RstA	SENSE	12.503	1302	434	3	25	Intergenic	caagtcaccacgactGtgctataaaataagt	AACATCCCGCAATTTACCTCTGCCTGACACTACGCGCACGATGGTCAAGTC	T	0.1	0.06	0.18	0.34	0.33
rstB	1682242	35	sensory histidine kinase in two-component regulatory system with RstA	SENSE	12.503	906	302	3	27	Intergenic	aagtcaccacgactgTgctataaaataagta	ACATCCCGCAATTTACCTCTGCCTGACACTACGCGCACGATGGTCAAGTCA	G	0.04	0.1	0.1	0.13	0.63
slyB	1717833	-67	outer membrane lipoprotein	SENSE	57.477	1152	144	8	43	Intergenic	taaccatggattcacAtatgccatatacttt	TTGATCCTACTTTCATTATGATTTGCTCATATTTGGTAGAACATGTAACCA	T	0.09	0.04	0.2	0.44	0.23
slyB	1717862	-38	outer membrane lipoprotein	SENSE	57.477	621	51.75	12	50	Intergenic	ttgaccatgagggatGcttgcgtggcgtttc	TATTTGGTAGAACATGTAACCATGGATTCACATATGCCATATACTTTGACC	C	0.07	0.06	0.26	0.48	0.13
ydhO	1732557	0.12	putative peptidase%2C C40 clan	SENSE	16.019	769	192.25	4	16	ECK1651,JW5270	aaagcaagccagggaGagttctgctaccact	TTTACTTTTTACCACCCTGCCTTTAACGCCTATGGCCCATGCTTCAAAGCA	A	0.38	0.09	0.35	0.06	0.13
purR	1735799	-69	DNA-binding transcriptional repressor%2C hypoxanthine-binding	SENSE	11.166	1790	162.727	11	52	Intergenic	ttttgttgtgcgtaaGgtgtgtaaaggcaaa	CCCCTTCCTGACGCTCCGTGTCGTTTTTCCGGCGTACCGCAACACTTTTGT	G	0.06	0.06	0.35	0.36	0.17
purR	1735801	-67	DNA-binding transcriptional repressor%2C hypoxanthine-binding	SENSE	11.166	1082	98.3636	11	55	Intergenic	ttgttgtgcgtaaggTgtgtaaaggcaaacg	CCTTCCTGACGCTCCGTGTCGTTTTTCCGGCGTACCGCAACACTTTTGTTG	G	0.06	0.08	0.18	0.19	0.5
purR	1735802	-66	DNA-binding transcriptional repressor%2C hypoxanthine-binding	SENSE	11.166	1007	91.5455	11	56	Intergenic	tgttgtgcgtaaggtGtgtaaaggcaaacgt	CTTCCTGACGCTCCGTGTCGTTTTTCCGGCGTACCGCAACACTTTTGTTGT	T	0.02	0.16	0.38	0.28	0.16
purR	1735886	0.02	DNA-binding transcriptional repressor%2C hypoxanthine-binding	SENSE	11.166	877	97.4444	9	57	ECK1654,JW1650	gcaacaataaaagatGtagcgaaacgagcaa	CGATTTTGCAGGAGCTGAAGTTAGGGTCTGGAGTGAAATGGAATGGCAACA	T	0.06	0.04	0.28	0.43	0.19
lpp	1755419	-26	murein lipoprotein	SENSE	1162.97	664	166	4	54	Intergenic	aacgctacatggagaTtaactcaatctagag	ATCAAAAAAATATTCTCAACATAAAAAACTTTGTGTAATACTTGTAACGCT	T	1	0	0	0	0
lpp	1755420	-25	murein lipoprotein	SENSE	1162.97	650	162.5	4	54	Intergenic	acgctacatggagatTaactcaatctagagg	TCAAAAAAATATTCTCAACATAAAAAACTTTGTGTAATACTTGTAACGCTA	A	1	0	0	0	0
gapA	1860691	-104	glyceraldehyde-3-phosphate dehydrogenase A	SENSE	60.956	618	68.6667	9	40	Intergenic	atgcttaggcacaggAttgatttgtcgcaat	TGTGGTCTCAAGCCCAAAGGAAGAGTGAGGCGAGTCAGTCGCGTAATGCTT	T	0.19	0.14	0.25	0.3	0.11
leuE	1878069	76	neutral amino-acid efflux system	SENSE	16.795	655	218.333	3	12	Intergenic	tatggtgctaaaaagTaaccaataaatggta	TTGTCGCGGGCTTCCCATCTATAATCCTCCCTGATTCTTCGCTGATATGGT	A	0.07	0.03	0.04	0.13	0.73
yobF	1905627	-12	hypothetical protein	SENSE	2780.97	1336	70.3158	19	72	Intergenic	cgggttaaacgaggtAcagttctgtttatgt	TAAAAATGGCTTGCCATAATTAACGTTGTATGTGATAACAGATTTCGGGTT	C	0.5	0.27	0.17	0.03	0.04
araH	1980558	20	fused L-arabinose transporter subunits of ABC superfamily: membrane components	SENSE	0.009	614	614	1	18	Intergenic	tttttctgcaacaatTtagcgttttttccca	TCTTCGACCGTTACAAGCAAAAAGCGAAACGCACTGTCTGATGCTTTTTTC	T	0.05	0.06	0.13	0.63	0.13
sdiA	1994815	0.06	quorum-sensing transcriptional activator	SENSE	32.969	749	62.4167	12	25	ECK1915,JW1901,uvrX	gcgtcgcacgatgctGttgcgttttcagagg	AGGGGCGTTGCGGTTTACTATGCAGGATAAGGATTTTTTCAGCTGGCGTCG	T	0.01	0.01	0.22	0.41	0.36
cbl	2057971	17	DNA-binding transcriptional activator for the ssuEADCB and tauABCD operons	ANTI	2.3	826	275.333	3	50	Intergenic	ctgaaaagcccgcttTtatagcgggattttt	AATCCGTATGTCACTGGTTCGAGTCCAGTCAGAGGAGCCAAATTCCTGAAA	T	0.07	0.12	0.41	0.22	0.18
cbl	2057983	5	DNA-binding transcriptional activator for the ssuEADCB and tauABCD operons	ANTI	2.3	788	262.667	3	34	Intergenic	cttttatagcgggatTtttgctatatctgat	ACTGGTTCGAGTCCAGTCAGAGGAGCCAAATTCCTGAAAAGCCCGCTTTTA	T	0.04	0.11	0.32	0.32	0.21
cbl	2057984	4	DNA-binding transcriptional activator for the ssuEADCB and tauABCD operons	ANTI	2.3	650	216.667	3	34	Intergenic	ttttatagcgggattTttgctatatctgata	CTGGTTCGAGTCCAGTCAGAGGAGCCAAATTCCTGAAAAGCCCGCTTTTAT	T	0.04	0.06	0.29	0.36	0.25
rfbB	2111221	-136	dTDP-glucose 4%2C6 dehydratase%2C NAD(P)-binding	SENSE	20.28	969	138.429	7	24	Intergenic	cgagtgggtaacgctCgtcacatcataggca	GCGGATTGGTAAGACAATTAGCGTTTGAATTTTTCGGGTTTAGCGCGAGTG	G	0.06	0.03	0.08	0.5	0.33
wcaN	2111391	67	putative regulatory subunit for GalU	SENSE	46.002	749	107	7	33	Intergenic	aaattcgcagcaaaaGtaatttgttgcgaat	TCTGACCGGATGTAACGGTTGATAAGAAAATTATAACGGCAGTGAAAATTC	T	0.21	0.12	0.12	0.24	0.31
cyaR	2165169	0.36	NA	SENSE	1551.5	786	131	6	29	ECK2078,JWR0243,ryeE	cataaaatgctagctGtaccaggaaccacct	CTGCATTTATTAAGGTTATCATCCGTTTCGCTGAAAAACATAACCCATAAA	T	0.22	0.07	0.35	0.22	0.14
cdd	2229858	-8	cytidine/deoxycytidine deaminase	SENSE	75.148	599	85.5714	7	60	Intergenic	ttacatgattatgagGcaacgccatgcatcc	CAGATCACATATAAAGCCACAACGGGTTCGTAAACTGTTATCCCATTACAT	C	0.34	0.11	0.37	0.14	0.04
cdd	2229864	-2	cytidine/deoxycytidine deaminase	SENSE	75.148	1195	149.375	8	58	Intergenic	gattatgaggcaacgCcatgcatccacgttt	ACATATAAAGCCACAACGGGTTCGTAAACTGTTATCCCATTACATGATTAT	C	0.2	0.06	0.17	0.4	0.16
cdd	2229866	0	cytidine/deoxycytidine deaminase	SENSE	75.148	978	122.25	8	59	ECK2136,JW2131	ttatgaggcaacgccAtgcatccacgttttc	ATATAAAGCCACAACGGGTTCGTAAACTGTTATCCCATTACATGATTATGA	T	0.17	0.08	0.26	0.23	0.26
preA	2234507	0.99	dihydropyrimidine dehydrogenase%2C NADH-dependent%2C subunit C	ANTI	8.361	1038	86.5	12	34	ECK2140,JW2134,yeiA	ttacaacgttaccggGtgttctttctcgcct	GCCGCATCCGGCGACAGGAACCAAATGCCGGATGCGTCTCTGGTTTTACAA	T	0.27	0.06	0.08	0.21	0.38
preA	2234534	12	dihydropyrimidine dehydrogenase%2C NADH-dependent%2C subunit C	ANTI	8.361	733	61.0833	12	39	Intergenic	aaccaaatgccggatGcgtctctggttttac	GTTTTGTAGGCCGGATAAGGCGTTCAAGCCGCATCCGGCGACAGGAACCAA	C	0.02	0.06	0.13	0.4	0.39
yeiB	2240843	0.13	putative inner membrane protein	SENSE	16.515	644	64.4	10	40	ECK2145,JW2139	gcgggatgcatggacTtgggcatttcttgat	AAAGGCGGCTTATCTCAATCCCGCCTGGTACGGTGCTATTACGCCGCGGGA	T	0.05	0.12	0.48	0.11	0.23
folE	2241691	-17	GTP cyclohydrolase I	SENSE	27.069	1507	251.167	6	16	Intergenic	cggaggcgtcacaccTgcaggagaaatcata	TAATCAGGCTGTAAATCAGCTTAATAACTTTGCCCCCACGCAGGGCGGAGG	G	0.01	0.03	0.08	0.22	0.66
spr	2267852	-149	mutational suppressor of prc thermosensitivity%2C outer membrane lipoprotein	SENSE	230.963	739	67.1818	11	50	Intergenic	tgcctcggcggtagaTtatcctcacagcata	ACCGCTCGCCAAGACCGCACCAATCGGGTAATCTCGAACTCGTTTTGCCTC	T	0.02	0.09	0.14	0.21	0.54
ompC	2309640	28	outer membrane porin protein C	SENSE	114.119	793	52.8667	15	44	Intergenic	tcgaacaaagggcctGcgggcccttttttca	ATCGTAGCTCTGGGTCTGGTTTACCAGTTCTAATCTCGATTGATATCGAAC	C	0.08	0.06	0.37	0.31	0.18
yfaT	2332015	343	DUF1175 family protein%2C function unknown	ANTI	0.694	698	698	1	3	Intergenic	cggcgagatttgccgTaccagttatcccaca	GTCACATTCTGCCGTGACTGAGAAGAGAAAGTACGCTGCATCACGCGGCGA	A	0.04	0.11	0.14	0.32	0.39
glpA	2350743	0.05	sn-glycerol-3-phosphate dehydrogenase (anaerobic)%2C large subunit%2C FAD/NAD(P)-binding	SENSE	18.667	654	59.4545	11	20	ECK2233,JW2235	agccgggattgcccgCgactgtgccctgcgc	CTCGCAATCAAGTGACGTGATTATCATTGGCGGCGGCGCAACGGGAGCCGG	G	0.01	0.02	0.09	0.2	0.67
arnF	2371122	0.54	NA	ANTI	6.122	802	160.4	5	17	ECK2252,JW5373,pbgE3,pmrM,yfbJ	ttgcttagcgcaagtTtatgaagcgttttat	GCAATCCATACCAGCACATAACTCATACTGAGCAAGGCATAGGCTTTGCTT	T	0.14	0.16	0.19	0.34	0.16
yfbP	2387975	0.99	TPR-like repeats-containing protein	ANTI	4.801	598	74.75	8	21	ECK2269,JW2270	agcgttaagtgaactGtgtacgactatcgcc	GCTCGGCGGTTTTTCTGAAAAAGAAGGGATAGTAGATAGACGCAGAGCGTT	T	0	0.19	0.38	0.31	0.12
nuoN	2388763	0.52	NADH:ubiquinone oxidoreductase%2C membrane subunit N	SENSE	33.17	623	62.3	10	23	ECK2270,JW2271	cttcggtgtggtgatGcgtctgttcctctac	TGCGCCGGTTTCCACTTTCCTGGCGACGGCGAGCAAAATCGCTATCTTCGG	C	0.03	0.07	0.34	0.29	0.27
cvpA	2428864	-79	membrane protein required for colicin V production	SENSE	9.389	739	105.571	7	78	Intergenic	gatgcgcgggaaggaAatccctacgcaaacg	TAAAAAGTCGATGGCGTTGAATATTTTTTCAGCGCCATTTTTATTGATGCG	A	0.09	0.1	0.19	0.34	0.29
cvpA	2428865	-80	membrane protein required for colicin V production	SENSE	9.389	1714	285.667	6	73	Intergenic	tgatgcgcgggaaggAaatccctacgcaaac	ATAAAAAGTCGATGGCGTTGAATATTTTTTCAGCGCCATTTTTATTGATGC	A	0.12	0.1	0.28	0.34	0.16
cvpA	2428866	-81	membrane protein required for colicin V production	SENSE	9.389	1450	241.667	6	74	Intergenic	ttgatgcgcgggaagGaaatccctacgcaaa	CATAAAAAGTCGATGGCGTTGAATATTTTTTCAGCGCCATTTTTATTGATG	A	0.14	0.14	0.3	0.18	0.24
cvpA	2428867	-82	membrane protein required for colicin V production	SENSE	9.389	3843	640.5	6	62	Intergenic	attgatgcgcgggaaGgaaatccctacgcaa	GCATAAAAAGTCGATGGCGTTGAATATTTTTTCAGCGCCATTTTTATTGAT	G	0.15	0.21	0.15	0.2	0.29
cvpA	2428868	-83	membrane protein required for colicin V production	SENSE	9.389	2817	469.5	6	68	Intergenic	tattgatgcgcgggaAggaaatccctacgca	GGCATAAAAAGTCGATGGCGTTGAATATTTTTTCAGCGCCATTTTTATTGA	G	0.31	0.15	0.22	0.18	0.14
cvpA	2428870	-85	membrane protein required for colicin V production	SENSE	9.389	644	107.333	6	78	Intergenic	tttattgatgcgcggGaaggaaatccctacg	AAGGCATAAAAAGTCGATGGCGTTGAATATTTTTTCAGCGCCATTTTTATT	A	0.51	0.19	0.15	0.11	0.04
cvpA	2428904	-119	membrane protein required for colicin V production	SENSE	9.389	710	142	5	78	Intergenic	agtcgatggcgttgaAtattttttcagcgcc	ACGCCGCATCCGACACGCATTGCCCGATGCCGCAAAGGCATAAAAAGTCGA	T	0.03	0.07	0.39	0.21	0.3
folC	2430923	0.03	bifunctional folylpolyglutamate synthase/ dihydrofolate synthase	SENSE	9.797	808	101	8	14	dedC,ECK2309,JW2312	cgcgtcgcctctggcTtcgtggctttcttat	TAACGAATCAGCGGATACCATGATTATCAAACGCACTCCTCAAGCCGCGTC	T	0.01	0.1	0.27	0.27	0.35
evgA	2481664	-113	DNA-binding response regulator in two-component regulatory system with EvgS	SENSE	29.416	981	327	3	48	Intergenic	ggtatacttgtcgaaTtatcttaaaggaagc	CCCTGATTTTATTGTTGACATTTCATTTATGCCGACTATTTATATGGTATA	T	0.99	0	0.01	0	0
ypdA	2497789	0.65	putative sensory kinase in two-component system with YpdB	SENSE	6.05	1447	1447	0	1	ECK2376,JW5388	ttcgcgccctgcaaaGcaaaattaatcccca	TTTCACGCGCCGAGCAGCTACGTGAAATGGCAAATAAGGCAGAGCTTCGCG	C	1	0	0	0	0
glk	2506385	98	glucokinase	SENSE	17.031	759	759	1	11	Intergenic	cacaaggtcgacctgCgtcacacttccgtac	ATCTTTTAAATCATACAGTTTATTCAATTTTTCTTTGTGTCCCCTCACAAG	G	0.11	0.01	0.03	0.19	0.67
glk	2506386	97	glucokinase	SENSE	17.031	613	613	1	12	Intergenic	tcacaaggtcgacctGcgtcacacttccgta	AATCTTTTAAATCATACAGTTTATTCAATTTTTCTTTGTGTCCCCTCACAA	C	0.08	0.02	0.21	0.33	0.35
yfeA	2513651	14	putative diguanylate cyclase	ANTI	10.051	948	948	0	9	Intergenic	gggataattccccggTttttttacgcctgtt	GGCGTCGCATTCTTCAGATGGTTCAACCCTTAAGTTAGCGCTTATGGGATA	T	0.12	0.19	0.39	0.25	0.05
cysK	2531557	155	cysteine synthase A%2C O-acetylserine sulfhydrolase A subunit	SENSE	9.951	1391	107	13	56	Intergenic	attaatcgttacaggAaaagccaaagctgaa	TGTCGGAACTGGTATTTAACCAGACTAATTATTTTGATGCGCGAAATTAAT	A	0.19	0.12	0.31	0.17	0.21
cysK	2531558	156	cysteine synthase A%2C O-acetylserine sulfhydrolase A subunit	SENSE	9.951	1914	147.231	13	53	Intergenic	ttaatcgttacaggaAaagccaaagctgaat	GTCGGAACTGGTATTTAACCAGACTAATTATTTTGATGCGCGAAATTAATC	A	0.18	0.07	0.3	0.31	0.13
cysK	2531559	157	cysteine synthase A%2C O-acetylserine sulfhydrolase A subunit	SENSE	9.951	827	59.0714	14	59	Intergenic	taatcgttacaggaaAagccaaagctgaatc	TCGGAACTGGTATTTAACCAGACTAATTATTTTGATGCGCGAAATTAATCG	A	0.24	0.06	0.12	0.28	0.3
cysK	2531561	159	cysteine synthase A%2C O-acetylserine sulfhydrolase A subunit	SENSE	9.951	844	56.2667	15	59	Intergenic	atcgttacaggaaaaGccaaagctgaatcga	GGAACTGGTATTTAACCAGACTAATTATTTTGATGCGCGAAATTAATCGTT	C	0.13	0.14	0.24	0.32	0.17
crr	2534006	0.29	glucose-specific enzyme IIA component of PTS	SENSE	82.026	1266	52.75	24	47	ECK2412,gsr,iex,JW2410,tgs,treD	atcgttggtgatggtAttgctatcaaaccaa	ATCGTCAATATCGAAGACGTGCCGGATGTCGTTTTTGCGGAAAAAATCGTT	T	0.06	0.11	0.2	0.46	0.17
ucpA	2542082	0.71	furfural resistance protein%2C predicted short-chain oxidoreductase	SENSE	40.991	597	66.3333	9	27	ECK2421,JW5394,yfeF	ttgcccgggatacgtGcgcacaccaatggcg	GCTGGCGGTGGAGTACGCGCAGTCTGGTATTCGCGTTAACGCCATTTGCCC	C	0.02	0.02	0.16	0.55	0.24
ypfG	2580742	0.05	NA	SENSE	4.553	1080	1080	1	5	ECK2461,JW2450	ccgacgtctttggtgTgggcggcaccagcgc	TCCATGCGCTATCGCATTTTCCTTCTCTTTTTTTTCGCTTTGTTGCCGACG	G	0.04	0.17	0.19	0.39	0.21
purM	2619129	-90	phosphoribosylaminoimidazole synthetase	SENSE	2.532	840	840	1	12	Intergenic	gtgcaaaaaggttgtGtaaagcagtctcgca	TACCCTGGCACAAGTCTTCTTTCGCCGCGCGCCTGGGGAAAAGACGTGCAA	T	0.11	0.22	0.4	0.13	0.15
xseA	2632256	0	exonuclease VII%2C large subunit	SENSE	25.746	677	67.7	10	37	ECK2505,JW2493,xse	tgatctcgctcacatGttaccttctcaatcc	GAAGGGCGGGTTACTATCGACTGAATAACCTGCTGATTTAGAATTTGATCT	T	0.1	0.1	0.18	0.38	0.24
rodZ	2640998	-132	cytoskeletal protein required for MreB assembly	SENSE	38.543	1360	75.5556	18	47	Intergenic	ttagccttagtgaatGtgggctttgtcacga	CGTTTTTGCTGACTTTAAGGCAGTATGTAACGATGCAACAGTAAGTTAGCC	T	0.17	0.04	0.33	0.37	0.09
trmJ	2661316	0.04	tRNA mC32%2CmU32 2'-O-methyltransferase%2C SAM-dependent	SENSE	52.019	832	83.2	10	69	ECK2529,JW2516,yfhQ	tcgaattgtgctggtGgagacgtcacacacc	TGCGTGAATAATCTTTAGATGAAGAAAGACAATGCTGCAAAATATTCGAAT	G	0.25	0.17	0.32	0.23	0.03
yphH	2682167	89	putative DNA-binding transcriptional regulator	ANTI	3.284	881	881	1	8	Intergenic	tattgcaatctccgtGtaggcctgataagcg	GGCGTGAACGCCTTATCCGGCCTACAAAACTTTGCAAATTCAATATATTGC	T	0.19	0.06	0.32	0.3	0.12
glrK	2687792	0.93	sensor protein kinase regulating glmY sRNA in two-component system with response regulator GlrR	SENSE	9.709	779	259.667	3	11	ECK2553,JW5407,qseE,yfhK,yfhZ	aagcattgccagggaTtgtattcgccgtatg	AAGCCACCAGCGAAAAGGGGCGGTGAAGGGCAGCGGTCTGGGATTAAGCAT	T	0.13	0.3	0.19	0.13	0.26
purL	2693666	-101	phosphoribosylformyl-glycineamide synthetase	SENSE	1.344	1120	1120	0	1	Intergenic	attcacgatggtgatTttatttccacgcaaa	CGCCAGATGGCAACTTATTACAGCCATTGGCGGCACGCGTTGCTAATTCAC	T	0.01	0.06	0.27	0.45	0.21
mltF	2693962	0.09	membrane-bound lytic transglycosylase F%2C murein hydrolase	SENSE	5.652	666	333	2	6	ECK2556,JW2542,yfhD	ggggagagttgcgtgTgagcaccattcatac	CCTGGTTTGGTAAAGCCGACAACCGTATCGCCGCCATTCAAGCGCGGGGAG	G	0.03	0.02	0.2	0.19	0.56
recO	2700396	0.13	gap repair protein	SENSE	30.994	762	50.8	15	38	ECK2563,JW2549	ggaatcggggcgcgtGcgtctggttgccaaa	TCGCCCGTGGAGCGAAACCAGCCTGATGCTGGACGTCTTCACGGAGGAATC	C	0	0.02	0.3	0.41	0.27
recO	2700450	0.06	gap repair protein	SENSE	30.994	1041	80.0769	13	34	ECK2563,JW2549	cctgcatagtcgcccGtggagcgaaaccagc	ATCTTTAAGAGTAACTCCGATGGAAGGCTGGCAGCGCGCATTTGTCCTGCA	T	0.03	0.13	0.42	0.21	0.22
rseC	2705711	0.23	RseC protein involved in reduction of the SoxR iron-sulfur cluster	SENSE	63.19	1018	67.8667	15	31	ECK2568,JW2554	ccggttgcggtagccGcgtgttaaataaact	TCAGTTGTGATGTTAAAGCTTCATGCAGCAGCTGCGCTTCACGCGCCGGTT	C	0.09	0.1	0.32	0.37	0.12
pssA	2720751	0	phosphatidylserine synthase (CDP-diacylglycerol-serine O-phosphatidyltransferase)	SENSE	20.827	933	155.5	6	19	ECK2583,JW2569,pss	gaaatgcactgtgatGttgtcaaaatttaag	TTATGTCGTCTGCATTGCACAGAGGACCCTTCAATGAACAGAGAAGAAATG	T	0.01	0.04	0.38	0.36	0.21
clpB	2729421	201	protein disaggregation chaperone	SENSE	23.338	650	650	0	31	Intergenic	tcggcggggttctccTgagaatctcaacaga	AATGCGCCACCACTGACACGGAACAACGGCAAACACGCCGCCGGGTCGGCG	G	0.01	0.02	0.1	0.21	0.65
ryfD	2732246	0.5	NA	SENSE	1510.78	1200	120	10	43	ECK4418	ttgaataattgagggAtgacctcatttaatc	TCCGGTACGCGTGATTTTCTTTTCACATTAATCTGGTCAATAACCTTGAAT	T	0.13	0.14	0.55	0.12	0.05
raiA	2735514	0.99	cold shock protein associated with 30S ribosomal subunit	SENSE	540.985	2801	68.3171	41	105	ECK2594,JW2578,yfiA	agaagttgaagaagaGtagtcctttatattg	AGCACGTCGTGCCGCAACATCGGTGAAAGACGCCAACTTCGTCGAAGAAGT	T	0.05	0.19	0.45	0.24	0.06
nrdE	2801234	0.87	ribonucleoside-diphosphate reductase 2%2C alpha subunit	ANTI	4.847	786	786	1	1	ECK2669,JW2650	ataaacggggcagggTagtaaacgcgtcctg	CCAATTTCGTAAGCGTCCTGATACAGCGCCAGATTCTCGTTAGTCATAAAC	A	0.99	0	0	0	0
nlpD	2866736	0.03	activator of AmiC murein hydrolase activity%2C lipoprotein	SENSE	58.147	614	68.2222	9	30	ECK2737,JW2712	accgttcgccgcattGcggctttgtcactgg	CCAATTTTTCCTGGGGGATAAATGAGCGCGGGAAGCCCAAAATTCACCGTT	C	0.02	0.11	0.46	0.19	0.23
ispD	2870463	0.07	4-diphosphocytidyl-2C-methyl-D-erythritol synthase	SENSE	30.142	613	61.3	10	30	ECK2742,JW2717,ygbP	ttccggcggccggatTtggccgtcgaatgca	CGGGAATTAACATGGCAACCACTCATTTGGATGTTTGCGCCGTGGTTCCGG	T	0.03	0.05	0.23	0.29	0.4
ygcW	2898360	-65	putative dehydrogenase	SENSE	1.047	715	715	0	19	Intergenic	agataatgagaaaggTaacttccctctcgcg	ATTAGCAGTTATGCCCTTATGCTAAAAATTATCTCCAGTTACCAGAGATAA	A	0.24	0.01	0.04	0.46	0.24
ygcW	2898361	-66	putative dehydrogenase	SENSE	1.047	1564	1564	0	15	Intergenic	gagataatgagaaagGtaacttccctctcgc	CATTAGCAGTTATGCCCTTATGCTAAAAATTATCTCCAGTTACCAGAGATA	T	0.05	0.06	0.5	0.18	0.21
queE	2902190	579	7-carboxy-7-deazaguanine synthase%3B queosine biosynthesis	SENSE	24.336	631	210.333	3	22	Intergenic	gctttgtattccgtgCgcccgtgttccccgc	GCCAGTGTTCCCCGCGCCAGCGGGGATAAACCGAGCAGATACACGGCTTTG	G	0.03	0.04	0.24	0.53	0.17
syd	2923036	0.49	secY-interacting protein	SENSE	29.62	655	93.5714	7	22	ECK2788,JW2764,ydr	gtttgccggggatatGcacgcgcagtttggc	TGATATTGTGATACAACCCACAATTCATACCTTTTATACGACTCAGTTTGC	C	0.04	0.08	0.51	0.25	0.12
sdaC	2925994	-257	putative serine transporter	SENSE	55.035	863	431.5	2	9	Intergenic	gtttaatgggcaaatAttgcccttaaattct	AGTTCAACCTACATATATTGCGCGCCCCGGAAGAAGTCAGATGTCGTTTAA	T	0.14	0.11	0.4	0.22	0.14
fucR	2937549	0.22	DNA-binding transcriptional activator	SENSE	30.721	1289	184.143	7	17	ECK2800,JW2776	ctgcgcaatcatggaCgcgctaaatatatcc	ACCATTCGTCGCGATCTCAATGAATTACAGACGCAGGGTAAAATTCTGCGC	G	0.03	0.07	0.28	0.16	0.46
csdL	2943946	-82	sulfur acceptor for CsdA	SENSE	8.871	724	362	2	29	Intergenic	tattgcaggagttatGtaggcctgataagcg	CGGCGTGAACGCCTTATCCGGCCTACAAATCATGCAAATCCAAAATATTGC	T	0.27	0.05	0.24	0.24	0.2
mltA	2944027	76	membrane-bound lytic murein transglycosylase A	SENSE	14.319	1042	208.4	5	28	Intergenic	gattattgactaagtGcgcgttgttcatgcc	GCCGTTTTTACGGATATGACAGGGTGAGGGGTAACCTCACATCCTGATTAT	C	0.12	0.09	0.31	0.38	0.1
amiC	2945764	15	N-acetylmuramoyl-L-alanine amidase	SENSE	30.225	736	122.667	6	8	Intergenic	ataaaaaggcgctgaAtggcgcttttttatg	TAAAGCGTATTTTGCCGATGGGGCGACGCTGGCGAGAAGGGGATGATAAAA	T	0.25	0.04	0.15	0.33	0.23
amiC	2945884	0.92	N-acetylmuramoyl-L-alanine amidase	SENSE	30.225	681	75.6667	9	28	ECK2813,JW5449,ygdN	taacgttgaggaagaGcgtaaactgaaaacg	GGCACCAGATATTCCCTCCATTCTGGTCGAAACGGCGTTTATCAGTAACGT	C	0.14	0.06	0.23	0.46	0.12
amiC	2946973	0.05	N-acetylmuramoyl-L-alanine amidase	SENSE	30.225	674	61.2727	11	30	ECK2813,JW5449,ygdN	aggcgcgggtgccatGtggctattgagcgta	CATGTCAGGATCCAACACTGCAATCAGCCGTCGTCGTTTACTGCAAGGCGC	T	0.02	0.09	0.49	0.12	0.28
lgt	2963973	0.1	phosphatidylglycerol-prolipoprotein diacylglyceryl transferase	SENSE	23.208	754	83.7778	9	21	ECK2824,JW2796,umpA	ctggtacggcctgatGtatctggtgggtttc	GGAGTTTGATCCGGTCATTTTCTCAATAGGACCCGTGGCGCTTCACTGGTA	T	0.06	0.11	0.37	0.37	0.09
yqfA	3040461	50	inner membrane protein%2C hemolysin III family HylIII	ANTI	46.577	781	390.5	2	2	Intergenic	gcagttgtgctccgaTgcctgatgcgacgct	AGGGACGAGGCCCGTAGATCGGATAAGGCGTTCACGCCGAATCCGGCAGTT	G	0.07	0.05	0.23	0.39	0.27
yqfA	3040625	0.83	inner membrane protein%2C hemolysin III family HylIII	SENSE	46.577	625	125	5	13	ECK2894,JW2867	ttattcgctcggggtGattttctacgtctgc	GCTCGCGGCGGGCAGCGTTACCTTACTGGCGGTAGGCGGCGTGGTTTATTC	A	0.27	0.07	0.19	0.27	0.19
yqfA	3041172	-2	inner membrane protein%2C hemolysin III family HylIII	SENSE	46.577	894	111.75	8	27	Intergenic	tttctccggagtaagTtatggttcagaagcc	GAACTATTCTCAGTTACGCTGGAGAGGTATACATGTGCGTGTACGTTTCTC	T	0.04	0.13	0.41	0.32	0.1
gcvT	3048746	-57	aminomethyltransferase%2C tetrahydrofolate-dependent%2C subunit (T protein) of glycine cleavage complex	SENSE	26.474	1209	100.75	12	45	Intergenic	ccgatgctgggtttcGtggtgataatttcac	AGTTCAGGCAAAAGAGAACGATTGCGTTGGGGACCGGGAGTGGCTCCGATG	T	0.04	0.07	0.31	0.3	0.28
gcvT	3048748	-59	aminomethyltransferase%2C tetrahydrofolate-dependent%2C subunit (T protein) of glycine cleavage complex	SENSE	26.474	1380	115	12	45	Intergenic	ctccgatgctgggttTcgtggtgataatttc	TAAGTTCAGGCAAAAGAGAACGATTGCGTTGGGGACCGGGAGTGGCTCCGA	C	0.03	0.05	0.09	0.33	0.49
zapA	3053564	-70	FtsZ stabilizer	SENSE	199.064	637	63.7	10	32	Intergenic	ctcatcagggtagctAtagtgtcgccccttc	GCTACCACTTTGGGCCCTGGTGGACCAGAAAAGGGCTTGTCTCTTCTCATC	T	0.2	0.05	0.24	0.15	0.36
speB	3080880	19	agmatinase	ANTI	3.606	631	631	1	6	Intergenic	ggcacgttttacccgTgcgcatcgcatctgg	CGAACGTAGGTCGGATAAGGCGTTCACGCCGCATCCGACATTAATGGCACG	G	0.03	0.03	0.28	0.52	0.14
speA	3083877	0.03	biosynthetic arginine decarboxylase%2C PLP-binding	SENSE	17.745	1016	78.1538	13	42	ECK2933,JW2905	cgaacacggtgtactAcgctccatgcaggag	CGCTATGTCTGACGACATGTCTATGGGTTTGCCTTCGTCAGCGGGCGAACA	C	0.05	0.06	0.11	0.35	0.43
yqgE	3091157	0.35	hypothetical protein	SENSE	25.573	825	206.25	4	9	ECK2943,JW2915	cgtgatgaatcaatcCgtctggataaaccgg	AAAATTGAAGGGATTCTGGAAAAGCTGAAGATCACGCCGGAGCCGCGTGAT	G	0.04	0.03	0.14	0.6	0.19
yghD	3109411	-263	putative secretion pathway M-type protein%2C membrane anchored	ANTI	3.253	827	275.667	3	33	Intergenic	ggtatcgtcggcctgTgggcgatattttttc	TGATTTCAGGGTGCTGGCTATCGCTGACAACTCGGCGAGCAGCCGGGTATC	G	0.09	0.02	0.16	0.41	0.33
yghD	3109510	-362	putative secretion pathway M-type protein%2C membrane anchored	ANTI	3.253	1883	627.667	3	25	Intergenic	ttcctccgcctgggtGcggctttgcgccacc	TAAATTCACAATCCGCTTCTGCTCCGGGAACAACGTTAAGAACTGTTCCTC	C	0.02	0.07	0.29	0.39	0.23
ygiQ	3159106	0.03	Radical SAM superfamily protein	SENSE	8.21	1209	151.125	8	20	ECK3007,JW5501,ygiR	gccgcagtactgggcCgcctgttttggaccg	GAGCTCTATCTCCCTGATCCAACCGGATCGCGACCTGTTCTCCTGGCCGCA	G	0.04	0.04	0.11	0.19	0.62
yhaL	3253126	0.37	hypothetical protein	ANTI	379.517	639	213	3	7	ECK3098,JW5517	tttttggcggtgcgaGcaggttctttcgcca	GCGACGATAGCTTCCAGCTCGCTCAACATCTCTTCATAGCCAAAATTTTTG	C	0.39	0.33	0.13	0.08	0.07
tdcB	3264081	-31	catabolic threonine dehydratase%2C PLP-dependent	SENSE	6.542	676	96.5714	7	25	Intergenic	cggttacggttacctAcatatttaattcagg	TTTTTATTTAAACATAAATAATCCACCTGTCTGTCTTGCAGGTGTCGGTTA	C	0.04	0.07	0.28	0.34	0.26
rnpB	3268283	0.88	NA	SENSE	157.222	831	59.3571	14	51	ECK3111,JWR0070	attgctggcctagatGaatgactgtccacga	TACGGCCCGTACTGAACCCGGGTAGGCTGCTTGAGCCAGTGAGCGATTGCT	A	0.52	0.13	0.12	0.17	0.07
yhaV	3275712	0.76	toxin of the SohB(PrlF)-YhaV toxin-antitoxin system	ANTI	19.473	945	236.25	4	39	ECK3118,JW3099	ttttttaccgtaggtGcgcagagtgttttca	ATGTCCTCTTTTTAACATTTTGCTGAATACGGTATAGGCATCTGTTTTTTT	C	0.31	0.04	0.11	0.43	0.11
yhaV	3275739	0.82	toxin of the SohB(PrlF)-YhaV toxin-antitoxin system	ANTI	19.473	1252	139.111	9	42	ECK3118,JW3099	tttgctgaatacggtAtaggcatctgttttt	GGTGAGGGTTTCCCAGTCGGCAGGAGGATGTCCTCTTTTTAACATTTTGCT	T	0.2	0.05	0.2	0.51	0.04
yhaV	3275771	0.89	toxin of the SohB(PrlF)-YhaV toxin-antitoxin system	ANTI	19.473	788	78.8	10	47	ECK3118,JW3099	cagtcggcaggaggaTgtcctctttttaaca	GAACACCATCAATGGGTTTCTTCTGTTTCTCGGGTGAGGGTTTCCCAGTCG	G	0.04	0.02	0.09	0.32	0.53
lpoA	3291431	0	hypothetical protein	SENSE	10.731	912	912	1	8	ECK3135,JW3116,yraM	tacattatggtacccTcaacattttctcgtt	TTGCCGATTTAATATTGAGCATTGCGTAAAAAAAATATCACTGGATACATT	C	0.24	0.04	0.15	0.26	0.31
yhbS	3298524	0.51	putative acyltransferase with acyl-CoA N-acyltransferase domain	ANTI	45.261	604	75.5	8	18	ECK3144,JW3125	tggcgtgccagccccTgtccacggtattttt	GCATAGCCGAACTCATTAAGCGAATCGAGTCCTTCATAGACCAGTTGGCGT	G	0.02	0.06	0.26	0.41	0.24
nlpI	3306924	0.02	lipoprotein involved in osmotic sensitivity and filamentation	SENSE	307.748	1424	61.913	23	50	ECK3151,JW3132,yhbM	cttttttgcgctggtGtttcgttgcgacagc	CAGGACGTTCATTCAACCGTGGTCTTCGGGAGTGGGAAATGAAGCCTTTTT	T	0.13	0.2	0.31	0.21	0.16
rpsO	3309764	-58	30S ribosomal subunit protein S15	SENSE	623.296	659	50.6923	13	49	Intergenic	ttgcgtaacgtacacTgggatcgctgaatta	CGAGTAGAATACTGCCGCTTAACGTCGCGTAAATTGTTTAACACTTTGCGT	G	0.03	0.07	0.22	0.56	0.12
dacB	3326977	-8	D-alanyl-D-alanine carboxypeptidase	ANTI	8.865	628	628	1	3	Intergenic	aatcgcataatctcgCgctaacaacctggaa	ACACTGAACGCTATACAGCTGGTCAATCCGATGATAAATCTGGAAAATCGC	G	0.96	0.04	0	0	0
dacB	3326979	-6	D-alanyl-D-alanine carboxypeptidase	ANTI	8.865	681	681	1	3	Intergenic	aaaatcgcataatctCgcgctaacaacctgg	GAACACTGAACGCTATACAGCTGGTCAATCCGATGATAAATCTGGAAAATC	G	0.98	0	0	0	0.02
ispB	3332797	94	octaprenyl diphosphate synthase	SENSE	29.052	1439	287.8	5	26	Intergenic	ctgaaaaatagggatGtgcatctttatatat	GGTTCCAGTAAGTTCCATAAAAACACTTATTCAGCTCTATAACACCTGAAA	T	0.07	0.22	0.46	0.15	0.1
ispB	3332799	96	octaprenyl diphosphate synthase	SENSE	29.052	1177	235.4	5	27	Intergenic	gaaaaatagggatgtGcatctttatatattc	TTCCAGTAAGTTCCATAAAAACACTTATTCAGCTCTATAACACCTGAAAAA	C	0.14	0.04	0.22	0.47	0.14
murA	3334190	0.26	UDP-N-acetylglucosamine 1-carboxyvinyltransferase	SENSE	17.209	843	140.5	6	14	ECK3178,JW3156,mrbA,murZ	tggtcaggggcaagtTtcactacctggcggt	CATGCGTGCTTCTATCTGGGCGCTGGGGCCGCTGGTAGCGCGCTTTGGTCA	T	0.04	0.13	0.38	0.44	0.02
mlaD	3336450	0.06	ABC transporter maintaining OM lipid asymmetry%2C anchored periplasmic binding protein	SENSE	32.05	673	74.7778	9	17	ECK3182,JW3160,vpsC,yrbD	gaaatttgggtgggtAtctttttattagcag	CCGCATTGATGTTTGGGAATTGAGTTCATGCAAACGAAAAAAAATGAAATT	T	0.03	0.05	0.38	0.46	0.08
lptC	3341007	0.26	lipopolysaccharide export%2C IM-tethered periplasmic protein of the LptBFGC export complex	SENSE	44.039	882	67.8462	13	24	ECK3188,JW3166,yrbK	gcatacggacacgctCgtctataacccagaa	CGCCCAGGTGGTCGTCAACAACAATGATCCCACCTATAAAAGCGAGCATAC	G	0.04	0	0.16	0.29	0.5
rpoN	3342725	-14	RNA polymerase%2C sigma 54 (sigma N) factor	SENSE	33.508	600	54.5455	11	27	Intergenic	cgttttagcaggagaGtacgattctgaacat	TACCTTGGGGAAGACTTCAGACTCTGATAGGGTAGAAGTTTGCGACGTTTT	T	0.16	0.12	0.19	0.35	0.18
ptsN	3344598	-2	sugar-specific enzyme IIA component of PTS	SENSE	53.399	1109	58.3684	19	43	Intergenic	ggttcttaggtgaaaTtatgacaaataatga	TTGTACGGTTAATGCTCCGAGCCTGTTCCACTGTTTGAGTGGGCAGGTTCT	T	0.06	0.11	0.55	0.15	0.13
npr	3346053	0.24	phosphohistidinoprotein-hexose phosphotransferase component of N-regulated PTS system (Npr)	SENSE	318.663	985	109.444	9	27	ECK3195,JW3173,ptsO,rpoR,yhbK	ccggcctgcaatgaaGctgtttgaattaatg	CGTCAAGCAAACTGTTGAAATCACAAACAAGCTGGGCATGCATGCCCGGCC	C	0.02	0.01	0.01	0.08	0.89
yrbL	3346472	-2	hypothetical protein	SENSE	102.499	621	51.75	12	36	Intergenic	tatttccaggagatgGcatgattcgcttatc	AGGTTTTGTTTAAGTTAATCGACCATACTGGAGATCGTCAGAAAATATTTC	C	0	0.15	0.27	0.31	0.27
yrbL	3346847	0.59	hypothetical protein	SENSE	102.499	730	52.1429	14	37	ECK3196,JW3174	atttgcaggataaccGtatcgtgacgatgtc	AAGACATTGCACAACTGCGCCAGCTACTGAAACAGCTGAAGCGTTATTTGC	T	0.07	0.21	0.25	0.26	0.21
mtgA	3347763	0.09	biosynthetic peptidoglycan transglycosylase	SENSE	27.338	971	323.667	3	10	ECK3197,JW3175,mgt,yrbM	gttaatggttgtcctCgccgttttctggggc	AAGCCGCTTAACGGTGTTTAGTTTCGTTCGCCGTTTTCTTTTGCGGTTAAT	G	0.08	0.02	0.06	0.42	0.41
arcZ	3348621	0.18	NA	SENSE	4217.84	1398	1398	0	60	ECK3199,JWR0254,psrA16,ryhA,sraH	ctgaaaaacagtgctGtgcccttgtaactca	CATGTAACAAATCATTTAAGTTTTGCTATCTTAACTGCGTGCGGCCTGAAA	T	0.06	0.16	0.31	0.12	0.35
arcZ	3348680	0.68	NA	SENSE	4217.84	1026	128.25	8	68	ECK3199,JWR0254,psrA16,ryhA,sraH	ttccctggtgttggcGcagtattcgcgcacc	TGTGCCCTTGTAACTCATCATAATAATTTACGGCGCAGCCAAGATTTCCCT	C	0.33	0.04	0.18	0.32	0.13
arcZ	3348692	0.77	NA	SENSE	4217.84	3282	410.25	8	57	ECK3199,JWR0254,psrA16,ryhA,sraH	ggcgcagtattcgcgCaccccggtctagccg	ACTCATCATAATAATTTACGGCGCAGCCAAGATTTCCCTGGTGTTGGCGCA	A	0.04	0.01	0.08	0.15	0.72
yhcC	3352326	-254	putative Fe-S oxidoreductase	ANTI	2.953	652	50.1538	13	41	Intergenic	tataaaatgctggttTtgtcgtcagttcaag	TTAGGCAAAAACAGTAGCATGAAACGTCATTACCAATTAAGGCAGTATAAA	T	0.19	0.03	0.25	0.44	0.08
gltB	3352647	-100	glutamate synthase%2C large subunit	SENSE	16.026	2257	70.5312	32	77	Intergenic	ggggcgaatgcgaggCgcgcgtatgacacgc	AGATCCCCTCTTCACCGTATTAACCGATGCGAAAAGGACAACAAGGGGGCG	G	0.01	0.01	0.09	0.47	0.41
nanR	3371674	46	DNA-binding transcriptional repressor of the nan operon%2C induced by sialic acid	SENSE	23.541	1216	110.545	11	78	Intergenic	agctttctgtatgggGtgttgcttaattgat	AACAAAAAGAAATAATGCCACTTTAGTGAAGCAGATCGCATTATAAGCTTT	T	0.29	0.22	0.32	0.13	0.04
sspA	3375564	-122	stringent starvation protein A	SENSE	70.685	637	57.9091	11	50	Intergenic	gcccaaatgtcgggtAttgctcattttttgt	CACCACAATGGTCGCAAAATCTGGTAAACTATCATCCAATTTTCTGCCCAA	T	0.03	0.03	0.36	0.42	0.15
sspA	3375571	-129	stringent starvation protein A	SENSE	70.685	875	109.375	8	47	Intergenic	attttctgcccaaatGtcgggtattgctcat	ATCGACTCACCACAATGGTCGCAAAATCTGGTAAACTATCATCCAATTTTC	T	0.06	0.2	0.56	0.18	0.01
rplM	3376781	-108	50S ribosomal subunit protein L13	SENSE	182.262	2216	100.727	22	77	Intergenic	tttttgtgtgctggcAtaggctattcgaagg	ATAATCCTGCGACCCCACGTTACAAGAAAGTTTTTTTCCCAAAACTTTTTG	T	0.06	0.19	0.43	0.23	0.1
mreD	3396713	0.38	cell wall structural complex MreBCD transmembrane component MreD	SENSE	56.568	685	52.6923	13	27	ECK3237,JW3218	gcacaggttttgtgaTgggtgccatactgga	TCTTGTTGTATTGGATCCTGGCCTTGCCTCATCGCGTAAATGTGGGCACAG	G	0.02	0.03	0.11	0.17	0.68
accB	3403254	-204	acetyl CoA carboxylase%2C BCCP subunit	SENSE	65.912	964	60.25	16	37	Intergenic	tggcgcaacgaaggtAtattttgttttttgc	CTCGTCCTCCCTGACGCAGTTTTTGCGCTGCGGAAAAGGTGACATTGGCGC	T	0.03	0.13	0.25	0.51	0.08
envR	3410913	0.87	DNA-binding transcriptional regulator	ANTI	0.974	630	52.5	12	31	acrS,ECK3251,JW3232,yhdK	acgttatcgaccagaGcgggggcttgtttat	TGAATTAATTTCGTTATGTTTTCATCTGGCATGAACATTCTTAATACGTTA	C	0.29	0.21	0.31	0.14	0.04
yrdD	3429468	0.95	putative DNA topoisomerase	SENSE	288.986	795	61.1538	13	29	ECK3270,JW5949	tgtgccagtaaacaaTgtggaaagccggttt	CCGCTACTCATCGAAAAGAAAACCGCGCAGGGTGTAAAACACTTTTGTGCC	G	0.05	0.07	0.13	0.35	0.39
fmt	3432273	0.04	10-formyltetrahydrofolate:L-methionyl-tRNA(fMet) N-formyltransferase	SENSE	26.893	764	109.143	7	22	ECK3274,JW3249,yhdD	tttttgcgggtacacCtgactttgcagcgcg	CGGGCTTAAGGATAAGAACTAACGTGTCAGAATCACTACGTATTATTTTTG	T	0.04	0.18	0.5	0.2	0.08
fmt	3432274	0.04	10-formyltetrahydrofolate:L-methionyl-tRNA(fMet) N-formyltransferase	SENSE	26.893	899	128.429	7	21	ECK3274,JW3249,yhdD	ttttgcgggtacaccTgactttgcagcgcgt	GGGCTTAAGGATAAGAACTAACGTGTCAGAATCACTACGTATTATTTTTGC	G	0.04	0.02	0.21	0.52	0.21
rsmB	3433384	0.12	16S rRNA m(5)C967 methyltransferase%2C SAM-dependent	SENSE	13.197	625	208.333	3	10	ECK3275,fmu,fmv,JW3250,rrmB,sun,yhdB	gtgctttggcgtactGcgtacgctttcgcag	CCAGCAAAAAGTTTCCGATAAAGACAAAGCACTTCTTCAAGAGTTGTGCTT	C	0.04	0.15	0.38	0.2	0.22
rplN	3446235	-64	50S ribosomal subunit protein L14	SENSE	521.909	2472	58.8571	42	112	Intergenic	tgccgcgccctcgatAtggggatttttaacg	GAGCCGTTTATTTTTTCTACCCATATCCTTGAAGCGGTGTTATAATGCCGC	T	0.02	0.12	0.34	0.24	0.29
rpsC	3447275	0.9	30S ribosomal subunit protein S3	SENSE	58.295	1114	65.5294	17	32	ECK3301,JW3276	gagatcctgggtggtAtggctgctgttgaac	ACCACTTACGGTGTAATCGGCGTTAAAGTGTGGATCTTCAAAGGCGAGATC	T	0.05	0.1	0.41	0.18	0.26
rpsJ	3451338	-46	30S ribosomal subunit protein S10	SENSE	220.238	4045	63.2031	64	396	Intergenic	aatcgtaatgggtctGaggagtaatcatttt	GCTCCCAATCGGGGAGCTACGTAAGAACGGTTACACTCTCCCATCAATCGT	A	0.68	0.05	0.14	0.07	0.06
tufA	3468135	32	protein chain elongation factor EF-Tu (duplicate of tufB)	SENSE	91.708	607	607	1	22	Intergenic	tttgaattgaaaaggGcgcttcggcgccctt	CGGGCGTTGTTGCTAAAGTTCTGGGCTAATTACACGTTAATTAGTTTTGAA	C	0.21	0.14	0.25	0.27	0.13
fusA	3470228	0.62	protein chain elongation factor EF-G%2C GTP-binding	SENSE	73.059	1410	56.4	25	49	ECK3327,far,fus,JW3302	ggtctggctctgggcCgtctggctaaagaag	TCCATCGCAGTTGAACCGAAAACCAAAGCTGACCAGGAAAAAATGGGTCTG	G	0.02	0.02	0.06	0.44	0.46
yheS	3479348	0.02	fused predicted transporter subunits of ABC superfamily: ATP-binding components	SENSE	14.926	597	74.625	8	31	ECK3340,JW3315	aaattcgtcgcggcgTgcgcgtcctgctgga	ATAGTCTGAACATACGGCACCTTATGATTGTTTTCTCCTCGTTACAAATTC	G	0.05	0.21	0.42	0.19	0.14
prkB	3483335	0.95	putative phosphoribulokinase	ANTI	11.422	803	66.9167	12	34	ECK3343,JW3318,prk?,yhfF	tgcaccagcggcagcAtaattaattccattg	GCGTAATAGCAGAGTTACTCGATTTTCTTTCCTTCCATCAATCGTTGCACC	T	0	0.08	0.24	0.45	0.23
yhfA	3483935	-95	conserved protein%2C OsmC family	SENSE	142.285	742	185.5	4	47	Intergenic	ctttgtgtctcctggTgtctcgcttcagcat	TCAATGTATTACTGTAGCATCCTGACTGTTTTAGCATAGCTTTCGCTTTGT	G	0.01	0.06	0.27	0.53	0.12
yhfA	3483987	-147	conserved protein%2C OsmC family	ANTI	142.285	1837	306.167	6	64	Intergenic	caggatgctacagtaAtacattgatgtactg	AGCGAGACACCAGGAGACACAAAGCGAAAGCTATGCTAAAACAGTCAGGAT	T	1	0	0	0	0
yhfA	3483988	-148	conserved protein%2C OsmC family	ANTI	142.285	1756	292.667	6	64	Intergenic	aggatgctacagtaaTacattgatgtactgc	GCGAGACACCAGGAGACACAAAGCGAAAGCTATGCTAAAACAGTCAGGATG	A	0.98	0.02	0	0	0
crp	3483995	-147	DNA-binding transcriptional dual regulator	SENSE	111.548	743	67.5455	11	75	Intergenic	tacagtaatacattgAtgtactgcatgtatg	ACCAGGAGACACAAAGCGAAAGCTATGCTAAAACAGTCAGGATGCTACAGT	T	0.26	0.06	0.24	0.14	0.29
crp	3483996	-146	DNA-binding transcriptional dual regulator	SENSE	111.548	798	57	14	76	Intergenic	acagtaatacattgaTgtactgcatgtatgc	CCAGGAGACACAAAGCGAAAGCTATGCTAAAACAGTCAGGATGCTACAGTA	G	0.1	0.04	0.1	0.24	0.52
crp	3484002	-140	DNA-binding transcriptional dual regulator	SENSE	111.548	1191	62.6842	19	76	Intergenic	atacattgatgtactGcatgtatgcaaagga	GACACAAAGCGAAAGCTATGCTAAAACAGTCAGGATGCTACAGTAATACAT	C	0.1	0.11	0.18	0.44	0.18
crp	3484006	-136	DNA-binding transcriptional dual regulator	SENSE	111.548	1197	54.4091	22	79	Intergenic	attgatgtactgcatGtatgcaaaggacgtc	CAAAGCGAAAGCTATGCTAAAACAGTCAGGATGCTACAGTAATACATTGAT	T	0.34	0.2	0.28	0.1	0.08
yhfK	3485023	0.1	conserved inner membrane protein	SENSE	31.549	1434	71.7	20	62	ECK3346,JW5701	cgcttaatcattggtGcgtcgctgtttgcca	TGCAATATTGCGGGCCTTGATACGCCTCATAAACGTTTTTTCAAACGCTTA	C	0.06	0.13	0.28	0.32	0.21
yhfK	3486919	4	conserved inner membrane protein	ANTI	31.549	1252	626	2	5	Intergenic	tccgatggtttagccTgcattacgccttcga	ACGAAGCATCAGGCAAAAGATGTCGGATGCGGCGTGAATGCCTTATCCGAT	G	0.1	0.08	0.34	0.29	0.19
yhfG	3489592	0.3	putative Fic-binding protein	SENSE	679.26	818	58.4286	14	35	ECK3350,JW3325,vhpA	ctgggagcttcagcgTaatcgtaattttcag	GAGGCATCAAGTGAAGAAACTCACCGATAAGCAAAAGTCCCGTCTCTGGGA	A	0.03	0.21	0.7	0.03	0.03
yhfZ	3510401	-35	hypothetical protein	SENSE	4.714	1014	144.857	7	50	Intergenic	tatcttcaaattcctGaagatataaatattc	AAAATGTGAAGTGCCTCGCCGTTTCCACATCTCGCTGTTGCGCCTTATCTT	A	0.12	0.06	0.15	0.48	0.19
yhfZ	3510423	-57	hypothetical protein	SENSE	4.714	2905	363.125	8	40	Intergenic	tccacatctcgctgtTgcgccttatcttcaa	TCCTCATTTGCAATAATCCGAAAAAATGTGAAGTGCCTCGCCGTTTCCACA	G	0.04	0.07	0.18	0.24	0.48
trpS	3510854	0.8	tryptophanyl-tRNA synthetase	SENSE	36.595	948	86.1818	11	24	ECK3371,JW3347	gttcgaaggcaagatGtatggtcatctgaaa	CCTTTCAGCGGTAACGGGCCAGAGCATCCCAGAACTGGAAAAACAGTTCGA	T	0.04	0.09	0.46	0.31	0.1
dam	3513834	0.12	DNA adenine methyltransferase	SENSE	58.513	1168	58.4	20	68	ECK3374,JW3350	atgtctggttgagccTtttgtaggtgccggg	GTATCCCCTGCTTGATGATATTAAACGGCATTTGCCCAAGGGCGAATGTCT	T	0.09	0.17	0.15	0.33	0.27
hofQ	3517344	143	protein required for the utilization of DNA as a carbon source%3B fimbrial transporter homolog	SENSE	0.965	699	77.6667	9	35	Intergenic	tgatttatcattcagGcggcattttgctgtc	CCGATTTGAGAGTTGGTGCTCTTCGCTGCCTGCGTTCCATGATGATGATTT	C	0.16	0.17	0.27	0.2	0.19
mrcA	3523489	44	fused penicillin-binding protein 1a: murein transglycosylase/murein transpeptidase	ANTI	6.028	1451	53.7407	27	69	Intergenic	ccggcataaacaagtGcactttgtcagcaaa	GAGTTTTCACGATTTTGTTAGCCGGATAACGCGTTCACGCCGTATCCGGCA	C	0.14	0.12	0.25	0.25	0.24
nudE	3524222	-51	adenosine nucleotide hydrolase%3B substrates include Ap3A%2C Ap2A%2C ADP-ribose%2C NADH	SENSE	138.036	858	85.8	10	25	Intergenic	ttcacattgccgaaaGcgtgtccgatatcgc	GAGGACGATTATTTATTAAGTTACATAAATGTAAATAACATGCAATTCACA	C	0.11	0.07	0.29	0.3	0.23
nudE	3524287	-116	adenosine nucleotide hydrolase%3B substrates include Ap3A%2C Ap2A%2C ADP-ribose%2C NADH	ANTI	138.036	1085	1085	1	16	Intergenic	taatcgtcctcaaatCaaattaaaagtcaat	GGCAATGTGAATTGCATGTTATTTACATTTATGTAACTTAATAAATAATCG	A	0.81	0.18	0	0	0
yrfF	3524846	0.17	inner membrane protein	SENSE	27.32	808	57.7143	14	27	ECK3385,igaA,JW3361,mucM,umoB	cggtagaagtccaccTgccccctttctggga	GCATCTCTACCGACGATCCGAATAAATGGCGTTACTACCTCGATTCGGTAG	G	0.05	0.05	0.23	0.13	0.54
glpG	3558864	0.74	rhomboid intramembrane serine protease	SENSE	55.97	684	57	12	29	ECK3410,JW5687	gctttctggcgtggtGtatgcgctgatgggc	AAGCGGCTATGTGCAGCAAAAATTCAGCGGGCCGTGGTTTGGCGGGCTTTC	T	0.01	0.02	0.22	0.39	0.36
glgX	3567414	0.98	glycogen debranching enzyme	SENSE	10.443	627	156.75	4	8	ECK3417,JW3394	cccagtgattacggcTgtctggcagggacct	TGCTGGGGAGTGGCACGCCATTCCCCCATTCGCTGGAGAGGATAACCCAGT	G	0.02	0.03	0.38	0.37	0.19
ftsX	3599871	0.22	putative transporter subunit: membrane component of ABC superfamily	SENSE	33.493	739	92.375	8	24	ECK3446,ftsS,JW3427	ttttaacggtgatggTtatcgccatttctct	TCCACGGCGCATTGCAGGATCTGAAAAGCAAACCGTTCGCCACGTTTTTAA	T	0.05	0.12	0.15	0.5	0.19
ftsX	3599942	0.16	putative transporter subunit: membrane component of ABC superfamily	SENSE	33.493	673	84.125	8	27	ECK3446,ftsS,JW3427	tttcaacgaacaggtGcgctatgccttccac	ACGCGCGAAATCCTCGCCAAAACCGGTAAATCGCAAAACCAACGTTTTCAA	C	0.08	0.05	0.16	0.53	0.19
yhhS	3609758	-2	putative arabinose efflux transporter	SENSE	21.423	861	430.5	2	19	Intergenic	aaaatgtggtgatccTcatgcccgaacccgt	GCTGATTTTCACGTCAGCACGTGGTAAAAATGAAACACTGTTGTAAAAATG	C	0.02	0.05	0.34	0.38	0.21
yhiJ	3628936	55	hypothetical protein	SENSE	2.158	907	113.375	8	66	Intergenic	agactgttgataaaaCgtaaaaaggaatgct	CTCTGAACCATAGACAACATGAATATTAATGTTACTATCTGGTTGAGACTG	G	0.04	0.2	0.73	0.04	0
uspA	3638044	-90	universal stress global response regulator	SENSE	128.987	1090	68.125	16	77	Intergenic	ggctgggttagccccGcgcacgtagttcgca	CCGGGTCGCTATAAGGTAAGGATGGTCTTAACACTGAATCTTTACGGCTGG	C	0.06	0.12	0.41	0.3	0.11
uspA	3638045	-89	universal stress global response regulator	SENSE	128.987	3561	222.562	16	65	Intergenic	gctgggttagccccgCgcacgtagttcgcag	CGGGTCGCTATAAGGTAAGGATGGTCTTAACACTGAATCTTTACGGCTGGG	G	0.02	0.08	0.16	0.34	0.4
kdgK	3678288	0.91	ketodeoxygluconokinase	ANTI	9.232	1350	337.5	4	20	ECK3511,JW5668,yhjI	gcccacgtttcgccgCgtcttccgcgctgcc	GGATAATCGCGCCGCGATACTGAATAACGGTACTTGCGGTCAGGTGCCCAC	G	0.01	0.03	0.29	0.29	0.37
yhjJ	3680036	-73	putative zinc-dependent peptidase	SENSE	31.154	1036	51.8	20	60	Intergenic	ggtctaacacgaagtGtttttaacgtcattt	GTTCAGGTTTATTTCACTTCTTCCGTGACATTTTCATGTTCTTGCGGTCTA	T	0.03	0.06	0.3	0.38	0.23
yhjR	3693887	133	hypothetical protein	SENSE	994.576	1099	54.95	20	113	Intergenic	tcgatgcctgcccggAcaacttgttgcgcct	CATTAGCCTGGTCATTACAAATGTTGGGAGAAAATGTCCTGGTGGTCGATG	C	0.64	0.05	0.07	0.1	0.15
yhjR	3694308	-100	hypothetical protein	SENSE	994.576	705	70.5	10	28	Intergenic	cggaaagtcaaaaagTgagcaaattcccgtc	CGTGTGATTTTAGTCTTTTCGTTTTTAACTTTTTCTGTTGCGTAACGGAAA	G	0.07	0.03	0.09	0.28	0.54
bcsE	3694972	0.31	cellulose production protein	SENSE	30.663	605	67.2222	9	21	ECK3521,JW3504,yhjS	attgttgcttgaggaAtaccgttcacttttt	GCTTTTGGTAATTAATCCCGGAAATAATAACGATAAACAATTTTCATTGTT	T	0.13	0.39	0.35	0.08	0.05
rdlD	3698197	0.58	NA	SENSE	1428.35	884	98.2222	9	29	ECK3525,JWR0256	gtggtgttgtcaggtGcatacctgcaacgtg	GTTTCGCGGCTATTCTTGAGTGGTCTAGAGTCAAGATTAGCCCCCGTGGTG	C	0.14	0.11	0.3	0.1	0.36
insK	3720120	48	IS150 transposase B	SENSE	7.757	749	249.667	3	16	Intergenic	gatttatagtcaggtGgggcttttctctgtc	GCCTCGTGTTTAACTGTCCAACTTTTTGGGGTCAGTACAAACTTTGATTTA	G	0.16	0.11	0.34	0.19	0.2
xylG	3730440	0.14	fused D-xylose transporter subunits of ABC superfamily: ATP-binding components	ANTI	2.602	800	100	8	73	ECK3556,JW3539	tatcgcggatgtgacTcgcctgaatctcttc	CCAGGGCCAATTCCTGATGAATGATGGCGATACCTTTGCGTTCGGTATCGC	C	0.07	0.05	0.21	0.37	0.3
xylG	3730445	0.14	fused D-xylose transporter subunits of ABC superfamily: ATP-binding components	ANTI	2.602	1558	173.111	9	71	ECK3556,JW3539	ttcggtatcgcggatGtgactcgcctgaatc	TTTCACCAGGGCCAATTCCTGATGAATGATGGCGATACCTTTGCGTTCGGT	T	0.22	0.13	0.41	0.19	0.05
bax	3735263	-63	hypothetical protein	SENSE	91.972	1190	99.1667	12	76	Intergenic	gatatgatttgagatTcaactctcaaatttg	TTCAGATTTGGACTATTCCTTGGGGTGCTCTTGACAGCTATTTTTGATATG	C	0.26	0.06	0.27	0.25	0.17
ysaA	3739238	0.78	putative hydrogenase%2C 4Fe-4S ferredoxin-type component	ANTI	15.527	1033	103.3	10	22	ECK3562,JW3545	ggtcccgtctcccgaTgccagcacagatcgc	TCCATGCACTGCAACGCCTTTGTCGGGCAGGCTTCAACACAGGCCGGTCCC	G	0.02	0.05	0.24	0.29	0.4
mtlR	3773655	0.1	mannitol operon repressor	ANTI	41.714	682	682	1	12	ECK3590,JW3575	gggtttgttccattgTtgcctgcatatctga	TTTTGCCAGCATTCAGACGCTCAAGCACACGGTTTTCAAAGGCCTGGGTTT	T	0.03	0.04	0.37	0.35	0.22
mtlR	3773851	0.44	mannitol operon repressor	SENSE	41.714	814	203.5	4	9	ECK3590,JW3575	acggcgatggtccgcTgggcgatctttctgt	GCAAAGACGATTACGCGGTGAAGTATGCTGTAGAACCGTTACTCGACGGCG	G	0	0.06	0.25	0.41	0.27
trmL	3779249	0.02	tRNA Leu mC34%2CmU34 2'-O-methyltransferase%2C SAM-dependent	SENSE	47.227	2095	149.643	14	31	ECK3596,JW3581,yibK	cagtatgctaaacatCgtactttacgaacca	CACTGCTCACCAATTTTCTGCTATCCTGCCCCCGCACTAAGGGGGCAGTAT	G	0.05	0.03	0.09	0.2	0.62
trmL	3779368	0.27	tRNA Leu mC34%2CmU34 2'-O-methyltransferase%2C SAM-dependent	SENSE	47.227	715	79.4444	9	25	ECK3596,JW3581,yibK	gggacgataagcgccTgcgccgcgcggggct	ATACCGGCTTTCGTCTGCATATCATCGAACCGATGGGATTTGCCTGGGACG	G	0.01	0.03	0.21	0.37	0.37
gpsA	3781517	0.16	glycerol-3-phosphate dehydrogenase (NAD+)	SENSE	41.076	1939	88.1364	22	48	ECK3598,JW3583	cgcgtttctccccgaTgtgccttttcccgat	TGACCCTGAACATATCGCAACGCTTGAACGCGACCGCTGTAACGCCGCGTT	G	0.02	0.13	0.27	0.24	0.35
envC	3784944	0.07	activator of AmiB%2CC murein hydrolases%2C septal ring factor	SENSE	23.31	855	71.25	12	30	ECK3603,JW5646,slm11,yibP	tggcgtattgttgtgCgccttttccgcccac	CAGGTTTGCAATCAGGCCCATCATCTACGCCAGCGTTCTTAGCGCTGGCGT	G	0.02	0	0.06	0.13	0.78
envC	3785162	0.24	activator of AmiB%2CC murein hydrolases%2C septal ring factor	SENSE	23.31	696	99.4286	7	21	ECK3603,JW5646,slm11,yibP	ttgatgagatgaacgCgtcgattgccaaact	AGCTGCGCGAAACGCAAAACACGCTCAATCAACTCAATAAACAGATTGATG	G	0.05	0.04	0.13	0.22	0.56
waaS	3802641	0.53	lipopolysaccharide core biosynthesis protein	SENSE	17.104	622	207.333	3	11	ECK3619,JW3604,rfaS	ggtcgtgataaagggCgtcttcaaataatta	AGTTTATCTGACAAAAATAACAGCCAGCCAATATGTTTTTTCCTTGGTCGT	G	0.02	0.01	0.14	0.38	0.45
rpmB	3809703	-6	50S ribosomal subunit protein L28	SENSE	2000.44	3521	60.7069	58	155	Intergenic	tttgatttttggagaAtagacatgtcccgag	TAAAGCCTGACGAGGCGCCAATACCCCATACGAAGCTCGAGCTAATTTGAT	T	0.51	0.22	0.2	0.05	0.02
slmA	3812477	-40	DNA-binding anti-FtsZ division inhibitor	SENSE	29.597	611	61.1	10	25	Intergenic	ggtcatagcgtgggtGccgcctggcaagtgc	CGCATCCGAATAACGTCATAACATAGCCGCAAACATTTCGTTTGCGGTCAT	C	0.06	0.06	0.33	0.34	0.21
xanP	3826924	-44	xanthine permease	ANTI	3.928	1302	1302	0	14	Intergenic	gcattttagctgaccGaaagagaaaagcaaa	AGGGTGGAAACAGACATCGAAAACAATCCCGTGGTAGCAAAGCGGGCATTT	A	0.04	0.05	0.15	0.3	0.46
xanP	3826988	0.01	xanthine permease	SENSE	3.928	822	822	0	2	ECK3644,JW3629,yicE	tgtttccaccctcgaGtcagaaaatgcgcaa	CAGCTAAAATGCCCGCTTTGCTACCACGGGATTGTTTTCGATGTCTGTTTC	T	0.02	0.1	0.44	0.25	0.19
xanP	3826989	0.02	xanthine permease	SENSE	3.928	1434	1434	0	0	ECK3644,JW3629,yicE	gtttccaccctcgagTcagaaaatgcgcaac	AGCTAAAATGCCCGCTTTGCTACCACGGGATTGTTTTCGATGTCTGTTTCC	C	0.02	0.02	0.15	0.39	0.41
uhpB	3848071	0.06	sensory histidine kinase in two-component regulatory sytem with UhpA	SENSE	12.92	974	121.75	8	23	ECK3659,JW3643	tgtggagtatcagccTgcatctggttgagcg	CCGTTATTGCCTGCTTTTTTATCTTCTCTGCCGCATGGTTTTGCCTGTGGA	G	0.02	0.07	0.26	0.25	0.4
ibpA	3864995	37	heat shock chaperone	SENSE	125.061	1429	59.5417	24	95	Intergenic	ggcctgacatctccaTgctcgccgtcaggga	CCGCGCCGTATCGAAATCAACTAATTCCCTAAGGCCGCCTGGCGCGGCCTG	G	0.02	0.01	0.09	0.14	0.74
yidR	3866227	0.89	hypothetical protein	ANTI	4.064	716	89.5	8	17	ECK3681,JW5860	tcgccgctttgcgcaTgggcacaagcaattc	TCCGCAGAAGGTGAATTGGCGTGGTGTTCGGTTAAATACTCAACCTCGCCG	G	0.01	0.04	0.37	0.27	0.31
yidR	3866526	0.65	hypothetical protein	ANTI	4.064	1083	154.714	7	20	ECK3681,JW5860	tggcgcgggcagggtTgtttccgttccgctt	CCGATGGTGGGTAAAGGTTAAACGTCGCTGCACGACGCCACGCGGTGGCGC	G	0.01	0.08	0.22	0.39	0.3
yidR	3866635	0.56	hypothetical protein	ANTI	4.064	764	191	4	13	ECK3681,JW5860	ccctttggcgaaagtGtgtcgccaataaatg	TCATCTTGCGGTAACTCAACGATAAACAGCTCCGGCACTTTCTCGCCCTTT	T	0.02	0.08	0.36	0.38	0.17
dnaA	3880665	0.77	chromosomal replication initiator protein DnaA%2C DNA-binding transcriptional dual regulator	SENSE	39.938	630	52.5	12	23	ECK3694,hsm-2,JW3679	tcgtgcgtgaggcgcTgcgcgacttgctggc	TCATTGCCAATGCCAACTTTACCGGACGGGCGATCACCATCGACTTCGTGC	G	0.03	0.05	0.24	0.53	0.16
tnaC	3886446	-12	tryptophanase leader peptide	SENSE	7737.14	1090	51.9048	21	220	Intergenic	ctcgtgtcttgcgagGataagtgcattatga	AAACAATTTCAGAATAGACAAAAACTCTGAGTGTAATAATGTAGCCTCGTG	A	1	0	0	0	0
yieE	3891887	-17	putative phosphopantetheinyl transferase%2C COG2091 family	SENSE	30.066	644	107.333	6	34	Intergenic	ttcataatggaccatTaagcatggagcgaaa	GCCGCTTTAGTCTGTCCATCATTCCAGTAAATGATTACTCTTGTATTCATA	A	0.91	0.01	0.04	0.03	0.01
bglF	3902705	0.49	fused beta-glucoside-specific PTS enzymes: IIA component/IIB component/IIC component	ANTI	1.393	2561	85.3667	30	81	bglC,bglS,ECK3715,JW3700	gcaccaggccccagtGcagtccgaacatgac	TCATGGTGTCGTAGCCCAGCACGGTGAAGTTATTGATACACAGCGGCACCA	C	0.02	0.01	0.14	0.35	0.48
atpC	3913535	41	F1 sector of membrane-bound ATP synthase%2C epsilon subunit	SENSE	197.307	722	120.333	6	33	Intergenic	agtctggaaacaggcTggcttttttttgcgc	TGACCAAAAAAGCGATGTAACACCGGCTTGAAAAGCACAAAAGCCAGTCTG	G	0.05	0.17	0.17	0.15	0.47
rsmG	3921656	0.08	16S rRNA m(7)G527 methyltransferase%2C SAM-dependent%3B glucose-inhibited cell-division protein	SENSE	47.799	1005	83.75	12	25	ECK3733,gidB,JW3718	cgcaggtatttcgctTaccgatcaccagaaa	ACAGGTAATCACCGTGCTCAACAAACTCTCCTTACTGCTGAAAGACGCAGG	A	0.07	0.05	0.15	0.38	0.35
rbsR	3936836	0.59	DNA-binding transcriptional repressor of ribose metabolism	SENSE	51.815	960	96	10	19	ECK3747,JW3732	cggcgcgcctgcggtTggaaggttatcgggc	GTCATACCCGTATCGCCTGTATTACCGGCCCGCTGGATAAAACTCCGGCGC	G	0.01	0.09	0.33	0.23	0.34
wecB	3968215	0.05	UDP-N-acetyl glucosamine-2-epimerase	SENSE	37.563	1092	57.4737	19	47	ECK3778,JW5600,nfrC,rffE,yifF	gatggcgccgttggtGcatgcgttggcaaaa	TGTGAAAGTACTGACTGTATTTGGTACGCGCCCGGAAGCCATCAAGATGGC	C	0.36	0.2	0.29	0.11	0.03
wecD	3973046	0.82	TDP-fucosamine acetyltransferase	SENSE	31.437	873	109.125	8	15	ECK3782,JW5597,rff,rffC,yifH	cgctaaactgggcgtAtgctcgcggtaaaac	GCCTGCTGGCTGGACGCGGTGCAGGTGCTGAGCTGATGCAAACGGCGCTAA	T	0.01	0.09	0.22	0.4	0.28
wzyE	3976930	0.23	putative Wzy protein involved in ECA polysaccharide chain elongation	SENSE	19.067	606	67.3333	9	17	ECK3786,JW3769,rffT	gctgatgtaccgcgcCgtccgctgtttacca	GCGGTTTACTATGTCACCTACAAAACCCGCCTACGCAAACGCGTTGCTGAT	G	0.03	0.01	0.26	0.33	0.37
glmZ	3984468	0.06	NA	SENSE	4505.76	732	61	12	134	ECK3795,JWR0257,k19,psrA20,ryiA,sraJ	gagtagatgctcattCcatctcttatgttcg	AGTGTTAAGGGATGTTATTTCCCGATTCTCTGTGGCATAATAAACGAGTAG	C	1	0	0	0	0
glmZ	3984648	0.94	NA	SENSE	4505.76	1391	463.667	3	56	ECK3795,JWR0257,k19,psrA20,ryiA,sraJ	tgctccgtaataagaGcaggcgtttttttat	TGAGTGAAGCACCCACTTGTTGTCATACAGACCTGTTTTAACGCCTGCTCC	C	0.06	0.09	0.37	0.27	0.21
glmZ	3984666	5	NA	ANTI	4505.76	929	232.25	4	43	Intergenic	ccggggccttcctgaTacataaaaaaacgcc	AATAACCCGCCACAGTAGTTCCTTCTCACCCGGAGGCAAGCACCTCCGGGG	A	0.01	0	0.07	0.2	0.71
hemY	3984711	1	NA	SENSE	27.097	738	82	9	7	ECK3796,JW3774	aataacccgccacagTagttccttctcaccc	GAAGCTGCAGCTATGCGTCGCGACGGTTTGATGTTAACGTTGCAGAATAAC	A	0.96	0.02	0	0.01	0.01
hemC	3988327	0.49	NA	SENSE	38.916	660	66	10	18	ECK3799,JW5932,popE	ggcaacgtcggcactCgcctgagcaaactgg	CAACTGGCTGAACGCCGTCCGGATCTGATTATCCGCTCCCTGCGCGGCAAC	G	0.04	0.01	0.16	0.25	0.55
cyaA	3990058	0.35	adenylate cyclase	SENSE	41.299	663	66.3	10	25	cya,ECK3800,JW3778	cacgacggcgagattGtatcgtttggtctcg	TACCCGAACCCACGTCTGCTGGCGAAAGATATCAAACAGCGTTTGCACGAC	T	0.05	0.04	0.08	0.5	0.32
cyaA	3990888	0.67	adenylate cyclase	SENSE	41.299	721	72.1	10	19	cya,ECK3800,JW3778	ccgcaatcaggtggtGcatttcgatttccgt	TCTGGCGATTATCGTTAACCTGGAATATGACCCGACAGCGGCGTTCCGCAA	C	0.03	0.09	0.41	0.06	0.41
yigB	3995962	40	FMN phosphatase	SENSE	24.814	1249	113.545	11	33	Intergenic	gctttttggcggaggGcgttgcgcttctccg	TCTCTGACCTCGCTGATATAATCAGCAAATCTGTATATATACCCAGCTTTT	C	0.1	0.03	0.33	0.12	0.42
pldB	4007321	0.13	lysophospholipase L2	SENSE	32.426	883	80.2727	11	26	ECK3819,JW5584	ggatgacattccggtGcgctttgtccgtttt	GACTGATTTCTGGCGTCAGCGTGATGAAGCAGAGTTTACTGGTGTGGATGA	C	0.26	0.05	0.28	0.26	0.16
ubiB	4018321	0.04	2-octaprenylphenol hydroxylase	SENSE	40.462	951	63.4	15	37	aarF,ECK3829,JW3812,yigQ,yigR,yigS	ggacttgatgaactgAtccccaaaatgcgta	GAAGTACGGCGCCTATATTTCATCATTCGCACTTTTTTAAGCTACGGACTT	T	0.01	0.04	0.43	0.34	0.18
tatB	4020320	0.15	TatABCE protein translocation system subunit	SENSE	102.196	1282	55.7391	23	55	ECK3831,JW5580,mttA2,ysgB	cgcaacgactgcctgTggcggtaaaaacggt	GCGAACTGCTATTGGTGTTCATCATCGGCCTCGTCGTTCTGGGGCCGCAAC	G	0.06	0.06	0.19	0.18	0.51
ubiD	4022964	-47	3-octaprenyl-4-hydroxybenzoate decarboxylase	ANTI	49.603	771	771	0	5	Intergenic	cgttcatctttgcgaTgctgtaaatttgtta	TTCATGGCGTCCATTGTAGCCTCTTAATCTGCGCCCATTATACGGCGTTCA	G	0.02	0.09	0.14	0.28	0.47
fre	4025327	76	NAD(P)H-flavin reductase	SENSE	59.96	652	81.5	8	51	Intergenic	gcatttagatctatgAcgtatctggcaaacc	GCCCCTGACAGGCGGGAAGAACGGCAACTAAACTGTTATTCAGTGGCATTT	C	0.12	0.02	0.19	0.4	0.26
fre	4025352	101	NAD(P)H-flavin reductase	SENSE	59.96	1083	541.5	2	45	Intergenic	caaaccatgcccgatGcgacgctgtcgcgtc	AACTAAACTGTTATTCAGTGGCATTTAGATCTATGACGTATCTGGCAAACC	C	0.4	0.05	0.15	0.2	0.2
fre	4025364	113	NAD(P)H-flavin reductase	SENSE	59.96	1150	1150	0	43	Intergenic	gatgcgacgctgtcgCgtcttatcgtgccta	ATTCAGTGGCATTTAGATCTATGACGTATCTGGCAAACCATGCCCGATGCG	G	0	0	0.12	0.26	0.63
yigZ	4030640	0.2	conserved protein%2C UPF0029 family	SENSE	41.796	604	67.1111	9	23	ECK3840,JW5577	gtttgttgaatcggtGcgggcagaacacccc	CATAACGATGTTGGCGCATACCGATGGCGTTGAGGCGGCGAAAGCGTTTGT	C	0.03	0.15	0.43	0.29	0.11
rdoA	4040440	0	Thr/Ser kinase implicated in Cpx stress response	SENSE	34.47	1241	177.286	7	29	ECK3851,JW3831,orfA,yihE	tccggatgatgggatGaataacagcgctttt	ACCAAAATCATCGTGAAATGATATCCTTCGTCATTCGTAATGTTTTCCGGA	A	0.13	0.12	0.18	0.3	0.28
rdoA	4040581	0.15	Thr/Ser kinase implicated in Cpx stress response	SENSE	34.47	849	77.1818	11	29	ECK3851,JW3831,orfA,yihE	atttcaggacgaagaTcgtcgacgttttgtc	TTCCGGTCTTACCCCGCTTAACAGCTATGAAAACCGTGTCTATCAATTTCA	C	0.18	0.09	0.2	0.33	0.19
spf	4048013	0.84	NA	SENSE	7719.26	1026	57	18	162	ECK3856,IS197,JWR0097	cgccccagtcagtaaTgactggggcgttttt	CAGACCTTTTACTTCACGTAATCGGATTTGGCTGAATATTTTAGCCGCCCC	G	0.01	0.02	0.07	0.31	0.6
csrC	4049282	0.91	NA	SENSE	247.639	797	398.5	2	11	ECK3858,IS198,JWR0214,psrA21,ryiB,sraK,tpk2	aaaaaaggcgacagaGtaatctgtcgccttt	GCGGCCTGCAAGGATTGTAAGACCCGTTAAGGGTTATGAGTCAGGAAAAAA	T	0.26	0.04	0.12	0.25	0.34
glnA	4056192	-135	NA	SENSE	15.489	644	644	1	13	Intergenic	cttttgcacgatggtGcgcatgataacgcct	CATTGAAGCACTATATTGGTGCAACATTCACATCGTGGTGCAGCCCTTTTG	C	0.4	0.33	0.17	0.02	0.07
yihU	4071432	0.18	NA	ANTI	0.391	771	771	1	17	ECK3875,JW3853	attcggcatctttagCggcctgcgccgggtt	ACACGTTGCGCACCAGATCGCCATTCGGCAACATGGTAATGATAAATTCGG	G	0.01	0	0.02	0.18	0.79
fdhE	4078199	123	formate dehydrogenase formation protein	SENSE	58.616	1057	66.0625	16	39	Intergenic	ccggtttggcctcaaTttacccaccaccaca	CATCTCTCGTATTCCGCGTTACCACCTCAAGCTATGCCGCCAGTGCCGGTT	T	0.05	0.07	0.23	0.4	0.24
fdhD	4083963	-76	formate dehydrogenase formation protein	ANTI	9.975	641	53.4167	12	101	Intergenic	cctggatggagggaaAttgagccaattctgg	TAAGAACACACACACCAACATTATGGTATTCTGTTACAAACCCTTCCTGGA	T	0.05	0.06	0.32	0.22	0.35
fieF	4105444	50	ferrous iron and zinc transporter	SENSE	24.502	904	64.5714	14	44	Intergenic	tataaaataccgccaTttggcctgacctgaa	TGCTTTCATAATCAGTATAAAAGAGAGCCAGACCCGCATTTTGTGTATAAA	T	0.17	0.1	0.18	0.28	0.26
fieF	4105445	51	ferrous iron and zinc transporter	SENSE	24.502	1855	132.5	14	39	Intergenic	ataaaataccgccatTtggcctgacctgaat	GCTTTCATAATCAGTATAAAAGAGAGCCAGACCCGCATTTTGTGTATAAAA	T	0.15	0.15	0.24	0.23	0.23
glpX	4112939	0.66	fructose 1%2C6-bisphosphatase II	SENSE	35.923	696	99.4286	7	14	ECK3917,JW3896	tctgcggcggtgatcCgcgcattagatggcg	GTTGACGTGCTGTACGGTATTGGTGGCGCGCCGGAAGGCGTAGTTTCTGCG	G	0.01	0	0.01	0.24	0.73
glpF	4116159	-46	glycerol facilitator	SENSE	195.997	1427	64.8636	22	98	Intergenic	gcatcgtggaggtccGtgactttcacgcata	TTCTCGTTTTTGCTCGTTAACGATAAGTTTACAGCATGCCTACAAGCATCG	T	0.09	0.06	0.44	0.34	0.07
zapB	4116538	0	FtsZ stabilizer%3B septal ring assembly factor%2C stimulates cell division	SENSE	484.682	960	73.8462	13	23	ECK3920,JW3899,yiiU	caattcaggagaggtAtgacaatgtcattag	CGTCACCGGTAATCGGGACGAGGATTTTTATCCATCAACGCCTTGCAATTC	T	0.12	0.05	0.07	0.49	0.26
cytR	4122096	0.37	DNA-binding transcriptional dual regulator	SENSE	115.298	2534	50.68	50	130	ECK3926,JW3905	aattgatggcatgttGttgctgggttcaagg	AAATCAGCAGGAAAAAACCTTTATCGATTTGATCATCACCAAGCAAATTGA	T	0.07	0.1	0.31	0.34	0.18
oxyR	4157164	0.71	oxidative and nitrosative stress transcriptional regulator	ANTI	24.373	888	111	8	33	ECK3953,JW3933,momR,mor	tggtcgcgcggaagtGtgtatcttcatccgc	TGATCCCGCTACCTGCCGCCACCATGTTGCGCAGAGTTTCCAGGCTGGTCG	T	0.06	0.1	0.42	0.12	0.3
fabR	4159118	-29	DNA-binding transcriptional repressor	SENSE	74.466	719	143.8	5	31	Intergenic	ggtatagtgccagcaGtacttttggcaagga	ACCGTTCATTCACAATACTGGAGCAATCCAGTATGTTCATTCTCTGGTATA	T	0.17	0.25	0.43	0.1	0.05
fabR	4159739	0.91	DNA-binding transcriptional repressor	SENSE	74.466	1102	91.8333	12	33	ECK3955,JW3935,yijC	gggcttattactggtAtcgccgtgaacaaga	AATTAGAAGAGCGACTGGTACTGCAACTGCGAATGATTTCGAAAGGGGCTT	T	0.02	0.04	0.26	0.45	0.23
yijD	4159819	0.07	inner membrane protein%2C DUF1422 family	SENSE	130.709	769	59.1538	13	40	ECK3956,JW3936	caaatcaagatagagGtacgctgctgctggc	ACCGCAATTATTCCGGGAAATGTGAAGGACGAGTAATGAAACAAGCAAATC	T	0.21	0.1	0.13	0.46	0.09
tufB	4174104	0.12	protein chain elongation factor EF-Tu (duplicate of tufA)	SENSE	316.755	634	634	1	103	ECK3971,JW3943,kirT,pulT	cggtgctgctcgcgcAttcgaccagatcgat	AACGCTGACCGCTGCAATCACTACCGTACTGGCTAAAACCTACGGCGGTGC	T	0.05	0.09	0.19	0.36	0.31
tufB	4174266	0.25	protein chain elongation factor EF-Tu (duplicate of tufA)	SENSE	316.755	985	985	0	20	ECK3971,JW3943,kirT,pulT	tgctgcgcagatggaCggcgcgatcctggta	AGACTGCCCGGGGCACGCCGACTATGTTAAAAACATGATCACCGGTGCTGC	G	0.01	0.06	0.14	0.3	0.5
tufB	4174578	0.52	protein chain elongation factor EF-Tu (duplicate of tufA)	SENSE	316.755	1779	1779	0	18	ECK3971,JW3943,kirT,pulT	cattccggaaccagaGcgtgcgattgacaag	GTGGGAAGCGAAAATCCTGGAACTGGCTGGCTTCCTGGATTCTTACATTCC	C	0	0.14	0.3	0.33	0.23
tufB	4174579	0.52	protein chain elongation factor EF-Tu (duplicate of tufA)	SENSE	316.755	779	779	0	23	ECK3971,JW3943,kirT,pulT	attccggaaccagagCgtgcgattgacaagc	TGGGAAGCGAAAATCCTGGAACTGGCTGGCTTCCTGGATTCTTACATTCCG	G	0	0	0.18	0.35	0.47
tufB	4175154	3	protein chain elongation factor EF-Tu (duplicate of tufA)	SENSE	316.755	1319	62.8095	21	95	Intergenic	agttctgagctaattGccgataacatttgac	AATCCGTGAAGGCGGCCGTACCGTTGGCGCGGGCGTTGTAGCAAAAGTTCT	C	0.16	0.09	0.32	0.2	0.23
sroH	4188447	0.39	NA	SENSE	2117.01	659	131.8	5	40	ECK4505,IS206	aaattcagacatcccGcaacctgcgattatc	AATAAGAACACATGTTCTCATCTTCCAGGATGCAGCAGACTGAAGAAATTC	C	0.21	0.02	0.16	0.45	0.16
purH	4205696	-141	fused IMP cyclohydrolase/phosphoribosylaminoimidazolecarboxamide formyltransferase	SENSE	1.952	658	329	2	12	Intergenic	atcaccattgaaagaGaaaaattcgcgagcg	TGTAATTTCTGTATTTTGCCCACGGTAACCACAGTCAAAATTGTGATCACC	A	0.15	0.07	0.18	0.29	0.31
arpA	4218514	0.91	NA	ANTI	0.864	638	638	1	5	ECK4009,JW3977,yjaC	tatttttgtggggctTtgtgttgccaaaaat	GCAATAACCCGGTGACCAAATTCAAAAGCCAACTCAAAGGCAGAGTATTTT	T	0.23	0.07	0.29	0.27	0.14
malF	4243030	0.04	maltose transporter subunit	SENSE	72.981	2265	66.6176	34	90	ECK4025,JW3993,malJ	agtgctaggtctgctCggcctgctggtgggt	CATTAAAAAGAAACATTGGTGGCAAAGCGACGCGCTGAAATGGTCAGTGCT	G	0.04	0.11	0.23	0.18	0.44
malF	4243064	0.02	maltose transporter subunit	SENSE	72.981	2909	88.1515	33	82	ECK4025,JW3993,malJ	aacattggtggcaaaGcgacgcgctgaaatg	TCCGTCCTGGAATGAGGAAGAACCCCATGGATGTCATTAAAAAGAAACATT	C	0.1	0.05	0.12	0.31	0.42
lamB	4247427	93	maltose outer membrane porin (maltoporin)	SENSE	122.41	1077	51.2857	21	68	Intergenic	caggcctacaacggcTgtcaaatgtaggccg	CCGCATTCGGCAACCAACGCCTGATGCGACGCTTGCGCGTCTTATCAGGCC	G	0.07	0.04	0.22	0.38	0.28
malM	4248533	36	maltose regulon periplasmic protein	SENSE	92.14	818	102.25	8	39	Intergenic	tttgcaacaactggtGcgtctcctggcgcac	CAGCAGTGTAAAAGGCAAGGGGTAATTACGCCCCACAGTGCTGATTTTGCA	C	0.22	0.05	0.25	0.41	0.07
ubiC	4250555	0.05	chorismate--pyruvate lyase	SENSE	75.44	598	59.8	10	34	ECK4031,JW5713,sdgG?	cgcgttaacgcaactGcgtgcgctgcgctat	CAATGCCTTTACGTTATGTAACGGAGAGTTCGGCATGTCACACCCCGCGTT	C	0.06	0.11	0.26	0.22	0.35
ubiC	4250596	0.13	chorismate--pyruvate lyase	SENSE	75.44	961	53.3889	18	39	ECK4031,JW5713,sdgG?	tccctgccctggatcCgcaactgctcgactg	ACCCCGCGTTAACGCAACTGCGTGCGCTGCGCTATTGTAAAGAGATCCCTG	G	0.01	0.01	0.12	0.26	0.61
ubiC	4250789	0.52	chorismate--pyruvate lyase	SENSE	75.44	918	61.2	15	32	ECK4031,JW5713,sdgG?	tgccgatggtgaaccGtggcttgccggtcgt	GCTGCCGAAAGAGTCTCGTTACTGGTTACGTGAAATTTTGTTATGTGCCGA	T	0.02	0.07	0.29	0.36	0.25
zur	4257968	0.11	DNA-binding transcriptional repressor%2C Zn(II)-binding	SENSE	42.046	717	65.1818	11	27	ECK4038,JW5714,yjbK	aaatctgcgcgcagcGtaatgtgcgcctgac	CGATGGAAAAGACCACAACGCAGGAGTTATTAGCGCAGGCTGAAAAAATCT	T	0.25	0.23	0.25	0.2	0.07
qorA	4261209	62	quinone oxidoreductase%2C NADPH-dependent	ANTI	4.037	1160	232	5	77	Intergenic	cagattcatcgtgctGtaccctacatacagc	CAAAATAGGAATTGATAATCAAATCTGTCACTATTGCGCCTCTAACAGATT	T	0.19	0.11	0.3	0.3	0.1
qorA	4261255	16	quinone oxidoreductase%2C NADPH-dependent	ANTI	4.037	948	158	6	79	Intergenic	aagggcttcccaggtGgaagccctatttctt	AGATTCATCGTGCTGTACCCTACATACAGCCGAACTATAAAAAGAAAGGGC	G	0.36	0.18	0.12	0.22	0.11
aphA	4267435	-2	acid phosphatase/phosphotransferase%2C class B%2C non-specific	SENSE	53.333	1001	100.1	10	29	Intergenic	actatttagggaaaaAtatgcgcaagatcac	ATGGTTTTTGCAACAAATCTCACAATAAAAAGTTTCAACATACTGACTATT	T	0.19	0.06	0.29	0.32	0.15
yjcD	4276359	-143	putative permease	SENSE	1.864	783	783	0	21	Intergenic	ttttttaccacccgtTttgtatgcgcggagc	ACTTCGGTTGAAAAAGCCGCTATGATCGCCGGATAATCGTTTGCTTTTTTT	T	0.16	0.09	0.13	0.48	0.14
yjcD	4276362	-140	putative permease	SENSE	1.864	1638	1638	0	16	Intergenic	tttaccacccgttttGtatgcgcggagctaa	TCGGTTGAAAAAGCCGCTATGATCGCCGGATAATCGTTTGCTTTTTTTACC	T	0.07	0.02	0.21	0.33	0.37
yjcE	4279662	10	putative cation/proton antiporter	ANTI	8.04	1147	573.5	2	4	Intergenic	cgggcctggttacgtCgctttcggcttactg	TAACCTGTTAAAGGTGCAAAAGATTGCACCTTTTTCAGATTACCTCGGGCC	G	0.04	0.02	0.13	0.48	0.34
yjcE	4279726	74	putative cation/proton antiporter	SENSE	8.04	1423	1423	0	5	Intergenic	tttaacaggttagctCgggctaacattcatg	TAACCAGGCCCGAGGTAATCTGAAAAAGGTGCAATCTTTTGCACCTTTAAC	G	0.11	0.03	0.25	0.41	0.21
melB	4342823	10	melibiose:sodium symporter	ANTI	5.9	602	602	1	0	Intergenic	ccattttcgttagctAttgtccacgtcaggc	AAAGCATTACATTAAGACGTGGCCTGATAAACATATCGCATCAGGCCATTT	T	0.08	0.09	0.23	0.38	0.22
yjdO	4351149	45	hypothetical protein	ANTI	121.34	605	605	1	5	Intergenic	cagttttgaggagagAcgcttcgtttcacga	GAACGAAGCAGTCAGGCGACTGCTTCGTTCATCGTTCCGCAAATCCAGTTT	C	0.19	0.12	0.29	0.27	0.13
aspA	4364874	40	aspartate ammonia-lyase	SENSE	68.284	1284	55.8261	23	55	Intergenic	aaggcacgtcagatgAcgtgccttttttctt	ACTGATGAAAGCGAACAGTAATCGTACAGGGTAGTACAAATAAAAAAGGCA	C	0.09	0.28	0.1	0.31	0.22
aspA	4366432	-82	aspartate ammonia-lyase	SENSE	68.284	995	99.5	10	47	Intergenic	cgatgcaggggataaTcgtcggtcgaaaaac	TTACGGTAGAAATCCTCAAGCAGCATATGATCTCGGGTATTCGGTCGATGC	C	0.04	0.05	0.2	0.28	0.43
yjeJ	4371409	0.98	hypothetical protein	ANTI	7.343	638	53.1667	12	47	ECK4139,JW4105	cgcctgtggtgcagtTttgctggtggattga	AGGCTGGATGGCTCCAGCCTCGCATTAGCAAAGATGAGATTATTTCGCCTG	T	0.03	0.14	0.21	0.08	0.54
yjeJ	4371473	0.9	hypothetical protein	ANTI	7.343	763	63.5833	12	45	ECK4139,JW4105	tcctgggttagcggtTgggcgttattcgccg	CTGGTGGATTGAACACGTAAGTGATGCAGCGCGCGTAAGCATTGATCCTGG	G	0.01	0.06	0.2	0.31	0.42
efp	4374059	0.6	polyproline-specific translation elongation factor EF-P	SENSE	54.386	613	51.0833	12	19	ECK4141,JW4107	tggatcaggcagagtGtatcgtaactctgtg	TGTCTGCTGATGCAAAAGCAATTGGTGACAACGCTAAATGGCTGCTGGATC	T	0.02	0.03	0.47	0.14	0.35
ecnA	4374406	0.53	entericidin A membrane lipoprotein%2C antidote entericidin B	SENSE	1055.23	1264	105.333	12	29	ECK4142,JW5737	ggctgtaacaccgctCgcggtttcggcgaag	AAACGCCTTATCGTTCTTGTTTTGCTTGCCAGCACGCTGCTCACGGGCTGT	G	0.03	0.02	0.11	0.44	0.4
ecnA	4374518	53	entericidin A membrane lipoprotein%2C antidote entericidin B	SENSE	1055.23	696	58	12	25	Intergenic	atttttggcgatgttGtctattattaatttg	CCAGCTAATTTTTCTTCTCTTCCGAAAAATCATCAGATTCCCATCATTTTT	T	0.21	0.23	0.31	0.15	0.11
mscM	4387340	0.02	mechanosensitive channel protein%2C miniconductance	SENSE	8.459	604	100.667	6	20	ECK4155,JW4120,yjeP	cagttggggggcgtaCgccgcgacggccccc	CGCTGACGTGCGCCTGATTATCACTTTTCTGATGGCCTGGTGCCTCAGTTG	G	0.05	0.03	0.13	0.4	0.39
bsmA	4414419	45	bioflm peroxide resistance protein	SENSE	156.866	644	58.5455	11	30	Intergenic	ttgctttgcgtccctAtgcgtttacctgtgc	TTTGTACCGTAAATAAATCAGACAACTTACATAGTCAGCTTTACATTGCTT	T	0.13	0.18	0.54	0.12	0.03
ytfB	4426054	48	putative cell envelope opacity-associated protein	SENSE	26.994	610	67.7778	9	26	Intergenic	gtctctttgatgaccTtacgtctggcttcca	TCGTGCGCGGTAGATGAAGGGTCAACCAAAAGCCAGCTAAGGATTGTCTCT	T	0.14	0.2	0.31	0.18	0.17
tamB	4442980	0.22	translocation and assembly module for autotransporter export%2C inner membrane subunit	ANTI	8.611	1177	1177	0	5	ECK4217,JW4180,ytfN,ytfO	cgccgtgccgctggcGttgacgatcccttga	TGTACTGTTGAGAGTGATGTCCACCGGCCAGTTGTCTGACAGCTGCGCCGT	T	0.02	0.08	0.15	0.55	0.21
ytfP	4445941	0.07	GGCT-like protein	SENSE	172.528	1250	59.5238	21	32	ECK4218,JW4181	tttgtctacggcagtTtacgccacaaacaag	GGCACTGGATTTGCTCTATCAGTTCGAGTTTTAGCAATGCGAATATTTGTC	T	0.04	0.11	0.53	0.24	0.07
ytfP	4446139	0.65	GGCT-like protein	SENSE	172.528	1500	93.75	16	42	ECK4218,JW4181	cgcaccaggggcggtGaatacgcgcgccagt	GTTTATCGTATTGACAACGCCACGCTGGCCGAACTTGATGCCTTGCGCACC	A	0.06	0.05	0.07	0.33	0.49
ytfP	4446178	0.77	GGCT-like protein	SENSE	172.528	698	53.6923	13	43	ECK4218,JW4181	acgccgtacgggagtGcatggatgtacgttt	GCCTTGCGCACCAGGGGCGGTGAATACGCGCGCCAGTTGATTCAGACGCCG	C	0.14	0.12	0.23	0.44	0.07
yjgA	4455301	36	conserved protein%2C ribosome-associated	ANTI	23.548	761	190.25	4	23	Intergenic	gcctacaggtgcaccGtatccggcaaaccat	CATTTGAGCATAGTGCCTGATGCGACGCTTGATGCGTCTTATCAGGCCTAC	T	0.08	0.15	0.22	0.42	0.13
yjgA	4455302	35	conserved protein%2C ribosome-associated	ANTI	23.548	1060	212	5	22	Intergenic	cctacaggtgcaccgTatccggcaaaccata	ATTTGAGCATAGTGCCTGATGCGACGCTTGATGCGTCTTATCAGGCCTACA	A	0.05	0.07	0.13	0.19	0.57
pmbA	4457462	128	putative peptidase required for the maturation and secretion of the antibiotic peptide MccB17	SENSE	10.4	629	209.667	3	24	Intergenic	ccggtcgaatgagcgTagtcgtcgatgaggc	ACGGAAAGTGAATGAGGGCCGGGGAGCGTACTCGCAGTACGTGACCCGGTC	A	0.08	0	0.04	0.33	0.55
nrdG	4457656	267	anaerobic ribonucleotide reductase activating protein	ANTI	45.238	1047	1047	1	3	Intergenic	cgcgttaacgaagatGcgcgccgcagcgctg	TTTAAAAGTGGTCGAAAAAGCCGATAACGCGGCGCAAGTCAAAGACGCGTT	C	0.03	0.12	0.24	0.35	0.26
mgtL	4465398	-56	regulatory leader peptide for mgtA	SENSE	1587.55	989	82.4167	12	94	Intergenic	ccatagatgctacgaAtattattggattctc	AAGTCTGGTTTATCGTTGGTTTAGTTGTCAGCAGGTATTATATCGCCATAG	T	1	0	0	0	0
mgtL	4465404	-50	regulatory leader peptide for mgtA	SENSE	1587.55	763	54.5	14	96	Intergenic	atgctacgaatattaTtggattctccttatt	GGTTTATCGTTGGTTTAGTTGTCAGCAGGTATTATATCGCCATAGATGCTA	T	0.07	0.05	0.22	0.36	0.3
bdcR	4472133	-14	transcriptional repressor for divergent bdcA	SENSE	3.822	690	690	1	6	Intergenic	gttttaactttctgtCaacaggttttgtaat	CCATAAGGACTCCTTGATTTATTATGTAACATGCATTACAAAACTGTTTTA	A	0.4	0.33	0.22	0.04	0.01
insG	4500028	98	IS4 transposase	ANTI	4.415	783	111.857	7	27	Intergenic	cgttgacggtcagtcTtggggacaaaaaagc	CGCTGGCCTGCGGGCATGACAATGTCAAACAGTCAAAGATTGTGGCGTTGA	T	0	0.12	0.14	0.38	0.35
insG	4500029	97	IS4 transposase	ANTI	4.415	845	140.833	6	26	Intergenic	gttgacggtcagtctTggggacaaaaaagct	GCTGGCCTGCGGGCATGACAATGTCAAACAGTCAAAGATTGTGGCGTTGAC	G	0	0	0.33	0.19	0.48
fecC	4511292	0.14	KpLE2 phage-like element%3B iron-dicitrate transporter subunit	SENSE	21.168	700	63.6364	11	22	ECK4279,JW4249	cctgctgcctggacaCacgccaacgctacca	TTGCTACTCGGCCATTCCTGTTTCCGGAGCAGATGCAACCCGCGCCCTGCT	A	0.02	0.04	0.19	0.25	0.51
insA	4516405	-145	IS1 repressor TnpA	SENSE	249.614	763	190.75	4	32	Intergenic	ataaaatgggatggaGcctctgcttctggca	TAGACATTTTTAACATGTTGTTTTTCTAAGTGTTATAAGGTAGGTATAAAA	C	0.49	0.47	0.01	0.02	0.02
insA	4516603	0.19	IS1 repressor TnpA	SENSE	249.614	1217	101.417	12	32	ECK4562	tactgaaggcgtggtGcgtaacggcaaaagc	TGCTTGCGTGGCTTCCATTTCCATCAGATGTCCTTCCTGCTCCGCTACTGA	C	0.1	0.09	0.23	0.27	0.31
insA	4516757	0.75	IS1 repressor TnpA	SENSE	249.614	740	148	5	22	ECK4562	ggatgtcgcgccagtGcacgcattatgggcg	CCCGGTAAGCACCAGAAAATCATTGATATGGCCATGAATGGCGTCGGATGT	C	0.09	0.05	0.36	0.24	0.26
yjhX	4532016	0.23	hypothetical protein	SENSE	537.402	1904	105.778	18	77	ECK4298,JW5968	aaaggtagacgtattGcgcacgtccgcgatt	ATGAATTTATCCCGTCAGGAACAACATACCTTACACGTTCTCGCTAAAGGT	C	0.28	0.03	0.31	0.25	0.14
yjhX	4532120	-44	hypothetical protein	SENSE	537.402	2428	59.2195	41	108	Intergenic	tgcggacaccgcggtGtgtttgcacgttttg	CCGACCTTTTCAGGCCGGACTGATTATCAATGCGCCGAAATCGAATGCGGA	T	0.09	0.12	0.3	0.19	0.3
yjiS	4570394	456	hypothetical protein	SENSE	21.735	1084	60.2222	18	74	Intergenic	caaattagaaatgttGtggggttttgttttt	TGTTGCCGCCTGAGTAACTATACAATATTCTGAAAGGTTTTCTTTCAAATT	T	0.2	0.07	0.18	0.33	0.21
yjiS	4571198	1260	hypothetical protein	SENSE	21.735	631	78.875	8	17	Intergenic	tttgaatggactgctAtgcgcagcctctgta	AAGCGAGTTTCCAATACCGTTAGATGATGAAACAGGAACGCATTTTTTGAA	T	0.12	0.11	0.24	0.36	0.17
yjiS	4571576	1638	hypothetical protein	SENSE	21.735	658	50.6154	13	23	Intergenic	tgccattggtgaggtGccgttaaccttcatc	TGGAGGGATGATTGTTGGGAGCATTAAACTTGATGACAGTGAAATTGCCAT	C	0.04	0.09	0.3	0.44	0.13
mcrC	4573516	1419	5-methylcytosine-specific restriction enzyme McrBC%2C subunit McrC	ANTI	11.601	807	269	3	8	Intergenic	gctgatgctgggggcTggattcaaaaccgtc	GCCTCAAATTCGTAATGGCAACGTATCCCATCGTTTAGCGAAGTTGCTGAT	G	0.02	0.04	0.46	0.36	0.12
yjiY	4589355	-53	putative inner membrane protein	SENSE	171.335	1326	53.04	25	145	Intergenic	tcctcaaacgcaacgCaaacctagaacggct	CGCGTAACTCTGGCAACATCACTACAGGATAGCGGTCAATTTACCTCCTCA	A	0.01	0.01	0.14	0.39	0.45
yjiY	4589375	-73	putative inner membrane protein	SENSE	171.335	1086	98.7273	11	110	Intergenic	aggatagcggtcaatTtacctcctcaaacgc	TATTTACCTTACTTTACGCGCGCGTAACTCTGGCAACATCACTACAGGATA	T	0.3	0.67	0.02	0	0
yjiY	4589376	-74	putative inner membrane protein	SENSE	171.335	1749	159	11	105	Intergenic	caggatagcggtcaaTttacctcctcaaacg	TTATTTACCTTACTTTACGCGCGCGTAACTCTGGCAACATCACTACAGGAT	T	0.97	0.02	0	0	0
tsr	4589732	0.03	methyl-accepting chemotaxis protein I%2C serine sensor receptor	SENSE	6.289	869	869	1	5	cheD,ECK4345,JW4318	tggttttggccgtttTtggccttttacaact	GAGAAACCATGTTAAAACGTATCAAAATTGTGACCAGCTTACTGCTGGTTT	T	0.06	0.16	0.51	0.1	0.17
opgB	4597471	-7	phosphoglycerol transferases I and II	SENSE	27.105	793	88.1111	9	23	Intergenic	ccggtttagtgaggaTcgcccgttgtcagaa	CATTACATTGTGCTTCTCAAAAAGCTTAAACGTTGGCTAAACGGCCCGGTT	C	0.14	0.14	0.2	0.15	0.37
bglJ	4602732	0.81	bgl operon transcriptional activator	ANTI	2.561	1451	58.04	25	66	ECK4356,JW5955,yjjR	atttatgtgcacggaTcgttttgatattgcg	ACAACCCTGCGTCAGAACTGACGCCCAGTTTCGACATCACATTAAATTTAT	C	0.41	0.21	0.17	0.13	0.08
bglJ	4602849	0.98	bgl operon transcriptional activator	ANTI	2.561	750	53.5714	14	38	ECK4356,JW5955,yjjR	cggattaatagggatGcaacacattacttgt	ACGCTGAAATGAAAGCACTGCCGGGGAAGTAAACCCGGCATCATGCGGATT	C	0.08	0.09	0.3	0.37	0.16
deoC	4615314	-32	2-deoxyribose-5-phosphate aldolase%2C NAD(P)-linked	SENSE	55.7	854	106.75	8	33	Intergenic	acaaactcgcaaggtGaattttattggcgac	GTGATGTGTATCGAAGTGTGTTGCGGAGTAGATGTTAGAATACTAACAAAC	A	0.65	0.27	0.06	0.01	0.01
nadR	4626678	108	trifunctional protein: nicotinamide mononucleotide adenylyltransferase%2C ribosylnicotinamide kinase%2C transcriptional repressor	ANTI	8.613	1191	1191	0	2	Intergenic	gtggcgggtcacccgTgcaggttttttcaaa	TGAACACCGTTTCCGGTCTACAACAGCCTTAGCATCCTCAATTTCGTGGCG	G	0.01	0.04	0.38	0.32	0.25
yjjX	4631318	0.88	inosine/xanthosine triphosphatase	ANTI	12.746	684	342	2	3	ECK4386,JW5801	ggtgatagacgctggCgcgagtgagtttccc	AATACACGGCATTATGAAACGGACTCAGCGCCAGGATCACCGCCTGGTGAT	G	0.05	0.03	0.19	0.41	0.33
creA	4633514	-30	hypothetical protein	SENSE	23.182	607	101.167	6	10	Intergenic	cgtgacgaactaattGctcgtgtaatagata	AAATAAAAGTATTGAGATTTTGTTCTTAATCAATATGTTATTTACCGTGAC	C	0.94	0.04	0.01	0.01	0
yjjY	4638695	130	hypothetical protein	ANTI	96.554	655	109.167	6	81	Intergenic	tgcaactagttggatTattaaaataatgtga	AATAAATCTCGACAATTGGATTCACCACGTTTATTAGTTGTATGATGCAAC	A	0.15	0.02	0.37	0.44	0.03

## Sheet: WT_unique_single 3'end
Gene	Pause_Location	Gene_Offset	Description	Sense	Expression	Count	Score	Median	Mean	Gene Pause	Logo	RNA	(+1)	short	16s	17s	18s	long
thrL	296	41	thr operon leader peptide	SENSE	3414.89	1170	55.7143	21	90	Intergenic	cccgcacctgacagtGcgggctttttttttc	CAGGTAACGGTGCGGGCTGACGCGTACAGGAAACACAGAAAAAAGCCCGCA	C	0.04	0.03	0.15	0.5	0.28
ribF	21748	0.36	bifunctional riboflavin kinase/FAD synthetase	SENSE	47.809	883	80.2727	11	27	ECK0026,JW0023,yaaC	cgatcttctggtgaaGcatttgcgcgtaaaa	TTTCGACAGGCGTTTCGCGGCGTTAACCGCGCAAAATTTCATCAGCGATCT	C	0.12	0.14	0.2	0.47	0.07
ribF	21892	0.52	bifunctional riboflavin kinase/FAD synthetase	SENSE	47.809	607	50.5833	12	42	ECK0026,JW0023,yaaC	ttgcgaaggtggcgtGcgcatcagcagcacc	AGCTGGCATGGAATACGGCTTCGATATCACCAGTACGCAAACTTTTTGCGA	C	0.03	0.07	0.2	0.23	0.46
ribF	21970	0.6	bifunctional riboflavin kinase/FAD synthetase	SENSE	47.809	995	82.9167	12	43	ECK0026,JW0023,yaaC	tttactggggcacccGtttgccatctccggg	CGTGCGTCAGGCCCTTGCGGATGACAATCTGGCTCTGGCAGAGAGTTTACT	T	0.05	0.07	0.41	0.28	0.18
ileS	22401	0	isoleucyl-tRNA synthetase	SENSE	25.983	687	52.8462	13	36	ECK0027,ilvS,JW0024	atctgatgagtgactAtaaatcaaccctgaa	CGGCTTAAGCCTGTTATGTAATCAAACCGAAATACGGAACCGAGAATCTGA	T	0.26	0.14	0.21	0.22	0.16
dapB	28322	-52	dihydrodipicolinate reductase	SENSE	8.505	1146	382	3	8	Intergenic	ctggcggcgtagcgaTgcgctggttactctg	ATCCCTCCCTGTTTATCATTAATTTCTAATTATCAGCGTTTTTGGCTGGCG	G	0.01	0.05	0.12	0.27	0.56
surA	53628	0.84	peptidyl-prolyl cis-trans isomerase (PPIase)	SENSE	35.521	778	70.7273	11	20	ECK0054,JW0052	cgtgacgccctgactCgcctgaacaaaggtc	GGCGATCTCGGCTGGGCTACACCAGATATTTTCGATCCGGCCTTCCGTGAC	G	0.02	0.06	0.31	0.35	0.26
surA	54565	0.11	peptidyl-prolyl cis-trans isomerase (PPIase)	SENSE	35.521	951	63.4	15	35	ECK0054,JW0052	cgttgatggattaatGcagtcggtaaaactg	TAAAGTCGCAGCCGTCGTCAATAACGGCGTCGTGCTGGAAAGCGACGTTGA	C	0.09	0.11	0.24	0.34	0.22
rapA	63305	-41	NA	SENSE	9.238	922	115.25	8	53	Intergenic	taagcacggtagcggGtggttattgcctgca	ATAGCGCCCTTTCCATTCCTGGACCTGAATAACACCACTACCTCATAAGCA	T	0.8	0.1	0.06	0.02	0.01
setA	78601	0.83	broad specificity sugar efflux system	SENSE	12.398	875	291.667	3	11	ECK0072,JW0069,yabM	gggtattgggatgctAtggtttcaggattta	GATGACGCTGCAACTTTTTAACGCTGTATTTATCGGCATTGTTGCGGGTAT	T	0.06	0.07	0.45	0.15	0.27
cra	89090	58	DNA-binding transcriptional repressor-activator for carbon metabolism	SENSE	33.088	963	137.571	7	17	Intergenic	cgtagagtacgggacTggacatcaatatgct	TAAGCCGCGAACAAAAATACGCGCCAGGTGAATTTCCCTCTGGCGCGTAGA	G	0.02	0.02	0.08	0.33	0.55
mraZ	89537	-97	RsmH methytransferase inhibitor	SENSE	143.49	700	50	14	41	Intergenic	gttttttacctcggtAtgccttgtgactggc	GTTGGACGTAAAATAAACAACGCTGATATTAGCCGTAAACATCGGGTTTTT	T	0.12	0.15	0.29	0.3	0.14
ftsW	99328	0.74	lipid II flippase%3B integral membrane protein involved in stabilizing FstZ ring during cell division	SENSE	31.875	889	80.8182	11	23	ECK0090,JW0087	gcgaagaactggggtAtgtcggtgtggtgct	AGTATCTGCCGGAAGCGCACACTGACTTTATTTTCGCCATTATCGGCGAAG	T	0.02	0.03	0.41	0.34	0.2
murG	99718	0.07	N-acetylglucosaminyl transferase	SENSE	34.145	1041	74.3571	14	25	ECK0091,JW0088	cccgggactggcggtTgcgcaccatctaatg	AAAGCGATTAATGGTGATGGCAGGCGGAACCGGTGGACATGTATTCCCGGG	G	0.01	0.02	0.16	0.19	0.62
murC	100957	0.13	UDP-N-acetylmuramate:L-alanine ligase	SENSE	27.426	626	52.1667	12	19	ECK0092,JW0089	ttaatgaatctgggtGcgacgatttatttca	CAGATCAGTGGTTCCGATTTAGCGCCAAATCCGGTCACGCAGCAGTTAATG	C	0.34	0.04	0.21	0.28	0.12
ftsQ	103531	0.45	divisome assembly protein%2C membrane anchored protein involved in growth of wall at septum	SENSE	52.746	927	57.9375	16	32	ECK0094,JW0091	ttcatctggttgaatAtgtgccgattgcgcg	TTAAGCAGGTGAGCGTCAGAAAGCAGTGGCCTGATGAATTGAAGATTCATC	T	0.04	0.08	0.3	0.42	0.16
lpxC	107535	61	UDP-3-O-acyl N-acetylglucosamine deacetylase	SENSE	155.67	1449	65.8636	22	58	Intergenic	tctctccggccaggtGaaccagtcgtttttt	CGACATTTATACTGTCGTATAAAATTCGACTGGCAAATCTGGCACTCTCTC	A	0.29	0.1	0.29	0.21	0.11
secA	108273	-6	preprotein translocase subunit%2C ATPase	SENSE	24.835	1920	106.667	18	33	Intergenic	cggggcgtttgagatTttattatgctaatca	CCTAACAACAATAAACCTTTACTTCATTTTATTAACTCCGCAACGCGGGGC	T	0.03	0.01	0.29	0.47	0.2
yacG	111796	0.25	DNA gyrase inhibitor	SENSE	469.927	647	215.667	3	12	ECK0101,JW5008	cgggaaaacggtggtGtggggtgaaatcagc	AGGAGTAAAAATGTCAGAAACTATTACGGTGAATTGCCCAACCTGCGGGAA	T	0	0.16	0.2	0.36	0.28
hpt	141915	0.9	hypoxanthine phosphoribosyltransferase	ANTI	22.406	2469	823	3	20	ECK0124,JW5009	agatgacggtaacgcTgtgcgtaatcaatgc	CTTCACACTTACTCGTCCAGCAGAATCACTTTGCCGATATACGGCAGATGA	G	0.01	0.09	0.13	0.09	0.68
folK	157304	0.89	2-amino-4-hydroxy-6-hydroxymethyldihyropteridine pyrophosphokinase	SENSE	47.33	707	88.375	8	21	ECK0141,JW0138	tcctgatggggagatGttgcgtcaaatctta	ATTTATGCTGTGGCCGCTGTTTGAAATCGCGCCGGAGTTGGTGTTTCCTGA	T	0.02	0.06	0.21	0.17	0.54
fhuB	173492	48	fused iron-hydroxamate transporter subunits of ABC superfamily: membrane components	ANTI	6.377	1036	518	2	12	Intergenic	gggcatccgttgtcgCgtaaacgctttatcc	TTCGGGGCCGTTTGTAGGCCCGATAAGACGCGCCAGCGTCGCATCGGGCAT	G	0.01	0.04	0.3	0.35	0.29
yaeI	184964	0.13	phosphodiesterase with model substrate bis-pNPP	SENSE	18.797	1025	128.125	8	24	ECK0163,JW5014	tggtttgaattaatcCgtcaccgcctcgcct	GCCACGAGCTCAGGTTTCGGTTATATGCATTACTGTGAGCCAGGCTGGTTT	G	0.05	0.04	0.2	0.25	0.46
tsf	190782	-75	protein chain elongation factor EF-Ts	SENSE	42.794	1507	55.8148	27	53	Intergenic	ttggttagggggcctGcatatggcccccttt	CGAAATATGAAGGGGGAGAGCCCTTATAGACCAGGTAGTACACGTTTGGTT	C	0.08	0.08	0.19	0.5	0.16
dxr	193486	-35	1-deoxy-D-xylulose 5-phosphate reductoisomerase	SENSE	13.317	1120	93.3333	12	32	Intergenic	atcggctggcggcgtTttgctttttattctg	CTGATTTCTTGAACGACAAAAACGCCGCTCAGTAGATCCTTGCGGATCGGC	T	0.01	0.1	0.26	0.25	0.38
ispU	194818	-85	undecaprenyl pyrophosphate synthase	SENSE	37.594	600	75	8	28	Intergenic	gctttataaggtcagAtatgccgtggtttta	AGGGCTTCAGTGATATAGTCTGCGCCATCTGATCGTAAGTAGTTGGCTTTA	T	0.09	0.07	0.28	0.35	0.21
ispU	195496	0.78	undecaprenyl pyrophosphate synthase	SENSE	37.594	904	90.4	10	23	ECK0173,JW0169,rth,uppS,yaeS	taggactgggggggaGcatcgcattagtaac	CCAGCATGTCTGTATGCATGAACTGGCCCCTGTAGATTTAGTAATTAGGAC	C	0.15	0.06	0.25	0.4	0.14
rseP	196915	0.27	inner membrane zinc RIP metalloprotease%3B RpoE activator%2C by degrading RseA%3B cleaved signal peptide endoprotease	SENSE	47.893	652	65.2	10	36	ecfE,ECK0175,JW0171,yaeL	gtttttattattggtGtgcctggcgtacgtc	GGTCCGGTTGCAAACTTCATTTTTGCTATCTTTGCCTACTGGCTGGTTTTT	T	0.08	0.11	0.26	0.38	0.17
skp	200470	-12	periplasmic chaperone	SENSE	64.966	1057	55.6316	19	34	Intergenic	tgcaaatgggatggtAaggagtttattgtga	ATCAATATAAGATCGCCGGGCCACGCAAAGAACTGCACCCTCCGGTGCAAA	A	0.11	0.07	0.28	0.28	0.26
fabZ	202181	0.18	(3R)-hydroxymyristol acyl carrier protein dehydratase	SENSE	72.16	790	60.7692	13	28	ECK0179,JW0175,sabA,sefA,sfhC,yaeA	gttcttactggtggaTcgcgtgctggatttt	TCTGCAGATTGAAGAGATTTTAGAACTTCTGCCGCACCGTTTCCCGTTCTT	C	0.08	0.16	0.45	0.2	0.11
lpxA	202806	0.31	UDP-N-acetylglucosamine acetyltransferase	SENSE	40.042	709	59.0833	12	22	ECK0180,JW0176	gctggcgaaccgaccCgtgtggaaatcggcg	TATCAGTTCGCCTCCATCGGCGAAGTTAACCAGGATCTGAAATATGCTGGC	G	0	0.01	0.33	0.37	0.28
lpxB	204342	0.87	tetraacyldisaccharide-1-P synthase	SENSE	38.007	784	87.1111	9	19	ECK0181,JW0177,pgsB	tattgcaggaagagtGtgagccgcaaaaact	TCTCGCTGCCAAATCTGCTGGCGGGCAGAGAGTTAGTCAAAGAATTATTGC	T	0.21	0.04	0.21	0.44	0.09
dnaE	208504	0.97	DNA polymerase III alpha subunit	SENSE	17.511	1777	84.619	21	53	ECK0183,JW0179,polC,sdgC	gcggatgcacgcgcgCggttgcgttttggcg	CCCCACCGCTCTGGGACAATTCCAGTACATCTCTACTATCAGAGGGCGGAT	G	0.01	0.04	0.15	0.23	0.57
mltD	233761	0.14	putative membrane-bound lytic murein transglycosylase D	SENSE	31.267	677	75.2222	9	45	dniR,ECK0211,JW5018,yafG	ggctttcattggcgaCgagctaaagatggga	ATGGATGGACGATGGGACGTCTATCGCGCCAGATGGTGACTTGTGGGCTTT	G	0	0.01	0.15	0.42	0.42
pepD	254094	165	aminoacyl-histidine dipeptidase (peptidase D)	SENSE	15.654	912	76	12	27	Intergenic	cgcgctattttcctgTtgctgttgctccagc	ACGTTCAATCTGGTGATGGAACATTCGCCGCTGCGATTTCAGCGCCGCGCT	T	0.03	0.14	0.2	0.19	0.44
pepD	255721	-5	aminoacyl-histidine dipeptidase (peptidase D)	SENSE	15.654	691	115.167	6	22	Intergenic	gatcgacaaggagacTtaacgtgtctgaact	AACATTTTCTGCTAACCCTGTGACCTGCAATACTGTTTTGCGGGTGATCGA	T	0.06	0.06	0.17	0.26	0.46
proB	259654	0.04	gamma-glutamate kinase	SENSE	28.321	906	60.4	15	38	ECK0243,JW0232,pro	aaactcggcaccagtGtgctaacaggcggat	ATTGAATGGCAGAGAATCATGAGTGACAGCCAGACGCTGGTGGTAAAACTC	T	0.01	0.04	0.2	0.51	0.24
yagL	292387	57	CP4-6 prophage%3B DNA-binding protein	SENSE	4.779	875	218.75	4	9	Intergenic	caggctggggctaccTtcgtctcaaatttag	TTAATTCCAGAAGCTAATTGCAGAGTAACTTTTTAACAGCCATCACAGGCT	T	0.12	0.31	0.49	0.07	0.01
yahM	344490	-138	hypothetical protein	SENSE	371.449	612	612	1	19	Intergenic	catgtttgtgtggggTcttttctgtatctta	TGAATGTGTTGGTTGACATTCATATGAAAAAAATCATAATTCCATCATGTT	C	0.99	0	0	0	0
lacZ	365555	-26	beta-D-galactosidase	SENSE	170.872	1967	85.5217	23	119	Intergenic	tggaattgtgagcggAtaacaatttcacaca	GGCACCCCAGGCTTTACACTTTATGCTTCCGGCTCGTATGTTGTGTGGAAT	T	0.96	0.01	0.02	0.01	0
frmB	376912	0.82	S-formylglutathione hydrolase	ANTI	4.211	914	228.5	4	12	ECK0352,JW0346,yaiM	atttggagtccgcagCtgttctgcgtaaaaa	ACGGATTAACGTCTTGATATTCATCTCCTGGCAGATCTTTTCAAGATTTGG	T	0.21	0.11	0.27	0.3	0.11
ddlA	399422	0.66	D-alanine-D-alanine ligase A	ANTI	8.664	744	62	12	24	ECK0376,JW0372	gatctctccacaggtGctggcttgcggattg	GTCAATGTACTTGGTGTCGTAGGCATAGAAATCGCTGGTGAGTACGATCTC	C	0.17	0.22	0.38	0.16	0.07
yaiI	405006	0.04	conserved protein%2C UPF0178 family%2C downregulated by beryllium	SENSE	24.327	1383	1383	1	9	ECK0382,JW0378	acaatttgggtggatGccgacgcgtgtccca	AAGCGCGACACAATAGAGGATTACCCAACAAAGGATGACTTTATGACAATT	C	0.26	0.05	0.26	0.35	0.08
aroL	405567	-62	shikimate kinase II	SENSE	32.503	695	53.4615	13	42	Intergenic	tactagtttgatggtAtgatcgctattctca	GAGATTTTCACTTTAAGTGGAATTTTTTCTTTACAATCGAAATTGTACTAG	T	0.31	0.08	0.19	0.24	0.18
araJ	411668	0.03	arabinose-inducible predicted transporter%2C MFS family	SENSE	8.563	644	128.8	5	13	ECK0390,JW0386	tggctctgggcacgtTtggtttggggatggc	GTTCTGGTGGTTGTGATGGTGGTATGAAAAAAGTCATTTTATCTTTGGCTC	T	0.01	0.09	0.23	0.36	0.3
yajC	426572	0.18	SecYEG protein translocase auxillary subunit	SENSE	118.542	718	51.2857	14	31	ECK0401,JW0397	cgcaaggtagcccgaTgtctttgattttgat	TGAGCTTTTTTATTTCTGATGCGGTAGCGGCAACGGGTGCACCGGCGCAAG	G	0.05	0.01	0.06	0.24	0.65
tsx	431303	-66	nucleoside channel%2C receptor of phage T6 and colicin K	SENSE	88.426	721	103	7	41	Intergenic	ctcctctgtatacgaAatatttagaaacgca	TGTGAAACGAAACATATTTTTGTGAGCAATGATTTTTATAATAGGCTCCTC	A	0.99	0.01	0	0	0
yajI	431401	135	putative lipoprotein	SENSE	2.798	610	610	1	19	Intergenic	cccgcccgaatgtgtGtaaacgtgaacgcaa	GATTGATAGTAAAAGTTTGCAACAAGGGCGAAAGTCAGTACAATCCCCGCC	T	0.07	0.05	0.09	0.5	0.3
yajO	437306	0.05	2-carboxybenzaldehyde reductase	SENSE	10.311	818	163.6	5	14	ECK0413,JW0409	ttcccgactttgcctCggctgtatgaccttt	TGGCAGCATGCAATACAACCCCTTAGGAAAAACCGACCTTCGCGTTTCCCG	G	0.02	0.01	0.04	0.41	0.52
yajO	437411	-52	2-carboxybenzaldehyde reductase	SENSE	10.311	991	330.333	3	7	Intergenic	tggggtgaacgaatgCagccgcagcacatgc	GGCGGCAAACGAGTGAAGCCCCAGGAGCTTACATAAGTAAGTGACTGGGGT	A	0.02	0.03	0.34	0.22	0.39
dxs	437600	0.97	1-deoxyxylulose-5-phosphate synthase%2C thiamine-requiring%2C FAD-requiring	ANTI	19.885	791	791	1	7	ECK0414,JW0410,yajP	aggccgagttcggcgCgcatttcttcctgag	TATGCCAGCCAGGCCTTGATTTTGGCTTCCATACCAGCGGCATCGAGGCCG	G	0.01	0.06	0.18	0.29	0.46
ampG	452519	0.17	muropeptide transporter	SENSE	29.66	1067	76.2143	14	44	ECK0427,JW0423	ggcggcgcggttggcTgctcgccacgcaaat	TCTGGTCACCGCTGATGGACCGCTACACGCCTCCATTTTTTGGGCGGCGGC	G	0.01	0.03	0.22	0.17	0.58
ampG	452596	0.12	muropeptide transporter	SENSE	29.66	795	66.25	12	53	ECK0427,JW0423	tctggtaggccaggcTtacgtttttaaattc	GATGACGGTCGAGAATATCGATCTCAAAACCATTGGTTTCTTCTCTCTGGT	T	0.05	0.11	0.46	0.23	0.15
ppiD	461158	0.01	periplasmic folding chaperone%2C has an inactive PPIase domain	SENSE	23.504	1294	61.619	21	47	ECK0435,JW0431,ybaU	tggacagcttacgcaCggctgcaaacagtct	CGTGAGGTACACAGTCATCTACAGCGGAGTGTTGTTACACCATGATGGACA	G	0.01	0.03	0.24	0.19	0.53
maa	479104	0.07	maltose O-acetyltransferase	SENSE	140.638	2154	59.8333	36	92	ECK0453,JW0448,ylaD	gattgctggtgagttGtatcgctcggcagat	TTTCAGCAACCGGAGGTCAGTAATGAGCACAGAAAAAGAAAAGATGATTGC	T	0.09	0.05	0.33	0.36	0.16
acrR	485029	0.07	DNA-binding transcriptional repressor	ANTI	12.474	603	75.375	8	17	ECK0458,JW0453,ybaH	agccacatcgaggatGtgttggcgcgtttct	GCCCAGCGAGGTGGATGATACCCCCTGCTGTGAGAAAAGACGTAGAGCCAC	T	0.05	0.14	0.28	0.37	0.17
ybaQ	507897	114	putative DNA-binding transcriptional regulator	SENSE	36.678	916	916	0	6	Intergenic	aggcctacaaacttgTgcctgaaccgtaggc	GGCATCCGAGCACCATTGCCTGATGCGACGCTTACCCGTCTTATCAGGCCT	G	0.01	0.09	0.16	0.22	0.52
copA	507998	101	copper transporter	ANTI	1.906	1083	1083	0	10	Intergenic	aggcctacaaacctgTgcctgaaccgtaggc	GGCATCCGAGCACCATTGCCTGATGCGACGCTTACGCGTCTTATCAGGCCT	G	0.04	0.13	0.19	0.37	0.28
lpxH	552419	22	UDP-2%2C3-diacylglucosamine pyrophosphatase	SENSE	17.487	2742	304.667	9	18	Intergenic	cgcaactttgctgatTtcacagccacgcaac	ACGGCGGATGACGTTGAGCTGATTCATTTTCCGTTTTAAAAAACCCGCAAC	T	0.11	0.08	0.24	0.22	0.36
intD	564076	0.97	DLP12 prophage%3B predicted integrase	ANTI	11.306	2245	62.3611	36	123	ECK0530,int,JW0525	taatttcagagtgggAcatatttgggacatt	CGCGCCATTACAATTCAATCAGTTACGCCTTCTTTATATCCTCCATAATTT	C	0.35	0.11	0.25	0.16	0.13
ybcM	570866	0.24	DLP12 prophage%3B predicted DNA-binding transcriptional regulator	SENSE	8.359	628	628	1	5	ECK0537,JW0534	tttccttgtggttatGaattttatattgaga	TGGGAGACGCATACTTTAACTGTTGATAATAATCAAATAATATTATTTCCT	A	0.23	0.06	0.7	0.01	0
insH1	573764	196	IS5 transposase and trans-activator	SENSE	298.06	1209	75.5625	16	72	Intergenic	tgctgtaggtctggtTtaccagttctaatct	TCGCACCTTCCCTAAAGCACTCGGTGTAAGCACTGATGACATCGTTGCTGT	T	0.03	0.1	0.34	0.36	0.17
insH1	573775	185	IS5 transposase and trans-activator	SENSE	298.06	795	61.1538	13	71	Intergenic	gatgacatcgttgctGtaggtctggtttacc	TCCCCGCTTATTCGCACCTTCCCTAAAGCACTCGGTGTAAGCACTGATGAC	T	0.07	0.11	0.33	0.38	0.12
insH1	573787	173	IS5 transposase and trans-activator	SENSE	298.06	795	99.375	8	69	Intergenic	ggtgtaagcactgatGacatcgttgctgtag	CCGAGAAGAATTTCCCCGCTTATTCGCACCTTCCCTAAAGCACTCGGTGTA	A	0.09	0.09	0.42	0.27	0.14
insH1	573799	161	IS5 transposase and trans-activator	SENSE	298.06	1272	1272	0	60	Intergenic	cctaaagcactcggtGtaagcactgatgaca	TGACTGAGTCAGCCGAGAAGAATTTCCCCGCTTATTCGCACCTTCCCTAAA	T	0.15	0.08	0.35	0.16	0.26
insH1	575088	-112	IS5 transposase and trans-activator	SENSE	298.06	1985	70.8929	28	81	Intergenic	tatgttgatgtaggtGcaacctattacttca	AAAGGTAAGGATCTTGGAGTATGGGGCGATCAGGACTTAGTCAAATATGTT	C	0.48	0.07	0.19	0.15	0.11
essD	576463	-158	NA	SENSE	59.1	1011	1011	1	27	Intergenic	taagagtggttacttCgtcacacagcttaaa	AATATCATTTAGTGGTTTACGTACGTAAAAAATTGGTTATGCTGTTAAGAG	G	1	0	0	0	0
appY	583625	0.96	DNA-binding global transcriptional activator%3B DLP12 prophage	ANTI	13.147	767	85.2222	9	26	ECK0556,JW0553	ttgtttattccatctGtgacgccgattattt	ATTAACATGTAGACAACTTGTAATAAACATTATCAGTCAATTGTTTTGTTT	T	0.12	0.17	0.23	0.28	0.2
appY	583720	67	DNA-binding global transcriptional activator%3B DLP12 prophage	ANTI	13.147	621	88.7143	7	20	Intergenic	attaatggttccagaAtatcacatcaaaaaa	TCAATTATAGTATGTATAAAATAGGCGACAGCAACCCAATTACAAATTAAT	T	0.21	0.2	0.28	0.22	0.08
ompT	584817	0.04	DLP12 prophage%3B outer membrane protease VII (outer membrane protein 3b)	SENSE	47.085	719	79.8889	9	34	ECK0557,JW0554	gtcctgacaacccctAttgcgatcagctctt	ACGATTGAATGGAGAACTTTTATGCGGGCGAAACTTCTGGGAATAGTCCTG	T	0.06	0.1	0.41	0.26	0.16
ahpF	638901	-75	alkyl hydroperoxide reductase%2C F52a subunit%2C FAD/NAD(P)-binding	SENSE	17.933	801	53.4	15	32	Intergenic	cgattttcttccccgCaccatgatgcaagct	GAAATACTTCGGAAATTCACCTAATTCTTCGGGTGCTGCGGCACCCGATTT	A	0.05	0.12	0.43	0.29	0.1
cspE	656508	-7	DNA-binding transcriptional repressor	SENSE	3139.16	2058	54.1579	38	136	Intergenic	ttttcatgtaaaggtAattttgatgtctaag	TACCACAATTGGTGTACTGGTAACCGACACAGCATTTGTGTCTATTTTTCA	A	0.16	0.05	0.24	0.42	0.14
chiP	707812	0.18	chitoporin%2C uptake of chitosugars	SENSE	25.685	1028	64.25	16	43	ECK0669,JW0667,ybfM	ggttatgctgctgatAtgttcggccttgata	AACCTTTCTCACTCCACCTGGAATGCCAACCTCGATTTTCAGTCCGGTTAT	T	0.04	0.08	0.56	0.22	0.11
sucC	762118	-119	succinyl-CoA synthetase%2C beta subunit	SENSE	44.605	1819	113.688	16	48	Intergenic	ccgacaagcgatgccTgatgtgacgtttaac	CTACGGGACCACCAATGTAGGTCGGATAAGGCGCAAGCGCCGCATCCGACA	G	0.06	0.1	0.35	0.38	0.12
ybgC	774049	0.18	acyl-CoA thioesterase%2C involved in phospholipid metabolism	SENSE	89.286	695	63.1818	11	35	ECK0725,JW0726	tggtgtggtgtaccaCgccagttacgtcgct	GTTTCGATGGCCGGTTCGCGTCTACTATGAAGATACCGATGCCGGTGGTGT	G	0.04	0.06	0.2	0.33	0.36
ybgC	774144	0.42	acyl-CoA thioesterase%2C involved in phospholipid metabolism	SENSE	89.286	725	60.4167	12	34	ECK0725,JW0726	ctgaacgcgttgcctTtgtggtacgtaaaat	CAGAGATGCTGCGTCATCATCACTTCAGTCAGCAGGCGCTGATGGCTGAAC	T	0.02	0.09	0.23	0.36	0.3
ybgF	778986	0.21	periplasmic TolA-binding protein	SENSE	36.676	703	78.1111	9	36	ECK0731,JW0732	gctcacagccagcttTtaacccaactccagc	GGCTCGGTCGAAGACCGCGTCACTCAACTTGAGCGTATTTCTAATGCTCAC	T	0.02	0.04	0.37	0.45	0.13
ybhA	797591	0.08	pyridoxal phosphate (PLP) phosphatase	ANTI	3.341	769	256.333	3	15	ECK0755,JW0749,modD	ctatcgatgaaggaaGcagggtctttttcgg	CGATGATTAATTGATAGCCTGCTTCGCGAGCGCGGGCCAGGGCTTCTATCG	C	0.24	0.11	0.12	0.29	0.24
ybhC	806445	0.05	acyl-CoA thioesterase%2C lipoprotein	SENSE	10.025	703	175.75	4	12	ECK0761,JW0755	tggcgtgacgctgacCgcctgtagctcaacc	TGTGAACACATTTTCAGTTTCCCGTCTGGCGCTGGCATTGGCTTTTGGCGT	G	0.01	0.01	0.1	0.23	0.66
ybhQ	823905	0.13	inner membrane protein	SENSE	84.317	727	55.9231	13	34	ECK0780,JW0774	taagttgctggcagaTtatgttgcatttact	GAGAAGCCATGAAGTGGCAACAACGTGTTCGTGTCGCAACGGGTCTAAGTT	T	0.31	0.2	0.25	0.1	0.13
ompX	849673	0	outer membrane protein X	SENSE	96.378	1155	50.2174	23	62	ECK0803,JW0799,ybiG	acatttgaggtggttAtgaaaaaaattgcat	CCCATTAATTTTTGATATATTTAAAACTTAGGACTTATTTGAATCACATTT	T	0.23	0.17	0.34	0.17	0.08
ybiP	851767	0.03	putative hydrolase%2C inner membrane	SENSE	11.863	890	68.4615	13	29	ECK0804,JW0800	ccgggtatttagcccGtggactgcgttctac	GTGGCATATGAATTTAACCCTCAAAGAATCGCTTGTTACCCGTAGCCGGGT	T	0.22	0.15	0.37	0.18	0.08
deoR	881647	0.41	DNA-binding transcriptional repressor	SENSE	29.298	654	109	6	16	ECK0830,JW0824,nucR	actgtggcaccaccaCgccgtggattattga	AACTGGCTGCGACGCTGGTAGAACCCGATCAGACCCTCTTTTTTGACTGTG	G	0.02	0.01	0.05	0.32	0.6
rlmC	897874	0.12	23S rRNA m(5)U747 methyltransferase%2C SAM-dependent	SENSE	7.763	750	250	3	9	ECK0850,JW0843,rumB,ybjF	cggttgaggaatggtGcgcgccggtgtcagg	TCTCCGCTAAAACCGCCGATCTTAAAAATCTGCTCGCCGACTTTCCGGTTG	C	0.03	0.1	0.49	0.24	0.14
cspD	921885	-72	inhibitor of DNA replication%2C cold shock protein homolog	SENSE	680.945	600	600	0	7	Intergenic	tagagttggcgaggtTttgaacagccccctc	TGTCAAATGCTTGACGGCTCGCCCTAATTCTCTAAATTGTATTTCTAGAGT	T	0.86	0.07	0.07	0	0
clpA	922483	-4	ATPase and specificity subunit of ClpA-ClpP ATP-dependent serine protease%2C chaperone activity	SENSE	28.52	814	62.6154	13	25	Intergenic	aaaattgggggaggtGcctatgctcaatcaa	GCATCCATTGCTGTGTACGCTAGAAAAAGCCTGAATGCAGGCATAAAAATT	C	0.04	0.02	0.23	0.46	0.26
infA	925791	-125	translation initiation factor IF-1	SENSE	691.91	1291	58.6818	22	56	Intergenic	ggtgcggcttagccgTgtgttttcggagtaa	AACGCCCATCGTTTATCTCACCGCTCCCTTATACGTTGCGCTTTTGGTGCG	G	0.04	0.07	0.22	0.32	0.35
lrp	931900	0.17	DNA-binding transcriptional dual regulator%2C leucine-binding	SENSE	46.751	668	74.2222	9	22	alsB,ECK0880,ihb,JW0872,livR,lrs,lss,lstR,mbf,oppI,rblA	tgcaaaaggatgggcGtatttctaacgtcga	CTGGCAAAGATCTCGACCGTATCGATCGTAACATTCTTAATGAGTTGCAAA	T	0.02	0.07	0.25	0.42	0.25
ycbL	982942	0.11	putative metal-binding enzyme	SENSE	51.77	1021	78.5385	13	27	ECK0918,JW0910	tggtgtgaacaaaccCgtctggccgcactgg	CGTATTATTCCGGTCACCGCATTCTCCCAGAACTGTTCATTAATCTGGTGT	G	0.03	0.04	0.19	0.34	0.39
ycbL	983569	49	putative metal-binding enzyme	SENSE	51.77	605	100.833	6	28	Intergenic	tggatttctggcaaaGtgcgctttgtttatg	CCCGTCTGGTAAGGCACATAAAAAAGCCCGCTTTTAATGCTGGCCTGGATT	T	0.08	0.19	0.53	0.06	0.14
insB1	1049867	114	IS1 repressor TnpA	ANTI	41.553	1828	53.7647	34	110	Intergenic	tctgcgcgcctttccTacccgcagtatatag	AAGTCGTATTTCCAGAGGGGGATAGTTAACAATCTTATATTTCCCTCTGCG	A	0.02	0.01	0.24	0.3	0.44
csgD	1102451	-32	DNA-binding transcriptional activator for csgBA	SENSE	10.341	727	121.167	6	16	Intergenic	gaggcagctgtcaggTgtgcgatcaataaaa	CACAGCAGTGCAACATCTGTCAGTACTTCTGGTGCTTCTATTTTAGAGGCA	G	0.02	0.07	0.35	0.22	0.35
bssS	1120181	-3	biofilm regulator	SENSE	504.458	830	51.875	16	47	Intergenic	acgaattagggggccAtgatggaaaaaaata	TTCAGATAAAAACGCATTGAACCTCGAATAACGTTGTCTAGTAACACGAAT	T	0.06	0.21	0.54	0.08	0.1
plsX	1147231	0.36	putative phosphate acyltransferase	SENSE	56.198	844	70.3333	12	31	ECK1076,JW5156	attgagcgtccggcgCtggtgacggtattac	GCGCTGATGGGGCTGGCAAAATTATTACTCAAGCCCCTGGAGGGGATTGAG	T	0.05	0.12	0.27	0.28	0.28
plsX	1147761	0.86	putative phosphate acyltransferase	SENSE	56.198	1160	68.2353	17	30	ECK1076,JW5156	gataaaaagtcatggTgcagccaatcagcga	CGACCAGTATAACGGCGCCTGTCTGTTAGGATTGCGCGGCACGGTGATAAA	G	0.98	0	0	0.01	0.01
icd	1194344	-2	NA	SENSE	27.982	597	66.3333	9	19	Intergenic	gctcgaaggagaggtGaatggaaagtaaagt	CGCAAACGCATATGCAACGTGGTGGCAGACGAGCAAACCAGTAGCGCTCGA	A	0.04	0.06	0.3	0.34	0.27
minE	1223317	185	cell division topological specificity factor	SENSE	231.845	909	454.5	2	8	Intergenic	atgtttatgcctggtTgagtaaataacctta	ACCTCCCCCTTTACACCTTAAGGCTGTTCCCACGCACAAAACAAAATGTTT	G	0.05	0.11	0.34	0.3	0.2
cvrA	1239512	46	putative cation/proton antiporter	ANTI	5.992	600	60	10	28	Intergenic	attgcaggctcaggcTgcgttcagcaaagca	GTTCAATTCAACATCAAATGAAGGTTAAATTATGGACGACAAACAATTGCA	G	0.02	0.06	0.15	0.51	0.26
dhaL	1248867	0.18	dihydroxyacetone kinase%2C C-terminal domain	SENSE	38.514	632	57.4545	11	20	dhaK2,ECK1187,JW5186,ptsD,ycgS	tggcgatgctgaccaCgggctaaatatgaac	TTTCAGCACCGAGAGCGAGTATCTTACCGGACTGGATCGCGAAATTGGCGA	G	0.01	0.07	0.3	0.46	0.16
dhaK	1250096	-35	dihydroxyacetone kinase%2C PTS-dependent%2C dihydroxyacetone-binding subunit	SENSE	39.972	763	95.375	8	28	Intergenic	cgtgtcgttgaacatCatccatgccctaccg	TCCCTTGCCTGATGCACAATGGATTCATCGGCAGTCAGTGGTCGCCGTGTC	A	0.04	0.07	0.27	0.22	0.4
ispE	1261246	3	4-diphosphocytidyl-2-C-methylerythritol kinase	SENSE	15.614	820	63.0769	13	30	Intergenic	agccatgctttaagcCgggcaagctgagttt	CAATGGCTTTGTGGCGAAAGGCGCTAATCTTTCCCCATTGCACAGAGCCAT	G	0.01	0.06	0.19	0.56	0.18
ychE	1298713	245	putative inner membrane protein	SENSE	11.947	636	57.8182	11	46	Intergenic	gcctttggtagaggaAagtgctaaataataa	CTGGGCTTGCTGAAGAATAATTGAAATGATATTATTAATTCCACTGCCTTT	A	0.06	0.03	0.34	0.41	0.15
oppB	1301637	0.78	oligopeptide transporter subunit	SENSE	60.064	776	51.7333	15	30	ECK1238,JW1236,stkB	tcttatatgggccccGcatttgtcggcatta	ATCATTTTACGTCACGCATTAAAACCTGCTCTGTTACCCGTGCTCTCTTAT	C	0.19	0.05	0.29	0.26	0.21
yciX	1333636	154	hypothetical protein	SENSE	402.429	611	101.833	6	17	Intergenic	ggtcctggatgggcgCgttttctctgtcgat	AACCGTTAAGGGTGTAGCCTATGATCAACACAAATATGAAATATTGGTCCT	G	0.01	0.01	0.05	0.28	0.64
feaR	1445001	0.34	DNA-binding transcriptional activator for tynA and feaB	SENSE	9.101	630	315	2	6	ECK1381,JW1379,maoB,maoR,maoX,ydbM	acgttactcgatgccTcacgcccctgttcgc	ATGGAGCAGGATGAGCGTCAGGTGCAGATTGGCGCTGGCGATATTACGTTA	C	0.13	0.19	0.34	0.25	0.09
ynbC	1477356	0.11	putative hydrolase	ANTI	1.013	1501	1501	0	0	ECK1403,JW1407	ccctcgggcatcccaGgcataaaaagcagta	CGCAAGAGATGGGCTATAACCACGCGGCCCCGAACTTTTTCCATGCCCTCG	G	1	0	0	0	0
mgrR	1620858	0.82	NA	SENSE	1586.16	638	638	0	10	ECK4510	gcattcaccgccggtTtactggcggtttttt	AAATGCCTGTTAGCGTAAAAGCAAAACACAAATCTATCCATGCAAGCATTC	T	0.17	0.04	0.43	0.27	0.09
cspB	1639182	181	Qin prophage%3B cold shock protein	SENSE	1686.9	934	62.2667	15	34	Intergenic	ccattgtggtgaagtGcaggtttgctgcatg	TGGCTAGCATATTTGGCAAAATCTTAATCAGGAAAAGTATGCTAACCATTG	C	0.11	0.09	0.4	0.27	0.13
ynfH	1661642	0.01	oxidoreductase%2C membrane subunit	SENSE	3.004	761	761	0	0	ECK1585,JW5261	tgtaaaatgggaaatGgatggcatgagtggc	GCCCGACCGGCGATACCACTGGTTATCTGGCTAATCCGGAGGAAGTGTAAA	G	0.23	0.08	0.69	0	0
slyB	1717833	-67	outer membrane lipoprotein	SENSE	57.477	1152	144	8	43	Intergenic	taaccatggattcacAtatgccatatacttt	TTGATCCTACTTTCATTATGATTTGCTCATATTTGGTAGAACATGTAACCA	T	0.09	0.04	0.2	0.44	0.23
slyB	1717862	-38	outer membrane lipoprotein	SENSE	57.477	621	51.75	12	50	Intergenic	ttgaccatgagggatGcttgcgtggcgtttc	TATTTGGTAGAACATGTAACCATGGATTCACATATGCCATATACTTTGACC	C	0.07	0.06	0.26	0.48	0.13
ydhO	1732557	0.12	putative peptidase%2C C40 clan	SENSE	16.019	769	192.25	4	16	ECK1651,JW5270	aaagcaagccagggaGagttctgctaccact	TTTACTTTTTACCACCCTGCCTTTAACGCCTATGGCCCATGCTTCAAAGCA	A	0.38	0.09	0.35	0.06	0.13
purR	1735886	0.02	DNA-binding transcriptional repressor%2C hypoxanthine-binding	SENSE	11.166	877	97.4444	9	57	ECK1654,JW1650	gcaacaataaaagatGtagcgaaacgagcaa	CGATTTTGCAGGAGCTGAAGTTAGGGTCTGGAGTGAAATGGAATGGCAACA	T	0.06	0.04	0.28	0.43	0.19
gapA	1860691	-104	glyceraldehyde-3-phosphate dehydrogenase A	SENSE	60.956	618	68.6667	9	40	Intergenic	atgcttaggcacaggAttgatttgtcgcaat	TGTGGTCTCAAGCCCAAAGGAAGAGTGAGGCGAGTCAGTCGCGTAATGCTT	T	0.19	0.14	0.25	0.3	0.11
leuE	1878069	76	neutral amino-acid efflux system	SENSE	16.795	655	218.333	3	12	Intergenic	tatggtgctaaaaagTaaccaataaatggta	TTGTCGCGGGCTTCCCATCTATAATCCTCCCTGATTCTTCGCTGATATGGT	A	0.07	0.03	0.04	0.13	0.73
yobF	1905627	-12	hypothetical protein	SENSE	2780.97	1336	70.3158	19	72	Intergenic	cgggttaaacgaggtAcagttctgtttatgt	TAAAAATGGCTTGCCATAATTAACGTTGTATGTGATAACAGATTTCGGGTT	C	0.5	0.27	0.17	0.03	0.04
araH	1980558	20	fused L-arabinose transporter subunits of ABC superfamily: membrane components	SENSE	0.009	614	614	1	18	Intergenic	tttttctgcaacaatTtagcgttttttccca	TCTTCGACCGTTACAAGCAAAAAGCGAAACGCACTGTCTGATGCTTTTTTC	T	0.05	0.06	0.13	0.63	0.13
sdiA	1994815	0.06	quorum-sensing transcriptional activator	SENSE	32.969	749	62.4167	12	25	ECK1915,JW1901,uvrX	gcgtcgcacgatgctGttgcgttttcagagg	AGGGGCGTTGCGGTTTACTATGCAGGATAAGGATTTTTTCAGCTGGCGTCG	T	0.01	0.01	0.22	0.41	0.36
cbl	2057971	17	DNA-binding transcriptional activator for the ssuEADCB and tauABCD operons	ANTI	2.3	826	275.333	3	50	Intergenic	ctgaaaagcccgcttTtatagcgggattttt	AATCCGTATGTCACTGGTTCGAGTCCAGTCAGAGGAGCCAAATTCCTGAAA	T	0.07	0.12	0.41	0.22	0.18
rfbB	2111221	-136	dTDP-glucose 4%2C6 dehydratase%2C NAD(P)-binding	SENSE	20.28	969	138.429	7	24	Intergenic	cgagtgggtaacgctCgtcacatcataggca	GCGGATTGGTAAGACAATTAGCGTTTGAATTTTTCGGGTTTAGCGCGAGTG	G	0.06	0.03	0.08	0.5	0.33
wcaN	2111391	67	putative regulatory subunit for GalU	SENSE	46.002	749	107	7	33	Intergenic	aaattcgcagcaaaaGtaatttgttgcgaat	TCTGACCGGATGTAACGGTTGATAAGAAAATTATAACGGCAGTGAAAATTC	T	0.21	0.12	0.12	0.24	0.31
cyaR	2165169	0.36	NA	SENSE	1551.5	786	131	6	29	ECK2078,JWR0243,ryeE	cataaaatgctagctGtaccaggaaccacct	CTGCATTTATTAAGGTTATCATCCGTTTCGCTGAAAAACATAACCCATAAA	T	0.22	0.07	0.35	0.22	0.14
preA	2234507	0.99	dihydropyrimidine dehydrogenase%2C NADH-dependent%2C subunit C	ANTI	8.361	1038	86.5	12	34	ECK2140,JW2134,yeiA	ttacaacgttaccggGtgttctttctcgcct	GCCGCATCCGGCGACAGGAACCAAATGCCGGATGCGTCTCTGGTTTTACAA	T	0.27	0.06	0.08	0.21	0.38
preA	2234534	12	dihydropyrimidine dehydrogenase%2C NADH-dependent%2C subunit C	ANTI	8.361	733	61.0833	12	39	Intergenic	aaccaaatgccggatGcgtctctggttttac	GTTTTGTAGGCCGGATAAGGCGTTCAAGCCGCATCCGGCGACAGGAACCAA	C	0.02	0.06	0.13	0.4	0.39
yeiB	2240843	0.13	putative inner membrane protein	SENSE	16.515	644	64.4	10	40	ECK2145,JW2139	gcgggatgcatggacTtgggcatttcttgat	AAAGGCGGCTTATCTCAATCCCGCCTGGTACGGTGCTATTACGCCGCGGGA	T	0.05	0.12	0.48	0.11	0.23
folE	2241691	-17	GTP cyclohydrolase I	SENSE	27.069	1507	251.167	6	16	Intergenic	cggaggcgtcacaccTgcaggagaaatcata	TAATCAGGCTGTAAATCAGCTTAATAACTTTGCCCCCACGCAGGGCGGAGG	G	0.01	0.03	0.08	0.22	0.66
spr	2267852	-149	mutational suppressor of prc thermosensitivity%2C outer membrane lipoprotein	SENSE	230.963	739	67.1818	11	50	Intergenic	tgcctcggcggtagaTtatcctcacagcata	ACCGCTCGCCAAGACCGCACCAATCGGGTAATCTCGAACTCGTTTTGCCTC	T	0.02	0.09	0.14	0.21	0.54
ompC	2309640	28	outer membrane porin protein C	SENSE	114.119	793	52.8667	15	44	Intergenic	tcgaacaaagggcctGcgggcccttttttca	ATCGTAGCTCTGGGTCTGGTTTACCAGTTCTAATCTCGATTGATATCGAAC	C	0.08	0.06	0.37	0.31	0.18
yfaT	2332015	343	DUF1175 family protein%2C function unknown	ANTI	0.694	698	698	1	3	Intergenic	cggcgagatttgccgTaccagttatcccaca	GTCACATTCTGCCGTGACTGAGAAGAGAAAGTACGCTGCATCACGCGGCGA	A	0.04	0.11	0.14	0.32	0.39
glpA	2350743	0.05	sn-glycerol-3-phosphate dehydrogenase (anaerobic)%2C large subunit%2C FAD/NAD(P)-binding	SENSE	18.667	654	59.4545	11	20	ECK2233,JW2235	agccgggattgcccgCgactgtgccctgcgc	CTCGCAATCAAGTGACGTGATTATCATTGGCGGCGGCGCAACGGGAGCCGG	G	0.01	0.02	0.09	0.2	0.67
arnF	2371122	0.54	NA	ANTI	6.122	802	160.4	5	17	ECK2252,JW5373,pbgE3,pmrM,yfbJ	ttgcttagcgcaagtTtatgaagcgttttat	GCAATCCATACCAGCACATAACTCATACTGAGCAAGGCATAGGCTTTGCTT	T	0.14	0.16	0.19	0.34	0.16
yfbP	2387975	0.99	TPR-like repeats-containing protein	ANTI	4.801	598	74.75	8	21	ECK2269,JW2270	agcgttaagtgaactGtgtacgactatcgcc	GCTCGGCGGTTTTTCTGAAAAAGAAGGGATAGTAGATAGACGCAGAGCGTT	T	0	0.19	0.38	0.31	0.12
nuoN	2388763	0.52	NADH:ubiquinone oxidoreductase%2C membrane subunit N	SENSE	33.17	623	62.3	10	23	ECK2270,JW2271	cttcggtgtggtgatGcgtctgttcctctac	TGCGCCGGTTTCCACTTTCCTGGCGACGGCGAGCAAAATCGCTATCTTCGG	C	0.03	0.07	0.34	0.29	0.27
cvpA	2428904	-119	membrane protein required for colicin V production	SENSE	9.389	710	142	5	78	Intergenic	agtcgatggcgttgaAtattttttcagcgcc	ACGCCGCATCCGACACGCATTGCCCGATGCCGCAAAGGCATAAAAAGTCGA	T	0.03	0.07	0.39	0.21	0.3
folC	2430923	0.03	bifunctional folylpolyglutamate synthase/ dihydrofolate synthase	SENSE	9.797	808	101	8	14	dedC,ECK2309,JW2312	cgcgtcgcctctggcTtcgtggctttcttat	TAACGAATCAGCGGATACCATGATTATCAAACGCACTCCTCAAGCCGCGTC	T	0.01	0.1	0.27	0.27	0.35
evgA	2481664	-113	DNA-binding response regulator in two-component regulatory system with EvgS	SENSE	29.416	981	327	3	48	Intergenic	ggtatacttgtcgaaTtatcttaaaggaagc	CCCTGATTTTATTGTTGACATTTCATTTATGCCGACTATTTATATGGTATA	T	0.99	0	0.01	0	0
ypdA	2497789	0.65	putative sensory kinase in two-component system with YpdB	SENSE	6.05	1447	1447	0	1	ECK2376,JW5388	ttcgcgccctgcaaaGcaaaattaatcccca	TTTCACGCGCCGAGCAGCTACGTGAAATGGCAAATAAGGCAGAGCTTCGCG	C	1	0	0	0	0
yfeA	2513651	14	putative diguanylate cyclase	ANTI	10.051	948	948	0	9	Intergenic	gggataattccccggTttttttacgcctgtt	GGCGTCGCATTCTTCAGATGGTTCAACCCTTAAGTTAGCGCTTATGGGATA	T	0.12	0.19	0.39	0.25	0.05
crr	2534006	0.29	glucose-specific enzyme IIA component of PTS	SENSE	82.026	1266	52.75	24	47	ECK2412,gsr,iex,JW2410,tgs,treD	atcgttggtgatggtAttgctatcaaaccaa	ATCGTCAATATCGAAGACGTGCCGGATGTCGTTTTTGCGGAAAAAATCGTT	T	0.06	0.11	0.2	0.46	0.17
ucpA	2542082	0.71	furfural resistance protein%2C predicted short-chain oxidoreductase	SENSE	40.991	597	66.3333	9	27	ECK2421,JW5394,yfeF	ttgcccgggatacgtGcgcacaccaatggcg	GCTGGCGGTGGAGTACGCGCAGTCTGGTATTCGCGTTAACGCCATTTGCCC	C	0.02	0.02	0.16	0.55	0.24
ypfG	2580742	0.05	NA	SENSE	4.553	1080	1080	1	5	ECK2461,JW2450	ccgacgtctttggtgTgggcggcaccagcgc	TCCATGCGCTATCGCATTTTCCTTCTCTTTTTTTTCGCTTTGTTGCCGACG	G	0.04	0.17	0.19	0.39	0.21
purM	2619129	-90	phosphoribosylaminoimidazole synthetase	SENSE	2.532	840	840	1	12	Intergenic	gtgcaaaaaggttgtGtaaagcagtctcgca	TACCCTGGCACAAGTCTTCTTTCGCCGCGCGCCTGGGGAAAAGACGTGCAA	T	0.11	0.22	0.4	0.13	0.15
xseA	2632256	0	exonuclease VII%2C large subunit	SENSE	25.746	677	67.7	10	37	ECK2505,JW2493,xse	tgatctcgctcacatGttaccttctcaatcc	GAAGGGCGGGTTACTATCGACTGAATAACCTGCTGATTTAGAATTTGATCT	T	0.1	0.1	0.18	0.38	0.24
rodZ	2640998	-132	cytoskeletal protein required for MreB assembly	SENSE	38.543	1360	75.5556	18	47	Intergenic	ttagccttagtgaatGtgggctttgtcacga	CGTTTTTGCTGACTTTAAGGCAGTATGTAACGATGCAACAGTAAGTTAGCC	T	0.17	0.04	0.33	0.37	0.09
trmJ	2661316	0.04	tRNA mC32%2CmU32 2'-O-methyltransferase%2C SAM-dependent	SENSE	52.019	832	83.2	10	69	ECK2529,JW2516,yfhQ	tcgaattgtgctggtGgagacgtcacacacc	TGCGTGAATAATCTTTAGATGAAGAAAGACAATGCTGCAAAATATTCGAAT	G	0.25	0.17	0.32	0.23	0.03
yphH	2682167	89	putative DNA-binding transcriptional regulator	ANTI	3.284	881	881	1	8	Intergenic	tattgcaatctccgtGtaggcctgataagcg	GGCGTGAACGCCTTATCCGGCCTACAAAACTTTGCAAATTCAATATATTGC	T	0.19	0.06	0.32	0.3	0.12
glrK	2687792	0.93	sensor protein kinase regulating glmY sRNA in two-component system with response regulator GlrR	SENSE	9.709	779	259.667	3	11	ECK2553,JW5407,qseE,yfhK,yfhZ	aagcattgccagggaTtgtattcgccgtatg	AAGCCACCAGCGAAAAGGGGCGGTGAAGGGCAGCGGTCTGGGATTAAGCAT	T	0.13	0.3	0.19	0.13	0.26
purL	2693666	-101	phosphoribosylformyl-glycineamide synthetase	SENSE	1.344	1120	1120	0	1	Intergenic	attcacgatggtgatTttatttccacgcaaa	CGCCAGATGGCAACTTATTACAGCCATTGGCGGCACGCGTTGCTAATTCAC	T	0.01	0.06	0.27	0.45	0.21
mltF	2693962	0.09	membrane-bound lytic transglycosylase F%2C murein hydrolase	SENSE	5.652	666	333	2	6	ECK2556,JW2542,yfhD	ggggagagttgcgtgTgagcaccattcatac	CCTGGTTTGGTAAAGCCGACAACCGTATCGCCGCCATTCAAGCGCGGGGAG	G	0.03	0.02	0.2	0.19	0.56
recO	2700396	0.13	gap repair protein	SENSE	30.994	762	50.8	15	38	ECK2563,JW2549	ggaatcggggcgcgtGcgtctggttgccaaa	TCGCCCGTGGAGCGAAACCAGCCTGATGCTGGACGTCTTCACGGAGGAATC	C	0	0.02	0.3	0.41	0.27
recO	2700450	0.06	gap repair protein	SENSE	30.994	1041	80.0769	13	34	ECK2563,JW2549	cctgcatagtcgcccGtggagcgaaaccagc	ATCTTTAAGAGTAACTCCGATGGAAGGCTGGCAGCGCGCATTTGTCCTGCA	T	0.03	0.13	0.42	0.21	0.22
rseC	2705711	0.23	RseC protein involved in reduction of the SoxR iron-sulfur cluster	SENSE	63.19	1018	67.8667	15	31	ECK2568,JW2554	ccggttgcggtagccGcgtgttaaataaact	TCAGTTGTGATGTTAAAGCTTCATGCAGCAGCTGCGCTTCACGCGCCGGTT	C	0.09	0.1	0.32	0.37	0.12
pssA	2720751	0	phosphatidylserine synthase (CDP-diacylglycerol-serine O-phosphatidyltransferase)	SENSE	20.827	933	155.5	6	19	ECK2583,JW2569,pss	gaaatgcactgtgatGttgtcaaaatttaag	TTATGTCGTCTGCATTGCACAGAGGACCCTTCAATGAACAGAGAAGAAATG	T	0.01	0.04	0.38	0.36	0.21
clpB	2729421	201	protein disaggregation chaperone	SENSE	23.338	650	650	0	31	Intergenic	tcggcggggttctccTgagaatctcaacaga	AATGCGCCACCACTGACACGGAACAACGGCAAACACGCCGCCGGGTCGGCG	G	0.01	0.02	0.1	0.21	0.65
ryfD	2732246	0.5	NA	SENSE	1510.78	1200	120	10	43	ECK4418	ttgaataattgagggAtgacctcatttaatc	TCCGGTACGCGTGATTTTCTTTTCACATTAATCTGGTCAATAACCTTGAAT	T	0.13	0.14	0.55	0.12	0.05
raiA	2735514	0.99	cold shock protein associated with 30S ribosomal subunit	SENSE	540.985	2801	68.3171	41	105	ECK2594,JW2578,yfiA	agaagttgaagaagaGtagtcctttatattg	AGCACGTCGTGCCGCAACATCGGTGAAAGACGCCAACTTCGTCGAAGAAGT	T	0.05	0.19	0.45	0.24	0.06
nrdE	2801234	0.87	ribonucleoside-diphosphate reductase 2%2C alpha subunit	ANTI	4.847	786	786	1	1	ECK2669,JW2650	ataaacggggcagggTagtaaacgcgtcctg	CCAATTTCGTAAGCGTCCTGATACAGCGCCAGATTCTCGTTAGTCATAAAC	A	0.99	0	0	0	0
nlpD	2866736	0.03	activator of AmiC murein hydrolase activity%2C lipoprotein	SENSE	58.147	614	68.2222	9	30	ECK2737,JW2712	accgttcgccgcattGcggctttgtcactgg	CCAATTTTTCCTGGGGGATAAATGAGCGCGGGAAGCCCAAAATTCACCGTT	C	0.02	0.11	0.46	0.19	0.23
ispD	2870463	0.07	4-diphosphocytidyl-2C-methyl-D-erythritol synthase	SENSE	30.142	613	61.3	10	30	ECK2742,JW2717,ygbP	ttccggcggccggatTtggccgtcgaatgca	CGGGAATTAACATGGCAACCACTCATTTGGATGTTTGCGCCGTGGTTCCGG	T	0.03	0.05	0.23	0.29	0.4
queE	2902190	579	7-carboxy-7-deazaguanine synthase%3B queosine biosynthesis	SENSE	24.336	631	210.333	3	22	Intergenic	gctttgtattccgtgCgcccgtgttccccgc	GCCAGTGTTCCCCGCGCCAGCGGGGATAAACCGAGCAGATACACGGCTTTG	G	0.03	0.04	0.24	0.53	0.17
syd	2923036	0.49	secY-interacting protein	SENSE	29.62	655	93.5714	7	22	ECK2788,JW2764,ydr	gtttgccggggatatGcacgcgcagtttggc	TGATATTGTGATACAACCCACAATTCATACCTTTTATACGACTCAGTTTGC	C	0.04	0.08	0.51	0.25	0.12
sdaC	2925994	-257	putative serine transporter	SENSE	55.035	863	431.5	2	9	Intergenic	gtttaatgggcaaatAttgcccttaaattct	AGTTCAACCTACATATATTGCGCGCCCCGGAAGAAGTCAGATGTCGTTTAA	T	0.14	0.11	0.4	0.22	0.14
fucR	2937549	0.22	DNA-binding transcriptional activator	SENSE	30.721	1289	184.143	7	17	ECK2800,JW2776	ctgcgcaatcatggaCgcgctaaatatatcc	ACCATTCGTCGCGATCTCAATGAATTACAGACGCAGGGTAAAATTCTGCGC	G	0.03	0.07	0.28	0.16	0.46
csdL	2943946	-82	sulfur acceptor for CsdA	SENSE	8.871	724	362	2	29	Intergenic	tattgcaggagttatGtaggcctgataagcg	CGGCGTGAACGCCTTATCCGGCCTACAAATCATGCAAATCCAAAATATTGC	T	0.27	0.05	0.24	0.24	0.2
mltA	2944027	76	membrane-bound lytic murein transglycosylase A	SENSE	14.319	1042	208.4	5	28	Intergenic	gattattgactaagtGcgcgttgttcatgcc	GCCGTTTTTACGGATATGACAGGGTGAGGGGTAACCTCACATCCTGATTAT	C	0.12	0.09	0.31	0.38	0.1
amiC	2945764	15	N-acetylmuramoyl-L-alanine amidase	SENSE	30.225	736	122.667	6	8	Intergenic	ataaaaaggcgctgaAtggcgcttttttatg	TAAAGCGTATTTTGCCGATGGGGCGACGCTGGCGAGAAGGGGATGATAAAA	T	0.25	0.04	0.15	0.33	0.23
amiC	2945884	0.92	N-acetylmuramoyl-L-alanine amidase	SENSE	30.225	681	75.6667	9	28	ECK2813,JW5449,ygdN	taacgttgaggaagaGcgtaaactgaaaacg	GGCACCAGATATTCCCTCCATTCTGGTCGAAACGGCGTTTATCAGTAACGT	C	0.14	0.06	0.23	0.46	0.12
amiC	2946973	0.05	N-acetylmuramoyl-L-alanine amidase	SENSE	30.225	674	61.2727	11	30	ECK2813,JW5449,ygdN	aggcgcgggtgccatGtggctattgagcgta	CATGTCAGGATCCAACACTGCAATCAGCCGTCGTCGTTTACTGCAAGGCGC	T	0.02	0.09	0.49	0.12	0.28
lgt	2963973	0.1	phosphatidylglycerol-prolipoprotein diacylglyceryl transferase	SENSE	23.208	754	83.7778	9	21	ECK2824,JW2796,umpA	ctggtacggcctgatGtatctggtgggtttc	GGAGTTTGATCCGGTCATTTTCTCAATAGGACCCGTGGCGCTTCACTGGTA	T	0.06	0.11	0.37	0.37	0.09
yqfA	3040461	50	inner membrane protein%2C hemolysin III family HylIII	ANTI	46.577	781	390.5	2	2	Intergenic	gcagttgtgctccgaTgcctgatgcgacgct	AGGGACGAGGCCCGTAGATCGGATAAGGCGTTCACGCCGAATCCGGCAGTT	G	0.07	0.05	0.23	0.39	0.27
yqfA	3040625	0.83	inner membrane protein%2C hemolysin III family HylIII	SENSE	46.577	625	125	5	13	ECK2894,JW2867	ttattcgctcggggtGattttctacgtctgc	GCTCGCGGCGGGCAGCGTTACCTTACTGGCGGTAGGCGGCGTGGTTTATTC	A	0.27	0.07	0.19	0.27	0.19
yqfA	3041172	-2	inner membrane protein%2C hemolysin III family HylIII	SENSE	46.577	894	111.75	8	27	Intergenic	tttctccggagtaagTtatggttcagaagcc	GAACTATTCTCAGTTACGCTGGAGAGGTATACATGTGCGTGTACGTTTCTC	T	0.04	0.13	0.41	0.32	0.1
zapA	3053564	-70	FtsZ stabilizer	SENSE	199.064	637	63.7	10	32	Intergenic	ctcatcagggtagctAtagtgtcgccccttc	GCTACCACTTTGGGCCCTGGTGGACCAGAAAAGGGCTTGTCTCTTCTCATC	T	0.2	0.05	0.24	0.15	0.36
speB	3080880	19	agmatinase	ANTI	3.606	631	631	1	6	Intergenic	ggcacgttttacccgTgcgcatcgcatctgg	CGAACGTAGGTCGGATAAGGCGTTCACGCCGCATCCGACATTAATGGCACG	G	0.03	0.03	0.28	0.52	0.14
speA	3083877	0.03	biosynthetic arginine decarboxylase%2C PLP-binding	SENSE	17.745	1016	78.1538	13	42	ECK2933,JW2905	cgaacacggtgtactAcgctccatgcaggag	CGCTATGTCTGACGACATGTCTATGGGTTTGCCTTCGTCAGCGGGCGAACA	C	0.05	0.06	0.11	0.35	0.43
yqgE	3091157	0.35	hypothetical protein	SENSE	25.573	825	206.25	4	9	ECK2943,JW2915	cgtgatgaatcaatcCgtctggataaaccgg	AAAATTGAAGGGATTCTGGAAAAGCTGAAGATCACGCCGGAGCCGCGTGAT	G	0.04	0.03	0.14	0.6	0.19
yghD	3109411	-263	putative secretion pathway M-type protein%2C membrane anchored	ANTI	3.253	827	275.667	3	33	Intergenic	ggtatcgtcggcctgTgggcgatattttttc	TGATTTCAGGGTGCTGGCTATCGCTGACAACTCGGCGAGCAGCCGGGTATC	G	0.09	0.02	0.16	0.41	0.33
yghD	3109510	-362	putative secretion pathway M-type protein%2C membrane anchored	ANTI	3.253	1883	627.667	3	25	Intergenic	ttcctccgcctgggtGcggctttgcgccacc	TAAATTCACAATCCGCTTCTGCTCCGGGAACAACGTTAAGAACTGTTCCTC	C	0.02	0.07	0.29	0.39	0.23
ygiQ	3159106	0.03	Radical SAM superfamily protein	SENSE	8.21	1209	151.125	8	20	ECK3007,JW5501,ygiR	gccgcagtactgggcCgcctgttttggaccg	GAGCTCTATCTCCCTGATCCAACCGGATCGCGACCTGTTCTCCTGGCCGCA	G	0.04	0.04	0.11	0.19	0.62
yhaL	3253126	0.37	hypothetical protein	ANTI	379.517	639	213	3	7	ECK3098,JW5517	tttttggcggtgcgaGcaggttctttcgcca	GCGACGATAGCTTCCAGCTCGCTCAACATCTCTTCATAGCCAAAATTTTTG	C	0.39	0.33	0.13	0.08	0.07
tdcB	3264081	-31	catabolic threonine dehydratase%2C PLP-dependent	SENSE	6.542	676	96.5714	7	25	Intergenic	cggttacggttacctAcatatttaattcagg	TTTTTATTTAAACATAAATAATCCACCTGTCTGTCTTGCAGGTGTCGGTTA	C	0.04	0.07	0.28	0.34	0.26
rnpB	3268283	0.88	NA	SENSE	157.222	831	59.3571	14	51	ECK3111,JWR0070	attgctggcctagatGaatgactgtccacga	TACGGCCCGTACTGAACCCGGGTAGGCTGCTTGAGCCAGTGAGCGATTGCT	A	0.52	0.13	0.12	0.17	0.07
yhaV	3275712	0.76	toxin of the SohB(PrlF)-YhaV toxin-antitoxin system	ANTI	19.473	945	236.25	4	39	ECK3118,JW3099	ttttttaccgtaggtGcgcagagtgttttca	ATGTCCTCTTTTTAACATTTTGCTGAATACGGTATAGGCATCTGTTTTTTT	C	0.31	0.04	0.11	0.43	0.11
yhaV	3275739	0.82	toxin of the SohB(PrlF)-YhaV toxin-antitoxin system	ANTI	19.473	1252	139.111	9	42	ECK3118,JW3099	tttgctgaatacggtAtaggcatctgttttt	GGTGAGGGTTTCCCAGTCGGCAGGAGGATGTCCTCTTTTTAACATTTTGCT	T	0.2	0.05	0.2	0.51	0.04
yhaV	3275771	0.89	toxin of the SohB(PrlF)-YhaV toxin-antitoxin system	ANTI	19.473	788	78.8	10	47	ECK3118,JW3099	cagtcggcaggaggaTgtcctctttttaaca	GAACACCATCAATGGGTTTCTTCTGTTTCTCGGGTGAGGGTTTCCCAGTCG	G	0.04	0.02	0.09	0.32	0.53
lpoA	3291431	0	hypothetical protein	SENSE	10.731	912	912	1	8	ECK3135,JW3116,yraM	tacattatggtacccTcaacattttctcgtt	TTGCCGATTTAATATTGAGCATTGCGTAAAAAAAATATCACTGGATACATT	C	0.24	0.04	0.15	0.26	0.31
yhbS	3298524	0.51	putative acyltransferase with acyl-CoA N-acyltransferase domain	ANTI	45.261	604	75.5	8	18	ECK3144,JW3125	tggcgtgccagccccTgtccacggtattttt	GCATAGCCGAACTCATTAAGCGAATCGAGTCCTTCATAGACCAGTTGGCGT	G	0.02	0.06	0.26	0.41	0.24
nlpI	3306924	0.02	lipoprotein involved in osmotic sensitivity and filamentation	SENSE	307.748	1424	61.913	23	50	ECK3151,JW3132,yhbM	cttttttgcgctggtGtttcgttgcgacagc	CAGGACGTTCATTCAACCGTGGTCTTCGGGAGTGGGAAATGAAGCCTTTTT	T	0.13	0.2	0.31	0.21	0.16
rpsO	3309764	-58	30S ribosomal subunit protein S15	SENSE	623.296	659	50.6923	13	49	Intergenic	ttgcgtaacgtacacTgggatcgctgaatta	CGAGTAGAATACTGCCGCTTAACGTCGCGTAAATTGTTTAACACTTTGCGT	G	0.03	0.07	0.22	0.56	0.12
murA	3334190	0.26	UDP-N-acetylglucosamine 1-carboxyvinyltransferase	SENSE	17.209	843	140.5	6	14	ECK3178,JW3156,mrbA,murZ	tggtcaggggcaagtTtcactacctggcggt	CATGCGTGCTTCTATCTGGGCGCTGGGGCCGCTGGTAGCGCGCTTTGGTCA	T	0.04	0.13	0.38	0.44	0.02
mlaD	3336450	0.06	ABC transporter maintaining OM lipid asymmetry%2C anchored periplasmic binding protein	SENSE	32.05	673	74.7778	9	17	ECK3182,JW3160,vpsC,yrbD	gaaatttgggtgggtAtctttttattagcag	CCGCATTGATGTTTGGGAATTGAGTTCATGCAAACGAAAAAAAATGAAATT	T	0.03	0.05	0.38	0.46	0.08
lptC	3341007	0.26	lipopolysaccharide export%2C IM-tethered periplasmic protein of the LptBFGC export complex	SENSE	44.039	882	67.8462	13	24	ECK3188,JW3166,yrbK	gcatacggacacgctCgtctataacccagaa	CGCCCAGGTGGTCGTCAACAACAATGATCCCACCTATAAAAGCGAGCATAC	G	0.04	0	0.16	0.29	0.5
rpoN	3342725	-14	RNA polymerase%2C sigma 54 (sigma N) factor	SENSE	33.508	600	54.5455	11	27	Intergenic	cgttttagcaggagaGtacgattctgaacat	TACCTTGGGGAAGACTTCAGACTCTGATAGGGTAGAAGTTTGCGACGTTTT	T	0.16	0.12	0.19	0.35	0.18
ptsN	3344598	-2	sugar-specific enzyme IIA component of PTS	SENSE	53.399	1109	58.3684	19	43	Intergenic	ggttcttaggtgaaaTtatgacaaataatga	TTGTACGGTTAATGCTCCGAGCCTGTTCCACTGTTTGAGTGGGCAGGTTCT	T	0.06	0.11	0.55	0.15	0.13
npr	3346053	0.24	phosphohistidinoprotein-hexose phosphotransferase component of N-regulated PTS system (Npr)	SENSE	318.663	985	109.444	9	27	ECK3195,JW3173,ptsO,rpoR,yhbK	ccggcctgcaatgaaGctgtttgaattaatg	CGTCAAGCAAACTGTTGAAATCACAAACAAGCTGGGCATGCATGCCCGGCC	C	0.02	0.01	0.01	0.08	0.89
yrbL	3346472	-2	hypothetical protein	SENSE	102.499	621	51.75	12	36	Intergenic	tatttccaggagatgGcatgattcgcttatc	AGGTTTTGTTTAAGTTAATCGACCATACTGGAGATCGTCAGAAAATATTTC	C	0	0.15	0.27	0.31	0.27
yrbL	3346847	0.59	hypothetical protein	SENSE	102.499	730	52.1429	14	37	ECK3196,JW3174	atttgcaggataaccGtatcgtgacgatgtc	AAGACATTGCACAACTGCGCCAGCTACTGAAACAGCTGAAGCGTTATTTGC	T	0.07	0.21	0.25	0.26	0.21
mtgA	3347763	0.09	biosynthetic peptidoglycan transglycosylase	SENSE	27.338	971	323.667	3	10	ECK3197,JW3175,mgt,yrbM	gttaatggttgtcctCgccgttttctggggc	AAGCCGCTTAACGGTGTTTAGTTTCGTTCGCCGTTTTCTTTTGCGGTTAAT	G	0.08	0.02	0.06	0.42	0.41
arcZ	3348621	0.18	NA	SENSE	4217.84	1398	1398	0	60	ECK3199,JWR0254,psrA16,ryhA,sraH	ctgaaaaacagtgctGtgcccttgtaactca	CATGTAACAAATCATTTAAGTTTTGCTATCTTAACTGCGTGCGGCCTGAAA	T	0.06	0.16	0.31	0.12	0.35
arcZ	3348680	0.68	NA	SENSE	4217.84	1026	128.25	8	68	ECK3199,JWR0254,psrA16,ryhA,sraH	ttccctggtgttggcGcagtattcgcgcacc	TGTGCCCTTGTAACTCATCATAATAATTTACGGCGCAGCCAAGATTTCCCT	C	0.33	0.04	0.18	0.32	0.13
arcZ	3348692	0.77	NA	SENSE	4217.84	3282	410.25	8	57	ECK3199,JWR0254,psrA16,ryhA,sraH	ggcgcagtattcgcgCaccccggtctagccg	ACTCATCATAATAATTTACGGCGCAGCCAAGATTTCCCTGGTGTTGGCGCA	A	0.04	0.01	0.08	0.15	0.72
yhcC	3352326	-254	putative Fe-S oxidoreductase	ANTI	2.953	652	50.1538	13	41	Intergenic	tataaaatgctggttTtgtcgtcagttcaag	TTAGGCAAAAACAGTAGCATGAAACGTCATTACCAATTAAGGCAGTATAAA	T	0.19	0.03	0.25	0.44	0.08
gltB	3352647	-100	glutamate synthase%2C large subunit	SENSE	16.026	2257	70.5312	32	77	Intergenic	ggggcgaatgcgaggCgcgcgtatgacacgc	AGATCCCCTCTTCACCGTATTAACCGATGCGAAAAGGACAACAAGGGGGCG	G	0.01	0.01	0.09	0.47	0.41
nanR	3371674	46	DNA-binding transcriptional repressor of the nan operon%2C induced by sialic acid	SENSE	23.541	1216	110.545	11	78	Intergenic	agctttctgtatgggGtgttgcttaattgat	AACAAAAAGAAATAATGCCACTTTAGTGAAGCAGATCGCATTATAAGCTTT	T	0.29	0.22	0.32	0.13	0.04
rplM	3376781	-108	50S ribosomal subunit protein L13	SENSE	182.262	2216	100.727	22	77	Intergenic	tttttgtgtgctggcAtaggctattcgaagg	ATAATCCTGCGACCCCACGTTACAAGAAAGTTTTTTTCCCAAAACTTTTTG	T	0.06	0.19	0.43	0.23	0.1
mreD	3396713	0.38	cell wall structural complex MreBCD transmembrane component MreD	SENSE	56.568	685	52.6923	13	27	ECK3237,JW3218	gcacaggttttgtgaTgggtgccatactgga	TCTTGTTGTATTGGATCCTGGCCTTGCCTCATCGCGTAAATGTGGGCACAG	G	0.02	0.03	0.11	0.17	0.68
accB	3403254	-204	acetyl CoA carboxylase%2C BCCP subunit	SENSE	65.912	964	60.25	16	37	Intergenic	tggcgcaacgaaggtAtattttgttttttgc	CTCGTCCTCCCTGACGCAGTTTTTGCGCTGCGGAAAAGGTGACATTGGCGC	T	0.03	0.13	0.25	0.51	0.08
envR	3410913	0.87	DNA-binding transcriptional regulator	ANTI	0.974	630	52.5	12	31	acrS,ECK3251,JW3232,yhdK	acgttatcgaccagaGcgggggcttgtttat	TGAATTAATTTCGTTATGTTTTCATCTGGCATGAACATTCTTAATACGTTA	C	0.29	0.21	0.31	0.14	0.04
yrdD	3429468	0.95	putative DNA topoisomerase	SENSE	288.986	795	61.1538	13	29	ECK3270,JW5949	tgtgccagtaaacaaTgtggaaagccggttt	CCGCTACTCATCGAAAAGAAAACCGCGCAGGGTGTAAAACACTTTTGTGCC	G	0.05	0.07	0.13	0.35	0.39
rsmB	3433384	0.12	16S rRNA m(5)C967 methyltransferase%2C SAM-dependent	SENSE	13.197	625	208.333	3	10	ECK3275,fmu,fmv,JW3250,rrmB,sun,yhdB	gtgctttggcgtactGcgtacgctttcgcag	CCAGCAAAAAGTTTCCGATAAAGACAAAGCACTTCTTCAAGAGTTGTGCTT	C	0.04	0.15	0.38	0.2	0.22
rplN	3446235	-64	50S ribosomal subunit protein L14	SENSE	521.909	2472	58.8571	42	112	Intergenic	tgccgcgccctcgatAtggggatttttaacg	GAGCCGTTTATTTTTTCTACCCATATCCTTGAAGCGGTGTTATAATGCCGC	T	0.02	0.12	0.34	0.24	0.29
rpsC	3447275	0.9	30S ribosomal subunit protein S3	SENSE	58.295	1114	65.5294	17	32	ECK3301,JW3276	gagatcctgggtggtAtggctgctgttgaac	ACCACTTACGGTGTAATCGGCGTTAAAGTGTGGATCTTCAAAGGCGAGATC	T	0.05	0.1	0.41	0.18	0.26
rpsJ	3451338	-46	30S ribosomal subunit protein S10	SENSE	220.238	4045	63.2031	64	396	Intergenic	aatcgtaatgggtctGaggagtaatcatttt	GCTCCCAATCGGGGAGCTACGTAAGAACGGTTACACTCTCCCATCAATCGT	A	0.68	0.05	0.14	0.07	0.06
tufA	3468135	32	protein chain elongation factor EF-Tu (duplicate of tufB)	SENSE	91.708	607	607	1	22	Intergenic	tttgaattgaaaaggGcgcttcggcgccctt	CGGGCGTTGTTGCTAAAGTTCTGGGCTAATTACACGTTAATTAGTTTTGAA	C	0.21	0.14	0.25	0.27	0.13
fusA	3470228	0.62	protein chain elongation factor EF-G%2C GTP-binding	SENSE	73.059	1410	56.4	25	49	ECK3327,far,fus,JW3302	ggtctggctctgggcCgtctggctaaagaag	TCCATCGCAGTTGAACCGAAAACCAAAGCTGACCAGGAAAAAATGGGTCTG	G	0.02	0.02	0.06	0.44	0.46
yheS	3479348	0.02	fused predicted transporter subunits of ABC superfamily: ATP-binding components	SENSE	14.926	597	74.625	8	31	ECK3340,JW3315	aaattcgtcgcggcgTgcgcgtcctgctgga	ATAGTCTGAACATACGGCACCTTATGATTGTTTTCTCCTCGTTACAAATTC	G	0.05	0.21	0.42	0.19	0.14
prkB	3483335	0.95	putative phosphoribulokinase	ANTI	11.422	803	66.9167	12	34	ECK3343,JW3318,prk?,yhfF	tgcaccagcggcagcAtaattaattccattg	GCGTAATAGCAGAGTTACTCGATTTTCTTTCCTTCCATCAATCGTTGCACC	T	0	0.08	0.24	0.45	0.23
yhfA	3483935	-95	conserved protein%2C OsmC family	SENSE	142.285	742	185.5	4	47	Intergenic	ctttgtgtctcctggTgtctcgcttcagcat	TCAATGTATTACTGTAGCATCCTGACTGTTTTAGCATAGCTTTCGCTTTGT	G	0.01	0.06	0.27	0.53	0.12
yhfK	3485023	0.1	conserved inner membrane protein	SENSE	31.549	1434	71.7	20	62	ECK3346,JW5701	cgcttaatcattggtGcgtcgctgtttgcca	TGCAATATTGCGGGCCTTGATACGCCTCATAAACGTTTTTTCAAACGCTTA	C	0.06	0.13	0.28	0.32	0.21
yhfK	3486919	4	conserved inner membrane protein	ANTI	31.549	1252	626	2	5	Intergenic	tccgatggtttagccTgcattacgccttcga	ACGAAGCATCAGGCAAAAGATGTCGGATGCGGCGTGAATGCCTTATCCGAT	G	0.1	0.08	0.34	0.29	0.19
yhfG	3489592	0.3	putative Fic-binding protein	SENSE	679.26	818	58.4286	14	35	ECK3350,JW3325,vhpA	ctgggagcttcagcgTaatcgtaattttcag	GAGGCATCAAGTGAAGAAACTCACCGATAAGCAAAAGTCCCGTCTCTGGGA	A	0.03	0.21	0.7	0.03	0.03
yhfZ	3510401	-35	hypothetical protein	SENSE	4.714	1014	144.857	7	50	Intergenic	tatcttcaaattcctGaagatataaatattc	AAAATGTGAAGTGCCTCGCCGTTTCCACATCTCGCTGTTGCGCCTTATCTT	A	0.12	0.06	0.15	0.48	0.19
yhfZ	3510423	-57	hypothetical protein	SENSE	4.714	2905	363.125	8	40	Intergenic	tccacatctcgctgtTgcgccttatcttcaa	TCCTCATTTGCAATAATCCGAAAAAATGTGAAGTGCCTCGCCGTTTCCACA	G	0.04	0.07	0.18	0.24	0.48
trpS	3510854	0.8	tryptophanyl-tRNA synthetase	SENSE	36.595	948	86.1818	11	24	ECK3371,JW3347	gttcgaaggcaagatGtatggtcatctgaaa	CCTTTCAGCGGTAACGGGCCAGAGCATCCCAGAACTGGAAAAACAGTTCGA	T	0.04	0.09	0.46	0.31	0.1
dam	3513834	0.12	DNA adenine methyltransferase	SENSE	58.513	1168	58.4	20	68	ECK3374,JW3350	atgtctggttgagccTtttgtaggtgccggg	GTATCCCCTGCTTGATGATATTAAACGGCATTTGCCCAAGGGCGAATGTCT	T	0.09	0.17	0.15	0.33	0.27
hofQ	3517344	143	protein required for the utilization of DNA as a carbon source%3B fimbrial transporter homolog	SENSE	0.965	699	77.6667	9	35	Intergenic	tgatttatcattcagGcggcattttgctgtc	CCGATTTGAGAGTTGGTGCTCTTCGCTGCCTGCGTTCCATGATGATGATTT	C	0.16	0.17	0.27	0.2	0.19
mrcA	3523489	44	fused penicillin-binding protein 1a: murein transglycosylase/murein transpeptidase	ANTI	6.028	1451	53.7407	27	69	Intergenic	ccggcataaacaagtGcactttgtcagcaaa	GAGTTTTCACGATTTTGTTAGCCGGATAACGCGTTCACGCCGTATCCGGCA	C	0.14	0.12	0.25	0.25	0.24
nudE	3524222	-51	adenosine nucleotide hydrolase%3B substrates include Ap3A%2C Ap2A%2C ADP-ribose%2C NADH	SENSE	138.036	858	85.8	10	25	Intergenic	ttcacattgccgaaaGcgtgtccgatatcgc	GAGGACGATTATTTATTAAGTTACATAAATGTAAATAACATGCAATTCACA	C	0.11	0.07	0.29	0.3	0.23
nudE	3524287	-116	adenosine nucleotide hydrolase%3B substrates include Ap3A%2C Ap2A%2C ADP-ribose%2C NADH	ANTI	138.036	1085	1085	1	16	Intergenic	taatcgtcctcaaatCaaattaaaagtcaat	GGCAATGTGAATTGCATGTTATTTACATTTATGTAACTTAATAAATAATCG	A	0.81	0.18	0	0	0
yrfF	3524846	0.17	inner membrane protein	SENSE	27.32	808	57.7143	14	27	ECK3385,igaA,JW3361,mucM,umoB	cggtagaagtccaccTgccccctttctggga	GCATCTCTACCGACGATCCGAATAAATGGCGTTACTACCTCGATTCGGTAG	G	0.05	0.05	0.23	0.13	0.54
glpG	3558864	0.74	rhomboid intramembrane serine protease	SENSE	55.97	684	57	12	29	ECK3410,JW5687	gctttctggcgtggtGtatgcgctgatgggc	AAGCGGCTATGTGCAGCAAAAATTCAGCGGGCCGTGGTTTGGCGGGCTTTC	T	0.01	0.02	0.22	0.39	0.36
glgX	3567414	0.98	glycogen debranching enzyme	SENSE	10.443	627	156.75	4	8	ECK3417,JW3394	cccagtgattacggcTgtctggcagggacct	TGCTGGGGAGTGGCACGCCATTCCCCCATTCGCTGGAGAGGATAACCCAGT	G	0.02	0.03	0.38	0.37	0.19
ftsX	3599871	0.22	putative transporter subunit: membrane component of ABC superfamily	SENSE	33.493	739	92.375	8	24	ECK3446,ftsS,JW3427	ttttaacggtgatggTtatcgccatttctct	TCCACGGCGCATTGCAGGATCTGAAAAGCAAACCGTTCGCCACGTTTTTAA	T	0.05	0.12	0.15	0.5	0.19
ftsX	3599942	0.16	putative transporter subunit: membrane component of ABC superfamily	SENSE	33.493	673	84.125	8	27	ECK3446,ftsS,JW3427	tttcaacgaacaggtGcgctatgccttccac	ACGCGCGAAATCCTCGCCAAAACCGGTAAATCGCAAAACCAACGTTTTCAA	C	0.08	0.05	0.16	0.53	0.19
yhhS	3609758	-2	putative arabinose efflux transporter	SENSE	21.423	861	430.5	2	19	Intergenic	aaaatgtggtgatccTcatgcccgaacccgt	GCTGATTTTCACGTCAGCACGTGGTAAAAATGAAACACTGTTGTAAAAATG	C	0.02	0.05	0.34	0.38	0.21
yhiJ	3628936	55	hypothetical protein	SENSE	2.158	907	113.375	8	66	Intergenic	agactgttgataaaaCgtaaaaaggaatgct	CTCTGAACCATAGACAACATGAATATTAATGTTACTATCTGGTTGAGACTG	G	0.04	0.2	0.73	0.04	0
kdgK	3678288	0.91	ketodeoxygluconokinase	ANTI	9.232	1350	337.5	4	20	ECK3511,JW5668,yhjI	gcccacgtttcgccgCgtcttccgcgctgcc	GGATAATCGCGCCGCGATACTGAATAACGGTACTTGCGGTCAGGTGCCCAC	G	0.01	0.03	0.29	0.29	0.37
yhjJ	3680036	-73	putative zinc-dependent peptidase	SENSE	31.154	1036	51.8	20	60	Intergenic	ggtctaacacgaagtGtttttaacgtcattt	GTTCAGGTTTATTTCACTTCTTCCGTGACATTTTCATGTTCTTGCGGTCTA	T	0.03	0.06	0.3	0.38	0.23
yhjR	3693887	133	hypothetical protein	SENSE	994.576	1099	54.95	20	113	Intergenic	tcgatgcctgcccggAcaacttgttgcgcct	CATTAGCCTGGTCATTACAAATGTTGGGAGAAAATGTCCTGGTGGTCGATG	C	0.64	0.05	0.07	0.1	0.15
yhjR	3694308	-100	hypothetical protein	SENSE	994.576	705	70.5	10	28	Intergenic	cggaaagtcaaaaagTgagcaaattcccgtc	CGTGTGATTTTAGTCTTTTCGTTTTTAACTTTTTCTGTTGCGTAACGGAAA	G	0.07	0.03	0.09	0.28	0.54
bcsE	3694972	0.31	cellulose production protein	SENSE	30.663	605	67.2222	9	21	ECK3521,JW3504,yhjS	attgttgcttgaggaAtaccgttcacttttt	GCTTTTGGTAATTAATCCCGGAAATAATAACGATAAACAATTTTCATTGTT	T	0.13	0.39	0.35	0.08	0.05
rdlD	3698197	0.58	NA	SENSE	1428.35	884	98.2222	9	29	ECK3525,JWR0256	gtggtgttgtcaggtGcatacctgcaacgtg	GTTTCGCGGCTATTCTTGAGTGGTCTAGAGTCAAGATTAGCCCCCGTGGTG	C	0.14	0.11	0.3	0.1	0.36
insK	3720120	48	IS150 transposase B	SENSE	7.757	749	249.667	3	16	Intergenic	gatttatagtcaggtGgggcttttctctgtc	GCCTCGTGTTTAACTGTCCAACTTTTTGGGGTCAGTACAAACTTTGATTTA	G	0.16	0.11	0.34	0.19	0.2
bax	3735263	-63	hypothetical protein	SENSE	91.972	1190	99.1667	12	76	Intergenic	gatatgatttgagatTcaactctcaaatttg	TTCAGATTTGGACTATTCCTTGGGGTGCTCTTGACAGCTATTTTTGATATG	C	0.26	0.06	0.27	0.25	0.17
ysaA	3739238	0.78	putative hydrogenase%2C 4Fe-4S ferredoxin-type component	ANTI	15.527	1033	103.3	10	22	ECK3562,JW3545	ggtcccgtctcccgaTgccagcacagatcgc	TCCATGCACTGCAACGCCTTTGTCGGGCAGGCTTCAACACAGGCCGGTCCC	G	0.02	0.05	0.24	0.29	0.4
mtlR	3773655	0.1	mannitol operon repressor	ANTI	41.714	682	682	1	12	ECK3590,JW3575	gggtttgttccattgTtgcctgcatatctga	TTTTGCCAGCATTCAGACGCTCAAGCACACGGTTTTCAAAGGCCTGGGTTT	T	0.03	0.04	0.37	0.35	0.22
mtlR	3773851	0.44	mannitol operon repressor	SENSE	41.714	814	203.5	4	9	ECK3590,JW3575	acggcgatggtccgcTgggcgatctttctgt	GCAAAGACGATTACGCGGTGAAGTATGCTGTAGAACCGTTACTCGACGGCG	G	0	0.06	0.25	0.41	0.27
trmL	3779249	0.02	tRNA Leu mC34%2CmU34 2'-O-methyltransferase%2C SAM-dependent	SENSE	47.227	2095	149.643	14	31	ECK3596,JW3581,yibK	cagtatgctaaacatCgtactttacgaacca	CACTGCTCACCAATTTTCTGCTATCCTGCCCCCGCACTAAGGGGGCAGTAT	G	0.05	0.03	0.09	0.2	0.62
trmL	3779368	0.27	tRNA Leu mC34%2CmU34 2'-O-methyltransferase%2C SAM-dependent	SENSE	47.227	715	79.4444	9	25	ECK3596,JW3581,yibK	gggacgataagcgccTgcgccgcgcggggct	ATACCGGCTTTCGTCTGCATATCATCGAACCGATGGGATTTGCCTGGGACG	G	0.01	0.03	0.21	0.37	0.37
gpsA	3781517	0.16	glycerol-3-phosphate dehydrogenase (NAD+)	SENSE	41.076	1939	88.1364	22	48	ECK3598,JW3583	cgcgtttctccccgaTgtgccttttcccgat	TGACCCTGAACATATCGCAACGCTTGAACGCGACCGCTGTAACGCCGCGTT	G	0.02	0.13	0.27	0.24	0.35
envC	3784944	0.07	activator of AmiB%2CC murein hydrolases%2C septal ring factor	SENSE	23.31	855	71.25	12	30	ECK3603,JW5646,slm11,yibP	tggcgtattgttgtgCgccttttccgcccac	CAGGTTTGCAATCAGGCCCATCATCTACGCCAGCGTTCTTAGCGCTGGCGT	G	0.02	0	0.06	0.13	0.78
envC	3785162	0.24	activator of AmiB%2CC murein hydrolases%2C septal ring factor	SENSE	23.31	696	99.4286	7	21	ECK3603,JW5646,slm11,yibP	ttgatgagatgaacgCgtcgattgccaaact	AGCTGCGCGAAACGCAAAACACGCTCAATCAACTCAATAAACAGATTGATG	G	0.05	0.04	0.13	0.22	0.56
waaS	3802641	0.53	lipopolysaccharide core biosynthesis protein	SENSE	17.104	622	207.333	3	11	ECK3619,JW3604,rfaS	ggtcgtgataaagggCgtcttcaaataatta	AGTTTATCTGACAAAAATAACAGCCAGCCAATATGTTTTTTCCTTGGTCGT	G	0.02	0.01	0.14	0.38	0.45
rpmB	3809703	-6	50S ribosomal subunit protein L28	SENSE	2000.44	3521	60.7069	58	155	Intergenic	tttgatttttggagaAtagacatgtcccgag	TAAAGCCTGACGAGGCGCCAATACCCCATACGAAGCTCGAGCTAATTTGAT	T	0.51	0.22	0.2	0.05	0.02
slmA	3812477	-40	DNA-binding anti-FtsZ division inhibitor	SENSE	29.597	611	61.1	10	25	Intergenic	ggtcatagcgtgggtGccgcctggcaagtgc	CGCATCCGAATAACGTCATAACATAGCCGCAAACATTTCGTTTGCGGTCAT	C	0.06	0.06	0.33	0.34	0.21
xanP	3826924	-44	xanthine permease	ANTI	3.928	1302	1302	0	14	Intergenic	gcattttagctgaccGaaagagaaaagcaaa	AGGGTGGAAACAGACATCGAAAACAATCCCGTGGTAGCAAAGCGGGCATTT	A	0.04	0.05	0.15	0.3	0.46
uhpB	3848071	0.06	sensory histidine kinase in two-component regulatory sytem with UhpA	SENSE	12.92	974	121.75	8	23	ECK3659,JW3643	tgtggagtatcagccTgcatctggttgagcg	CCGTTATTGCCTGCTTTTTTATCTTCTCTGCCGCATGGTTTTGCCTGTGGA	G	0.02	0.07	0.26	0.25	0.4
ibpA	3864995	37	heat shock chaperone	SENSE	125.061	1429	59.5417	24	95	Intergenic	ggcctgacatctccaTgctcgccgtcaggga	CCGCGCCGTATCGAAATCAACTAATTCCCTAAGGCCGCCTGGCGCGGCCTG	G	0.02	0.01	0.09	0.14	0.74
yidR	3866227	0.89	hypothetical protein	ANTI	4.064	716	89.5	8	17	ECK3681,JW5860	tcgccgctttgcgcaTgggcacaagcaattc	TCCGCAGAAGGTGAATTGGCGTGGTGTTCGGTTAAATACTCAACCTCGCCG	G	0.01	0.04	0.37	0.27	0.31
yidR	3866526	0.65	hypothetical protein	ANTI	4.064	1083	154.714	7	20	ECK3681,JW5860	tggcgcgggcagggtTgtttccgttccgctt	CCGATGGTGGGTAAAGGTTAAACGTCGCTGCACGACGCCACGCGGTGGCGC	G	0.01	0.08	0.22	0.39	0.3
yidR	3866635	0.56	hypothetical protein	ANTI	4.064	764	191	4	13	ECK3681,JW5860	ccctttggcgaaagtGtgtcgccaataaatg	TCATCTTGCGGTAACTCAACGATAAACAGCTCCGGCACTTTCTCGCCCTTT	T	0.02	0.08	0.36	0.38	0.17
dnaA	3880665	0.77	chromosomal replication initiator protein DnaA%2C DNA-binding transcriptional dual regulator	SENSE	39.938	630	52.5	12	23	ECK3694,hsm-2,JW3679	tcgtgcgtgaggcgcTgcgcgacttgctggc	TCATTGCCAATGCCAACTTTACCGGACGGGCGATCACCATCGACTTCGTGC	G	0.03	0.05	0.24	0.53	0.16
tnaC	3886446	-12	tryptophanase leader peptide	SENSE	7737.14	1090	51.9048	21	220	Intergenic	ctcgtgtcttgcgagGataagtgcattatga	AAACAATTTCAGAATAGACAAAAACTCTGAGTGTAATAATGTAGCCTCGTG	A	1	0	0	0	0
yieE	3891887	-17	putative phosphopantetheinyl transferase%2C COG2091 family	SENSE	30.066	644	107.333	6	34	Intergenic	ttcataatggaccatTaagcatggagcgaaa	GCCGCTTTAGTCTGTCCATCATTCCAGTAAATGATTACTCTTGTATTCATA	A	0.91	0.01	0.04	0.03	0.01
bglF	3902705	0.49	fused beta-glucoside-specific PTS enzymes: IIA component/IIB component/IIC component	ANTI	1.393	2561	85.3667	30	81	bglC,bglS,ECK3715,JW3700	gcaccaggccccagtGcagtccgaacatgac	TCATGGTGTCGTAGCCCAGCACGGTGAAGTTATTGATACACAGCGGCACCA	C	0.02	0.01	0.14	0.35	0.48
atpC	3913535	41	F1 sector of membrane-bound ATP synthase%2C epsilon subunit	SENSE	197.307	722	120.333	6	33	Intergenic	agtctggaaacaggcTggcttttttttgcgc	TGACCAAAAAAGCGATGTAACACCGGCTTGAAAAGCACAAAAGCCAGTCTG	G	0.05	0.17	0.17	0.15	0.47
rsmG	3921656	0.08	16S rRNA m(7)G527 methyltransferase%2C SAM-dependent%3B glucose-inhibited cell-division protein	SENSE	47.799	1005	83.75	12	25	ECK3733,gidB,JW3718	cgcaggtatttcgctTaccgatcaccagaaa	ACAGGTAATCACCGTGCTCAACAAACTCTCCTTACTGCTGAAAGACGCAGG	A	0.07	0.05	0.15	0.38	0.35
rbsR	3936836	0.59	DNA-binding transcriptional repressor of ribose metabolism	SENSE	51.815	960	96	10	19	ECK3747,JW3732	cggcgcgcctgcggtTggaaggttatcgggc	GTCATACCCGTATCGCCTGTATTACCGGCCCGCTGGATAAAACTCCGGCGC	G	0.01	0.09	0.33	0.23	0.34
wecB	3968215	0.05	UDP-N-acetyl glucosamine-2-epimerase	SENSE	37.563	1092	57.4737	19	47	ECK3778,JW5600,nfrC,rffE,yifF	gatggcgccgttggtGcatgcgttggcaaaa	TGTGAAAGTACTGACTGTATTTGGTACGCGCCCGGAAGCCATCAAGATGGC	C	0.36	0.2	0.29	0.11	0.03
wecD	3973046	0.82	TDP-fucosamine acetyltransferase	SENSE	31.437	873	109.125	8	15	ECK3782,JW5597,rff,rffC,yifH	cgctaaactgggcgtAtgctcgcggtaaaac	GCCTGCTGGCTGGACGCGGTGCAGGTGCTGAGCTGATGCAAACGGCGCTAA	T	0.01	0.09	0.22	0.4	0.28
wzyE	3976930	0.23	putative Wzy protein involved in ECA polysaccharide chain elongation	SENSE	19.067	606	67.3333	9	17	ECK3786,JW3769,rffT	gctgatgtaccgcgcCgtccgctgtttacca	GCGGTTTACTATGTCACCTACAAAACCCGCCTACGCAAACGCGTTGCTGAT	G	0.03	0.01	0.26	0.33	0.37
glmZ	3984468	0.06	NA	SENSE	4505.76	732	61	12	134	ECK3795,JWR0257,k19,psrA20,ryiA,sraJ	gagtagatgctcattCcatctcttatgttcg	AGTGTTAAGGGATGTTATTTCCCGATTCTCTGTGGCATAATAAACGAGTAG	C	1	0	0	0	0
glmZ	3984648	0.94	NA	SENSE	4505.76	1391	463.667	3	56	ECK3795,JWR0257,k19,psrA20,ryiA,sraJ	tgctccgtaataagaGcaggcgtttttttat	TGAGTGAAGCACCCACTTGTTGTCATACAGACCTGTTTTAACGCCTGCTCC	C	0.06	0.09	0.37	0.27	0.21
glmZ	3984666	5	NA	ANTI	4505.76	929	232.25	4	43	Intergenic	ccggggccttcctgaTacataaaaaaacgcc	AATAACCCGCCACAGTAGTTCCTTCTCACCCGGAGGCAAGCACCTCCGGGG	A	0.01	0	0.07	0.2	0.71
hemY	3984711	1	NA	SENSE	27.097	738	82	9	7	ECK3796,JW3774	aataacccgccacagTagttccttctcaccc	GAAGCTGCAGCTATGCGTCGCGACGGTTTGATGTTAACGTTGCAGAATAAC	A	0.96	0.02	0	0.01	0.01
hemC	3988327	0.49	NA	SENSE	38.916	660	66	10	18	ECK3799,JW5932,popE	ggcaacgtcggcactCgcctgagcaaactgg	CAACTGGCTGAACGCCGTCCGGATCTGATTATCCGCTCCCTGCGCGGCAAC	G	0.04	0.01	0.16	0.25	0.55
cyaA	3990058	0.35	adenylate cyclase	SENSE	41.299	663	66.3	10	25	cya,ECK3800,JW3778	cacgacggcgagattGtatcgtttggtctcg	TACCCGAACCCACGTCTGCTGGCGAAAGATATCAAACAGCGTTTGCACGAC	T	0.05	0.04	0.08	0.5	0.32
cyaA	3990888	0.67	adenylate cyclase	SENSE	41.299	721	72.1	10	19	cya,ECK3800,JW3778	ccgcaatcaggtggtGcatttcgatttccgt	TCTGGCGATTATCGTTAACCTGGAATATGACCCGACAGCGGCGTTCCGCAA	C	0.03	0.09	0.41	0.06	0.41
yigB	3995962	40	FMN phosphatase	SENSE	24.814	1249	113.545	11	33	Intergenic	gctttttggcggaggGcgttgcgcttctccg	TCTCTGACCTCGCTGATATAATCAGCAAATCTGTATATATACCCAGCTTTT	C	0.1	0.03	0.33	0.12	0.42
pldB	4007321	0.13	lysophospholipase L2	SENSE	32.426	883	80.2727	11	26	ECK3819,JW5584	ggatgacattccggtGcgctttgtccgtttt	GACTGATTTCTGGCGTCAGCGTGATGAAGCAGAGTTTACTGGTGTGGATGA	C	0.26	0.05	0.28	0.26	0.16
ubiB	4018321	0.04	2-octaprenylphenol hydroxylase	SENSE	40.462	951	63.4	15	37	aarF,ECK3829,JW3812,yigQ,yigR,yigS	ggacttgatgaactgAtccccaaaatgcgta	GAAGTACGGCGCCTATATTTCATCATTCGCACTTTTTTAAGCTACGGACTT	T	0.01	0.04	0.43	0.34	0.18
tatB	4020320	0.15	TatABCE protein translocation system subunit	SENSE	102.196	1282	55.7391	23	55	ECK3831,JW5580,mttA2,ysgB	cgcaacgactgcctgTggcggtaaaaacggt	GCGAACTGCTATTGGTGTTCATCATCGGCCTCGTCGTTCTGGGGCCGCAAC	G	0.06	0.06	0.19	0.18	0.51
ubiD	4022964	-47	3-octaprenyl-4-hydroxybenzoate decarboxylase	ANTI	49.603	771	771	0	5	Intergenic	cgttcatctttgcgaTgctgtaaatttgtta	TTCATGGCGTCCATTGTAGCCTCTTAATCTGCGCCCATTATACGGCGTTCA	G	0.02	0.09	0.14	0.28	0.47
fre	4025327	76	NAD(P)H-flavin reductase	SENSE	59.96	652	81.5	8	51	Intergenic	gcatttagatctatgAcgtatctggcaaacc	GCCCCTGACAGGCGGGAAGAACGGCAACTAAACTGTTATTCAGTGGCATTT	C	0.12	0.02	0.19	0.4	0.26
fre	4025352	101	NAD(P)H-flavin reductase	SENSE	59.96	1083	541.5	2	45	Intergenic	caaaccatgcccgatGcgacgctgtcgcgtc	AACTAAACTGTTATTCAGTGGCATTTAGATCTATGACGTATCTGGCAAACC	C	0.4	0.05	0.15	0.2	0.2
fre	4025364	113	NAD(P)H-flavin reductase	SENSE	59.96	1150	1150	0	43	Intergenic	gatgcgacgctgtcgCgtcttatcgtgccta	ATTCAGTGGCATTTAGATCTATGACGTATCTGGCAAACCATGCCCGATGCG	G	0	0	0.12	0.26	0.63
yigZ	4030640	0.2	conserved protein%2C UPF0029 family	SENSE	41.796	604	67.1111	9	23	ECK3840,JW5577	gtttgttgaatcggtGcgggcagaacacccc	CATAACGATGTTGGCGCATACCGATGGCGTTGAGGCGGCGAAAGCGTTTGT	C	0.03	0.15	0.43	0.29	0.11
rdoA	4040440	0	Thr/Ser kinase implicated in Cpx stress response	SENSE	34.47	1241	177.286	7	29	ECK3851,JW3831,orfA,yihE	tccggatgatgggatGaataacagcgctttt	ACCAAAATCATCGTGAAATGATATCCTTCGTCATTCGTAATGTTTTCCGGA	A	0.13	0.12	0.18	0.3	0.28
rdoA	4040581	0.15	Thr/Ser kinase implicated in Cpx stress response	SENSE	34.47	849	77.1818	11	29	ECK3851,JW3831,orfA,yihE	atttcaggacgaagaTcgtcgacgttttgtc	TTCCGGTCTTACCCCGCTTAACAGCTATGAAAACCGTGTCTATCAATTTCA	C	0.18	0.09	0.2	0.33	0.19
spf	4048013	0.84	NA	SENSE	7719.26	1026	57	18	162	ECK3856,IS197,JWR0097	cgccccagtcagtaaTgactggggcgttttt	CAGACCTTTTACTTCACGTAATCGGATTTGGCTGAATATTTTAGCCGCCCC	G	0.01	0.02	0.07	0.31	0.6
csrC	4049282	0.91	NA	SENSE	247.639	797	398.5	2	11	ECK3858,IS198,JWR0214,psrA21,ryiB,sraK,tpk2	aaaaaaggcgacagaGtaatctgtcgccttt	GCGGCCTGCAAGGATTGTAAGACCCGTTAAGGGTTATGAGTCAGGAAAAAA	T	0.26	0.04	0.12	0.25	0.34
glnA	4056192	-135	NA	SENSE	15.489	644	644	1	13	Intergenic	cttttgcacgatggtGcgcatgataacgcct	CATTGAAGCACTATATTGGTGCAACATTCACATCGTGGTGCAGCCCTTTTG	C	0.4	0.33	0.17	0.02	0.07
yihU	4071432	0.18	NA	ANTI	0.391	771	771	1	17	ECK3875,JW3853	attcggcatctttagCggcctgcgccgggtt	ACACGTTGCGCACCAGATCGCCATTCGGCAACATGGTAATGATAAATTCGG	G	0.01	0	0.02	0.18	0.79
fdhE	4078199	123	formate dehydrogenase formation protein	SENSE	58.616	1057	66.0625	16	39	Intergenic	ccggtttggcctcaaTttacccaccaccaca	CATCTCTCGTATTCCGCGTTACCACCTCAAGCTATGCCGCCAGTGCCGGTT	T	0.05	0.07	0.23	0.4	0.24
fdhD	4083963	-76	formate dehydrogenase formation protein	ANTI	9.975	641	53.4167	12	101	Intergenic	cctggatggagggaaAttgagccaattctgg	TAAGAACACACACACCAACATTATGGTATTCTGTTACAAACCCTTCCTGGA	T	0.05	0.06	0.32	0.22	0.35
glpX	4112939	0.66	fructose 1%2C6-bisphosphatase II	SENSE	35.923	696	99.4286	7	14	ECK3917,JW3896	tctgcggcggtgatcCgcgcattagatggcg	GTTGACGTGCTGTACGGTATTGGTGGCGCGCCGGAAGGCGTAGTTTCTGCG	G	0.01	0	0.01	0.24	0.73
glpF	4116159	-46	glycerol facilitator	SENSE	195.997	1427	64.8636	22	98	Intergenic	gcatcgtggaggtccGtgactttcacgcata	TTCTCGTTTTTGCTCGTTAACGATAAGTTTACAGCATGCCTACAAGCATCG	T	0.09	0.06	0.44	0.34	0.07
zapB	4116538	0	FtsZ stabilizer%3B septal ring assembly factor%2C stimulates cell division	SENSE	484.682	960	73.8462	13	23	ECK3920,JW3899,yiiU	caattcaggagaggtAtgacaatgtcattag	CGTCACCGGTAATCGGGACGAGGATTTTTATCCATCAACGCCTTGCAATTC	T	0.12	0.05	0.07	0.49	0.26
cytR	4122096	0.37	DNA-binding transcriptional dual regulator	SENSE	115.298	2534	50.68	50	130	ECK3926,JW3905	aattgatggcatgttGttgctgggttcaagg	AAATCAGCAGGAAAAAACCTTTATCGATTTGATCATCACCAAGCAAATTGA	T	0.07	0.1	0.31	0.34	0.18
oxyR	4157164	0.71	oxidative and nitrosative stress transcriptional regulator	ANTI	24.373	888	111	8	33	ECK3953,JW3933,momR,mor	tggtcgcgcggaagtGtgtatcttcatccgc	TGATCCCGCTACCTGCCGCCACCATGTTGCGCAGAGTTTCCAGGCTGGTCG	T	0.06	0.1	0.42	0.12	0.3
fabR	4159118	-29	DNA-binding transcriptional repressor	SENSE	74.466	719	143.8	5	31	Intergenic	ggtatagtgccagcaGtacttttggcaagga	ACCGTTCATTCACAATACTGGAGCAATCCAGTATGTTCATTCTCTGGTATA	T	0.17	0.25	0.43	0.1	0.05
fabR	4159739	0.91	DNA-binding transcriptional repressor	SENSE	74.466	1102	91.8333	12	33	ECK3955,JW3935,yijC	gggcttattactggtAtcgccgtgaacaaga	AATTAGAAGAGCGACTGGTACTGCAACTGCGAATGATTTCGAAAGGGGCTT	T	0.02	0.04	0.26	0.45	0.23
yijD	4159819	0.07	inner membrane protein%2C DUF1422 family	SENSE	130.709	769	59.1538	13	40	ECK3956,JW3936	caaatcaagatagagGtacgctgctgctggc	ACCGCAATTATTCCGGGAAATGTGAAGGACGAGTAATGAAACAAGCAAATC	T	0.21	0.1	0.13	0.46	0.09
tufB	4174104	0.12	protein chain elongation factor EF-Tu (duplicate of tufA)	SENSE	316.755	634	634	1	103	ECK3971,JW3943,kirT,pulT	cggtgctgctcgcgcAttcgaccagatcgat	AACGCTGACCGCTGCAATCACTACCGTACTGGCTAAAACCTACGGCGGTGC	T	0.05	0.09	0.19	0.36	0.31
tufB	4174266	0.25	protein chain elongation factor EF-Tu (duplicate of tufA)	SENSE	316.755	985	985	0	20	ECK3971,JW3943,kirT,pulT	tgctgcgcagatggaCggcgcgatcctggta	AGACTGCCCGGGGCACGCCGACTATGTTAAAAACATGATCACCGGTGCTGC	G	0.01	0.06	0.14	0.3	0.5
tufB	4175154	3	protein chain elongation factor EF-Tu (duplicate of tufA)	SENSE	316.755	1319	62.8095	21	95	Intergenic	agttctgagctaattGccgataacatttgac	AATCCGTGAAGGCGGCCGTACCGTTGGCGCGGGCGTTGTAGCAAAAGTTCT	C	0.16	0.09	0.32	0.2	0.23
sroH	4188447	0.39	NA	SENSE	2117.01	659	131.8	5	40	ECK4505,IS206	aaattcagacatcccGcaacctgcgattatc	AATAAGAACACATGTTCTCATCTTCCAGGATGCAGCAGACTGAAGAAATTC	C	0.21	0.02	0.16	0.45	0.16
purH	4205696	-141	fused IMP cyclohydrolase/phosphoribosylaminoimidazolecarboxamide formyltransferase	SENSE	1.952	658	329	2	12	Intergenic	atcaccattgaaagaGaaaaattcgcgagcg	TGTAATTTCTGTATTTTGCCCACGGTAACCACAGTCAAAATTGTGATCACC	A	0.15	0.07	0.18	0.29	0.31
arpA	4218514	0.91	NA	ANTI	0.864	638	638	1	5	ECK4009,JW3977,yjaC	tatttttgtggggctTtgtgttgccaaaaat	GCAATAACCCGGTGACCAAATTCAAAAGCCAACTCAAAGGCAGAGTATTTT	T	0.23	0.07	0.29	0.27	0.14
malF	4243030	0.04	maltose transporter subunit	SENSE	72.981	2265	66.6176	34	90	ECK4025,JW3993,malJ	agtgctaggtctgctCggcctgctggtgggt	CATTAAAAAGAAACATTGGTGGCAAAGCGACGCGCTGAAATGGTCAGTGCT	G	0.04	0.11	0.23	0.18	0.44
malF	4243064	0.02	maltose transporter subunit	SENSE	72.981	2909	88.1515	33	82	ECK4025,JW3993,malJ	aacattggtggcaaaGcgacgcgctgaaatg	TCCGTCCTGGAATGAGGAAGAACCCCATGGATGTCATTAAAAAGAAACATT	C	0.1	0.05	0.12	0.31	0.42
lamB	4247427	93	maltose outer membrane porin (maltoporin)	SENSE	122.41	1077	51.2857	21	68	Intergenic	caggcctacaacggcTgtcaaatgtaggccg	CCGCATTCGGCAACCAACGCCTGATGCGACGCTTGCGCGTCTTATCAGGCC	G	0.07	0.04	0.22	0.38	0.28
malM	4248533	36	maltose regulon periplasmic protein	SENSE	92.14	818	102.25	8	39	Intergenic	tttgcaacaactggtGcgtctcctggcgcac	CAGCAGTGTAAAAGGCAAGGGGTAATTACGCCCCACAGTGCTGATTTTGCA	C	0.22	0.05	0.25	0.41	0.07
ubiC	4250555	0.05	chorismate--pyruvate lyase	SENSE	75.44	598	59.8	10	34	ECK4031,JW5713,sdgG?	cgcgttaacgcaactGcgtgcgctgcgctat	CAATGCCTTTACGTTATGTAACGGAGAGTTCGGCATGTCACACCCCGCGTT	C	0.06	0.11	0.26	0.22	0.35
ubiC	4250596	0.13	chorismate--pyruvate lyase	SENSE	75.44	961	53.3889	18	39	ECK4031,JW5713,sdgG?	tccctgccctggatcCgcaactgctcgactg	ACCCCGCGTTAACGCAACTGCGTGCGCTGCGCTATTGTAAAGAGATCCCTG	G	0.01	0.01	0.12	0.26	0.61
ubiC	4250789	0.52	chorismate--pyruvate lyase	SENSE	75.44	918	61.2	15	32	ECK4031,JW5713,sdgG?	tgccgatggtgaaccGtggcttgccggtcgt	GCTGCCGAAAGAGTCTCGTTACTGGTTACGTGAAATTTTGTTATGTGCCGA	T	0.02	0.07	0.29	0.36	0.25
zur	4257968	0.11	DNA-binding transcriptional repressor%2C Zn(II)-binding	SENSE	42.046	717	65.1818	11	27	ECK4038,JW5714,yjbK	aaatctgcgcgcagcGtaatgtgcgcctgac	CGATGGAAAAGACCACAACGCAGGAGTTATTAGCGCAGGCTGAAAAAATCT	T	0.25	0.23	0.25	0.2	0.07
qorA	4261209	62	quinone oxidoreductase%2C NADPH-dependent	ANTI	4.037	1160	232	5	77	Intergenic	cagattcatcgtgctGtaccctacatacagc	CAAAATAGGAATTGATAATCAAATCTGTCACTATTGCGCCTCTAACAGATT	T	0.19	0.11	0.3	0.3	0.1
qorA	4261255	16	quinone oxidoreductase%2C NADPH-dependent	ANTI	4.037	948	158	6	79	Intergenic	aagggcttcccaggtGgaagccctatttctt	AGATTCATCGTGCTGTACCCTACATACAGCCGAACTATAAAAAGAAAGGGC	G	0.36	0.18	0.12	0.22	0.11
aphA	4267435	-2	acid phosphatase/phosphotransferase%2C class B%2C non-specific	SENSE	53.333	1001	100.1	10	29	Intergenic	actatttagggaaaaAtatgcgcaagatcac	ATGGTTTTTGCAACAAATCTCACAATAAAAAGTTTCAACATACTGACTATT	T	0.19	0.06	0.29	0.32	0.15
yjcE	4279662	10	putative cation/proton antiporter	ANTI	8.04	1147	573.5	2	4	Intergenic	cgggcctggttacgtCgctttcggcttactg	TAACCTGTTAAAGGTGCAAAAGATTGCACCTTTTTCAGATTACCTCGGGCC	G	0.04	0.02	0.13	0.48	0.34
yjcE	4279726	74	putative cation/proton antiporter	SENSE	8.04	1423	1423	0	5	Intergenic	tttaacaggttagctCgggctaacattcatg	TAACCAGGCCCGAGGTAATCTGAAAAAGGTGCAATCTTTTGCACCTTTAAC	G	0.11	0.03	0.25	0.41	0.21
melB	4342823	10	melibiose:sodium symporter	ANTI	5.9	602	602	1	0	Intergenic	ccattttcgttagctAttgtccacgtcaggc	AAAGCATTACATTAAGACGTGGCCTGATAAACATATCGCATCAGGCCATTT	T	0.08	0.09	0.23	0.38	0.22
yjdO	4351149	45	hypothetical protein	ANTI	121.34	605	605	1	5	Intergenic	cagttttgaggagagAcgcttcgtttcacga	GAACGAAGCAGTCAGGCGACTGCTTCGTTCATCGTTCCGCAAATCCAGTTT	C	0.19	0.12	0.29	0.27	0.13
aspA	4364874	40	aspartate ammonia-lyase	SENSE	68.284	1284	55.8261	23	55	Intergenic	aaggcacgtcagatgAcgtgccttttttctt	ACTGATGAAAGCGAACAGTAATCGTACAGGGTAGTACAAATAAAAAAGGCA	C	0.09	0.28	0.1	0.31	0.22
aspA	4366432	-82	aspartate ammonia-lyase	SENSE	68.284	995	99.5	10	47	Intergenic	cgatgcaggggataaTcgtcggtcgaaaaac	TTACGGTAGAAATCCTCAAGCAGCATATGATCTCGGGTATTCGGTCGATGC	C	0.04	0.05	0.2	0.28	0.43
yjeJ	4371409	0.98	hypothetical protein	ANTI	7.343	638	53.1667	12	47	ECK4139,JW4105	cgcctgtggtgcagtTttgctggtggattga	AGGCTGGATGGCTCCAGCCTCGCATTAGCAAAGATGAGATTATTTCGCCTG	T	0.03	0.14	0.21	0.08	0.54
yjeJ	4371473	0.9	hypothetical protein	ANTI	7.343	763	63.5833	12	45	ECK4139,JW4105	tcctgggttagcggtTgggcgttattcgccg	CTGGTGGATTGAACACGTAAGTGATGCAGCGCGCGTAAGCATTGATCCTGG	G	0.01	0.06	0.2	0.31	0.42
efp	4374059	0.6	polyproline-specific translation elongation factor EF-P	SENSE	54.386	613	51.0833	12	19	ECK4141,JW4107	tggatcaggcagagtGtatcgtaactctgtg	TGTCTGCTGATGCAAAAGCAATTGGTGACAACGCTAAATGGCTGCTGGATC	T	0.02	0.03	0.47	0.14	0.35
ecnA	4374406	0.53	entericidin A membrane lipoprotein%2C antidote entericidin B	SENSE	1055.23	1264	105.333	12	29	ECK4142,JW5737	ggctgtaacaccgctCgcggtttcggcgaag	AAACGCCTTATCGTTCTTGTTTTGCTTGCCAGCACGCTGCTCACGGGCTGT	G	0.03	0.02	0.11	0.44	0.4
ecnA	4374518	53	entericidin A membrane lipoprotein%2C antidote entericidin B	SENSE	1055.23	696	58	12	25	Intergenic	atttttggcgatgttGtctattattaatttg	CCAGCTAATTTTTCTTCTCTTCCGAAAAATCATCAGATTCCCATCATTTTT	T	0.21	0.23	0.31	0.15	0.11
mscM	4387340	0.02	mechanosensitive channel protein%2C miniconductance	SENSE	8.459	604	100.667	6	20	ECK4155,JW4120,yjeP	cagttggggggcgtaCgccgcgacggccccc	CGCTGACGTGCGCCTGATTATCACTTTTCTGATGGCCTGGTGCCTCAGTTG	G	0.05	0.03	0.13	0.4	0.39
bsmA	4414419	45	bioflm peroxide resistance protein	SENSE	156.866	644	58.5455	11	30	Intergenic	ttgctttgcgtccctAtgcgtttacctgtgc	TTTGTACCGTAAATAAATCAGACAACTTACATAGTCAGCTTTACATTGCTT	T	0.13	0.18	0.54	0.12	0.03
ytfB	4426054	48	putative cell envelope opacity-associated protein	SENSE	26.994	610	67.7778	9	26	Intergenic	gtctctttgatgaccTtacgtctggcttcca	TCGTGCGCGGTAGATGAAGGGTCAACCAAAAGCCAGCTAAGGATTGTCTCT	T	0.14	0.2	0.31	0.18	0.17
tamB	4442980	0.22	translocation and assembly module for autotransporter export%2C inner membrane subunit	ANTI	8.611	1177	1177	0	5	ECK4217,JW4180,ytfN,ytfO	cgccgtgccgctggcGttgacgatcccttga	TGTACTGTTGAGAGTGATGTCCACCGGCCAGTTGTCTGACAGCTGCGCCGT	T	0.02	0.08	0.15	0.55	0.21
ytfP	4445941	0.07	GGCT-like protein	SENSE	172.528	1250	59.5238	21	32	ECK4218,JW4181	tttgtctacggcagtTtacgccacaaacaag	GGCACTGGATTTGCTCTATCAGTTCGAGTTTTAGCAATGCGAATATTTGTC	T	0.04	0.11	0.53	0.24	0.07
ytfP	4446139	0.65	GGCT-like protein	SENSE	172.528	1500	93.75	16	42	ECK4218,JW4181	cgcaccaggggcggtGaatacgcgcgccagt	GTTTATCGTATTGACAACGCCACGCTGGCCGAACTTGATGCCTTGCGCACC	A	0.06	0.05	0.07	0.33	0.49
ytfP	4446178	0.77	GGCT-like protein	SENSE	172.528	698	53.6923	13	43	ECK4218,JW4181	acgccgtacgggagtGcatggatgtacgttt	GCCTTGCGCACCAGGGGCGGTGAATACGCGCGCCAGTTGATTCAGACGCCG	C	0.14	0.12	0.23	0.44	0.07
pmbA	4457462	128	putative peptidase required for the maturation and secretion of the antibiotic peptide MccB17	SENSE	10.4	629	209.667	3	24	Intergenic	ccggtcgaatgagcgTagtcgtcgatgaggc	ACGGAAAGTGAATGAGGGCCGGGGAGCGTACTCGCAGTACGTGACCCGGTC	A	0.08	0	0.04	0.33	0.55
nrdG	4457656	267	anaerobic ribonucleotide reductase activating protein	ANTI	45.238	1047	1047	1	3	Intergenic	cgcgttaacgaagatGcgcgccgcagcgctg	TTTAAAAGTGGTCGAAAAAGCCGATAACGCGGCGCAAGTCAAAGACGCGTT	C	0.03	0.12	0.24	0.35	0.26
bdcR	4472133	-14	transcriptional repressor for divergent bdcA	SENSE	3.822	690	690	1	6	Intergenic	gttttaactttctgtCaacaggttttgtaat	CCATAAGGACTCCTTGATTTATTATGTAACATGCATTACAAAACTGTTTTA	A	0.4	0.33	0.22	0.04	0.01
fecC	4511292	0.14	KpLE2 phage-like element%3B iron-dicitrate transporter subunit	SENSE	21.168	700	63.6364	11	22	ECK4279,JW4249	cctgctgcctggacaCacgccaacgctacca	TTGCTACTCGGCCATTCCTGTTTCCGGAGCAGATGCAACCCGCGCCCTGCT	A	0.02	0.04	0.19	0.25	0.51
insA	4516405	-145	IS1 repressor TnpA	SENSE	249.614	763	190.75	4	32	Intergenic	ataaaatgggatggaGcctctgcttctggca	TAGACATTTTTAACATGTTGTTTTTCTAAGTGTTATAAGGTAGGTATAAAA	C	0.49	0.47	0.01	0.02	0.02
insA	4516603	0.19	IS1 repressor TnpA	SENSE	249.614	1217	101.417	12	32	ECK4562	tactgaaggcgtggtGcgtaacggcaaaagc	TGCTTGCGTGGCTTCCATTTCCATCAGATGTCCTTCCTGCTCCGCTACTGA	C	0.1	0.09	0.23	0.27	0.31
insA	4516757	0.75	IS1 repressor TnpA	SENSE	249.614	740	148	5	22	ECK4562	ggatgtcgcgccagtGcacgcattatgggcg	CCCGGTAAGCACCAGAAAATCATTGATATGGCCATGAATGGCGTCGGATGT	C	0.09	0.05	0.36	0.24	0.26
yjhX	4532016	0.23	hypothetical protein	SENSE	537.402	1904	105.778	18	77	ECK4298,JW5968	aaaggtagacgtattGcgcacgtccgcgatt	ATGAATTTATCCCGTCAGGAACAACATACCTTACACGTTCTCGCTAAAGGT	C	0.28	0.03	0.31	0.25	0.14
yjhX	4532120	-44	hypothetical protein	SENSE	537.402	2428	59.2195	41	108	Intergenic	tgcggacaccgcggtGtgtttgcacgttttg	CCGACCTTTTCAGGCCGGACTGATTATCAATGCGCCGAAATCGAATGCGGA	T	0.09	0.12	0.3	0.19	0.3
yjiS	4570394	456	hypothetical protein	SENSE	21.735	1084	60.2222	18	74	Intergenic	caaattagaaatgttGtggggttttgttttt	TGTTGCCGCCTGAGTAACTATACAATATTCTGAAAGGTTTTCTTTCAAATT	T	0.2	0.07	0.18	0.33	0.21
yjiS	4571198	1260	hypothetical protein	SENSE	21.735	631	78.875	8	17	Intergenic	tttgaatggactgctAtgcgcagcctctgta	AAGCGAGTTTCCAATACCGTTAGATGATGAAACAGGAACGCATTTTTTGAA	T	0.12	0.11	0.24	0.36	0.17
yjiS	4571576	1638	hypothetical protein	SENSE	21.735	658	50.6154	13	23	Intergenic	tgccattggtgaggtGccgttaaccttcatc	TGGAGGGATGATTGTTGGGAGCATTAAACTTGATGACAGTGAAATTGCCAT	C	0.04	0.09	0.3	0.44	0.13
mcrC	4573516	1419	5-methylcytosine-specific restriction enzyme McrBC%2C subunit McrC	ANTI	11.601	807	269	3	8	Intergenic	gctgatgctgggggcTggattcaaaaccgtc	GCCTCAAATTCGTAATGGCAACGTATCCCATCGTTTAGCGAAGTTGCTGAT	G	0.02	0.04	0.46	0.36	0.12
yjiY	4589355	-53	putative inner membrane protein	SENSE	171.335	1326	53.04	25	145	Intergenic	tcctcaaacgcaacgCaaacctagaacggct	CGCGTAACTCTGGCAACATCACTACAGGATAGCGGTCAATTTACCTCCTCA	A	0.01	0.01	0.14	0.39	0.45
tsr	4589732	0.03	methyl-accepting chemotaxis protein I%2C serine sensor receptor	SENSE	6.289	869	869	1	5	cheD,ECK4345,JW4318	tggttttggccgtttTtggccttttacaact	GAGAAACCATGTTAAAACGTATCAAAATTGTGACCAGCTTACTGCTGGTTT	T	0.06	0.16	0.51	0.1	0.17
opgB	4597471	-7	phosphoglycerol transferases I and II	SENSE	27.105	793	88.1111	9	23	Intergenic	ccggtttagtgaggaTcgcccgttgtcagaa	CATTACATTGTGCTTCTCAAAAAGCTTAAACGTTGGCTAAACGGCCCGGTT	C	0.14	0.14	0.2	0.15	0.37
bglJ	4602732	0.81	bgl operon transcriptional activator	ANTI	2.561	1451	58.04	25	66	ECK4356,JW5955,yjjR	atttatgtgcacggaTcgttttgatattgcg	ACAACCCTGCGTCAGAACTGACGCCCAGTTTCGACATCACATTAAATTTAT	C	0.41	0.21	0.17	0.13	0.08
bglJ	4602849	0.98	bgl operon transcriptional activator	ANTI	2.561	750	53.5714	14	38	ECK4356,JW5955,yjjR	cggattaatagggatGcaacacattacttgt	ACGCTGAAATGAAAGCACTGCCGGGGAAGTAAACCCGGCATCATGCGGATT	C	0.08	0.09	0.3	0.37	0.16
deoC	4615314	-32	2-deoxyribose-5-phosphate aldolase%2C NAD(P)-linked	SENSE	55.7	854	106.75	8	33	Intergenic	acaaactcgcaaggtGaattttattggcgac	GTGATGTGTATCGAAGTGTGTTGCGGAGTAGATGTTAGAATACTAACAAAC	A	0.65	0.27	0.06	0.01	0.01
nadR	4626678	108	trifunctional protein: nicotinamide mononucleotide adenylyltransferase%2C ribosylnicotinamide kinase%2C transcriptional repressor	ANTI	8.613	1191	1191	0	2	Intergenic	gtggcgggtcacccgTgcaggttttttcaaa	TGAACACCGTTTCCGGTCTACAACAGCCTTAGCATCCTCAATTTCGTGGCG	G	0.01	0.04	0.38	0.32	0.25
yjjX	4631318	0.88	inosine/xanthosine triphosphatase	ANTI	12.746	684	342	2	3	ECK4386,JW5801	ggtgatagacgctggCgcgagtgagtttccc	AATACACGGCATTATGAAACGGACTCAGCGCCAGGATCACCGCCTGGTGAT	G	0.05	0.03	0.19	0.41	0.33
creA	4633514	-30	hypothetical protein	SENSE	23.182	607	101.167	6	10	Intergenic	cgtgacgaactaattGctcgtgtaatagata	AAATAAAAGTATTGAGATTTTGTTCTTAATCAATATGTTATTTACCGTGAC	C	0.94	0.04	0.01	0.01	0
yjjY	4638695	130	hypothetical protein	ANTI	96.554	655	109.167	6	81	Intergenic	tgcaactagttggatTattaaaataatgtga	AATAAATCTCGACAATTGGATTCACCACGTTTATTAGTTGTATGATGCAAC	A	0.15	0.02	0.37	0.44	0.03

## Sheet: WT_shared
Gene	Pause_Location	Gene_Offset	Description	Sense	Expression	Count	Score	Median	Mean	Gene Pause	Logo	RNA	(+1)	short	16s	17s	18s	long
thrL	258	3	thr operon leader peptide	SENSE	3414.89	2361	76.1613	31	101	Intergenic	cggtgcgggctgacgCgtacaggaaacacag	CATTAGCACCACCATTACCACCACCATCACCATTACCACAGGTAACGGTGC	G	0.03	0.04	0.29	0.35	0.29
talB	8409	0.18	transaldolase B	SENSE	69.453	2015	83.9583	24	48	ECK0008,JW0007,yaaK	gatgatgctgtcgccTgggcgaaacagcaga	CTCATTCTTAACGCAGCGCAGATTCCGGAATACCGTAAGTTGATTGATGAT	G	0.17	0.15	0.25	0.27	0.15
mog	9383	0.13	molybdochelatase incorporating molybdenum into molybdopterin	SENSE	36.45	932	58.25	16	56	bisD,chlG,ECK0009,JW0008,mogA,yaaG	ggataaaggcatcccTgcgctggaagaatgg	TGGCTTAGTTTCCATCTCTGATCGCGCATCCAGCGGCGTTTATCAGGATAA	G	0.09	0.08	0.32	0.36	0.15
insA	20567	-59	IS1 repressor TnpA	SENSE	249.614	1927	1927	0	16	Intergenic	tgtgatacacattgaGgtaggtgatgctgcc	AATATCTACTCAATCTCCAGACTCCCCCACAAAGAATATGGATATTGTGAT	G	0.04	0.06	0.17	0.37	0.37
ribF	21893	0.52	bifunctional riboflavin kinase/FAD synthetase	SENSE	47.809	722	60.1667	12	41	ECK0026,JW0023,yaaC	tgcgaaggtggcgtgCgcatcagcagcaccg	GCTGGCATGGAATACGGCTTCGATATCACCAGTACGCAAACTTTTTGCGAA	G	0.02	0.02	0.09	0.19	0.68
ileS	24031	0.58	isoleucyl-tRNA synthetase	SENSE	25.983	632	63.2	10	22	ECK0027,ilvS,JW0024	ttctgttgttgacgtGcgtccggaatttgcc	GCCGGACACATTGGATGTATGGTTTGACTCCGGATCTACCCACTCTTCTGT	C	0.03	0.04	0.45	0.29	0.19
caiD	36194	-32	carnitinyl-CoA dehydratase	SENSE	0.263	1051	1051	0	1	Intergenic	ttgcagggatgttgtCgtccctgaaaaagca	CTACCCTGCCAGCTAATAATCACACTCTAAAACAATATGCATTTTTTGCAG	G	0.08	0.05	0.22	0.15	0.5
surA	54564	0.11	peptidyl-prolyl cis-trans isomerase (PPIase)	SENSE	35.521	774	51.6	15	33	ECK0054,JW0052	gttgatggattaatgCagtcggtaaaactga	AAAGTCGCAGCCGTCGTCAATAACGGCGTCGTGCTGGAAAGCGACGTTGAT	A	0.07	0.03	0.17	0.24	0.48
rapA	63297	-33	NA	SENSE	9.238	816	102	8	54	Intergenic	gtagcgggtggttatTgcctgcaattaaaga	CTTTCCATTCCTGGACCTGAATAACACCACTACCTCATAAGCACGGTAGCG	G	0.03	0.01	0.07	0.29	0.61
rapA	63298	-34	NA	SENSE	9.238	3403	425.375	8	41	Intergenic	ggtagcgggtggttaTtgcctgcaattaaag	CCTTTCCATTCCTGGACCTGAATAACACCACTACCTCATAAGCACGGTAGC	T	0.05	0.05	0.28	0.32	0.31
rapA	63299	-35	NA	SENSE	9.238	2051	256.375	8	47	Intergenic	cggtagcgggtggttAttgcctgcaattaaa	CCCTTTCCATTCCTGGACCTGAATAACACCACTACCTCATAAGCACGGTAG	T	0.04	0.12	0.42	0.2	0.22
rapA	63301	-37	NA	SENSE	9.238	867	108.375	8	53	Intergenic	cacggtagcgggtggTtattgcctgcaatta	CGCCCTTTCCATTCCTGGACCTGAATAACACCACTACCTCATAAGCACGGT	T	0.35	0.15	0.16	0.3	0.05
polB	65459	0.14	DNA polymerase II	SENSE	17.547	829	51.8125	16	35	dinA,ECK0061,JW0059	gtctacgaggccgatGtgcgtccgccagaac	CAATTGATGAATTACGAAAAGCGCCTGCGTGAAGGTGGCGTTACCGTCTAC	T	0.05	0.13	0.44	0.29	0.09
polB	65625	0.07	DNA polymerase II	SENSE	17.547	901	50.0556	18	42	dinA,ECK0061,JW0059	cgatcaggttccccgCgctcagcatattttg	GCAGGTTACGCTTGCACCGCAAGAGTCCGTGGCGTTTATTCCCGCCGATCA	G	0.05	0.01	0.05	0.17	0.73
polB	65673	0.05	DNA polymerase II	SENSE	17.547	857	53.5625	16	40	dinA,ECK0061,JW0059	gttgcaggttacgctTgcaccgcaagagtcc	GCAAGGGACAGAAGTCTCCTTCTGGCTGGCGACGGACAACGGGCCGTTGCA	G	0.06	0.04	0.22	0.26	0.42
yabI	71801	0.59	inner membrane protein%2C SNARE_assoc family	SENSE	49.251	965	87.7273	11	28	ECK0066,JW5005	atcggctgcctgctgTggccgccgttttact	GGAATGCTGGATCTGCCGGTGGCTAAATTTATTACGCCGAATATTATCGGC	G	0.03	0.21	0.31	0.41	0.04
leuL	83641	0.78	leu operon leader peptide	SENSE	1195.7	1910	272.857	7	30	ECK0077,JW0074,leuLP	tgcgcggtagacgagTgagcggcatccagca	ACATCGTTCGCTTTATCGGTCTACTACTACTAAACGCATCTTCTTTGCGCG	G	0.01	0.03	0.11	0.29	0.56
cra	88000	-28	DNA-binding transcriptional repressor-activator for carbon metabolism	SENSE	33.088	1022	255.5	4	20	Intergenic	agtacaatggctatgGtttttacattttacg	CAGTTAATTTTCTGCGCTTAGATGTTAATGAATTTAACCCATACCAGTACA	T	0.12	0.17	0.39	0.21	0.11
mraZ	89763	0.28	RsmH methytransferase inhibitor	SENSE	143.49	2442	78.7742	31	53	ECK0082,JW0079,yabB	gacatttatcacccgTgcctgctgctttacc	GAACAGCTGCTTGAGAACGCTGCCGGTCAAATGGTTTGCACCATTGACATT	G	0.12	0.03	0.22	0.3	0.33
mraZ	90001	0.8	RsmH methytransferase inhibitor	SENSE	143.49	1268	55.1304	23	53	ECK0082,JW0079,yabB	agctgtgggatgaaaCaacctggcatcaaca	GGCTGACAAAAGAAGTGATGCTGGTTGGACAGTTCAACAAGTTTGAGCTGT	A	0.02	0.01	0.07	0.31	0.59
rsmH	90567	0.5	16S rRNA m(4)C1402 methyltransferase%2C SAM-dependent	SENSE	71.99	1673	79.6667	21	42	ECK0083,JW0080,mraW,yabC	aacctatggtgaagaGcgttttgccaaacgc	ATGGCTACAAACCGCAGAAGAAGCCGATATCGCCTGGGTATTGAAAACCTA	C	0.05	0.06	0.14	0.27	0.48
ftsW	98473	0.06	lipid II flippase%3B integral membrane protein involved in stabilizing FstZ ring during cell division	SENSE	31.875	777	97.125	8	17	ECK0090,JW0087	tggtctggatctccaCggcgctaaagggctg	CTCTCCCTCGCCTGAAAATGCCGCGCCTGCCAGGATTCAGTATCCTGGTCT	G	0.02	0.02	0.15	0.2	0.6
ftsQ	103711	0.67	divisome assembly protein%2C membrane anchored protein involved in growth of wall at septum	SENSE	52.746	876	54.75	16	28	ECK0094,JW0091	tggcaaaggacagatTtactctgaaggaagc	GCGCCAATGAAGTGTTGCAGGGCTATCGCGAAATGGGGCAGATGCTGGCAA	T	0.02	0.08	0.2	0.32	0.38
secM	107795	0.18	regulator of secA translation	SENSE	96.271	2095	91.087	23	64	ECK0098,JW5007,srrA,yacA	gcggcgagtttaggtTtgcctgcgctcagca	TTTGGTAAACGCTACTTCTGGCCGCATCTCTTATTAGGGATGGTTGCGGCG	T	0.02	0.03	0.23	0.34	0.37
yacG	111795	0.26	DNA gyrase inhibitor	SENSE	469.927	770	256.667	3	11	ECK0101,JW5008	gggaaaacggtggtgTggggtgaaatcagcc	GGAGTAAAAATGTCAGAAACTATTACGGTGAATTGCCCAACCTGCGGGAAA	G	0.03	0.02	0.3	0.16	0.49
aceF	127746	159	pyruvate dehydrogenase%2C dihydrolipoyltransacetylase component E2	SENSE	57.342	1867	51.8611	36	85	Intergenic	ggtggtggttagggtAttacttcacataccc	AAAATTGTTAACAATTTTGTAAAATACCGACGGATAGAACGACCCGGTGGT	T	0.08	0.07	0.3	0.18	0.37
acnB	132185	0.22	bifunctional aconitate hydratase 2/2-methylisocitrate dehydratase	SENSE	47.354	1735	86.75	20	32	ECK0117,JW0114,yacI,yacJ	ccggatgcgtggtcaCgcccggatatcccac	TTCAAAGTCACTGGCGAAACTAACACCGATGACCTTTCTCCGGCACCGGAT	G	0.01	0.02	0.14	0.13	0.7
pcnB	159027	0.07	poly(A) polymerase	SENSE	28.427	1022	78.6154	13	28	ECK0142,JW5808	gtgacggtgatcccgCgtgagcagcatgcta	AGCCGCGAGGAAAGCGAGGCTGAACAGGCAGTCGCCCGTCCACAGGTGACG	G	0	0.02	0.08	0.4	0.51
fhuA	168432	0.42	ferrichrome outer membrane transporter	SENSE	18.863	778	129.667	6	10	ECK0149,JW0146,T1,tonA	gagaagatggtcggcTacagcttcgatcacg	ACAGACTTTAATGAAGGGGCGAAGAACAACACCTATTCTCGTAATGAGAAG	A	0.02	0.03	0.35	0.51	0.09
erpA	176575	-35	iron-sulfur cluster insertion protein	SENSE	109.164	968	138.286	7	39	Intergenic	tattattgggttagaAtttgcccaattgccg	GCGAGAATACTTGAACGAAATACCAGGGTATTAGATAATGGCGATTATTAT	T	0.64	0.05	0.12	0.16	0.03
erpA	176595	-15	iron-sulfur cluster insertion protein	SENSE	109.164	1327	165.875	8	37	Intergenic	cccaattgccgatgtCgtttggagcaaaata	TACCAGGGTATTAGATAATGGCGATTATTATTGGGTTAGAATTTGCCCAAT	G	0.01	0.03	0.16	0.44	0.35
dxr	193487	-34	1-deoxy-D-xylulose 5-phosphate reductoisomerase	SENSE	13.317	698	58.1667	12	34	Intergenic	tcggctggcggcgttTtgctttttattctgt	TGATTTCTTGAACGACAAAAACGCCGCTCAGTAGATCCTTGCGGATCGGCT	T	0.02	0.04	0.24	0.24	0.45
rseP	196927	0.28	inner membrane zinc RIP metalloprotease%3B RpoE activator%2C by degrading RseA%3B cleaved signal peptide endoprotease	SENSE	47.893	711	64.6364	11	37	ecfE,ECK0175,JW0171,yaeL	ggtgtgcctggcgtaCgtccggtggttggcg	AACTTCATTTTTGCTATCTTTGCCTACTGGCTGGTTTTTATTATTGGTGTG	G	0.02	0.03	0.13	0.38	0.45
rseP	197475	0.69	inner membrane zinc RIP metalloprotease%3B RpoE activator%2C by degrading RseA%3B cleaved signal peptide endoprotease	SENSE	47.893	894	63.8571	14	40	ecfE,ECK0175,JW0171,yaeL	gccgaaagtcattccTttgccagatgagtat	GAGTAAACCGGGTAATGGTAAAGCGATTGGTTTTGTCGGTATTGAGCCGAA	T	0.02	0.05	0.3	0.31	0.32
rseP	197476	0.69	inner membrane zinc RIP metalloprotease%3B RpoE activator%2C by degrading RseA%3B cleaved signal peptide endoprotease	SENSE	47.893	870	58	15	40	ecfE,ECK0175,JW0171,yaeL	ccgaaagtcattcctTtgccagatgagtata	AGTAAACCGGGTAATGGTAAAGCGATTGGTTTTGTCGGTATTGAGCCGAAA	T	0.01	0.07	0.25	0.31	0.37
yaeF	216101	78	putative lipoprotein	ANTI	10.285	1606	1606	0	0	Intergenic	ggcaatggtgctcaaCgcctgatgcgacgct	TTTGCACGTTTTTTGTAGGCCGGATAAGGCGTTTACGCCGCATCCGGCAAT	G	0.01	0.01	0.19	0.28	0.51
mltD	233778	0.13	putative membrane-bound lytic murein transglycosylase D	SENSE	31.267	2900	322.222	9	34	dniR,ECK0211,JW5018,yafG	ccagatggtgacttgTgggctttcattggcg	TTTACAAGTCAGGCACGATGGATGGACGATGGGACGTCTATCGCGCCAGAT	G	0.06	0.02	0.21	0.35	0.36
mltD	233779	0.13	putative membrane-bound lytic murein transglycosylase D	SENSE	31.267	1356	169.5	8	42	dniR,ECK0211,JW5018,yafG	gccagatggtgacttGtgggctttcattggc	GTTTACAAGTCAGGCACGATGGATGGACGATGGGACGTCTATCGCGCCAGA	T	0.03	0.13	0.41	0.16	0.27
yafK	245763	0.06	hypothetical protein	SENSE	50.442	1285	98.8462	13	49	ECK0225,JW0214	atgttgttgatcccgTgcgtttcatttgccg	TATCAAGGAATAAGCAGTATGCGTAAAATCGCATTAATTCTTGCGATGTTG	G	0.03	0.11	0.32	0.26	0.27
yafK	245764	0.06	hypothetical protein	SENSE	50.442	1014	78	13	51	ECK0225,JW0214	gatgttgttgatcccGtgcgtttcatttgcc	TTATCAAGGAATAAGCAGTATGCGTAAAATCGCATTAATTCTTGCGATGTT	T	0.08	0.16	0.36	0.15	0.27
proB	259500	-112	gamma-glutamate kinase	SENSE	28.321	637	127.4	5	13	Intergenic	ccgctaggcttgctgAtcccgcgcaacaaaa	AAATGTGGTAATTTATTAAATCTGTAATAAAAGCGTAAACAACTGCCGCTA	T	0.01	0.03	0.22	0.36	0.37
yagL	292385	59	CP4-6 prophage%3B DNA-binding protein	SENSE	4.779	2475	618.75	4	1	Intergenic	ggctggggctaccttCgtctcaaatttagat	AATTCCAGAAGCTAATTGCAGAGTAACTTTTTAACAGCCATCACAGGCTGG	G	0.02	0.01	0.19	0.33	0.45
yagN	294231	132	CP4-6 prophage%3B putative protein	SENSE	92.789	1355	451.667	3	13	Intergenic	cctgaggggctacctCgcccaaaacaaatca	TACAAATCTCAAACCATTCGTAAATGGCTTTGTCAGGACAAATTGCCTGAG	G	0.02	0.01	0.04	0.29	0.64
ampH	395011	0.43	penicillin-binding protein	SENSE	15.149	1020	204	5	10	ECK0371,JW5052,yaiH	gcaacgctggaaataCctttctacggcgaag	CGGTGGCGCGGCACATCGTCCGGTGTTTGTCTGGCCAACGCGCGAGCAACG	C	1	0	0	0	0
yaiI	405502	56	conserved protein%2C UPF0178 family%2C downregulated by beryllium	SENSE	24.327	890	111.25	8	30	Intergenic	ggtatagtaaggggtGtattgagattttcac	GCTAAATGTAATTTATTATTTACACTTCATTCTTGAATATTTATTGGTATA	T	0.09	0.05	0.28	0.27	0.31
aroL	405788	0.3	shikimate kinase II	SENSE	32.503	603	100.5	6	13	ECK0383,JW0379	gtcgaaagggaagagTgggcgggatttcgcg	GATCAGTGGTTGCAATCACAGCTCAATATGACGGTCGCGGAGATCGTCGAA	G	0.1	0.05	0.27	0.32	0.26
yaiE	407399	-2	conserved protein%2C UPF0345 family	SENSE	171.086	994	165.667	6	18	Intergenic	ccaaacagggccagtTtatgcttcaaagtaa	ACAGCCAGCGCCTCTGGCCCCTATAGTGAAGTAGATGTTCAACTACCAAAC	T	0.05	0.05	0.3	0.41	0.19
yaiE	407480	0.28	conserved protein%2C UPF0345 family	SENSE	171.086	837	93	9	22	ECK0386,JW0382	ctggtcgcgccagcgTgggtgttatggttga	ACTTTTCCGGCAAAGTGAAATCAATCGGCTTTTCCAGCAGCAGCACTGGTC	G	0.03	0.16	0.29	0.38	0.14
yajI	431400	136	putative lipoprotein	SENSE	2.798	1388	1388	1	16	Intergenic	ccgcccgaatgtgtgTaaacgtgaacgcaat	ATTGATAGTAAAAGTTTGCAACAAGGGCGAAAGTCAGTACAATCCCCGCCC	A	0.43	0.01	0.06	0.06	0.43
ribD	433284	0.55	fused diaminohydroxyphosphoribosylaminopyrimidine deaminase and 5-amino-6-(5-phosphoribosylamino) uracil reductase	SENSE	20.726	808	134.667	6	11	ECK0408,JW0404,ribG,ybaE	gctggcggatgatccTgccttaacggtgcgt	ACTGCGCGCGCAAAGTCATGCCATTTTAACCAGCAGCGCCACGGTGCTGGC	G	0.02	0.01	0.23	0.35	0.38
cyoC	447569	0.51	cytochrome o ubiquinol oxidase subunit III	SENSE	89.049	1435	59.7917	24	40	ECK0424,JW0420	tggctggcgttgaccTggttgtttggtgccg	GCGGCTATCGCCATGTACAAAAACAACAAAAGCCAGGTTATCTCCTGGCTG	G	0	0.03	0.22	0.23	0.51
clpX	456614	-36	ATPase and specificity subunit of ClpX-ClpP ATP-dependent serine protease	SENSE	44.218	1381	65.7619	21	49	Intergenic	gcatttgcgtcgtcgTgtgcggcacaaagaa	TATCCAGGGCGGCACAACGCTGTAAGCGGCTTGCGCCTGAGAATGGCATTT	G	0.07	0.04	0.28	0.43	0.18
hha	479534	-2	modulator of gene expression%2C with H-NS	SENSE	808.474	3395	77.1591	44	91	Intergenic	caaccataggtagaaGtatgtccgaaaaacc	TGCGACGAAAGAGAATCCTGCGAGTTTATCTTGTTAGAATTATTACAACCA	T	0.2	0.08	0.22	0.3	0.2
tomB	480090	-158	Hha toxicity attenuator%3B conjugation-related protein	SENSE	273.292	833	92.5556	9	46	Intergenic	agtgagtcctgtcccGcttccttcctaattg	GAGCAAACTGCTTTTACCTGCTGCGGGTTAGTGCTAGTATGAAAAAGTGAG	C	0.96	0.04	0	0	0
tomB	480091	-159	Hha toxicity attenuator%3B conjugation-related protein	SENSE	273.292	1248	138.667	9	44	Intergenic	aagtgagtcctgtccCgcttccttcctaatt	CGAGCAAACTGCTTTTACCTGCTGCGGGTTAGTGCTAGTATGAAAAAGTGA	G	0.99	0	0	0	0
dnaX	492650	0.69	DNA polymerase III/DNA elongation factor III%2C tau and gamma subunits	SENSE	22.234	667	111.167	6	16	dnaZ,ECK0464,JW0459	gccggtgaataacgcTgcgctggaaagactg	AACCAAAGCAAAAAAGAGTGAACCGGCAGCCGCTACCCGCGCGCGGCCGGT	G	0.03	0.04	0.45	0.36	0.13
chiX	506511	1	NA	SENSE	798.873	966	966	1	4	ECK4396,er13,micM,rybC,sroB	tattggccattttttTagcgcaacatttgcg	ATAATAATAAAAAAATGAAATTCCTCTTTGACGGGCCAATAGCGATATTGG	A	0.45	0.21	0.14	0.09	0.1
ybaP	507145	0.2	conserved protein%2C TraB family	SENSE	22.536	871	174.2	5	24	ECK0476,JW0471	cccctgcccacccgtTtgctcaaaaagctca	TTTCATCTGATTGGCAGTATTCATATGGGTAGCCACGATATGGCTCCCCTG	T	0.01	0.01	0.12	0.28	0.59
ybaP	507146	0.2	conserved protein%2C TraB family	SENSE	22.536	2195	439	5	18	ECK0476,JW0471	tcccctgcccacccgTttgctcaaaaagctc	TTTTCATCTGATTGGCAGTATTCATATGGGTAGCCACGATATGGCTCCCCT	T	0.01	0.03	0.2	0.2	0.56
tesA	518503	0.78	multifunctional acyl-CoA thioesterase I and protease I and lysophospholipase L1	SENSE	15.426	623	623	1	3	apeA,ECK0488,JW0483,pldC	tttgatgttccgctgCtgcccttttttatgg	TATAATGAAGCCTTTAGCGCCATTTACCCCAAACTCGCCAAAGAGTTTGAT	T	0.08	0.14	0.3	0.3	0.18
selU	528265	1091	tRNA 2-selenouridine synthase%2C selenophosphate-dependent	ANTI	3.228	709	709	1	9	Intergenic	gggcaaggggatggtGtaaaccttttttttg	GATCCAGATACAAAAAAAGTGTGGTGTAAATATGGTAAGATACCAGGGCAA	T	0.26	0.03	0.3	0.16	0.25
intD	564248	0.82	DLP12 prophage%3B predicted integrase	ANTI	11.306	1946	102.421	19	75	ECK0530,int,JW0525	ccagcttgcccaggtGtgtctgaggtcatgg	GCCCATTTCCTGAAGCACTGATAATGGGACGCCTGACTGAATCAGCCAGCT	T	0.05	0.1	0.28	0.46	0.12
intD	564249	0.82	DLP12 prophage%3B predicted integrase	ANTI	11.306	1588	83.5789	19	77	ECK0530,int,JW0525	cagcttgcccaggtgTgtctgaggtcatgga	CCCATTTCCTGAAGCACTGATAATGGGACGCCTGACTGAATCAGCCAGCTT	G	0.03	0.03	0.11	0.21	0.63
essD	576465	-156	NA	SENSE	59.1	1556	1556	1	24	Intergenic	agagtggttacttcgTcacacagcttaaacc	TATCATTTAGTGGTTTACGTACGTAAAAAATTGGTTATGCTGTTAAGAGTG	C	0.98	0.01	0	0.01	0
essD	576466	-155	NA	SENSE	59.1	2895	2895	1	18	Intergenic	gagtggttacttcgtCacacagcttaaaccc	ATCATTTAGTGGTTTACGTACGTAAAAAATTGGTTATGCTGTTAAGAGTGG	A	0.89	0.08	0.03	0	0
ompT	583847	56	DLP12 prophage%3B outer membrane protease VII (outer membrane protein 3b)	SENSE	47.085	1194	99.5	12	26	Intergenic	gggaataactagccaTttcaatgtaacaatt	TTTAAGAACGCCAACTAAAATTTCCCCGAGGTGAAAATCGCCCCGGGGAAT	T	0.13	0.04	0.27	0.34	0.22
ompT	584858	-2	DLP12 prophage%3B outer membrane protease VII (outer membrane protein 3b)	SENSE	47.085	678	135.6	5	30	Intergenic	ttgaatggagaacttTtatgcgggcgaaact	TCATTAAGTTAGATATAAAAAATACATATTCAATCATTAAAACGATTGAAT	T	0.08	0.08	0.26	0.26	0.32
ompT	584859	-3	DLP12 prophage%3B outer membrane protease VII (outer membrane protein 3b)	SENSE	47.085	867	216.75	4	29	Intergenic	attgaatggagaactTttatgcgggcgaaac	CTCATTAAGTTAGATATAAAAAATACATATTCAATCATTAAAACGATTGAA	T	0.12	0.16	0.23	0.36	0.13
nfrB	592117	0.13	bacteriophage N4 receptor%2C inner membrane subunit	SENSE	2.759	1066	1066	1	2	ECK0561,JW0558	ggcggcgaccacgctCgactacgaaaactat	TCCGGCGTGGAATGAAACGGGCGTCATCGGCAATATGGCCGAGCTGGCGGC	G	0.03	0.01	0.37	0.4	0.19
lnt	690042	0.04	apolipoprotein N-acyltransferase	SENSE	20.528	1930	120.625	16	33	cutE,ECK0649,JW0654	ggcgttattattcggTgcctgcggaacgctg	GGCTTTTGCCTCATTAATTGAACGCCAGCGCATTCGCCTGCTGCTGGCGTT	G	0.02	0.02	0.22	0.33	0.41
ybeX	690897	0.13	predicteed ion transport	SENSE	38.364	713	54.8462	13	23	corC,ECK0650,JW0655	aaaccgtgacgaactGctggcgctgatccgt	ATTTTTCTCCCTGTTACTCAGCCAACTTTTCCACGGTGAACCGAAAAACCG	C	0.05	0.07	0.25	0.22	0.42
ybgF	778930	0.14	periplasmic TolA-binding protein	SENSE	36.676	2082	189.273	11	32	ECK0731,JW0732	gtgtcggctcaggctCggtcgaagaccgcgt	GTATAGCGGCCCCCTGGGCCGCTTTTGCTCAGGCACCAATCAGTAGTGTCG	G	0.03	0.04	0.29	0.23	0.42
ybhJ	803961	0.55	putative hydratase	ANTI	0.83	689	689	1	1	ECK0760,JW5103	tctgatgattgcgccTgcgccaatcaaatct	GATTGGCGTATCGCCCGCGCCAAAGCATGGGCCGCAGAACGCGGTTCTGAT	G	0.04	0.04	0.22	0.48	0.22
moaA	816437	0.17	molybdopterin biosynthesis protein A	SENSE	38.948	2447	174.786	14	44	bisA,chlA,ECK0770,JW0764,narA	tcgccgggttacgcgCgccttcgccagactg	ACCGAGCGGCGTCACCAATAAAGGCTTTCTTACCGTCGATGAAATTCGCCG	G	0	0.02	0.09	0.48	0.41
moaA	816485	0.22	molybdopterin biosynthesis protein A	SENSE	38.948	890	80.9091	11	45	bisA,chlA,ECK0770,JW0764,narA	cctgacaggaggagaGccgtctttacgccgc	CCGGGTTACGCGCGCCTTCGCCAGACTGGGCACCGAAAAAGTGCGCCTGAC	C	0.03	0.1	0.19	0.38	0.29
ybiI	837396	17	DksA-type zinc finger protein	SENSE	22.482	710	710	1	9	Intergenic	tacaactggcgagatGcatagcgagtataat	CAGGATATAATCGCAGAGGTTCGAAAGACAGCCAGTTACGTTAACTACAAC	C	0.35	0.19	0.27	0.13	0.06
mntS	852201	0.15	Mn(2)-response protein%2C MntR-repressed	SENSE	2197.69	3184	127.36	25	60	ECK4517,rybA	atgagttcaagaggtGtatgcgcgtgtttag	ATCCCTCAAGGATCGACGGGATTAGCAAGTCAGGAGGTCTTATGAATGAGT	T	0.15	0.25	0.27	0.19	0.15
ybiR	853957	0.97	putative transporter	SENSE	15.286	877	292.333	3	7	ECK0808,JW0802	cggcgttggtgggatAtgttttgttagttat	TCTGGTGGCGTTTCCATCTCTATTCAATACCGATGCTGTTGTGGGCGGCGT	T	0.05	0.09	0.16	0.27	0.44
ybjM	889370	0.15	inner membrane protein	SENSE	74.429	1804	451	4	19	ECK0839,JW0832	tcctcttcattgtggTgtgcctttttctggc	GAGTGAAACATAAACAACGTTGGGCGGGGGCAATCTGCTGTTTTGTCCTCT	G	0.02	0.14	0.23	0.27	0.35
ybjM	889371	0.16	inner membrane protein	SENSE	74.429	675	168.75	4	24	ECK0839,JW0832	cctcttcattgtggtGtgcctttttctggcg	AGTGAAACATAAACAACGTTGGGCGGGGGCAATCTGCTGTTTTGTCCTCTT	T	0.05	0.15	0.47	0.18	0.14
clpA	922642	0.07	ATPase and specificity subunit of ClpA-ClpP ATP-dependent serine protease%2C chaperone activity	SENSE	28.52	1335	95.3571	14	25	ECK0873,JW0866,lopD	ttctgtggatttggtTgcgctccgtcaggaa	GGCGCTGCTCAGTAACCCATCTGCCCGGGAGGCGCTGGAAGCGTGTTCTGT	G	0.01	0.02	0.25	0.35	0.38
rarA	937336	0.09	DNA-dependent ATPase involved in processing recombination intermediates at replication forks	SENSE	15.593	1407	351.75	4	14	ECK0883,JW0875,mgsA,ycaJ	ggctgcggggaagccGttgccgcgcgctatc	GCGGCCAGAAAATTTAGCACAGTATATCGGCCAGCAACATTTGCTGGCTGC	T	0.03	0.05	0.23	0.32	0.36
rarA	937337	0.09	DNA-dependent ATPase involved in processing recombination intermediates at replication forks	SENSE	15.593	942	235.5	4	16	ECK0883,JW0875,mgsA,ycaJ	gctgcggggaagccgTtgccgcgcgctatcg	CGGCCAGAAAATTTAGCACAGTATATCGGCCAGCAACATTTGCTGGCTGCG	T	0.01	0.04	0.14	0.34	0.47
mukF	973724	0.14	chromosome condensin MukBEF%2C kleisin-like subunit%2C binds calcium	SENSE	21.288	772	70.1818	11	21	ECK0913,JW0905,kicB	ccgccatgtgagtgaTgcgtttgagcaaacc	GCGTCTGGATGGTGAGATGAGTGAAGGCGAGCTGGTGGATGCATTCCGCCA	G	0.06	0.05	0.23	0.11	0.55
ycbK	982348	0.09	hypothetical protein	SENSE	77.441	1278	75.1765	17	54	ECK0917,JW0909	ggcgcttggtggcgtTgcactcggtgccgcc	CTTGATTATCATGGACAAATTCGACGCTAATCGCCGCAAATTGCTGGCGCT	G	0.01	0.05	0.29	0.39	0.27
ycbK	982378	0.15	hypothetical protein	SENSE	77.441	1513	84.0556	18	54	ECK0917,JW0909	catcctgccgaccccTgcgtttgcaacactc	TCGCCGCAAATTGCTGGCGCTTGGTGGCGTTGCACTCGGTGCCGCCATCCT	G	0.07	0.06	0.18	0.3	0.39
aspC	983653	89	aspartate aminotransferase%2C PLP-dependent	ANTI	12.555	1621	1621	0	8	Intergenic	tattgcaggggacgcGtaggcctgataagcg	GGCACGAGCGCCTTATCCGGCCTACAAAATCGTGCAAATTCAAAATATTGC	T	0.18	0.07	0.27	0.24	0.24
ssuB	992612	0.85	alkanesulfonate transporter subunit	ANTI	0.816	1221	305.25	4	13	ECK0924,JW0916,ycbE	cgacgcggacgggggAtatccactgtcaaat	TGCAACACCTCCGCTTCCAGCTCCGCTAATCGCACCGACCCTAATCGACGC	T	0.18	0.18	0.24	0.32	0.09
ycbX	1005808	0.92	putative 2Fe-2S cluster-containing protein%3B 6-N-hydroxylaminopurine resistance protein	ANTI	5.419	931	155.167	6	32	ECK0938,JW5126	ttcagcggcgtgactTcgccttctaaaagct	CAGCTACAGCAAAGAATGGTGCCATCATCGCCCATTGCTGATTTTTTCAGC	C	0.07	0.03	0.28	0.4	0.22
ycbX	1005809	0.91	putative 2Fe-2S cluster-containing protein%3B 6-N-hydroxylaminopurine resistance protein	ANTI	5.419	2385	340.714	7	25	ECK0938,JW5126	tcagcggcgtgacttCgccttctaaaagctg	AGCTACAGCAAAGAATGGTGCCATCATCGCCCATTGCTGATTTTTTCAGCG	G	0.09	0.02	0.04	0.27	0.58
ompA	1018911	0.35	outer membrane protein A (3a%3BII*%3BG%3Bd)	SENSE	83.152	1892	51.1351	37	55	con,ECK0948,JW0940,tolG,tut	tctgggtggcatggtAtggcgtgcagacact	TAAACTGGGTTACCCAATCACTGACGACCTGGACATCTACACTCGTCTGGG	T	0.03	0.09	0.42	0.31	0.15
insB1	1049774	21	IS1 repressor TnpA	ANTI	41.553	962	64.1333	15	85	Intergenic	atctcaagcgtacgtAttgtcggtaatgact	AAGGGAGATTTCACAAGGATGTTATACTCAAAGTAGACAATCCTGATCTCA	T	0.05	0.08	0.24	0.31	0.31
plsX	1147232	0.36	putative phosphate acyltransferase	SENSE	56.198	1168	97.3333	12	29	ECK1076,JW5156	ttgagcgtccggcgcTggtgacggtattacc	CGCTGATGGGGCTGGCAAAATTATTACTCAAGCCCCTGGAGGGGATTGAGC	G	0.02	0.08	0.33	0.32	0.25
cobB	1178820	-34	deacetylase of acs and cheY%2C chemotaxis regulator	SENSE	12.96	610	152.5	4	9	Intergenic	gcgtttgcgtcagcgTatttttttcagagat	TCATCGGTTAAGTCGTTTTCGTAAAAATAAACGCCGCCTGCGCGAGCGTTT	A	0.01	0.08	0.5	0.21	0.2
pepT	1186248	0.96	peptidase T	ANTI	2.538	824	412	2	7	ECK1113,JW1113	acggacgatcacctgCaccgctttttccata	CGCATCCCTTTTCGCTTACTTCCGTTGCGCCGTTAACTCGGCAATACGGAC	A	0.03	0.11	0.16	0.32	0.38
[truncated: 414 more rows]

## Sheet: dNusG_all
Gene	Pause Location	Gene Offset	Description	Sense	Expression	Count	Score	Median	Mean	Gene Pause	Logo	RNA	(+1)	<16 nt	16 nt	17 nt	18 nt	>18 nt
[truncated: 4,917 more rows]

[truncated: 3 more sheets: dNusG_unique, dNusG_shared, Legend]
