# Supplementary material for: Robust regulation of transcription pausing in Escherichia coli by the ubiquitous elongation factor NusG
Source: Proc Natl Acad Sci U S A. 2023 Jun 5;120(24):e2221114120. doi: 10.1073/pnas.2221114120 (PMC10268239; doi:10.1073/pnas.2221114120)
Supplement: Supplementary file 5 — Dataset S04 (XLSX) [file pnas.2221114120.sd04.xlsx]

## Sheet: WT_12
Gene	Pause_Location	Gene_Offset	Description	Sense	Expression	Count	Score	Median	Mean	Gene Pause	Logo	RNA	PlusOne	short	16s	17s	18s	long
thrL	159	-31	thr operon leader peptide	SENSE	3414.89	470	36.154	13	90	Intergenic	aggcatagcgcacagAcagataaaaattaca	ATTAAAATTTTATTGACTTAGGTCACTAAATACTTTAACCAATATAGGCAT	C	0.98	0	0	0.01	0
thrL	160	-30	thr operon leader peptide	SENSE	3414.89	305	23.462	13	92	Intergenic	ggcatagcgcacagaCagataaaaattacag	TTAAAATTTTATTGACTTAGGTCACTAAATACTTTAACCAATATAGGCATA	A	0.96	0	0.01	0.02	0.01
thrL	162	-28	thr operon leader peptide	SENSE	3414.89	230	15.333	15	93	Intergenic	catagcgcacagacaGataaaaattacagag	AAAATTTTATTGACTTAGGTCACTAAATACTTTAACCAATATAGGCATAGC	A	0.96	0.03	0.01	0	0
thrL	183	-7	thr operon leader peptide	SENSE	3414.89	264	12	22	96	Intergenic	aattacagagtacacAacatccatgaaacgc	ACTAAATACTTTAACCAATATAGGCATAGCGCACAGACAGATAAAAATTAC	A	0.12	0.05	0.3	0.15	0.38
thrL	211	0.32	thr operon leader peptide	SENSE	3414.89	532	17.733	30	107	ECK0001,JW4367	cgcattagcaccaccAttaccaccaccatca	GCGCACAGACAGATAAAAATTACAGAGTACACAACATCCATGAAACGCATT	T	0.02	0.13	0.32	0.41	0.13
thrL	212	0.34	thr operon leader peptide	SENSE	3414.89	509	16.967	30	107	ECK0001,JW4367	gcattagcaccaccaTtaccaccaccatcac	CGCACAGACAGATAAAAATTACAGAGTACACAACATCCATGAAACGCATTA	T	0.07	0.04	0.23	0.31	0.35
thrL	223	0.51	thr operon leader peptide	SENSE	3414.89	880	29.333	30	106	ECK0001,JW4367	accattaccaccaccAtcaccattaccacag	ATAAAAATTACAGAGTACACAACATCCATGAAACGCATTAGCACCACCATT	T	0.09	0.09	0.45	0.16	0.2
thrL	230	0.62	thr operon leader peptide	SENSE	3414.89	513	17.1	30	108	ECK0001,JW4367	ccaccaccatcaccaTtaccacaggtaacgg	TTACAGAGTACACAACATCCATGAAACGCATTAGCACCACCATTACCACCA	T	0.03	0.02	0.17	0.19	0.59
thrL	247	0.88	thr operon leader peptide	SENSE	3414.89	1024	34.133	30	106	ECK0001,JW4367	accacaggtaacggtGcgggctgacgcgtac	TCCATGAAACGCATTAGCACCACCATTACCACCACCATCACCATTACCACA	C	0.16	0.08	0.25	0.2	0.31
thrL	248	0.89	thr operon leader peptide	SENSE	3414.89	538	17.933	30	109	ECK0001,JW4367	ccacaggtaacggtgCgggctgacgcgtaca	CCATGAAACGCATTAGCACCACCATTACCACCACCATCACCATTACCACAG	G	0.05	0.01	0.14	0.28	0.52
thrL	251	0.94	thr operon leader peptide	SENSE	3414.89	464	15.467	30	109	ECK0001,JW4367	caggtaacggtgcggGctgacgcgtacagga	TGAAACGCATTAGCACCACCATTACCACCACCATCACCATTACCACAGGTA	C	0.31	0.2	0.18	0.2	0.11
thrL	252	0.95	thr operon leader peptide	SENSE	3414.89	538	17.933	30	109	ECK0001,JW4367	aggtaacggtgcgggCtgacgcgtacaggaa	GAAACGCATTAGCACCACCATTACCACCACCATCACCATTACCACAGGTAA	T	0.12	0.33	0.32	0.14	0.1
thrL	256	1	thr operon leader peptide	SENSE	3414.89	1547	49.903	31	105	Intergenic	aacggtgcgggctgaCgcgtacaggaaacac	CGCATTAGCACCACCATTACCACCACCATCACCATTACCACAGGTAACGGT	G	0.02	0.1	0.16	0.22	0.49
thrL	257	2	thr operon leader peptide	SENSE	3414.89	476	15.355	31	110	Intergenic	acggtgcgggctgacGcgtacaggaaacaca	GCATTAGCACCACCATTACCACCACCATCACCATTACCACAGGTAACGGTG	C	0.05	0.23	0.43	0.17	0.13
thrL	258	3	thr operon leader peptide	SENSE	3414.89	2361	76.161	31	101	Intergenic	cggtgcgggctgacgCgtacaggaaacacag	CATTAGCACCACCATTACCACCACCATCACCATTACCACAGGTAACGGTGC	G	0.03	0.04	0.29	0.35	0.29
thrL	259	4	thr operon leader peptide	SENSE	3414.89	479	15.452	31	110	Intergenic	ggtgcgggctgacgcGtacaggaaacacaga	ATTAGCACCACCATTACCACCACCATCACCATTACCACAGGTAACGGTGCG	T	0.08	0.13	0.35	0.29	0.15
thrL	295	40	thr operon leader peptide	SENSE	3414.89	273	13	21	95	Intergenic	gcccgcacctgacagTgcgggcttttttttt	ACAGGTAACGGTGCGGGCTGACGCGTACAGGAAACACAGAAAAAAGCCCGC	G	0.03	0.04	0.44	0.32	0.17
thrL	296	41	thr operon leader peptide	SENSE	3414.89	1170	55.714	21	90	Intergenic	cccgcacctgacagtGcgggctttttttttc	CAGGTAACGGTGCGGGCTGACGCGTACAGGAAACACAGAAAAAAGCCCGCA	C	0.04	0.03	0.15	0.5	0.28
thrA	297	-40	fused aspartokinase I and homoserine dehydrogenase I	SENSE	6.788	374	17.81	21	94	Intergenic	ccgcacctgacagtgCgggctttttttttcg	AGGTAACGGTGCGGGCTGACGCGTACAGGAAACACAGAAAAAAGCCCGCAC	G	0.03	0.01	0.08	0.16	0.73
thrA	2678	0.95	fused aspartokinase I and homoserine dehydrogenase I	SENSE	6.788	271	54.2	5	14	ECK0002,Hs,JW0001,thrA1,thrA2,thrD	acgccctggccttctAtagccactattatca	AAGTGGATGGTAATGATCCGCTGTTCAAAGTGAAAAATGGCGAAAACGCCC	T	0.01	0.17	0.53	0.11	0.18
thrA	2725	0.97	fused aspartokinase I and homoserine dehydrogenase I	SENSE	6.788	342	68.4	5	13	ECK0002,Hs,JW0001,thrA1,thrA2,thrD	ctgcgcggatatggtGcgggcaatgacgtta	GCCCTGGCCTTCTATAGCCACTATTATCAGCCGCTGCCGTTGGTACTGCGC	C	0.07	0.11	0.32	0.27	0.23
thrA	2726	0.97	fused aspartokinase I and homoserine dehydrogenase I	SENSE	6.788	327	65.4	5	14	ECK0002,Hs,JW0001,thrA1,thrA2,thrD	tgcgcggatatggtgCgggcaatgacgttac	CCCTGGCCTTCTATAGCCACTATTATCAGCCGCTGCCGTTGGTACTGCGCG	G	0.04	0.02	0.13	0.38	0.43
thrB	3010	0.22	homoserine kinase	SENSE	15.048	315	78.75	4	8	ECK0003,JW0002	ttatcagtgctgggaGcgtttttgccaggaa	ACGCTTTGCCGATAAGCTGCCGTCAGAACCACGGGAAAATATCGTTTATCA	C	0.11	0.03	0.09	0.48	0.29
yaaX	5447	0.72	hypothetical protein	ANTI	29.256	285	71.25	4	8	ECK0005,JW0004	gcggtggcggcggtcCgtgtaggtgccagcg	CATGACCGCCGTGATGATCATGAGGAGCTTTCTTATGGTGGCGCGGCGGTG	G	0.03	0	0.03	0.41	0.53
yaaX	5519	0.96	hypothetical protein	ANTI	29.256	295	73.75	4	10	ECK0005,JW0004	tcatttagcggtgatGtttgcctggaccatg	AGCGTCGCATCAGGCGCTGAATGCCGGATTGTTACCCGGCATTTGTCATTT	T	0.1	0.11	0.3	0.38	0.11
yaaJ	7121	0.59	putative transporter	ANTI	4.836	370	370	0	0	ECK0007,JW0006	gctgccgctgccgcgTttggcgtcgaaccca	ATCTGGACAATCCCTTGCGCTGCCGGATGCGGAGGCCAGGACGCCGCTGCC	T	0.01	0.04	0.45	0.13	0.37
talB	8230	-8	transaldolase B	SENSE	69.453	213	21.3	10	30	Intergenic	gctgtttaaagagaaAtactatcatgacgga	GCGTCGTGATATCATCAGGGCAGACCGGTTACATCCCCCTAACAAGCTGTT	T	0	0.11	0.53	0.25	0.11
talB	8262	0.03	transaldolase B	SENSE	69.453	420	24.706	17	35	ECK0008,JW0007,yaaK	aaattgacctcccttCgtcagtacaccaccg	ATCCCCCTAACAAGCTGTTTAAAGAGAAATACTATCATGACGGACAAATTG	G	0.06	0.14	0.1	0.12	0.58
talB	8277	0.04	transaldolase B	SENSE	69.453	308	16.211	19	37	ECK0008,JW0007,yaaK	cgtcagtacaccaccGtagtggccgacactg	TGTTTAAAGAGAAATACTATCATGACGGACAAATTGACCTCCCTTCGTCAG	T	0	0.08	0.18	0.19	0.55
talB	8383	0.15	transaldolase B	SENSE	69.453	344	14.333	24	59	ECK0008,JW0007,yaaK	agattccggaataccGtaagttgattgatga	CGCAGGATGCCACAACCAACCCTTCTCTCATTCTTAACGCAGCGCAGATTC	T	0.04	0.2	0.36	0.18	0.22
talB	8403	0.17	transaldolase B	SENSE	69.453	557	24.217	23	56	ECK0008,JW0007,yaaK	ttgattgatgatgctGtcgcctgggcgaaac	CCTTCTCTCATTCTTAACGCAGCGCAGATTCCGGAATACCGTAAGTTGATT	T	0.03	0.03	0.5	0.31	0.13
talB	8409	0.18	transaldolase B	SENSE	69.453	2015	83.958	24	48	ECK0008,JW0007,yaaK	gatgatgctgtcgccTgggcgaaacagcaga	CTCATTCTTAACGCAGCGCAGATTCCGGAATACCGTAAGTTGATTGATGAT	G	0.17	0.15	0.25	0.27	0.15
talB	8433	0.2	transaldolase B	SENSE	69.453	427	16.423	26	58	ECK0008,JW0007,yaaK	cagcagagcaacgatCgcgcgcagcagatcg	CCGGAATACCGTAAGTTGATTGATGATGCTGTCGCCTGGGCGAAACAGCAG	G	0.08	0.03	0.16	0.26	0.46
talB	8556	0.33	transaldolase B	SENSE	69.453	315	14.318	22	39	ECK0008,JW0007,yaaK	tcctatgacaccgaaGcgtcaattgcgaaag	AAACTGGTTCCGGGCCGTATCTCAACTGAAGTTGATGCGCGTCTTTCCTAT	C	0.22	0.03	0.12	0.11	0.52
talB	8618	0.4	transaldolase B	SENSE	69.453	356	16.182	22	38	ECK0008,JW0007,yaaK	tggtattagcaacgaTcgtattctgatcaaa	GTCAATTGCGAAAGCAAAACGCCTGATCAAACTCTACAACGATGCTGGTAT	C	0.11	0.16	0.46	0.1	0.17
talB	8819	0.61	transaldolase B	SENSE	69.453	405	16.2	25	49	ECK0008,JW0007,yaaK	taccgataagaaagaGtacgctccggcagaa	GATCTCGCCGTTTGTTGGCCGTATTCTTGACTGGTACAAAGCGAATACCGA	T	0.12	0.14	0.28	0.1	0.37
talB	8839	0.63	transaldolase B	SENSE	69.453	364	17.333	21	45	ECK0008,JW0007,yaaK	ctccggcagaagatcCgggcgtggtttctgt	GTATTCTTGACTGGTACAAAGCGAATACCGATAAGAAAGAGTACGCTCCGG	G	0.01	0.01	0.04	0.53	0.41
talB	8909	0.7	transaldolase B	SENSE	69.453	260	13	20	44	ECK0008,JW0007,yaaK	aaccgtggttatgggCgcaagcttccgtaac	TTCTGTATCTGAAATCTACCAGTACTACAAAGAGCACGGTTATGAAACCGT	G	0.04	0.18	0.48	0.17	0.13
talB	8911	0.71	transaldolase B	SENSE	69.453	525	25	21	43	ECK0008,JW0007,yaaK	ccgtggttatgggcgCaagcttccgtaacat	CTGTATCTGAAATCTACCAGTACTACAAAGAGCACGGTTATGAAACCGTGG	A	0.02	0.04	0.22	0.32	0.39
talB	8953	0.75	transaldolase B	SENSE	69.453	331	15.762	21	41	ECK0008,JW0007,yaaK	tggaactggcaggctGcgaccgtctgaccat	AAACCGTGGTTATGGGCGCAAGCTTCCGTAACATCGGCGAAATTCTGGAAC	C	0	0.12	0.6	0.18	0.09
talB	9044	0.85	transaldolase B	SENSE	69.453	245	12.895	19	39	ECK0008,JW0007,yaaK	ttacaccggcgaagtGaaagcgcgtccggcg	GAAAGAGCTGGCGGAGAGCGAAGGGGCTATCGAACGTAAACTGTCTTACAC	A	0.18	0.11	0.34	0.21	0.16
talB	9051	0.85	transaldolase B	SENSE	69.453	306	16.105	19	42	ECK0008,JW0007,yaaK	ggcgaagtgaaagcgCgtccggcgcgtatca	CTGGCGGAGAGCGAAGGGGCTATCGAACGTAAACTGTCTTACACCGGCGAA	G	0.07	0.04	0.16	0.34	0.39
talB	9068	0.87	transaldolase B	SENSE	69.453	210	12.353	17	37	ECK0008,JW0007,yaaK	tccggcgcgtatcacTgagtccgagttcctg	GGCTATCGAACGTAAACTGTCTTACACCGGCGAAGTGAAAGCGCGTCCGGC	G	0.03	0.07	0.21	0.32	0.38
talB	9130	0.94	transaldolase B	SENSE	69.453	469	29.312	16	36	ECK0008,JW0007,yaaK	ataaactggcggaagGtatccgtaagtttgc	AGTCCGAGTTCCTGTGGCAGCACAACCAGGATCCAATGGCAGTAGATAAAC	T	0.1	0.07	0.28	0.42	0.13
talB	9131	0.94	transaldolase B	SENSE	69.453	309	20.6	15	37	ECK0008,JW0007,yaaK	taaactggcggaaggTatccgtaagtttgct	GTCCGAGTTCCTGTGGCAGCACAACCAGGATCCAATGGCAGTAGATAAACT	A	0.17	0.03	0.06	0.36	0.38
talB	9147	0.95	transaldolase B	SENSE	69.453	287	20.5	14	36	ECK0008,JW0007,yaaK	atccgtaagtttgctAttgaccaggaaaaac	CAGCACAACCAGGATCCAATGGCAGTAGATAAACTGGCGGAAGGTATCCGT	T	0.06	0.2	0.47	0.17	0.11
talB	9148	0.95	transaldolase B	SENSE	69.453	332	23.714	14	36	ECK0008,JW0007,yaaK	tccgtaagtttgctaTtgaccaggaaaaact	AGCACAACCAGGATCCAATGGCAGTAGATAAACTGGCGGAAGGTATCCGTA	T	0.03	0.13	0.42	0.34	0.08
mog	9263	-43	molybdochelatase incorporating molybdenum into molybdopterin	SENSE	36.45	355	12.241	29	58	Intergenic	cactcccttcgcagtGtatcattctgtttaa	GTGACCGGGAAGTCGGTCACGCTACCTCTTCTGAAGCCTGTCTGTCACTCC	T	0.27	0.13	0.18	0.24	0.17
mog	9286	-20	molybdochelatase incorporating molybdenum into molybdopterin	SENSE	36.45	757	24.419	31	67	Intergenic	ctgtttaacgagactGtttaaacggaaaaat	ACCTCTTCTGAAGCCTGTCTGTCACTCCCTTCGCAGTGTATCATTCTGTTT	T	0.07	0.13	0.29	0.18	0.32
mog	9288	-18	molybdochelatase incorporating molybdenum into molybdopterin	SENSE	36.45	432	14.4	30	68	Intergenic	gtttaacgagactgtTtaaacggaaaaatct	CTCTTCTGAAGCCTGTCTGTCACTCCCTTCGCAGTGTATCATTCTGTTTAA	T	0.11	0.06	0.29	0.41	0.13
mog	9315	0.02	molybdochelatase incorporating molybdenum into molybdopterin	SENSE	36.45	469	16.75	28	67	bisD,chlG,ECK0009,JW0008,mogA,yaaG	atcttgatgaatactTtacgtattggcttag	TTCGCAGTGTATCATTCTGTTTAACGAGACTGTTTAAACGGAAAAATCTTG	T	0.19	0.12	0.26	0.19	0.24
mog	9321	0.03	molybdochelatase incorporating molybdenum into molybdopterin	SENSE	36.45	634	22.643	28	66	bisD,chlG,ECK0009,JW0008,mogA,yaaG	atgaatactttacgtAttggcttagtttcca	GTGTATCATTCTGTTTAACGAGACTGTTTAAACGGAAAAATCTTGATGAAT	T	0.04	0.14	0.37	0.27	0.18
mog	9322	0.03	molybdochelatase incorporating molybdenum into molybdopterin	SENSE	36.45	399	14.25	28	67	bisD,chlG,ECK0009,JW0008,mogA,yaaG	tgaatactttacgtaTtggcttagtttccat	TGTATCATTCTGTTTAACGAGACTGTTTAAACGGAAAAATCTTGATGAATA	T	0.04	0.04	0.12	0.35	0.45
mog	9376	0.12	molybdochelatase incorporating molybdenum into molybdopterin	SENSE	36.45	799	42.053	19	58	bisD,chlG,ECK0009,JW0008,mogA,yaaG	tttatcaggataaagGcatccctgcgctgga	TACGTATTGGCTTAGTTTCCATCTCTGATCGCGCATCCAGCGGCGTTTATC	C	0.21	0.1	0.22	0.27	0.19
mog	9377	0.12	molybdochelatase incorporating molybdenum into molybdopterin	SENSE	36.45	471	26.167	18	59	bisD,chlG,ECK0009,JW0008,mogA,yaaG	ttatcaggataaaggCatccctgcgctggaa	ACGTATTGGCTTAGTTTCCATCTCTGATCGCGCATCCAGCGGCGTTTATCA	A	0.13	0.03	0.16	0.27	0.41
mog	9383	0.13	molybdochelatase incorporating molybdenum into molybdopterin	SENSE	36.45	932	58.25	16	56	bisD,chlG,ECK0009,JW0008,mogA,yaaG	ggataaaggcatcccTgcgctggaagaatgg	TGGCTTAGTTTCCATCTCTGATCGCGCATCCAGCGGCGTTTATCAGGATAA	G	0.09	0.08	0.32	0.36	0.15
yaaH	10133	0.64	inner membrane protein%2C Grp1_Fun34_YaaH family	ANTI	13.905	205	205	1	3	ECK0010,JW0009	aattgcagaacgcgtGcgcctttcagcgtgc	CCGATCGCCAGCAGGGCAAACAGCACGGTCAGGCTAAAGAAAACGAATTGC	C	0.11	0.02	0.27	0.51	0.09
dnaK	12091	-72	chaperone Hsp70%2C co-chaperone with DnaJ	SENSE	71.666	210	19.091	11	42	Intergenic	tgaaattgggcagttGaaaccagacgtttcg	GACCCCATTTAGTAGTCAACCGCAGTGAGTGAGTCTGCAAAAAAATGAAAT	A	0.17	0.07	0.4	0.27	0.1
dnaK	12157	-6	chaperone Hsp70%2C co-chaperone with DnaJ	SENSE	71.666	1159	32.194	36	59	Intergenic	atatatagtggagacGtttagatgggtaaaa	AGACGTTTCGCCCCTATTACAGACTCACAACCACATGATGACCGAATATAT	T	0.43	0.09	0.13	0.23	0.11
dnaK	12181	0.01	chaperone Hsp70%2C co-chaperone with DnaJ	SENSE	71.666	667	18.027	37	62	ECK0014,groPAB,groPC,groPF,grpC,grpF,JW0013,seg	ggtaaaataattggtAtcgacctgggtacta	TCACAACCACATGATGACCGAATATATAGTGGAGACGTTTAGATGGGTAAA	T	0.14	0.04	0.26	0.37	0.2
dnaK	12287	0.06	chaperone Hsp70%2C co-chaperone with DnaJ	SENSE	71.666	423	12.086	35	55	ECK0014,groPAB,groPC,groPF,grpC,grpF,JW0013,seg	cttctatcattgcctAtacccaggatggtga	CCACTCCTCGCGTGCTGGAGAACGCCGAAGGCGATCGCACCACGCCTTCTA	T	0.07	0.11	0.43	0.21	0.18
dnaK	12406	0.13	chaperone Hsp70%2C co-chaperone with DnaJ	SENSE	71.666	461	17.074	27	44	ECK0014,groPAB,groPC,groPF,grpC,grpF,JW0013,seg	ttccaggacgaagaaGtacagcgtgatgttt	CCGCAAAACACTCTGTTTGCGATTAAACGCCTGATTGGTCGCCGCTTCCAG	T	0.12	0.15	0.16	0.24	0.33
dnaK	12466	0.16	chaperone Hsp70%2C co-chaperone with DnaJ	SENSE	71.666	333	14.478	23	44	ECK0014,groPAB,groPC,groPF,grpC,grpF,JW0013,seg	gataacggcgacgcaTgggtcgaagttaaag	GTACAGCGTGATGTTTCCATCATGCCGTTCAAAATTATTGCTGCTGATAAC	G	0.05	0.03	0.26	0.45	0.21
dnaK	12577	0.22	chaperone Hsp70%2C co-chaperone with DnaJ	SENSE	71.666	305	12.2	25	44	ECK0014,groPAB,groPC,groPF,grpC,grpF,JW0013,seg	ccggtaactgaagctGttatcaccgtaccgg	GTGCTGAAAAAAATGAAGAAAACCGCTGAAGATTACCTGGGTGAACCGGTA	T	0.08	0.11	0.45	0.22	0.15
dnaK	12751	0.31	chaperone Hsp70%2C co-chaperone with DnaJ	SENSE	71.666	531	17.7	30	55	ECK0014,groPAB,groPC,groPF,grpC,grpF,JW0013,seg	gtttatgacctgggtGgtggtactttcgata	CTGGCTTACGGTCTGGACAAAGGCACTGGCAACCGTACTATCGCGGTTTAT	G	0.06	0.05	0.32	0.41	0.15
dnaK	12752	0.31	chaperone Hsp70%2C co-chaperone with DnaJ	SENSE	71.666	406	13.533	30	56	ECK0014,groPAB,groPC,groPF,grpC,grpF,JW0013,seg	tttatgacctgggtgGtggtactttcgatat	TGGCTTACGGTCTGGACAAAGGCACTGGCAACCGTACTATCGCGGTTTATG	T	0.14	0.02	0.2	0.34	0.3
dnaK	12755	0.31	chaperone Hsp70%2C co-chaperone with DnaJ	SENSE	71.666	625	20.833	30	55	ECK0014,groPAB,groPC,groPF,grpC,grpF,JW0013,seg	atgacctgggtggtgGtactttcgatatttc	CTTACGGTCTGGACAAAGGCACTGGCAACCGTACTATCGCGGTTTATGACC	T	0.07	0.24	0.32	0.15	0.23
dnaK	12756	0.31	chaperone Hsp70%2C co-chaperone with DnaJ	SENSE	71.666	367	12.233	30	56	ECK0014,groPAB,groPC,groPF,grpC,grpF,JW0013,seg	tgacctgggtggtggTactttcgatatttct	TTACGGTCTGGACAAAGGCACTGGCAACCGTACTATCGCGGTTTATGACCT	A	0.02	0.05	0.24	0.32	0.37
dnaK	12917	0.39	chaperone Hsp70%2C co-chaperone with DnaJ	SENSE	71.666	576	16.457	35	54	ECK0014,groPAB,groPC,groPF,grpC,grpF,JW0013,seg	atcagggcattgaccTgcgcaacgatccgct	TCGACAGCCGTCTGATCAACTATCTGGTTGAAGAATTCAAGAAAGATCAGG	G	0.05	0.04	0.15	0.34	0.41
dnaK	12929	0.4	chaperone Hsp70%2C co-chaperone with DnaJ	SENSE	71.666	437	13.242	33	54	ECK0014,groPAB,groPC,groPF,grpC,grpF,JW0013,seg	acctgcgcaacgatcCgctggcaatgcagcg	TGATCAACTATCTGGTTGAAGAATTCAAGAAAGATCAGGGCATTGACCTGC	G	0	0	0.08	0.38	0.54
dnaK	12939	0.41	chaperone Hsp70%2C co-chaperone with DnaJ	SENSE	71.666	686	20.788	33	53	ECK0014,groPAB,groPC,groPF,grpC,grpF,JW0013,seg	cgatccgctggcaatGcagcgcctgaaagaa	TCTGGTTGAAGAATTCAAGAAAGATCAGGGCATTGACCTGCGCAACGATCC	C	0.12	0.19	0.25	0.35	0.09
dnaK	13195	0.54	chaperone Hsp70%2C co-chaperone with DnaJ	SENSE	71.666	1083	28.5	38	64	ECK0014,groPAB,groPC,groPF,grpC,grpF,JW0013,seg	gttggtggtcagactCgtatgccaatggttc	CAGGACGCTGGCCTGTCCGTATCTGATATCGACGACGTTATCCTCGTTGGT	G	0.06	0.08	0.2	0.24	0.42
dnaK	13242	0.56	chaperone Hsp70%2C co-chaperone with DnaJ	SENSE	71.666	700	18.421	38	70	ECK0014,groPAB,groPC,groPF,grpC,grpF,JW0013,seg	gttctttggtaaagaGccgcgtaaagacgtt	TGGTGGTCAGACTCGTATGCCAATGGTTCAGAAGAAAGTTGCTGAGTTCTT	C	0	0.07	0.25	0.32	0.37
dnaK	13496	0.7	chaperone Hsp70%2C co-chaperone with DnaJ	SENSE	71.666	643	23.815	27	54	ECK0014,groPAB,groPC,groPF,grpC,grpF,JW0013,seg	tgctgcagggtgaacGtaaacgtgcggctga	TGTTCTCTACCGCTGAAGACAACCAGTCTGCGGTAACCATCCATGTGCTGC	T	0.05	0.11	0.31	0.37	0.16
dnaK	13553	0.73	chaperone Hsp70%2C co-chaperone with DnaJ	SENSE	71.666	471	15.7	30	56	ECK0014,groPAB,groPC,groPF,grpC,grpF,JW0013,seg	tagatggtatcaaccCggcaccgcgcggcat	AACGTAAACGTGCGGCTGATAACAAATCTCTGGGTCAGTTCAACCTAGATG	G	0.11	0.01	0.11	0.39	0.37
dnaK	13768	0.84	chaperone Hsp70%2C co-chaperone with DnaJ	SENSE	71.666	592	16.444	36	58	ECK0014,groPAB,groPC,groPF,grpC,grpF,JW0013,seg	gagctggtacagactCgcaaccagggcgacc	GTACGCGACGCAGAAGCTAACGCCGAAGCTGACCGTAAGTTTGAAGAGCTG	G	0.02	0.02	0.12	0.35	0.49
dnaK	13958	0.94	chaperone Hsp70%2C co-chaperone with DnaJ	SENSE	71.666	613	14.951	41	63	ECK0014,groPAB,groPC,groPF,grpC,grpF,JW0013,seg	tttcccagaaactgaTggaaatcgcccagca	AAGACAAAGCCGCTATCGAAGCGAAAATGCAGGAACTGGCACAGGTTTCCC	G	0.01	0.12	0.28	0.26	0.34
dnaK	14110	31	chaperone Hsp70%2C co-chaperone with DnaJ	SENSE	71.666	663	26.52	25	52	Intergenic	gtaattatactgacaCgggcgaaggggaatt	GAATTTGAAGAAGTCAAAGACAAAAAATAATCGCCCTATAAACGGGTAATT	G	0.1	0.05	0.2	0.36	0.3
dnaJ	14138	-30	chaperone Hsp40%2C co-chaperone with DnaK	SENSE	50.255	247	12.35	20	52	Intergenic	atttcctctccgcccGtgcattcatctaggg	AATCGCCCTATAAACGGGTAATTATACTGACACGGGCGAAGGGGAATTTCC	T	0.02	0.1	0.28	0.2	0.39
dnaJ	14140	-28	chaperone Hsp40%2C co-chaperone with DnaK	SENSE	50.255	419	20.95	20	49	Intergenic	ttcctctccgcccgtGcattcatctaggggc	TCGCCCTATAAACGGGTAATTATACTGACACGGGCGAAGGGGAATTTCCTC	C	0.02	0.07	0.19	0.5	0.22
dnaJ	14141	-27	chaperone Hsp40%2C co-chaperone with DnaK	SENSE	50.255	324	16.2	20	49	Intergenic	tcctctccgcccgtgCattcatctaggggca	CGCCCTATAAACGGGTAATTATACTGACACGGGCGAAGGGGAATTTCCTCT	A	0.03	0.02	0.08	0.33	0.55
dnaJ	14182	0.01	chaperone Hsp40%2C co-chaperone with DnaK	SENSE	50.255	249	15.562	16	45	ECK0015,faa,groP,grpC,JW0014	gatggctaagcaagaTtattacgagatttta	AATTTCCTCTCCGCCCGTGCATTCATCTAGGGGCAATTTAAAAAAGATGGC	T	0.26	0.13	0.35	0.16	0.1
dnaJ	14184	0.01	chaperone Hsp40%2C co-chaperone with DnaK	SENSE	50.255	324	19.059	17	45	ECK0015,faa,groP,grpC,JW0014	tggctaagcaagattAttacgagattttagg	TTTCCTCTCCGCCCGTGCATTCATCTAGGGGCAATTTAAAAAAGATGGCTA	T	0.02	0.07	0.43	0.26	0.23
dnaJ	14185	0.02	chaperone Hsp40%2C co-chaperone with DnaK	SENSE	50.255	223	13.118	17	45	ECK0015,faa,groP,grpC,JW0014	ggctaagcaagattaTtacgagattttaggc	TTCCTCTCCGCCCGTGCATTCATCTAGGGGCAATTTAAAAAAGATGGCTAA	T	0.04	0.03	0.24	0.35	0.35
dnaJ	14221	0.05	chaperone Hsp40%2C co-chaperone with DnaK	SENSE	50.255	378	25.2	15	37	ECK0015,faa,groP,grpC,JW0014	caaaacagcggaagaGcgtgaaatcagaaag	AAAAAAGATGGCTAAGCAAGATTATTACGAGATTTTAGGCGTTTCCAAAAC	C	0.08	0.07	0.21	0.43	0.22
dnaJ	14358	0.17	chaperone Hsp40%2C co-chaperone with DnaK	SENSE	50.255	379	21.056	18	34	ECK0015,faa,groP,grpC,JW0014	actcgcaaaaacgtgCggcatacgatcagta	AGGCGAAATTTAAAGAGATCAAGGAAGCTTATGAAGTTCTGACCGACTCGC	G	0.02	0.01	0.15	0.49	0.33
dnaJ	14373	0.18	chaperone Hsp40%2C co-chaperone with DnaK	SENSE	50.255	603	27.409	22	36	ECK0015,faa,groP,grpC,JW0014	cggcatacgatcagtAtggtcatgctgcgtt	AGATCAAGGAAGCTTATGAAGTTCTGACCGACTCGCAAAAACGTGCGGCAT	T	0.08	0.09	0.18	0.26	0.39
dnaJ	14482	0.28	chaperone Hsp40%2C co-chaperone with DnaK	SENSE	50.255	633	26.375	24	41	ECK0015,faa,groP,grpC,JW0014	tatttttggcggcggAcgtggtcgtcaacgt	CGGCGGCGCAGACTTCAGCGATATTTTTGGTGACGTTTTCGGCGATATTTT	C	0.49	0.08	0.09	0.2	0.13
dnaJ	14495	0.29	chaperone Hsp40%2C co-chaperone with DnaK	SENSE	50.255	378	16.435	23	42	ECK0015,faa,groP,grpC,JW0014	ggacgtggtcgtcaaCgtgcggcgcgcggtg	TTCAGCGATATTTTTGGTGACGTTTTCGGCGATATTTTTGGCGGCGGACGT	G	0.01	0.02	0.15	0.22	0.59
dnaJ	14516	0.31	chaperone Hsp40%2C co-chaperone with DnaK	SENSE	50.255	691	32.905	21	42	ECK0015,faa,groP,grpC,JW0014	gcgcgcggtgctgatTtacgctataacatgg	GTTTTCGGCGATATTTTTGGCGGCGGACGTGGTCGTCAACGTGCGGCGCGC	T	0	0.03	0.26	0.33	0.38
dnaJ	14598	0.38	chaperone Hsp40%2C co-chaperone with DnaK	SENSE	50.255	497	24.85	20	42	ECK0015,faa,groP,grpC,JW0014	cgactctggaagagtGtgacgtttgccacgg	CCCTCGAAGAAGCTGTACGTGGCGTGACCAAAGAGATCCGCATTCCGACTC	T	0.02	0.14	0.36	0.3	0.18
dnaJ	14677	0.45	chaperone Hsp40%2C co-chaperone with DnaK	SENSE	50.255	498	29.294	17	40	ECK0015,faa,groP,grpC,JW0014	tggttctggtcaggtGcagatgcgccaggga	CGGTGCAAAACCAGGTACACAGCCGCAGACTTGTCCGACCTGTCATGGTTC	C	0.07	0.23	0.62	0.07	0.01
dnaJ	14678	0.45	chaperone Hsp40%2C co-chaperone with DnaK	SENSE	50.255	210	12.353	17	41	ECK0015,faa,groP,grpC,JW0014	ggttctggtcaggtgCagatgcgccagggat	GGTGCAAAACCAGGTACACAGCCGCAGACTTGTCCGACCTGTCATGGTTCT	A	0.04	0.03	0.19	0.67	0.08
dnaJ	14681	0.45	chaperone Hsp40%2C co-chaperone with DnaK	SENSE	50.255	217	12.765	17	42	ECK0015,faa,groP,grpC,JW0014	tctggtcaggtgcagAtgcgccagggattct	GCAAAACCAGGTACACAGCCGCAGACTTGTCCGACCTGTCATGGTTCTGGT	T	0.19	0.13	0.21	0.28	0.19
dnaJ	14682	0.45	chaperone Hsp40%2C co-chaperone with DnaK	SENSE	50.255	234	13.765	17	42	ECK0015,faa,groP,grpC,JW0014	ctggtcaggtgcagaTgcgccagggattctt	CAAAACCAGGTACACAGCCGCAGACTTGTCCGACCTGTCATGGTTCTGGTC	G	0	0.11	0.36	0.22	0.31
dnaJ	14683	0.46	chaperone Hsp40%2C co-chaperone with DnaK	SENSE	50.255	442	24.556	18	42	ECK0015,faa,groP,grpC,JW0014	tggtcaggtgcagatGcgccagggattcttc	AAAACCAGGTACACAGCCGCAGACTTGTCCGACCTGTCATGGTTCTGGTCA	C	0	0.06	0.4	0.28	0.26
dnaJ	14684	0.46	chaperone Hsp40%2C co-chaperone with DnaK	SENSE	50.255	292	16.222	18	43	ECK0015,faa,groP,grpC,JW0014	ggtcaggtgcagatgCgccagggattcttcg	AAACCAGGTACACAGCCGCAGACTTGTCCGACCTGTCATGGTTCTGGTCAG	G	0.01	0.03	0.08	0.47	0.4
dnaJ	14754	0.52	chaperone Hsp40%2C co-chaperone with DnaK	SENSE	50.255	680	35.789	19	39	ECK0015,faa,groP,grpC,JW0014	cgctgatcaaagatcCgtgcaacaaatgtca	TCTTCGCTGTACAGCAGACCTGTCCACACTGTCAGGGCCGCGGTACGCTGA	G	0.02	0.01	0.11	0.36	0.5
dnaJ	14785	0.55	chaperone Hsp40%2C co-chaperone with DnaK	SENSE	50.255	381	23.812	16	30	ECK0015,faa,groP,grpC,JW0014	tggtcatggtcgtgtTgagcgcagcaaaacg	TCAGGGCCGCGGTACGCTGATCAAAGATCCGTGCAACAAATGTCATGGTCA	G	0.04	0.1	0.58	0.13	0.15
dnaJ	14899	0.65	chaperone Hsp40%2C co-chaperone with DnaK	SENSE	50.255	290	18.125	16	29	ECK0015,faa,groP,grpC,JW0014	accggcaggcgatctGtacgttcaggttcag	CCGCATCCGTCTTGCGGGCGAAGGTGAAGCGGGCGAGCATGGCGCACCGGC	T	0	0.05	0.28	0.12	0.54
dnaJ	14955	0.7	chaperone Hsp40%2C co-chaperone with DnaK	SENSE	50.255	238	15.867	15	28	ECK0015,faa,groP,grpC,JW0014	gtgaaggcaacaaccTgtattgcgaagtccc	ATCTGTACGTTCAGGTTCAGGTTAAACAGCACCCGATTTTCGAGCGTGAAG	G	0.04	0.05	0.25	0.2	0.46
dnaJ	15073	0.8	chaperone Hsp40%2C co-chaperone with DnaK	SENSE	50.255	367	20.389	18	30	ECK0015,faa,groP,grpC,JW0014	ccagaccggtaagctAttccgtatgcgcggt	ACCGACCCTTGATGGTCGCGTCAAACTGAAAGTGCCTGGCGAAACCCAGAC	T	0.08	0.05	0.27	0.33	0.26
dnaJ	15128	0.85	chaperone Hsp40%2C co-chaperone with DnaK	SENSE	50.255	261	16.312	16	28	ECK0015,faa,groP,grpC,JW0014	ggcgcacagggtgatTtgctgtgccgcgttg	AAGCTATTCCGTATGCGCGGTAAAGGCGTCAAGTCTGTCCGCGGTGGCGCA	T	0.03	0.03	0.26	0.3	0.38
dnaJ	15266	0.97	chaperone Hsp40%2C co-chaperone with DnaK	SENSE	50.255	202	15.538	13	34	ECK0015,faa,groP,grpC,JW0014	agcttctttgatggtGtgaagaagttttttg	AGCTTCGGTGGCCCAACCGGCGAGCACAACAGCCCGCGCTCAAAGAGCTTC	T	0	0.19	0.38	0.39	0.05
dnaJ	15268	0.97	chaperone Hsp40%2C co-chaperone with DnaK	SENSE	50.255	506	38.923	13	33	ECK0015,faa,groP,grpC,JW0014	cttctttgatggtgtGaagaagttttttgac	CTTCGGTGGCCCAACCGGCGAGCACAACAGCCCGCGCTCAAAGAGCTTCTT	A	0.15	0.15	0.24	0.32	0.14
dnaJ	15271	0.98	chaperone Hsp40%2C co-chaperone with DnaK	SENSE	50.255	362	27.846	13	34	ECK0015,faa,groP,grpC,JW0014	ctttgatggtgtgaaGaagttttttgacgac	CGGTGGCCCAACCGGCGAGCACAACAGCCCGCGCTCAAAGAGCTTCTTTGA	A	0.12	0.12	0.28	0.19	0.3
dnaJ	15274	0.98	chaperone Hsp40%2C co-chaperone with DnaK	SENSE	50.255	212	16.308	13	34	ECK0015,faa,groP,grpC,JW0014	tgatggtgtgaagaaGttttttgacgacctg	TGGCCCAACCGGCGAGCACAACAGCCCGCGCTCAAAGAGCTTCTTTGATGG	T	0.16	0.09	0.17	0.17	0.42
dnaJ	15319	21	chaperone Hsp40%2C co-chaperone with DnaK	SENSE	50.255	228	17.538	13	40	Intergenic	ccaaaagcctgcccgTgggcaggcctgggta	TGATGGTGTGAAGAAGTTTTTTGACGACCTGACCCGCTAACCTCCCCAAAA	G	0.05	0.05	0.43	0.07	0.4
dnaJ	15344	46	chaperone Hsp40%2C co-chaperone with DnaK	SENSE	50.255	514	57.111	9	35	Intergenic	tgggtaaaaatagggTgcgttgaagatatgc	GACCTGACCCGCTAACCTCCCCAAAAGCCTGCCCGTGGGCAGGCCTGGGTA	G	0.03	0.06	0.59	0.19	0.13
dnaJ	15358	60	chaperone Hsp40%2C co-chaperone with DnaK	SENSE	50.255	279	46.5	6	35	Intergenic	gtgcgttgaagatatGcgagcacctgtaaag	ACCTCCCCAAAAGCCTGCCCGTGGGCAGGCCTGGGTAAAAATAGGGTGCGT	C	0.09	0.14	0.27	0.18	0.33
insL1	15377	-68	IS186 transposase	SENSE	106.435	456	152	3	24	Intergenic	gcacctgtaaagtggCggggatcactcccat	CGTGGGCAGGCCTGGGTAAAAATAGGGTGCGTTGAAGATATGCGAGCACCT	G	0.03	0.03	0.18	0.29	0.47
insL1	15383	-62	IS186 transposase	SENSE	106.435	240	120	2	25	Intergenic	gtaaagtggcggggaTcactcccataagcgc	CAGGCCTGGGTAAAAATAGGGTGCGTTGAAGATATGCGAGCACCTGTAAAG	C	0.25	0.02	0.14	0.4	0.19
insL1	15391	-54	IS186 transposase	SENSE	106.435	273	136.5	2	24	Intergenic	gcggggatcactcccAtaagcgctaacttaa	GGTAAAAATAGGGTGCGTTGAAGATATGCGAGCACCTGTAAAGTGGCGGGG	T	0	0.04	0.23	0.36	0.37
mokC	16903	0.27	regulatory protein for HokC%2C overlaps CDS of hokC	ANTI	50.9	219	31.286	7	39	ECK4466,gefL	ccttatgctgcttcaTtgctctcttctcctt	CCACTACGGCGGTGATACAGATGACGATCAGGGCGACAATCATCGCCTTAT	T	0.03	0.07	0.34	0.39	0.17
sokC	16971	0.35	NA	SENSE	1819.93	578	72.25	8	38	ECK0019,JWR0224,sof	agcatataggaggccTcgggttgatggtaaa	TTCTCCTTGACCTTACGGTCAGTAAGAGGCACTCTACATGTGTTCAGCATA	C	0.17	0.09	0.3	0.14	0.3
sokC	16972	0.37	NA	SENSE	1819.93	372	53.143	7	39	ECK0019,JWR0224,sof	gcatataggaggcctCgggttgatggtaaaa	TCTCCTTGACCTTACGGTCAGTAAGAGGCACTCTACATGTGTTCAGCATAT	G	0.16	0.01	0.28	0.35	0.21
sokC	16987	0.65	NA	SENSE	1819.93	593	74.125	8	38	ECK0019,JWR0224,sof	cgggttgatggtaaaAtatcactcggggctt	GGTCAGTAAGAGGCACTCTACATGTGTTCAGCATATAGGAGGCCTCGGGTT	T	0.08	0.21	0.33	0.17	0.21
sokC	16989	0.69	NA	SENSE	1819.93	936	117	8	36	ECK0019,JWR0224,sof	ggttgatggtaaaatAtcactcggggctttt	TCAGTAAGAGGCACTCTACATGTGTTCAGCATATAGGAGGCCTCGGGTTGA	T	0.04	0.03	0.28	0.4	0.25
sokC	16990	0.7	NA	SENSE	1819.93	247	30.875	8	40	ECK0019,JWR0224,sof	gttgatggtaaaataTcactcggggcttttc	CAGTAAGAGGCACTCTACATGTGTTCAGCATATAGGAGGCCTCGGGTTGAT	C	0.07	0.01	0.06	0.3	0.56
sokC	16991	0.72	NA	SENSE	1819.93	236	29.5	8	40	ECK0019,JWR0224,sof	ttgatggtaaaatatCactcggggcttttct	AGTAAGAGGCACTCTACATGTGTTCAGCATATAGGAGGCCTCGGGTTGATG	A	0.05	0.03	0.1	0.08	0.74
sokC	16995	0.8	NA	SENSE	1819.93	408	51	8	39	ECK0019,JWR0224,sof	tggtaaaatatcactCggggcttttctctat	AGAGGCACTCTACATGTGTTCAGCATATAGGAGGCCTCGGGTTGATGGTAA	G	0.06	0.1	0.49	0.18	0.17
sokC	16996	0.81	NA	SENSE	1819.93	758	94.75	8	37	ECK0019,JWR0224,sof	ggtaaaatatcactcGgggcttttctctatc	GAGGCACTCTACATGTGTTCAGCATATAGGAGGCCTCGGGTTGATGGTAAA	G	0.15	0.05	0.16	0.46	0.18
sokC	17030	24	NA	SENSE	1819.93	225	32.143	7	37	Intergenic	cgttcagctaatgccTgagacagacagcctc	CTCGGGTTGATGGTAAAATATCACTCGGGGCTTTTCTCTATCTGCCGTTCA	G	0	0.12	0.35	0.26	0.26
nhaA	17326	-163	sodium-proton antiporter	SENSE	11.985	251	251	0	2	Intergenic	gcttagggtcactcgTgagcgcttacagccg	TAATTAATCCCTCAGGAATCCTCACCTTAAGCTATGATTATCTAGGCTTAG	G	0.04	0.02	0.24	0.38	0.32
nhaA	17466	-23	sodium-proton antiporter	SENSE	11.985	247	123.5	2	12	Intergenic	agtaaaaacgatctaTtcacctgaaagagaa	CTACACTATAATCTGATTTTAACGATGATTCGTGCGGGGTAAAATAGTAAA	T	0.93	0.01	0.03	0.02	0.01
nhaA	17467	-22	sodium-proton antiporter	SENSE	11.985	267	133.5	2	12	Intergenic	gtaaaaacgatctatTcacctgaaagagaaa	TACACTATAATCTGATTTTAACGATGATTCGTGCGGGGTAAAATAGTAAAA	C	1	0	0	0	0
nhaA	17468	-21	sodium-proton antiporter	SENSE	11.985	255	127.5	2	12	Intergenic	taaaaacgatctattCacctgaaagagaaat	ACACTATAATCTGATTTTAACGATGATTCGTGCGGGGTAAAATAGTAAAAA	A	0.79	0.21	0	0	0
nhaR	19616	1	DNA-binding transcriptional activator	ANTI	9.192	224	224	1	5	antO,ECK0021,JW0019,yaaB	ggagctgccgattaaCgcaccgctggactaa	CGTGGTAATGTACAACTAATCTATCTCCCCCACCTTAACTTTGGGGGAGCT	G	0.01	0.01	0.02	0.07	0.89
insA	20560	-52	IS1 repressor TnpA	SENSE	249.614	274	274	0	25	Intergenic	cacattgaggtaggtGatgctgccaacttac	ACTCAATCTCCAGACTCCCCCACAAAGAATATGGATATTGTGATACACATT	A	0.14	0.07	0.17	0.44	0.19
insA	20566	-58	IS1 repressor TnpA	SENSE	249.614	479	479	0	24	Intergenic	gtgatacacattgagGtaggtgatgctgcca	ATATCTACTCAATCTCCAGACTCCCCCACAAAGAATATGGATATTGTGATA	T	0.03	0.03	0.3	0.32	0.32
insA	20567	-59	IS1 repressor TnpA	SENSE	249.614	1927	1927	0	16	Intergenic	tgtgatacacattgaGgtaggtgatgctgcc	AATATCTACTCAATCTCCAGACTCCCCCACAAAGAATATGGATATTGTGAT	G	0.04	0.06	0.17	0.37	0.37
insA	20570	-62	IS1 repressor TnpA	SENSE	249.614	448	448	0	24	Intergenic	tattgtgatacacatTgaggtaggtgatgct	AAGAATATCTACTCAATCTCCAGACTCCCCCACAAAGAATATGGATATTGT	G	0.18	0.07	0.19	0.28	0.28
insA	20576	-68	IS1 repressor TnpA	SENSE	249.614	291	291	1	25	Intergenic	tatggatattgtgatAcacattgaggtaggt	CTGAACAAGAATATCTACTCAATCTCCAGACTCCCCCACAAAGAATATGGA	C	0.48	0.12	0.25	0.09	0.06
insA	20581	-73	IS1 repressor TnpA	SENSE	249.614	201	201	1	25	Intergenic	aagaatatggatattGtgatacacattgagg	ACATTCTGAACAAGAATATCTACTCAATCTCCAGACTCCCCCACAAAGAAT	T	0.35	0.19	0.3	0.14	0.02
rpsT	20795	20	30S ribosomal subunit protein S20	SENSE	1115.14	624	39	16	50	Intergenic	caatttgctgaagctTtgtgaaaaagcccgc	ATAAGGCTAACCTGACTGCACAGATCAACAAACTGGCTTAATCGCCAATTT	T	0.07	0.09	0.25	0.4	0.19
rpsT	20796	19	30S ribosomal subunit protein S20	SENSE	1115.14	593	34.882	17	50	Intergenic	ccaatttgctgaagcTttgtgaaaaagcccg	CATAAGGCTAACCTGACTGCACAGATCAACAAACTGGCTTAATCGCCAATT	T	0.04	0.06	0.36	0.45	0.09
rpsT	20807	8	30S ribosomal subunit protein S20	SENSE	1115.14	265	12.619	21	59	Intergenic	tggcttaatcgccaaTttgctgaagctttgt	AAGCTGCACGTCATAAGGCTAACCTGACTGCACAGATCAACAAACTGGCTT	T	0.05	0.22	0.34	0.18	0.21
rpsT	20843	0.89	30S ribosomal subunit protein S20	SENSE	1115.14	360	12	30	74	ECK0024,JW0022,sup	gtcataaggctaaccTgactgcacagatcaa	ACCGTCAGGCTGCTAAAGGTCTGATCCACAAAAACAAAGCTGCACGTCATA	G	0.15	0.03	0.27	0.4	0.15
rpsT	20848	0.87	30S ribosomal subunit protein S20	SENSE	1115.14	721	20.6	35	75	ECK0024,JW0022,sup	tgcacgtcataaggcTaacctgactgcacag	CGTGGACCGTCAGGCTGCTAAAGGTCTGATCCACAAAAACAAAGCTGCACG	A	0.03	0.02	0.08	0.25	0.62
rpsT	20849	0.87	30S ribosomal subunit protein S20	SENSE	1115.14	500	14.286	35	76	ECK0024,JW0022,sup	ctgcacgtcataaggCtaacctgactgcaca	TCGTGGACCGTCAGGCTGCTAAAGGTCTGATCCACAAAAACAAAGCTGCAC	T	0.04	0.11	0.22	0.45	0.18
rpsT	20880	0.75	30S ribosomal subunit protein S20	SENSE	1115.14	612	13.909	44	90	ECK0024,JW0022,sup	gctgctaaaggtctgAtccacaaaaacaaag	GCACAGAAAGCATTTAACGAAATGCAACCGATCGTGGACCGTCAGGCTGCT	T	0.02	0.04	0.31	0.49	0.13
rpsT	21044	0.13	30S ribosomal subunit protein S20	SENSE	1115.14	948	15.048	63	129	ECK0024,JW0022,sup	ctaagaagcgcgccaTtcagtctgaaaaggc	TATAGAACACATTTGGGAGTTGGACCTTGGCTAATATCAAATCAGCTAAGA	T	0.1	0.04	0.25	0.41	0.2
rpsT	21045	0.13	30S ribosomal subunit protein S20	SENSE	1115.14	1026	16.286	63	129	ECK0024,JW0022,sup	gctaagaagcgcgccAttcagtctgaaaagg	ATATAGAACACATTTGGGAGTTGGACCTTGGCTAATATCAAATCAGCTAAG	T	0.08	0.11	0.47	0.16	0.19
rpsT	21052	0.1	30S ribosomal subunit protein S20	SENSE	1115.14	1549	25.393	61	123	ECK0024,JW0022,sup	caaatcagctaagaaGcgcgccattcagtct	ATTGTCCATATAGAACACATTTGGGAGTTGGACCTTGGCTAATATCAAATC	C	0.43	0.11	0.11	0.23	0.12
rpsT	21103	-25	30S ribosomal subunit protein S20	SENSE	1115.14	1165	21.981	53	110	Intergenic	ctttgaattgtccatAtagaacacatttggg	ACAAATCCATTGACAAAAGAAGGCTAAAAGGGCATATTCCTCGGCCTTTGA	T	0.17	0.19	0.29	0.12	0.23
rpsT	21104	-26	30S ribosomal subunit protein S20	SENSE	1115.14	645	12.17	53	112	Intergenic	cctttgaattgtccaTatagaacacatttgg	CACAAATCCATTGACAAAAGAAGGCTAAAAGGGCATATTCCTCGGCCTTTG	A	0.09	0.06	0.18	0.32	0.36
rpsT	21105	-27	30S ribosomal subunit protein S20	SENSE	1115.14	837	15.792	53	111	Intergenic	gcctttgaattgtccAtatagaacacatttg	GCACAAATCCATTGACAAAAGAAGGCTAAAAGGGCATATTCCTCGGCCTTT	T	0.12	0.06	0.27	0.3	0.24
yaaY	21159	-22	hypothetical protein	ANTI	49.14	389	15.56	25	72	Intergenic	cgcttatttgcacaaAtccattgacaaaaga	GAATCCTGCGCCATCACTACGTAACGAGTGCCGGCACATTAACGGCGCTTA	T	0.05	0.1	0.23	0.37	0.25
yaaY	21168	-13	hypothetical protein	ANTI	49.14	229	12.053	19	71	Intergenic	cattaacggcgcttaTttgcacaaatccatt	AAGCTGGTAGAATCCTGCGCCATCACTACGTAACGAGTGCCGGCACATTAA	T	0.29	0.1	0.18	0.24	0.19
yaaY	21171	-10	hypothetical protein	ANTI	49.14	234	13	18	70	Intergenic	gcacattaacggcgcTtatttgcacaaatcc	CGCAAGCTGGTAGAATCCTGCGCCATCACTACGTAACGAGTGCCGGCACAT	T	0.07	0.04	0.23	0.39	0.27
yaaY	21190	0.04	hypothetical protein	ANTI	49.14	399	199.5	2	57	ECK0025,JW5003	cactacgtaacgagtGccggcacattaacgg	AAAAGCTGTATTCACACCCCGCAAGCTGGTAGAATCCTGCGCCATCACTAC	C	0.09	0.14	0.32	0.41	0.03
yaaY	21192	0.05	hypothetical protein	ANTI	49.14	253	126.5	2	57	ECK0025,JW5003	atcactacgtaacgaGtgccggcacattaac	GGAAAAGCTGTATTCACACCCCGCAAGCTGGTAGAATCCTGCGCCATCACT	T	0.14	0.73	0.08	0.03	0.02
ribF	21459	0.06	bifunctional riboflavin kinase/FAD synthetase	SENSE	47.809	454	45.4	10	18	ECK0026,JW0023,yaaC	ccccgcaagaagggtGtgtgctgactattgg	AGCCAGACATGAAGCTGATACGCGGCATACATAATCTCAGCCAGGCCCCGC	T	0.04	0.03	0.13	0.36	0.44
ribF	21470	0.07	bifunctional riboflavin kinase/FAD synthetase	SENSE	47.809	312	28.364	11	21	ECK0026,JW0023,yaaC	gggtgtgtgctgactAttggtaatttcgacg	AAGCTGATACGCGGCATACATAATCTCAGCCAGGCCCCGCAAGAAGGGTGT	T	0.04	0.07	0.57	0.19	0.12
ribF	21471	0.07	bifunctional riboflavin kinase/FAD synthetase	SENSE	47.809	207	18.818	11	22	ECK0026,JW0023,yaaC	ggtgtgtgctgactaTtggtaatttcgacgg	AGCTGATACGCGGCATACATAATCTCAGCCAGGCCCCGCAAGAAGGGTGTG	T	0.02	0.11	0.22	0.4	0.25
ribF	21562	0.16	bifunctional riboflavin kinase/FAD synthetase	SENSE	47.809	259	21.583	12	22	ECK0026,JW0023,yaaC	cttaccggtgatggtGatgctttttgaacct	TCGCGCGCTGTTACAGGGCTTGCAGGAAGAAGGGCGCAAGCGCAACTTACC	A	0	0.04	0.43	0.42	0.12
ribF	21660	0.27	bifunctional riboflavin kinase/FAD synthetase	SENSE	47.809	202	18.364	11	30	ECK0026,JW0023,yaaC	gttaccttgcagagtGtggcgttgattacgt	CCGATAAAGCCCCGGCAAGACTGACCCGGCTGCGGGAAAAACTGCGTTACC	T	0.09	0.11	0.39	0.14	0.27
ribF	21745	0.36	bifunctional riboflavin kinase/FAD synthetase	SENSE	47.809	203	18.455	11	31	ECK0026,JW0023,yaaC	cagcgatcttctggtGaagcatttgcgcgta	GCGTTTCGACAGGCGTTTCGCGGCGTTAACCGCGCAAAATTTCATCAGCGA	A	0.26	0.15	0.18	0.36	0.05
ribF	21748	0.36	bifunctional riboflavin kinase/FAD synthetase	SENSE	47.809	883	80.273	11	27	ECK0026,JW0023,yaaC	cgatcttctggtgaaGcatttgcgcgtaaaa	TTTCGACAGGCGTTTCGCGGCGTTAACCGCGCAAAATTTCATCAGCGATCT	C	0.12	0.14	0.2	0.47	0.07
ribF	21750	0.36	bifunctional riboflavin kinase/FAD synthetase	SENSE	47.809	367	33.364	11	30	ECK0026,JW0023,yaaC	atcttctggtgaagcAtttgcgcgtaaaatt	TCGACAGGCGTTTCGCGGCGTTAACCGCGCAAAATTTCATCAGCGATCTTC	T	0	0.09	0.37	0.37	0.17
ribF	21779	0.4	bifunctional riboflavin kinase/FAD synthetase	SENSE	47.809	287	31.889	9	30	ECK0026,JW0023,yaaC	tttcttgccgtaggtGatgatttccgctttg	CAAAATTTCATCAGCGATCTTCTGGTGAAGCATTTGCGCGTAAAATTTCTT	A	0.12	0.13	0.41	0.26	0.08
ribF	21866	0.49	bifunctional riboflavin kinase/FAD synthetase	SENSE	47.809	338	30.727	11	36	ECK0026,JW0023,yaaC	ttcgatatcaccagtAcgcaaactttttgcg	GAAGGCGATTTCTTGTTATTACAGAAAGCTGGCATGGAATACGGCTTCGAT	C	0.03	0.05	0.4	0.15	0.37
ribF	21888	0.51	bifunctional riboflavin kinase/FAD synthetase	SENSE	47.809	552	46	12	42	ECK0026,JW0023,yaaC	ctttttgcgaaggtgGcgtgcgcatcagcag	AGAAAGCTGGCATGGAATACGGCTTCGATATCACCAGTACGCAAACTTTTT	C	0.55	0.08	0.17	0.13	0.07
ribF	21890	0.51	bifunctional riboflavin kinase/FAD synthetase	SENSE	47.809	317	26.417	12	43	ECK0026,JW0023,yaaC	ttttgcgaaggtggcGtgcgcatcagcagca	AAAGCTGGCATGGAATACGGCTTCGATATCACCAGTACGCAAACTTTTTGC	T	0.07	0.11	0.47	0.32	0.03
ribF	21891	0.51	bifunctional riboflavin kinase/FAD synthetase	SENSE	47.809	219	18.25	12	44	ECK0026,JW0023,yaaC	tttgcgaaggtggcgTgcgcatcagcagcac	AAGCTGGCATGGAATACGGCTTCGATATCACCAGTACGCAAACTTTTTGCG	G	0.03	0.02	0.18	0.52	0.24
ribF	21892	0.52	bifunctional riboflavin kinase/FAD synthetase	SENSE	47.809	607	50.583	12	42	ECK0026,JW0023,yaaC	ttgcgaaggtggcgtGcgcatcagcagcacc	AGCTGGCATGGAATACGGCTTCGATATCACCAGTACGCAAACTTTTTGCGA	C	0.03	0.07	0.2	0.23	0.46
ribF	21893	0.52	bifunctional riboflavin kinase/FAD synthetase	SENSE	47.809	722	60.167	12	41	ECK0026,JW0023,yaaC	tgcgaaggtggcgtgCgcatcagcagcaccg	GCTGGCATGGAATACGGCTTCGATATCACCAGTACGCAAACTTTTTGCGAA	G	0.02	0.02	0.09	0.19	0.68
ribF	21964	0.59	bifunctional riboflavin kinase/FAD synthetase	SENSE	47.809	229	19.083	12	50	ECK0026,JW0023,yaaC	agagagtttactgggGcacccgtttgccatc	CACCGCCGTGCGTCAGGCCCTTGCGGATGACAATCTGGCTCTGGCAGAGAG	C	0.39	0.26	0.21	0.04	0.1
ribF	21970	0.6	bifunctional riboflavin kinase/FAD synthetase	SENSE	47.809	995	82.917	12	43	ECK0026,JW0023,yaaC	tttactggggcacccGtttgccatctccggg	CGTGCGTCAGGCCCTTGCGGATGACAATCTGGCTCTGGCAGAGAGTTTACT	T	0.05	0.07	0.41	0.28	0.18
ribF	21971	0.6	bifunctional riboflavin kinase/FAD synthetase	SENSE	47.809	427	35.583	12	46	ECK0026,JW0023,yaaC	ttactggggcacccgTttgccatctccgggc	GTGCGTCAGGCCCTTGCGGATGACAATCTGGCTCTGGCAGAGAGTTTACTG	T	0.06	0.02	0.1	0.52	0.31
ribF	22019	0.65	bifunctional riboflavin kinase/FAD synthetase	SENSE	47.809	211	16.231	13	35	ECK0026,JW0023,yaaC	gaattagggcgcactAtaggtttcccgacgg	CTGGGGCACCCGTTTGCCATCTCCGGGCGTGTAGTCCACGGTGATGAATTA	T	0.18	0.03	0.32	0.3	0.17
ribF	22040	0.67	bifunctional riboflavin kinase/FAD synthetase	SENSE	47.809	263	18.786	14	36	ECK0026,JW0023,yaaC	ttcccgacggcgaatGtaccgctgcgccgtc	TCCGGGCGTGTAGTCCACGGTGATGAATTAGGGCGCACTATAGGTTTCCCG	T	0.06	0.07	0.12	0.48	0.26
ribF	22048	0.68	bifunctional riboflavin kinase/FAD synthetase	SENSE	47.809	261	18.643	14	36	ECK0026,JW0023,yaaC	ggcgaatgtaccgctGcgccgtcaggtttcc	TGTAGTCCACGGTGATGAATTAGGGCGCACTATAGGTTTCCCGACGGCGAA	C	0.01	0.05	0.36	0.32	0.26
ribF	22049	0.68	bifunctional riboflavin kinase/FAD synthetase	SENSE	47.809	207	14.786	14	36	ECK0026,JW0023,yaaC	gcgaatgtaccgctgCgccgtcaggtttccc	GTAGTCCACGGTGATGAATTAGGGCGCACTATAGGTTTCCCGACGGCGAAT	G	0.04	0.02	0.15	0.35	0.43
ribF	22135	0.77	bifunctional riboflavin kinase/FAD synthetase	SENSE	47.809	486	34.714	14	31	ECK0026,JW0023,yaaC	cggcgtggcaaacatCggaacacgcccaacg	GGTTTATGCGGTAGAAGTGCTGGGCCTCGGTGAAAAGCCGTTACCCGGCGT	G	0.01	0.05	0.26	0.2	0.49
ribF	22180	0.82	bifunctional riboflavin kinase/FAD synthetase	SENSE	47.809	439	31.357	14	32	ECK0026,JW0023,yaaC	ccagcagctggaagtGcatttgttagatgtt	CGGCGTGGCAAACATCGGAACACGCCCAACGGTTGCCGGTATTCGCCAGCA	C	0.07	0.05	0.18	0.46	0.24
ribF	22207	0.85	bifunctional riboflavin kinase/FAD synthetase	SENSE	47.809	289	20.643	14	33	ECK0026,JW0023,yaaC	tgttgcaatggacctTtacggtcgccatata	AACGGTTGCCGGTATTCGCCAGCAGCTGGAAGTGCATTTGTTAGATGTTGC	T	0.07	0.1	0.39	0.32	0.11
ribF	22231	0.88	bifunctional riboflavin kinase/FAD synthetase	SENSE	47.809	272	24.727	11	32	ECK0026,JW0023,yaaC	ccatatacaagtagtGctgcgtaaaaaaata	GCTGGAAGTGCATTTGTTAGATGTTGCAATGGACCTTTACGGTCGCCATAT	C	0.08	0.05	0.21	0.3	0.36
ribF	22255	0.9	bifunctional riboflavin kinase/FAD synthetase	SENSE	47.809	278	25.273	11	31	ECK0026,JW0023,yaaC	aaaaatacgcaatgaGcagcgatttgcgtcg	TGCAATGGACCTTTACGGTCGCCATATACAAGTAGTGCTGCGTAAAAAAAT	C	0.69	0.16	0.06	0.03	0.06
ribF	22262	0.91	bifunctional riboflavin kinase/FAD synthetase	SENSE	47.809	326	29.636	11	31	ECK0026,JW0023,yaaC	cgcaatgagcagcgaTttgcgtcgctggacg	GACCTTTACGGTCGCCATATACAAGTAGTGCTGCGTAAAAAAATACGCAAT	T	0.05	0.13	0.3	0.28	0.25
ribF	22263	0.91	bifunctional riboflavin kinase/FAD synthetase	SENSE	47.809	269	26.9	10	31	ECK0026,JW0023,yaaC	gcaatgagcagcgatTtgcgtcgctggacga	ACCTTTACGGTCGCCATATACAAGTAGTGCTGCGTAAAAAAATACGCAATG	T	0.07	0.03	0.53	0.23	0.14
ribF	22345	1	bifunctional riboflavin kinase/FAD synthetase	SENSE	47.809	241	20.083	12	36	ECK0026,JW0023,yaaC	gctaacaaaaccggcTtaagcctgttatgta	AGCGCAGATTGCGCGTGATGAATTAACCGCCCGCGAATTTTTTGGGCTAAC	T	0.05	0.06	0.25	0.32	0.32
ileS	22401	0	isoleucyl-tRNA synthetase	SENSE	25.983	687	52.846	13	36	ECK0027,ilvS,JW0024	atctgatgagtgactAtaaatcaaccctgaa	CGGCTTAAGCCTGTTATGTAATCAAACCGAAATACGGAACCGAGAATCTGA	T	0.26	0.14	0.21	0.22	0.16
ileS	22438	0.02	isoleucyl-tRNA synthetase	SENSE	25.983	311	22.214	14	39	ECK0027,ilvS,JW0024	ggaaacagggttcccGatgcgtggcgatctc	AACCGAGAATCTGATGAGTGACTATAAATCAACCCTGAATTTGCCGGAAAC	A	0.13	0.14	0.4	0.24	0.09
ileS	22440	0.02	isoleucyl-tRNA synthetase	SENSE	25.983	444	31.714	14	39	ECK0027,ilvS,JW0024	aaacagggttcccgaTgcgtggcgatctcgc	CCGAGAATCTGATGAGTGACTATAAATCAACCCTGAATTTGCCGGAAACAG	G	0.04	0.01	0.07	0.21	0.67
ileS	22443	0.02	isoleucyl-tRNA synthetase	SENSE	25.983	243	18.692	13	39	ECK0027,ilvS,JW0024	cagggttcccgatgcGtggcgatctcgccaa	AGAATCTGATGAGTGACTATAAATCAACCCTGAATTTGCCGGAAACAGGGT	T	0.11	0.08	0.16	0.31	0.34
ileS	22444	0.02	isoleucyl-tRNA synthetase	SENSE	25.983	295	22.692	13	39	ECK0027,ilvS,JW0024	agggttcccgatgcgTggcgatctcgccaag	GAATCTGATGAGTGACTATAAATCAACCCTGAATTTGCCGGAAACAGGGTT	G	0.02	0.09	0.28	0.14	0.47
ileS	22564	0.06	isoleucyl-tRNA synthetase	SENSE	25.983	654	46.714	14	30	ECK0027,ilvS,JW0024	gcatgatggccctccTtatgcgaatggcagc	CGGCATCATCCGTGCGGCTAAAAAAGGCAAAAAAACCTTCATTCTGCATGA	T	0.05	0.02	0.48	0.4	0.05
ileS	22565	0.06	isoleucyl-tRNA synthetase	SENSE	25.983	222	15.857	14	32	ECK0027,ilvS,JW0024	catgatggccctcctTatgcgaatggcagca	GGCATCATCCGTGCGGCTAAAAAAGGCAAAAAAACCTTCATTCTGCATGAT	A	0.03	0.03	0.04	0.48	0.43
ileS	22656	0.09	isoleucyl-tRNA synthetase	SENSE	25.983	316	24.308	13	24	ECK0027,ilvS,JW0024	tttccggttatgactCgccgtatgtgcctgg	CGGTTAACAAGATTCTGAAAGACATTATCGTGAAGTCCAAAGGGCTTTCCG	G	0.03	0.02	0.14	0.19	0.62
ileS	22757	0.13	isoleucyl-tRNA synthetase	SENSE	25.983	209	16.077	13	23	ECK0027,ilvS,JW0024	accgccgccgagttcCgcgccaagtgccgcg	GAGCTGAAAGTCGAGCAAGAATACGGTAAGCCGGGTGAGAAATTCACCGCC	G	0.02	0.03	0.03	0.08	0.84
ileS	22837	0.16	isoleucyl-tRNA synthetase	SENSE	25.983	281	25.545	11	21	ECK0027,ilvS,JW0024	gggcgtgctgggcgaCtggtcgcacccgtac	CGCGGCGACCCAGGTTGACGGTCAACGCAAAGACTTTATCCGTCTGGGCGT	T	0.01	0.03	0.24	0.37	0.35
ileS	23055	0.24	isoleucyl-tRNA synthetase	SENSE	25.983	451	37.583	12	21	ECK0027,ilvS,JW0024	tcgatcaggatgcacTgaaagcaaaatttgc	ATTACGACAAAACTTCTCCGTCCATCGACGTTGCTTTCCAGGCAGTCGATC	G	0.03	0.08	0.37	0.33	0.19
ileS	23097	0.25	isoleucyl-tRNA synthetase	SENSE	25.983	285	23.75	12	22	ECK0027,ilvS,JW0024	ttaacggcccaatctCgctggtaatctggac	CAGTCGATCAGGATGCACTGAAAGCAAAATTTGCCGTAAGCAACGTTAACG	G	0.09	0.02	0.07	0.34	0.48
ileS	23738	0.48	isoleucyl-tRNA synthetase	SENSE	25.983	229	17.615	13	22	ECK0027,ilvS,JW0024	ccggactggggccagGcgcgtatcgagtcga	CTGCGTGCGCAGTCACTGAAAGAGATCAAAGGCGTGCAGTGGATCCCGGAC	C	0.04	0.09	0.16	0.33	0.38
ileS	23778	0.49	isoleucyl-tRNA synthetase	SENSE	25.983	211	17.583	12	21	ECK0027,ilvS,JW0024	accgtcctgactggtGtatctcccgtcagcg	GGATCCCGGACTGGGGCCAGGCGCGTATCGAGTCGATGGTTGCTAACCGTC	T	0.09	0.12	0.37	0.34	0.09
ileS	23987	0.57	isoleucyl-tRNA synthetase	SENSE	25.983	267	24.273	11	27	ECK0027,ilvS,JW0024	ccggacacattggatGtatggtttgactccg	GCGAAAGAGATCCTCGGCGACGAAGCTGATCAGTACGTGAAAGTGCCGGAC	T	0.06	0.1	0.13	0.47	0.23
ileS	24031	0.58	isoleucyl-tRNA synthetase	SENSE	25.983	632	63.2	10	22	ECK0027,ilvS,JW0024	ttctgttgttgacgtGcgtccggaatttgcc	GCCGGACACATTGGATGTATGGTTTGACTCCGGATCTACCCACTCTTCTGT	C	0.03	0.04	0.45	0.29	0.19
ileS	24032	0.58	isoleucyl-tRNA synthetase	SENSE	25.983	373	37.3	10	23	ECK0027,ilvS,JW0024	tctgttgttgacgtgCgtccggaatttgccg	CCGGACACATTGGATGTATGGTTTGACTCCGGATCTACCCACTCTTCTGTT	G	0.01	0.02	0.09	0.48	0.4
ileS	24064	0.59	isoleucyl-tRNA synthetase	SENSE	25.983	392	39.2	10	24	ECK0027,ilvS,JW0024	tcacgcagcggacatGtatctggaaggttct	ATCTACCCACTCTTCTGTTGTTGACGTGCGTCCGGAATTTGCCGGTCACGC	T	0.04	0.02	0.28	0.37	0.3
ileS	24258	0.66	isoleucyl-tRNA synthetase	SENSE	25.983	310	34.444	9	17	ECK0027,ilvS,JW0024	acaaactgggcgcggAtattctgcgtctgtg	TGTCTAAATCCATCGGCAATACCGTTTCGCCGCAGGATGTGATGAACAAAC	T	0.25	0.08	0.28	0.17	0.22
ileS	24461	0.74	isoleucyl-tRNA synthetase	SENSE	25.983	202	18.364	11	17	ECK0027,ilvS,JW0024	cgctgggccgtaggtTgtgcgaaagcggcac	CCAGCAAAAGATATGGTGAAACCGGAAGAGATGGTGGTACTGGATCGCTGG	G	0.01	0.13	0.24	0.29	0.32
ileS	24526	0.76	isoleucyl-tRNA synthetase	SENSE	25.983	243	22.091	11	20	ECK0027,ilvS,JW0024	tttccacgaagtggtAcagcgtctgatgcgc	GAAAGCGGCACAGGAAGACATCCTCAAGGCGTACGAAGCATACGATTTCCA	C	0.05	0.11	0.33	0.32	0.18
ileS	24617	0.79	isoleucyl-tRNA synthetase	SENSE	25.983	219	24.333	9	19	ECK0027,ilvS,JW0024	gccaaagcggacagtGtggcgcgtcgtagct	ATGGGTTCCTTCTACCTCGACATCATCAAAGACCGTCAGTACACCGCCAAA	T	0	0.05	0.42	0.2	0.33
ileS	24723	0.83	isoleucyl-tRNA synthetase	SENSE	25.983	216	24	9	17	ECK0027,ilvS,JW0024	aagtgtggggctaccTgccgggcgaacgtga	CGCTGGTGCGCTGGATGGCACCAATCCTCTCCTTCACCGCTGATGAAGTGT	G	0.02	0.02	0.17	0.43	0.37
ileS	24868	0.88	isoleucyl-tRNA synthetase	SENSE	25.983	322	26.833	12	19	ECK0027,ilvS,JW0024	agtcattgagcaagcGcgtgccgacaagaaa	TGCGTTCTGGGACGAGCTGTTGAAAGTGCGTGGCGAAGTGAACAAAGTCAT	C	0.03	0.14	0.42	0.16	0.25
ileS	25120	0.97	isoleucyl-tRNA synthetase	SENSE	25.983	226	22.6	10	17	ECK0027,ilvS,JW0024	gcactacacccaggaTgtcggcaaggtggcg	AGTCGCGTTGAGTAAAGCCGAAGGTGAGAAGTGCCCACGCTGCTGGCACTA	G	0.03	0.02	0.04	0.39	0.51
lspA	25255	0.1	prolipoprotein signal peptidase (signal peptidase II)	SENSE	79.794	255	15.938	16	37	ECK0028,JW0025	tggctgtggctggtgGtagtcgtgctgatta	TAAGTTTGCCTGATGAGTCAATCGATCTGTTCAACAGGGCTACGCTGGCTG	T	0.02	0.16	0.51	0.16	0.15
lspA	25330	0.25	prolipoprotein signal peptidase (signal peptidase II)	SENSE	79.794	269	14.158	19	43	ECK0028,JW0025	ggggatacggtcccgCtgttcccgtcgctta	ATCGATCTGGGCAGCAAATACCTGATCCTCCAGAACTTTGCTCTGGGGGAT	T	0.02	0.04	0.21	0.39	0.34
lspA	25331	0.25	prolipoprotein signal peptidase (signal peptidase II)	SENSE	79.794	838	44.105	19	41	ECK0028,JW0025	gggatacggtcccgcTgttcccgtcgcttaa	TCGATCTGGGCAGCAAATACCTGATCCTCCAGAACTTTGCTCTGGGGGATA	G	0.01	0.02	0.12	0.19	0.66
lspA	25332	0.25	prolipoprotein signal peptidase (signal peptidase II)	SENSE	79.794	585	29.25	20	43	ECK0028,JW0025	ggatacggtcccgctGttcccgtcgcttaat	CGATCTGGGCAGCAAATACCTGATCCTCCAGAACTTTGCTCTGGGGGATAC	T	0.06	0.03	0.18	0.28	0.45
lspA	25333	0.26	prolipoprotein signal peptidase (signal peptidase II)	SENSE	79.794	692	34.6	20	43	ECK0028,JW0025	gatacggtcccgctgTtcccgtcgcttaatc	GATCTGGGCAGCAAATACCTGATCCTCCAGAACTTTGCTCTGGGGGATACG	T	0.03	0.02	0.07	0.16	0.72
lspA	25405	0.4	prolipoprotein signal peptidase (signal peptidase II)	SENSE	79.794	279	13.95	20	44	ECK0028,JW0025	gccgatagcggcggcTggcagcgttggttct	AATCTGCATTATGCGCGTAACTATGGCGCGGCGTTTAGTTTCCTTGCCGAT	G	0.01	0.05	0.2	0.23	0.51
lspA	25432	0.46	prolipoprotein signal peptidase (signal peptidase II)	SENSE	79.794	267	14.833	18	39	ECK0028,JW0025	ttctttgccggtattGcgattggtattagcg	GCGGCGTTTAGTTTCCTTGCCGATAGCGGCGGCTGGCAGCGTTGGTTCTTT	C	0.05	0.07	0.3	0.33	0.25
lspA	25441	0.47	prolipoprotein signal peptidase (signal peptidase II)	SENSE	79.794	322	16.947	19	34	ECK0028,JW0025	ggtattgcgattggtAttagcgtgatcctgg	AGTTTCCTTGCCGATAGCGGCGGCTGGCAGCGTTGGTTCTTTGCCGGTATT	T	0.04	0.08	0.57	0.19	0.12
lspA	25467	0.53	prolipoprotein signal peptidase (signal peptidase II)	SENSE	79.794	469	24.684	19	36	ECK0028,JW0025	cctggcagtgatgatGtatcgctcgaaggcc	GCAGCGTTGGTTCTTTGCCGGTATTGCGATTGGTATTAGCGTGATCCTGGC	T	0.04	0.09	0.39	0.25	0.22
lspA	25541	0.68	prolipoprotein signal peptidase (signal peptidase II)	SENSE	79.794	249	15.562	16	30	ECK0028,JW0025	gcgcgctgggcaaccTgttcgaccgcctgtg	CCACGCAGAAGCTAAACAATATCGCTTACGCGCTGATTATTGGCGGCGCGC	G	0.01	0.08	0.27	0.31	0.33
lspA	25542	0.68	prolipoprotein signal peptidase (signal peptidase II)	SENSE	79.794	229	14.312	16	29	ECK0028,JW0025	cgcgctgggcaacctGttcgaccgcctgtgg	CACGCAGAAGCTAAACAATATCGCTTACGCGCTGATTATTGGCGGCGCGCT	T	0.01	0.06	0.14	0.4	0.39
lspA	25753	52	prolipoprotein signal peptidase (signal peptidase II)	SENSE	79.794	340	48.571	7	22	Intergenic	cggcctacagattgcTgcgaaatcgtaggcc	AAACAATAATAAACCCTGCCGGATGCGATGCTGACGCATCTTATCCGGCCT	G	0	0.04	0.12	0.31	0.53
fkpB	25816	-10	FKBP-type peptidyl-prolyl cis-trans isomerase (rotamase)	SENSE	49.864	326	36.222	9	21	Intergenic	tccttaaatataagaGcaaacctgcatgtct	GAAATCGTAGGCCGGATAAGGCGTTTACGCCGCATCCGGCAAAAATCCTTA	C	0.33	0.12	0.19	0.12	0.24
fkpB	25972	0.33	FKBP-type peptidyl-prolyl cis-trans isomerase (rotamase)	SENSE	49.864	400	44.444	9	19	ECK0029,JW0026,slpA,yaaD	ttctgaagggctggaGcaacacctgttgggg	CAACAACGGTAAACCGGCGCTGTTCCGCCTGGGTGATGCTTCTCTTTCTGA	C	0.07	0.03	0.23	0.48	0.19
fkpB	26030	0.45	FKBP-type peptidyl-prolyl cis-trans isomerase (rotamase)	SENSE	49.864	204	25.5	8	19	ECK0029,JW0026,slpA,yaaD	tcgttggagccagatGcggcgtttggcgtgc	GAGCAACACCTGTTGGGGCTGAAAGTGGGCGATAAAACCACCTTCTCGTTG	C	0.12	0.05	0.41	0.18	0.23
ispH	26300	0.02	4-hydroxy-3-methylbut-2-enyl diphosphate reductase%2C 4Fe-4S protein	SENSE	27.876	209	19	11	19	ECK0030,JW0027,lytB,yaaE	cctgttggccaacccGcgtggtttttgtgcc	GAAGTGCTGGAAATCGATCCGGCACTGGAGGCGTAACATGCAGATCCTGTT	C	0.09	0.08	0.41	0.22	0.21
ispH	26301	0.03	4-hydroxy-3-methylbut-2-enyl diphosphate reductase%2C 4Fe-4S protein	SENSE	27.876	311	28.273	11	19	ECK0030,JW0027,lytB,yaaE	ctgttggccaacccgCgtggtttttgtgccg	AAGTGCTGGAAATCGATCCGGCACTGGAGGCGTAACATGCAGATCCTGTTG	G	0.01	0.03	0.1	0.44	0.42
ispH	26562	0.3	4-hydroxy-3-methylbut-2-enyl diphosphate reductase%2C 4Fe-4S protein	SENSE	27.876	467	58.375	8	17	ECK0030,JW0027,lytB,yaaE	gtgtttgatgccaccTgtccgctggtgacca	GTTTCTCAGGCGGTACGTAACGAAGCAAAAAGTCGCGATTTGACGGTGTTT	G	0.01	0.08	0.43	0.32	0.16
ispH	26699	0.44	4-hydroxy-3-methylbut-2-enyl diphosphate reductase%2C 4Fe-4S protein	SENSE	27.876	246	49.2	5	14	ECK0030,JW0027,lytB,yaaE	cccggaagggggaatGtatctggtcgaatcg	CGCCGGGCACCCGGAAGTGGAAGGGACAATGGGCCAGTACAGTAACCCGGA	T	0.01	0.08	0.28	0.38	0.25
ispH	27117	0.88	4-hydroxy-3-methylbut-2-enyl diphosphate reductase%2C 4Fe-4S protein	SENSE	27.876	319	39.875	8	20	ECK0030,JW0027,lytB,yaaE	cagaatgtggtggcaCgtttgcagcagctgg	TGCGTCGGCGTGACTGCGGGCGCATCGGCTCCGGATATTCTGGTGCAGAAT	G	0.05	0	0.04	0.43	0.48
ispH	27197	0.97	4-hydroxy-3-methylbut-2-enyl diphosphate reductase%2C 4Fe-4S protein	SENSE	27.876	359	51.286	7	17	ECK0030,JW0027,lytB,yaaE	cgaagtgccgaaagaGctgcgtgtcgatatt	TGGTGAAGCCATTCCGCTGGAAGGCCGTGAAGAAAACATTGTTTTCGAAGT	C	0.11	0.12	0.18	0.22	0.38
dapB	28321	-53	dihydrodipicolinate reductase	SENSE	8.505	350	116.667	3	12	Intergenic	gctggcggcgtagcgAtgcgctggttactct	TATCCCTCCCTGTTTATCATTAATTTCTAATTATCAGCGTTTTTGGCTGGC	T	0.03	0.08	0.34	0.4	0.15
dapB	28322	-52	dihydrodipicolinate reductase	SENSE	8.505	1146	382	3	8	Intergenic	ctggcggcgtagcgaTgcgctggttactctg	ATCCCTCCCTGTTTATCATTAATTTCTAATTATCAGCGTTTTTGGCTGGCG	G	0.01	0.05	0.12	0.27	0.56
caiD	36194	-32	carnitinyl-CoA dehydratase	SENSE	0.263	1051	1051	0	1	Intergenic	ttgcagggatgttgtCgtccctgaaaaagca	CTACCCTGCCAGCTAATAATCACACTCTAAAACAATATGCATTTTTTGCAG	G	0.08	0.05	0.22	0.15	0.5
caiA	39704	0.6	crotonobetaine reductase subunit II%2C FAD-binding	SENSE	5.057	325	325	1	6	ECK0040,JW0038,yaaO	tcggtcgggaaggtaAcggctttaaccgcgt	GTGAAATCACCTTTGACGACGTGGAACTGGACGAGAAAGACATGTTCGGTC	C	0.03	0.02	0.1	0.4	0.46
caiA	39705	0.6	crotonobetaine reductase subunit II%2C FAD-binding	SENSE	5.057	439	439	1	6	ECK0040,JW0038,yaaO	ttcggtcgggaaggtAacggctttaaccgcg	TGTGAAATCACCTTTGACGACGTGGAACTGGACGAGAAAGACATGTTCGGT	A	0.02	0.04	0.36	0.43	0.15
folA	49897	0.15	dihydrofolate reductase	SENSE	21.458	235	78.333	3	6	ECK0049,JW0047,tmrA	gccgtggaacctgccTgccgatctcgcctgg	TGCGGCGTTAGCGGTAGATCGCGTTATCGGCATGGAAAACGCCATGCCGTG	G	0.05	0.01	0.15	0.39	0.41
apaH	50615	0.72	diadenosine tetraphosphatase	ANTI	18.319	284	284	0	1	cfcB,ECK0050,JW0048	ttcagtggggcagggGcctcttccggcgatt	ATGCTGTATTCTTCAGCGACAGGGCCAGGAATCGCAAACCACGGTTTCAGT	C	0.49	0.06	0.21	0.09	0.15
apaH	51104	0.14	diadenosine tetraphosphatase	SENSE	18.319	265	44.167	6	17	cfcB,ECK0050,JW0048	cgggcgatctggtcgCgcgcgggccgggttc	TGCATAAAGTAGAATTTACCCCTGGGAAAGATACCCTCTGGCTGACGGGCG	G	0.01	0.04	0.16	0.17	0.62
apaH	51174	0.06	diadenosine tetraphosphatase	SENSE	18.319	354	50.571	7	17	cfcB,ECK0050,JW0048	tgttacgatgaactgAtcgcattgctgcata	CATTAAAAGAATATGGCGACATACCTTATTGGCGACGTTCATGGTTGTTAC	T	0.03	0.06	0.26	0.35	0.3
apaG	51407	0.53	protein associated with Co2+ and Mg2+ efflux	SENSE	65.51	201	25.125	8	19	corD,ECK0051,JW0049,temP	tccagggcgaaggagTggttggcgtccagcc	GGCGTTACTGGCTGATCACCAATGGCAATGGCCGTGAAACCGAAGTCCAGG	G	0.02	0.05	0.16	0.41	0.35
apaG	51586	0.05	protein associated with Co2+ and Mg2+ efflux	SENSE	65.51	278	30.889	9	19	corD,ECK0051,JW0049,temP	caattcgccccgagtGtgtattcaggttcaa	ACTATCTGGCGGAGAACGCGCCTTTGCAGGAGAGTTAACGATGATCAATTC	T	0.25	0.1	0.21	0.31	0.13
rsmA	51856	0.7	16S rRNA m(6)A1518%2C m(6)A1519 dimethyltransferase%2C SAM-dependent	SENSE	25.792	429	53.625	8	15	ECK0052,JW0050,ksgA	tggattccgccgtcgTgcgcctggttcctca	CGGTACTGGAAGTACCGCCGTCAGCCTTTACACCACCACCCAAAGTGGATT	G	0.03	0.09	0.39	0.25	0.24
rsmA	51889	0.66	16S rRNA m(6)A1518%2C m(6)A1519 dimethyltransferase%2C SAM-dependent	SENSE	25.792	238	29.75	8	16	ECK0052,JW0050,ksgA	taccgccgtcagcctTtacaccaccacccaa	GCGTCATGGCGCAATACTATTGCAATGTGATCCCGGTACTGGAAGTACCGC	T	0.04	0.03	0.19	0.56	0.18
rsmA	52105	0.4	16S rRNA m(6)A1518%2C m(6)A1519 dimethyltransferase%2C SAM-dependent	SENSE	25.792	256	42.667	6	13	ECK0052,JW0050,ksgA	tgggtcagccgctgcGtgttttcggcaacct	AGCAGGATGCGATGACCTTTAACTTTGGTGAACTGGCCGAGAAAATGGGTC	T	0.02	0.05	0.64	0.16	0.13
rsmA	52343	0.11	16S rRNA m(6)A1518%2C m(6)A1519 dimethyltransferase%2C SAM-dependent	SENSE	25.792	325	36.111	9	16	ECK0052,JW0050,ksgA	gtgatcgacagtattGtgtctgccattaacc	TTAGCCCGTAAACGCTTCGGGCAAAACTTTCTCAACGATCAGTTCGTGATC	T	0.03	0.12	0.5	0.2	0.14
pdxA	52548	0.88	4-hydroxy-L-threonine phosphate dehydrogenase%2C NAD-dependent	SENSE	27.809	351	50.143	7	20	ECK0053,JW0051	cgctgggcctgccctTtattcgcacatcagt	TTCCCGTGCTAAAATACCAGGGCTTCGGGCGCGGTGTGAACATTACGCTGG	T	0.02	0.08	0.28	0.25	0.38
pdxA	52554	0.87	4-hydroxy-L-threonine phosphate dehydrogenase%2C NAD-dependent	SENSE	27.809	555	79.286	7	19	ECK0053,JW0051	acattacgctgggccTgccctttattcgcac	AGGGTCTTCCCGTGCTAAAATACCAGGGCTTCGGGCGCGGTGTGAACATTA	G	0.15	0.02	0.07	0.21	0.56
pdxA	52573	0.85	4-hydroxy-L-threonine phosphate dehydrogenase%2C NAD-dependent	SENSE	27.809	359	51.286	7	19	ECK0053,JW0051	ggcttcgggcgcggtGtgaacattacgctgg	CTGGCGATGTACCACGATCAGGGTCTTCCCGTGCTAAAATACCAGGGCTTC	T	0.52	0.04	0.1	0.25	0.09
pdxA	52717	0.71	4-hydroxy-L-threonine phosphate dehydrogenase%2C NAD-dependent	SENSE	27.809	266	53.2	5	10	ECK0053,JW0051	gtgctcaatgagctgCgggcgcaggggatga	GAAGGCGGTCATATGGGTACGGAAGAGATAGACACCATTATTCCGGTGCTC	G	0.03	0.11	0.22	0.32	0.33
pdxA	53168	0.25	4-hydroxy-L-threonine phosphate dehydrogenase%2C NAD-dependent	SENSE	27.809	272	24.727	11	23	ECK0053,JW0051	cgcgctacgtgcaccTgtcactgcggggcag	CCCTGCACAACCGCAAACTGCGGGCACATTAACGCTACTTCCTGTCGCGCT	G	0.03	0.06	0.22	0.34	0.35
pdxA	53248	0.17	4-hydroxy-L-threonine phosphate dehydrogenase%2C NAD-dependent	SENSE	27.809	282	20.143	14	26	ECK0053,JW0051	ttgccgctcaccctcCgcccttattccccca	TGTGCCGATGCCACTCTCCTTACCAACCGGGCAGCGATGCTCGGTTTGCCG	G	0.02	0.01	0.03	0.18	0.76
pdxA	53249	0.17	4-hydroxy-L-threonine phosphate dehydrogenase%2C NAD-dependent	SENSE	27.809	334	23.857	14	26	ECK0053,JW0051	tttgccgctcaccctCcgcccttattccccc	TTGTGCCGATGCCACTCTCCTTACCAACCGGGCAGCGATGCTCGGTTTGCC	C	0.07	0.04	0.13	0.37	0.4
pdxA	53250	0.17	4-hydroxy-L-threonine phosphate dehydrogenase%2C NAD-dependent	SENSE	27.809	236	16.857	14	27	ECK0053,JW0051	gtttgccgctcacccTccgcccttattcccc	TTTGTGCCGATGCCACTCTCCTTACCAACCGGGCAGCGATGCTCGGTTTGC	C	0.07	0.03	0.26	0.36	0.29
pdxA	53356	0.06	4-hydroxy-L-threonine phosphate dehydrogenase%2C NAD-dependent	SENSE	27.809	426	32.769	13	21	ECK0053,JW0051	gggattggcccggacTtagttgtccagcttg	ATGGTTAAAACCCAACGTGTTGTGATCACTCCCGGCGAGCCCGCCGGGATT	T	0.04	0.02	0.16	0.12	0.66
surA	53518	0.92	peptidyl-prolyl cis-trans isomerase (PPIase)	SENSE	35.521	217	24.111	9	18	ECK0054,JW0052	cgctgcgcagaaagaTcgtgcataccgcatg	GCATTTAATCGAACTGCTGGATACCCGTAATGTCGATAAAACCGACGCTGC	C	0.01	0.06	0.16	0.23	0.54
surA	53552	0.89	peptidyl-prolyl cis-trans isomerase (PPIase)	SENSE	35.521	234	23.4	10	23	ECK0054,JW0052	aactgctggatacccGtaatgtcgataaaac	AAATGAGTGCACCGGTTCACTCTTCATTCGGCTGGCATTTAATCGAACTGC	T	0.03	0.08	0.21	0.5	0.17
surA	53628	0.84	peptidyl-prolyl cis-trans isomerase (PPIase)	SENSE	35.521	778	70.727	11	20	ECK0054,JW0052	cgtgacgccctgactCgcctgaacaaaggtc	GGCGATCTCGGCTGGGCTACACCAGATATTTTCGATCCGGCCTTCCGTGAC	G	0.02	0.06	0.31	0.35	0.26
surA	53676	0.8	peptidyl-prolyl cis-trans isomerase (PPIase)	SENSE	35.521	285	25.909	11	24	ECK0054,JW0052	ggcggcgatctcggcTgggctacaccagata	GCCGCAGCGAAAGAGTTCTCTCAGGATCCAGGCTCTGCTAACCAGGGCGGC	G	0.01	0.01	0.12	0.56	0.29
surA	53848	0.66	peptidyl-prolyl cis-trans isomerase (PPIase)	SENSE	35.521	261	23.727	11	23	ECK0054,JW0052	ctcggtgaccgaagtTcatgctcgccatatt	CCATATTCTGAAAGTTAACGACCTGCGCGGCGAAAGCAAAAATATCTCGGT	C	0.14	0.1	0.3	0.27	0.19
surA	53925	0.6	peptidyl-prolyl cis-trans isomerase (PPIase)	SENSE	35.521	207	18.818	11	23	ECK0054,JW0052	attgttggcccgattCgttccggcgttggct	CCCGGGATCTTCGCCCAGGCATTAAGCACCGCGAAGAAAGGCGACATTGTT	G	0.05	0.14	0.18	0.16	0.46
surA	53926	0.6	peptidyl-prolyl cis-trans isomerase (PPIase)	SENSE	35.521	263	23.909	11	23	ECK0054,JW0052	cattgttggcccgatTcgttccggcgttggc	GCCCGGGATCTTCGCCCAGGCATTAAGCACCGCGAAGAAAGGCGACATTGT	C	0.26	0.1	0.14	0.25	0.25
surA	54265	0.34	peptidyl-prolyl cis-trans isomerase (PPIase)	SENSE	35.521	321	26.75	12	24	ECK0054,JW0052	gcgtaacaacgaggtGcgtcgtcgcatcacc	CACCTATCGTAACCAGATCCGCAAAGAGATGATTATCTCTGAAGTGCGTAA	C	0.06	0.04	0.27	0.32	0.3
surA	54340	0.28	peptidyl-prolyl cis-trans isomerase (PPIase)	SENSE	35.521	328	23.429	14	27	ECK0054,JW0052	ccgtctggcttacgaTggactgaactacaac	TAACATCGCGAAACAGAACAACATGACGCTGGATCAGATGCGCAGCCGTCT	G	0.03	0.07	0.33	0.41	0.16
surA	54564	0.11	peptidyl-prolyl cis-trans isomerase (PPIase)	SENSE	35.521	774	51.6	15	33	ECK0054,JW0052	gttgatggattaatgCagtcggtaaaactga	AAAGTCGCAGCCGTCGTCAATAACGGCGTCGTGCTGGAAAGCGACGTTGAT	A	0.07	0.03	0.17	0.24	0.48
surA	54565	0.11	peptidyl-prolyl cis-trans isomerase (PPIase)	SENSE	35.521	951	63.4	15	35	ECK0054,JW0052	cgttgatggattaatGcagtcggtaaaactg	TAAAGTCGCAGCCGTCGTCAATAACGGCGTCGTGCTGGAAAGCGACGTTGA	C	0.09	0.11	0.24	0.34	0.22
surA	54567	0.1	peptidyl-prolyl cis-trans isomerase (PPIase)	SENSE	35.521	285	19	15	42	ECK0054,JW0052	gacgttgatggattaAtgcagtcggtaaaac	GATAAAGTCGCAGCCGTCGTCAATAACGGCGTCGTGCTGGAAAGCGACGTT	T	0.1	0.2	0.39	0.12	0.19
surA	54594	0.08	peptidyl-prolyl cis-trans isomerase (PPIase)	SENSE	35.521	233	15.533	15	41	ECK0054,JW0052	gtcaataacggcgtcGtgctggaaagcgacg	ACCAGTTTCGCTGCCCCCCAGGTAGTCGATAAAGTCGCAGCCGTCGTCAAT	T	0.05	0.05	0.45	0.14	0.31
surA	54665	0.03	peptidyl-prolyl cis-trans isomerase (PPIase)	SENSE	35.521	610	43.571	14	35	ECK0054,JW0052	ttctcggtatcgccaTgatcgcgaataccag	CGGTTAATTGAAATGGAAAAAGTATGAAGAACTGGAAAACGCTGCTTCTCG	G	0.01	0.01	0.1	0.14	0.73
surA	54666	0.03	peptidyl-prolyl cis-trans isomerase (PPIase)	SENSE	35.521	661	47.214	14	30	ECK0054,JW0052	cttctcggtatcgccAtgatcgcgaatacca	GCGGTTAATTGAAATGGAAAAAGTATGAAGAACTGGAAAACGCTGCTTCTC	T	0.01	0.06	0.16	0.56	0.2
lptD	54739	16	LPS assembly OM complex LptDE%2C beta-barrel component	SENSE	28.793	229	16.357	14	30	Intergenic	tttgttgatttaccaCgtaatccgcagtgcg	GAGATGCTGCGTTCGAACATTCTGCCGTATCAAAACACTTTGTGATTTGTT	G	0.04	0.03	0.1	0.41	0.42
lptD	54794	0.98	LPS assembly OM complex LptDE%2C beta-barrel component	SENSE	28.793	395	35.909	11	22	ECK0055,imp,JW0053,ostA,yabG	gggtacgcaagagatGctgcgttcgaacatt	CGGCTTTAACATCGAACTTCGCGGCCTGAGCTCCAACTACGGTCTGGGTAC	C	0.06	0.03	0.25	0.35	0.32
lptD	54955	0.92	LPS assembly OM complex LptDE%2C beta-barrel component	SENSE	28.793	302	17.765	17	30	ECK0055,imp,JW0053,ostA,yabG	gactctatgttaggtGtgcaatacagctcct	ATTGTTGGGGCCTACTACTACGACACCAATGCTAACAAGCAAGCCGACTCT	T	0.1	0.08	0.57	0.15	0.11
lptD	55049	0.88	LPS assembly OM complex LptDE%2C beta-barrel component	SENSE	28.793	210	12.353	17	29	ECK0055,imp,JW0053,ostA,yabG	ttcgcaggtaggtgcTgtcgccagctggcca	GCTGCCTAAGTACTATTCCACTGCTGAGCAATATAAGAATGGTATTTCGCA	G	0.02	0.01	0.04	0.39	0.54
lptD	55050	0.87	LPS assembly OM complex LptDE%2C beta-barrel component	SENSE	28.793	331	19.471	17	28	ECK0055,imp,JW0053,ostA,yabG	tttcgcaggtaggtgCtgtcgccagctggcc	CGCTGCCTAAGTACTATTCCACTGCTGAGCAATATAAGAATGGTATTTCGC	T	0.02	0.01	0.4	0.3	0.27
lptD	55051	0.87	LPS assembly OM complex LptDE%2C beta-barrel component	SENSE	28.793	781	45.941	17	25	ECK0055,imp,JW0053,ostA,yabG	atttcgcaggtaggtGctgtcgccagctggc	ACGCTGCCTAAGTACTATTCCACTGCTGAGCAATATAAGAATGGTATTTCG	C	0.03	0.22	0.27	0.18	0.3
lptD	55244	0.79	LPS assembly OM complex LptDE%2C beta-barrel component	SENSE	28.793	202	13.467	15	25	ECK0055,imp,JW0053,ostA,yabG	cgagcgttggggattGcgtggcgggattcag	AACGGGTTCACTGGTGTGGGCAGGCGATACTTACTGGCGTATCTCCGAGCG	C	0.04	0.22	0.33	0.28	0.12
lptD	55289	0.77	LPS assembly OM complex LptDE%2C beta-barrel component	SENSE	28.793	251	20.917	12	23	ECK0055,imp,JW0053,ostA,yabG	aacgggttcactggtGtgggcaggcgatact	GTCTCGCACTGGCGATGACAACATAACATGGGAGAATGACGACAAAACGGG	T	0.04	0.2	0.3	0.31	0.16
lptD	55632	0.63	LPS assembly OM complex LptDE%2C beta-barrel component	SENSE	28.793	287	26.091	11	20	ECK0055,imp,JW0053,ostA,yabG	acggcaaaatggtctTtgaacgcgatatgga	AGCTGGACGAATCCGTTAACCGCGTAATGCCGCAATTCAAAGTTGACGGCA	T	0.02	0.08	0.18	0.43	0.29
lptD	56137	0.41	LPS assembly OM complex LptDE%2C beta-barrel component	SENSE	28.793	211	15.071	14	26	ECK0055,imp,JW0053,ostA,yabG	gtcatggatcaggtgTggcgtttcaacgtcg	GATGACAGTTCACGTCGTTGGTTATTCTACTGGAACCACTCCGGGGTCATG	G	0.07	0.01	0.02	0.12	0.78
lptD	56138	0.41	LPS assembly OM complex LptDE%2C beta-barrel component	SENSE	28.793	390	27.857	14	25	ECK0055,imp,JW0053,ostA,yabG	ggtcatggatcaggtGtggcgtttcaacgtc	CGATGACAGTTCACGTCGTTGGTTATTCTACTGGAACCACTCCGGGGTCAT	T	0.03	0.01	0.11	0.32	0.53
lptD	56422	0.29	LPS assembly OM complex LptDE%2C beta-barrel component	SENSE	28.793	334	30.364	11	23	ECK0055,imp,JW0053,ostA,yabG	cgctctggtttcttgAtcccgaacgccaagt	ATCTTTTATAGCCCCTATTTGCAGTTGCCGGTGGGTGACAAACGTCGCTCT	T	0.02	0.08	0.23	0.3	0.37
lptD	56510	0.25	LPS assembly OM complex LptDE%2C beta-barrel component	SENSE	28.793	290	26.364	11	24	ECK0055,imp,JW0053,ostA,yabG	tgcggagatctggaaCgcccgctttaaggtg	GAGCGTGGTAGGTAGCGAAATTATTCATGACCGCGAAGAACAAGTTGCGGA	G	0	0.01	0.07	0.3	0.62
lptD	56672	0.19	LPS assembly OM complex LptDE%2C beta-barrel component	SENSE	28.793	278	21.385	13	20	ECK0055,imp,JW0053,ostA,yabG	gatggtgggtcgccaGggtcgcggtaaagcg	GAATCTGAACACCAAAGATACCAACGTCTGGGAAGGTGATTACCAGATGGT	G	0.08	0.12	0.22	0.27	0.31
lptD	56997	0.05	LPS assembly OM complex LptDE%2C beta-barrel component	SENSE	28.793	552	39.429	14	24	ECK0055,imp,JW0053,ostA,yabG	tgggcgtgccaagctAtgaccgtcctctggt	ATAGTCAACAGGGACTGGCAGCCGACCTCGCCTCACAGTGCATGTTGGGCG	T	0.02	0.09	0.28	0.43	0.18
lptD	57059	0.02	LPS assembly OM complex LptDE%2C beta-barrel component	SENSE	28.793	330	20.625	16	26	ECK0055,imp,JW0053,ostA,yabG	gattgccaccgccctTtatagtcaacaggga	AAATCAACGTATGAAAAAACGTATCCCCACTCTCCTGGCCACCATGATTGC	T	0.03	0.07	0.31	0.51	0.08
djlA	57344	-20	DnaJ-like protein%2C membrane anchored	SENSE	11.988	446	148.667	3	12	Intergenic	tagccctgatatccgTgtgtcgatttgggga	GACCGCAGCCGGAAAACGGTAAAAGCACCTTTATATTGTGGGAGATAGCCC	G	0.06	0.05	0.2	0.2	0.5
djlA	57345	-19	DnaJ-like protein%2C membrane anchored	SENSE	11.988	293	97.667	3	12	Intergenic	agccctgatatccgtGtgtcgatttggggaa	ACCGCAGCCGGAAAACGGTAAAAGCACCTTTATATTGTGGGAGATAGCCCT	T	0.03	0.21	0.42	0.21	0.13
djlA	57346	-18	DnaJ-like protein%2C membrane anchored	SENSE	11.988	229	76.333	3	13	Intergenic	gccctgatatccgtgTgtcgatttggggaat	CCGCAGCCGGAAAACGGTAAAAGCACCTTTATATTGTGGGAGATAGCCCTG	G	0	0.04	0.28	0.4	0.28
djlA	57723	0.44	DnaJ-like protein%2C membrane anchored	SENSE	11.988	204	51	4	9	ECK0056,JW0054,yabH	gcgccagtttcgcagTgtctgctttggtcgt	GTTCCGGGTGGGAAAATCAGACAATTACCCGCTGCGCGAAAAGATGCGCCA	G	0.01	0.05	0.31	0.29	0.33
djlA	58600	421	DnaJ-like protein%2C membrane anchored	SENSE	11.988	222	74	3	8	Intergenic	cgcttgtgggagacgTtacgccatctgttct	ATGGTGAGCGGGGACAAGATGGACGTGAAGATGAATATCTTTCAACGCTTG	T	0.02	0.09	0.28	0.44	0.18
djlA	58628	449	DnaJ-like protein%2C membrane anchored	ANTI	11.988	272	68	4	6	Intergenic	ttataagcctcagtcTgtttatctgaccaga	GCGTTGATGTTGCCAGTCTGGTTATTCACGAAATTGAACAGAAGTTTATAA	G	0.32	0.03	0.05	0.16	0.45
rluA	59062	625	dual specificity 23S rRNA pseudouridine(746)%2C tRNA pseudouridine(32) synthase%2C SAM-dependent	ANTI	19.015	214	30.571	7	14	Intergenic	ctgggcgtgctacccCggacggtgctacccc	GGTAGCAATGATATCCTTTATGAGAGACCTGGGTGGAATGCTAACCTGGGC	G	0.04	0.05	0.42	0.25	0.23
rluA	60235	0.17	dual specificity 23S rRNA pseudouridine(746)%2C tRNA pseudouridine(32) synthase%2C SAM-dependent	SENSE	19.015	312	78	4	9	ECK0059,JW0057,yabO	ttgtcagtgccgggtCgtctggaagagcaca	TATCAGGATGACCATATTATGGTGGTCAACAAGCCGAGCGGTTTGTTGTCA	G	0.08	0.09	0.21	0.22	0.4
rapA	60507	0.95	NA	SENSE	9.238	226	56.5	4	6	ECK0060,hepA,JW0058,yabA	tctgccgagctgtctCgtctggaagctctgc	CGTGCATTGATTGATGCAGCGCGTAACGAAGCCGACGAAAAACTGTCTGCC	G	0.01	0.02	0.07	0.35	0.55
rapA	62975	0.1	NA	SENSE	9.238	387	96.75	4	8	ECK0060,hepA,JW0058,yabA	agtccggcgtagcccTgcgtgaagttttcct	AAAATGGCTTGCTGACCTATATCGGTACTCGCCTGGATACTGAAGAGTCCG	G	0.02	0.01	0.11	0.55	0.32
rapA	63293	-29	NA	SENSE	9.238	277	34.625	8	56	Intergenic	cgggtggttattgccTgcaattaaagatata	CCATTCCTGGACCTGAATAACACCACTACCTCATAAGCACGGTAGCGGGTG	G	0.03	0.04	0.13	0.26	0.54
rapA	63297	-33	NA	SENSE	9.238	816	102	8	54	Intergenic	gtagcgggtggttatTgcctgcaattaaaga	CTTTCCATTCCTGGACCTGAATAACACCACTACCTCATAAGCACGGTAGCG	G	0.03	0.01	0.07	0.29	0.61
rapA	63298	-34	NA	SENSE	9.238	3403	425.375	8	41	Intergenic	ggtagcgggtggttaTtgcctgcaattaaag	CCTTTCCATTCCTGGACCTGAATAACACCACTACCTCATAAGCACGGTAGC	T	0.05	0.05	0.28	0.32	0.31
rapA	63299	-35	NA	SENSE	9.238	2051	256.375	8	47	Intergenic	cggtagcgggtggttAttgcctgcaattaaa	CCCTTTCCATTCCTGGACCTGAATAACACCACTACCTCATAAGCACGGTAG	T	0.04	0.12	0.42	0.2	0.22
rapA	63300	-36	NA	SENSE	9.238	368	46	8	56	Intergenic	acggtagcgggtggtTattgcctgcaattaa	GCCCTTTCCATTCCTGGACCTGAATAACACCACTACCTCATAAGCACGGTA	A	0.13	0.29	0.26	0.12	0.2
rapA	63301	-37	NA	SENSE	9.238	867	108.375	8	53	Intergenic	cacggtagcgggtggTtattgcctgcaatta	CGCCCTTTCCATTCCTGGACCTGAATAACACCACTACCTCATAAGCACGGT	T	0.35	0.15	0.16	0.3	0.05
rapA	63305	-41	NA	SENSE	9.238	922	115.25	8	53	Intergenic	taagcacggtagcggGtggttattgcctgca	ATAGCGCCCTTTCCATTCCTGGACCTGAATAACACCACTACCTCATAAGCA	T	0.8	0.1	0.06	0.02	0.01
polB	65393	0.16	DNA polymerase II	SENSE	17.547	406	31.231	13	32	dinA,ECK0061,JW0059	tgggtcgagggtgatAtgcacaatggcacta	CCGCCAGAACGCTATCTGATGGAGCGGTTTATCACCTCACCGGTGTGGGTC	T	0.03	0.04	0.41	0.31	0.21
polB	65397	0.16	DNA polymerase II	SENSE	17.547	314	24.154	13	33	dinA,ECK0061,JW0059	ggtgtgggtcgagggTgatatgcacaatggc	GCGTCCGCCAGAACGCTATCTGATGGAGCGGTTTATCACCTCACCGGTGTG	G	0.04	0.07	0.29	0.44	0.16
polB	65425	0.15	DNA polymerase II	SENSE	17.547	401	30.846	13	33	dinA,ECK0061,JW0059	atctgatggagcggtTtatcacctcaccggt	GTGGCGTTACCGTCTACGAGGCCGATGTGCGTCCGCCAGAACGCTATCTGA	T	0.1	0.17	0.34	0.24	0.14
polB	65456	0.14	DNA polymerase II	SENSE	17.547	471	29.438	16	37	dinA,ECK0061,JW0059	tacgaggccgatgtgCgtccgccagaacgct	TTGATGAATTACGAAAAGCGCCTGCGTGAAGGTGGCGTTACCGTCTACGAG	G	0.05	0.02	0.07	0.15	0.71
polB	65457	0.14	DNA polymerase II	SENSE	17.547	326	20.375	16	37	dinA,ECK0061,JW0059	ctacgaggccgatgtGcgtccgccagaacgc	ATTGATGAATTACGAAAAGCGCCTGCGTGAAGGTGGCGTTACCGTCTACGA	C	0.05	0.03	0.18	0.32	0.41
polB	65459	0.14	DNA polymerase II	SENSE	17.547	829	51.812	16	35	dinA,ECK0061,JW0059	gtctacgaggccgatGtgcgtccgccagaac	CAATTGATGAATTACGAAAAGCGCCTGCGTGAAGGTGGCGTTACCGTCTAC	T	0.05	0.13	0.44	0.29	0.09
polB	65471	0.13	DNA polymerase II	SENSE	17.547	212	13.25	16	39	dinA,ECK0061,JW0059	ggtggcgttaccgtcTacgaggccgatgtgc	CGCGCCCATCGCCAATTGATGAATTACGAAAAGCGCCTGCGTGAAGGTGGC	A	0.01	0.11	0.27	0.35	0.26
polB	65529	0.11	DNA polymerase II	SENSE	17.547	310	17.222	18	45	dinA,ECK0061,JW0059	tggcctttactgtcgCgcccatcgccaattg	CCTGACACCGCTGGCGTTAAAGGATTTTCACCGCCAGCCGGTGTATGGCCT	G	0.05	0.05	0.42	0.19	0.3
polB	65593	0.08	DNA polymerase II	SENSE	17.547	283	15.722	18	44	dinA,ECK0061,JW0059	agggtgaacaaggctTtcgcctgacaccgct	CGTTTATTCCCGCCGATCAGGTTCCCCGCGCTCAGCATATTTTGCAGGGTG	T	0.03	0.12	0.31	0.12	0.42
polB	65603	0.08	DNA polymerase II	SENSE	17.547	277	13.19	21	46	dinA,ECK0061,JW0059	catattttgcagggtGaacaaggctttcgcc	GAGTCCGTGGCGTTTATTCCCGCCGATCAGGTTCCCCGCGCTCAGCATATT	A	0.32	0.11	0.22	0.35	0
polB	65625	0.07	DNA polymerase II	SENSE	17.547	901	50.056	18	42	dinA,ECK0061,JW0059	cgatcaggttccccgCgctcagcatattttg	GCAGGTTACGCTTGCACCGCAAGAGTCCGTGGCGTTTATTCCCGCCGATCA	G	0.05	0.01	0.05	0.17	0.73
polB	65626	0.07	DNA polymerase II	SENSE	17.547	343	18.053	19	45	dinA,ECK0061,JW0059	ccgatcaggttccccGcgctcagcatatttt	TGCAGGTTACGCTTGCACCGCAAGAGTCCGTGGCGTTTATTCCCGCCGATC	C	0.04	0.03	0.14	0.25	0.54
polB	65673	0.05	DNA polymerase II	SENSE	17.547	857	53.562	16	40	dinA,ECK0061,JW0059	gttgcaggttacgctTgcaccgcaagagtcc	GCAAGGGACAGAAGTCTCCTTCTGGCTGGCGACGGACAACGGGCCGTTGCA	G	0.06	0.04	0.22	0.26	0.42
polB	65674	0.05	DNA polymerase II	SENSE	17.547	628	39.25	16	41	dinA,ECK0061,JW0059	cgttgcaggttacgcTtgcaccgcaagagtc	CGCAAGGGACAGAAGTCTCCTTCTGGCTGGCGACGGACAACGGGCCGTTGC	T	0.05	0.16	0.31	0.18	0.3
polB	65694	0.04	DNA polymerase II	SENSE	17.547	255	14.167	18	48	dinA,ECK0061,JW0059	gctggcgacggacaaCgggccgttgcaggtt	CCGACACTGGCGGGACACCCCGCAAGGGACAGAAGTCTCCTTCTGGCTGGC	G	0.02	0.02	0.07	0.45	0.44
polB	65764	0.01	DNA polymerase II	SENSE	17.547	267	20.538	13	41	dinA,ECK0061,JW0059	tggcgcaggcaggttTtatcttaacccgaca	AAACCAGGCTATACTCAAGCCTGGTTTTTTGATGGATTTTCAGCGTGGCGC	T	0	0.12	0.22	0.39	0.26
polB	65765	0.01	DNA polymerase II	SENSE	17.547	223	17.154	13	41	dinA,ECK0061,JW0059	gtggcgcaggcaggtTttatcttaacccgac	GAAACCAGGCTATACTCAAGCCTGGTTTTTTGATGGATTTTCAGCGTGGCG	T	0.06	0.13	0.35	0.19	0.27
polB	65786	-6	DNA polymerase II	SENSE	17.547	307	34.111	9	29	Intergenic	gttttttgatggattTtcagcgtggcgcagg	TAAAACCACAGCCAATCAAACGAAACCAGGCTATACTCAAGCCTGGTTTTT	T	0.11	0.05	0.14	0.29	0.4
polB	65787	-7	DNA polymerase II	SENSE	17.547	322	35.778	9	29	Intergenic	ggttttttgatggatTttcagcgtggcgcag	ATAAAACCACAGCCAATCAAACGAAACCAGGCTATACTCAAGCCTGGTTTT	T	0.01	0.01	0.22	0.32	0.44
polB	65802	-22	DNA polymerase II	SENSE	17.547	255	36.429	7	25	Intergenic	gctatactcaagcctGgttttttgatggatt	GGCAGTAATGACTGTATAAAACCACAGCCAATCAAACGAAACCAGGCTATA	G	0.02	0.04	0.28	0.49	0.18
polB	65810	-30	DNA polymerase II	SENSE	17.547	235	39.167	6	24	Intergenic	gaaaccaggctatacTcaagcctggtttttt	ATATTACGGGCAGTAATGACTGTATAAAACCACAGCCAATCAAACGAAACC	C	0.06	0.05	0.35	0.31	0.23
araD	65838	17	L-ribulose-5-phosphate 4-epimerase	SENSE	0.01	202	202	0	22	Intergenic	gactgtataaaaccaCagccaatcaaacgaa	ACTATCTGCGTAAGCATGGCGCGAAGGCATATTACGGGCAGTAATGACTGT	A	0.02	0.03	0.15	0.5	0.3
araB	70206	-158	L-ribulokinase	ANTI	0.015	219	31.286	7	17	Intergenic	ttttctgccgtgattAtagacacttttgtta	TATGGCATAGCAAAGTGTGACGCCGTGCAAATAATCAATGTGGACTTTTCT	T	0.31	0.11	0.38	0.08	0.12
araC	70250	-137	DNA-binding transcriptional dual regulator	SENSE	26.562	232	33.143	7	16	Intergenic	tggctttggtcccgcTttgttacagaatgct	CTTTTCTGCCGTGATTATAGACACTTTTGTTACGCGTTTTTGTCATGGCTT	T	0.02	0.1	0.72	0.08	0.08
araC	70251	-136	DNA-binding transcriptional dual regulator	SENSE	26.562	287	41	7	16	Intergenic	ggctttggtcccgctTtgttacagaatgctt	TTTTCTGCCGTGATTATAGACACTTTTGTTACGCGTTTTTGTCATGGCTTT	T	0.04	0.03	0.3	0.56	0.07
araC	70422	0.04	DNA-binding transcriptional dual regulator	SENSE	26.562	238	34	7	17	ECK0065,JW0063	tcccctgctgccgggAtactcgtttaacgcc	TCTGAATGGTGGGAGTATGAAAAGTATGGCTGAAGCGCAAAATGATCCCCT	T	0.04	0.12	0.21	0.36	0.27
araC	70460	0.08	DNA-binding transcriptional dual regulator	SENSE	26.562	220	36.667	6	16	ECK0065,JW0063	tggcgggtttaacgcCgattgaggccaacgg	AAAATGATCCCCTGCTGCCGGGATACTCGTTTAACGCCCATCTGGTGGCGG	G	0.01	0.03	0.07	0.14	0.76
araC	70685	0.34	DNA-binding transcriptional dual regulator	SENSE	26.562	202	18.364	11	25	ECK0065,JW0063	gggtttactttcgtcCgcgcgcctactggca	ATCACTACGGTCGTCATCCGGAGGCTCGCGAATGGTATCACCAGTGGGTTT	G	0.02	0.03	0.24	0.33	0.37
araC	70735	0.4	DNA-binding transcriptional dual regulator	SENSE	26.562	217	21.7	10	21	ECK0065,JW0063	tcaatatttgccaatAcgggtttctttcgcc	TACTTTCGTCCGCGCGCCTACTGGCATGAATGGCTTAACTGGCCGTCAATA	C	0.37	0.01	0.29	0.18	0.14
araC	70745	0.41	DNA-binding transcriptional dual regulator	SENSE	26.562	508	50.8	10	20	ECK0065,JW0063	ccaatacgggtttctTtcgcccggatgaagc	CGCGCGCCTACTGGCATGAATGGCTTAACTGGCCGTCAATATTTGCCAATA	T	0.01	0.03	0.15	0.52	0.3
araC	71077	0.79	DNA-binding transcriptional dual regulator	SENSE	26.562	414	46	9	14	ECK0065,JW0063	tggcgcgaggaccaaCgcattagtcaggcga	CTGTCACATCTTTTCCGCCAGCAGTTAGGGATTAGCGTCTTAAGCTGGCGC	G	0	0.01	0.05	0.12	0.82
yabI	71413	0.08	inner membrane protein%2C SNARE_assoc family	SENSE	49.251	305	16.053	19	27	ECK0066,JW5005	attgatggcggtggtGttggtggcctttctg	GCAAGCATTGCTGGAACACTTTATTACCCAATCCACCGTGTATTCATTGAT	T	0.33	0.12	0.19	0.22	0.14
yabI	71423	0.09	inner membrane protein%2C SNARE_assoc family	SENSE	49.251	257	13.526	19	27	ECK0066,JW5005	gtggtgttggtggccTttctggagtcgctgg	CTGGAACACTTTATTACCCAATCCACCGTGTATTCATTGATGGCGGTGGTG	T	0.01	0.07	0.25	0.23	0.45
yabI	71424	0.1	inner membrane protein%2C SNARE_assoc family	SENSE	49.251	506	26.632	19	26	ECK0066,JW5005	tggtgttggtggcctTtctggagtcgctggc	TGGAACACTTTATTACCCAATCCACCGTGTATTCATTGATGGCGGTGGTGT	T	0.04	0.07	0.36	0.2	0.33
yabI	71541	0.25	inner membrane protein%2C SNARE_assoc family	SENSE	49.251	261	16.312	16	27	ECK0066,JW5005	cctggctggcagggaTtattggctgcttgat	GGCTGGGAGCGCTGATTGGCAGCGGCGAGTTAAGTTTCTGGCACGCCTGGC	T	0.14	0.11	0.21	0.36	0.18
yabI	71544	0.25	inner membrane protein%2C SNARE_assoc family	SENSE	49.251	280	18.667	15	27	ECK0066,JW5005	ggctggcagggattaTtggctgcttgatggg	TGGGAGCGCTGATTGGCAGCGGCGAGTTAAGTTTCTGGCACGCCTGGCTGG	T	0	0.02	0.15	0.32	0.51
yabI	71565	0.28	inner membrane protein%2C SNARE_assoc family	SENSE	49.251	234	19.5	12	26	ECK0066,JW5005	gcttgatgggcgactGgatttctttctggct	GCGAGTTAAGTTTCTGGCACGCCTGGCTGGCAGGGATTATTGGCTGCTTGA	G	0.04	0	0.33	0.43	0.2
yabI	71580	0.3	inner membrane protein%2C SNARE_assoc family	SENSE	49.251	210	19.091	11	26	ECK0066,JW5005	ggatttctttctggcTgggttggcgttttaa	GGCACGCCTGGCTGGCAGGGATTATTGGCTGCTTGATGGGCGACTGGATTT	G	0.01	0.04	0.3	0.56	0.1
yabI	71695	0.45	inner membrane protein%2C SNARE_assoc family	SENSE	49.251	228	25.333	9	23	ECK0066,JW5005	gttcaccattctggtCggtcgttttgttggc	AGCACTACTTGATAAAACTGAACATGCGTTGCATCAACACAGCATGTTCAC	G	0	0.04	0.27	0.43	0.25
yabI	71716	0.48	inner membrane protein%2C SNARE_assoc family	SENSE	49.251	246	22.364	11	30	ECK0066,JW5005	ttttgttggcccgacGcgtccgctggtgcca	ACATGCGTTGCATCAACACAGCATGTTCACCATTCTGGTCGGTCGTTTTGT	C	0.11	0.07	0.44	0.29	0.08
yabI	71717	0.48	inner membrane protein%2C SNARE_assoc family	SENSE	49.251	459	41.727	11	29	ECK0066,JW5005	tttgttggcccgacgCgtccgctggtgccaa	CATGCGTTGCATCAACACAGCATGTTCACCATTCTGGTCGGTCGTTTTGTT	G	0.05	0.04	0.11	0.46	0.34
yabI	71725	0.49	inner membrane protein%2C SNARE_assoc family	SENSE	49.251	234	26	9	30	ECK0066,JW5005	cccgacgcgtccgctGgtgccaatggtggcg	GCATCAACACAGCATGTTCACCATTCTGGTCGGTCGTTTTGTTGGCCCGAC	G	0.03	0.04	0.12	0.33	0.47
yabI	71727	0.49	inner membrane protein%2C SNARE_assoc family	SENSE	49.251	274	30.444	9	29	ECK0066,JW5005	cgacgcgtccgctggTgccaatggtggcggg	ATCAACACAGCATGTTCACCATTCTGGTCGGTCGTTTTGTTGGCCCGACGC	G	0.04	0.11	0.27	0.21	0.38
yabI	71800	0.59	inner membrane protein%2C SNARE_assoc family	SENSE	49.251	218	19.818	11	32	ECK0066,JW5005	tatcggctgcctgctGtggccgccgttttac	GGGAATGCTGGATCTGCCGGTGGCTAAATTTATTACGCCGAATATTATCGG	T	0.16	0.18	0.47	0.17	0.02
yabI	71801	0.59	inner membrane protein%2C SNARE_assoc family	SENSE	49.251	965	87.727	11	28	ECK0066,JW5005	atcggctgcctgctgTggccgccgttttact	GGAATGCTGGATCTGCCGGTGGCTAAATTTATTACGCCGAATATTATCGGC	G	0.03	0.21	0.31	0.41	0.04
yabI	71850	0.65	inner membrane protein%2C SNARE_assoc family	SENSE	49.251	264	20.308	13	29	ECK0066,JW5005	cgggcgcggcgatcgAtattcctgccggaat	GCTGCCTGCTGTGGCCGCCGTTTTACTTCCTGCCAGGGATTCTGGCGGGCG	T	0.02	0.03	0.12	0.29	0.54
yabI	71851	0.65	inner membrane protein%2C SNARE_assoc family	SENSE	49.251	283	21.769	13	29	ECK0066,JW5005	gggcgcggcgatcgaTattcctgccggaatg	CTGCCTGCTGTGGCCGCCGTTTTACTTCCTGCCAGGGATTCTGGCGGGCGC	A	0.01	0.02	0.26	0.23	0.49
yabI	72079	0.95	inner membrane protein%2C SNARE_assoc family	SENSE	49.251	284	28.4	10	19	ECK0066,JW5005	cccgttgatgccggtGtatatcgatattttg	GATTTCTGCCATCGGCGTGGTGGCGCTGGTGGTGTTAATTCGCCACCCGTT	T	0.06	0.07	0.31	0.23	0.33
yabI	72081	0.96	inner membrane protein%2C SNARE_assoc family	SENSE	49.251	237	23.7	10	19	ECK0066,JW5005	cgttgatgccggtgtAtatcgatattttgcg	TTTCTGCCATCGGCGTGGTGGCGCTGGTGGTGTTAATTCGCCACCCGTTGA	T	0.06	0.15	0.33	0.19	0.28
thiP	74426	0.06	fused thiamin transporter subunits of ABC superfamily: membrane components	SENSE	7.431	238	79.333	3	7	ECK0068,JW0066,sfuB,yabK	gctggcggcgtttctCgccctgtggtggaac	GTTAATTCCAGGTGTAAGCGCCACCACGCTGGTGGTAGCGGTTGCGCTGGC	G	0.02	0	0.08	0.14	0.76
thiB	75480	0	thiamin transporter subunit	SENSE	9.921	241	40.167	6	11	ECK0069,JW0067,sfuA,tbpA,yabL	tttttgaggtgcaaaGtgttaaaaaaatgtc	CCGGCGAAGGGATTTGAGGCTCCTTCTCAAGTCCTTTGCCACTCTTTTTTG	T	0.01	0.08	0.13	0.67	0.11
sgrR	75586	58	transcriptional DNA-binding transcriptional activator of sgrS sRNA	SENSE	3.705	372	186	2	8	Intergenic	acggggtgccacgcgTacgcgtgcgctgaga	TGATTGCTGGTTGATAACAAAATCACTACACTAACGCCGTTCTCAACGGGG	A	0.01	0.03	0.46	0.35	0.16
sgrR	77310	-11	transcriptional DNA-binding transcriptional activator of sgrS sRNA	SENSE	3.705	241	241	1	3	Intergenic	gtcttttgcacaggaGttccccttttatgcc	CATCGTTAGGAATTATTGACTTAATATAGGGAAAATAAAATTGCTGTCTTT	T	0.23	0.07	0.27	0.12	0.3
setA	78601	0.83	broad specificity sugar efflux system	SENSE	12.398	875	291.667	3	11	ECK0072,JW0069,yabM	gggtattgggatgctAtggtttcaggattta	GATGACGCTGCAACTTTTTAACGCTGTATTTATCGGCATTGTTGCGGGTAT	T	0.06	0.07	0.45	0.15	0.27
leuD	78851	1	3-isopropylmalate dehydratase small subunit	ANTI	1.844	218	109	2	8	ECK0073,JW0070	cgggcaaggggattaAttcataaacgcaggt	GACGTTTGATGACGTGGACGATAGCGGAAAGCCCGGTCATTTGACCGGGCA	T	0.04	0.01	0.09	0.24	0.62
leuD	79115	0.56	3-isopropylmalate dehydratase small subunit	ANTI	1.844	239	119.5	2	3	ECK0073,JW0070	ctggttgttaaagctAttgccgtagaagatg	AAACAGTTCGTCCACTTCTGCATCGCTTAATTTCACCGGCAGCAGCTGGTT	T	0.05	0.23	0.38	0.3	0.04
leuL	83586	36	leu operon leader peptide	SENSE	1195.7	298	149	2	25	Intergenic	aaaacccgcgccattGcgcgggtttttttat	ACGAGTGAGCGGCATCCAGCATTAAGCCAGCACGCAGTCAAACAAAAAACC	C	0.01	0.03	0.15	0.24	0.57
leuL	83641	0.78	leu operon leader peptide	SENSE	1195.7	1910	272.857	7	30	ECK0077,JW0074,leuLP	tgcgcggtagacgagTgagcggcatccagca	ACATCGTTCGCTTTATCGGTCTACTACTACTAAACGCATCTTCTTTGCGCG	G	0.01	0.03	0.11	0.29	0.56
leuL	83642	0.77	leu operon leader peptide	SENSE	1195.7	565	80.714	7	37	ECK0077,JW0074,leuLP	ttgcgcggtagacgaGtgagcggcatccagc	CACATCGTTCGCTTTATCGGTCTACTACTACTAAACGCATCTTCTTTGCGC	T	0.02	0.08	0.29	0.52	0.08
leuL	83670	0.44	leu operon leader peptide	SENSE	1195.7	235	33.571	7	39	ECK0077,JW0074,leuLP	cggtctactactactAaacgcatcttctttg	GCATTCATCTGGAGCTGATTTAATGACTCACATCGTTCGCTTTATCGGTCT	A	0.14	0.14	0.38	0.28	0.06
leuL	83676	0.37	leu operon leader peptide	SENSE	1195.7	232	33.143	7	39	ECK0077,JW0074,leuLP	ctttatcggtctactActactaaacgcatct	CATATCGCATTCATCTGGAGCTGATTTAATGACTCACATCGTTCGCTTTAT	C	0.2	0.06	0.22	0.42	0.11
leuL	83697	0.13	leu operon leader peptide	SENSE	1195.7	581	116.2	5	34	ECK0077,JW0074,leuLP	tttaatgactcacatCgttcgctttatcggt	TGTATCCAGTAACTCTAAAAGCATATCGCATTCATCTGGAGCTGATTTAAT	G	0.19	0.03	0.09	0.31	0.38
leuL	83698	0.12	leu operon leader peptide	SENSE	1195.7	236	47.2	5	36	ECK0077,JW0074,leuLP	atttaatgactcacaTcgttcgctttatcgg	TTGTATCCAGTAACTCTAAAAGCATATCGCATTCATCTGGAGCTGATTTAA	C	0.15	0.06	0.23	0.38	0.17
leuL	83699	0.1	leu operon leader peptide	SENSE	1195.7	212	42.4	5	36	ECK0077,JW0074,leuLP	gatttaatgactcacAtcgttcgctttatcg	TTTGTATCCAGTAACTCTAAAAGCATATCGCATTCATCTGGAGCTGATTTA	T	0.12	0.17	0.38	0.16	0.17
leuL	83700	0.09	leu operon leader peptide	SENSE	1195.7	236	47.2	5	36	ECK0077,JW0074,leuLP	tgatttaatgactcaCatcgttcgctttatc	TTTTGTATCCAGTAACTCTAAAAGCATATCGCATTCATCTGGAGCTGATTT	A	0.06	0.06	0.2	0.32	0.36
leuO	84887	0.55	DNA-binding transcriptional activator	ANTI	1.654	271	271	0	3	ECK0078,JW0075	cgctggtaaattcagGacgatggaagtcttc	GATTTTTGCTGGCTACCAGCACCATTTCATCTTTAAATAATGGTACGCTGG	A	0.04	0.01	0.94	0.01	0
cra	88000	-28	DNA-binding transcriptional repressor-activator for carbon metabolism	SENSE	33.088	1022	255.5	4	20	Intergenic	agtacaatggctatgGtttttacattttacg	CAGTTAATTTTCTGCGCTTAGATGTTAATGAATTTAACCCATACCAGTACA	T	0.12	0.17	0.39	0.21	0.11
cra	88001	-27	DNA-binding transcriptional repressor-activator for carbon metabolism	SENSE	33.088	223	55.75	4	24	Intergenic	gtacaatggctatggTttttacattttacgc	AGTTAATTTTCTGCGCTTAGATGTTAATGAATTTAACCCATACCAGTACAA	T	0.07	0.01	0.31	0.4	0.21
cra	88022	-6	DNA-binding transcriptional repressor-activator for carbon metabolism	SENSE	33.088	225	37.5	6	26	Intergenic	cattttacgcaagggGcaattgtgaaactgg	TGTTAATGAATTTAACCCATACCAGTACAATGGCTATGGTTTTTACATTTT	C	0.44	0.11	0.14	0.26	0.05
cra	88075	0.05	DNA-binding transcriptional repressor-activator for carbon metabolism	SENSE	33.088	292	26.545	11	32	ECK0081,fruC,fruR,fruS?,JW0078,serR?,shl	agtgtcgcggaccacTgcaagctatgttatt	GCAAGGGGCAATTGTGAAACTGGATGAAATCGCTCGGCTGGCGGGAGTGTC	G	0.03	0.14	0.27	0.21	0.36
cra	88076	0.05	DNA-binding transcriptional repressor-activator for carbon metabolism	SENSE	33.088	269	24.455	11	33	ECK0081,fruC,fruR,fruS?,JW0078,serR?,shl	gtgtcgcggaccactGcaagctatgttatta	CAAGGGGCAATTGTGAAACTGGATGAAATCGCTCGGCTGGCGGGAGTGTCG	C	0.04	0.1	0.45	0.22	0.19
cra	88153	0.12	DNA-binding transcriptional repressor-activator for carbon metabolism	SENSE	33.088	353	29.417	12	26	ECK0081,fruC,fruR,fruS?,JW0078,serR?,shl	agtcatggctgtggtGcgtgagcacaattac	CGGCAAAGCGAAGCAATACCGTGTGAGCGACAAAACCGTTGAAAAAGTCAT	C	0.06	0.02	0.05	0.34	0.54
cra	88196	0.17	DNA-binding transcriptional repressor-activator for carbon metabolism	SENSE	33.088	257	23.364	11	22	ECK0081,fruC,fruR,fruS?,JW0078,serR?,shl	gtggcagctgggcttCgtgctggacgcacac	AAAGTCATGGCTGTGGTGCGTGAGCACAATTACCACCCGAACGCCGTGGCA	G	0.02	0.04	0.16	0.22	0.56
cra	88546	0.52	DNA-binding transcriptional repressor-activator for carbon metabolism	SENSE	33.088	265	18.929	14	23	ECK0081,fruC,fruR,fruS?,JW0078,serR?,shl	aatgctggcggaagaGttacgtaagtttccc	TGAACACTTCACCAGCGTGGTTGGTGCCGATCAGGATGATGCCGAAATGCT	T	0.14	0.09	0.26	0.23	0.28
cra	88576	0.55	DNA-binding transcriptional repressor-activator for carbon metabolism	SENSE	33.088	203	14.5	14	23	ECK0081,fruC,fruR,fruS?,JW0078,serR?,shl	cgccgagacggtgctTtatcttggtgcgcta	TCAGGATGATGCCGAAATGCTGGCGGAAGAGTTACGTAAGTTTCCCGCCGA	T	0.02	0.06	0.15	0.17	0.59
cra	88697	0.67	DNA-binding transcriptional repressor-activator for carbon metabolism	SENSE	33.088	382	31.833	12	21	ECK0081,fruC,fruR,fruS?,JW0078,serR?,shl	agctatgagcgggagGcggctgcccagttat	GCCTGGAAAGATGATCCGCGCGAAGTGCATTTCCTGTATGCCAACAGCTAT	C	0.18	0.19	0.21	0.15	0.26
cra	89089	57	DNA-binding transcriptional repressor-activator for carbon metabolism	SENSE	33.088	361	51.571	7	20	Intergenic	gcgtagagtacgggaCtggacatcaatatgc	CTAAGCCGCGAACAAAAATACGCGCCAGGTGAATTTCCCTCTGGCGCGTAG	T	0.04	0.05	0.35	0.09	0.48
cra	89090	58	DNA-binding transcriptional repressor-activator for carbon metabolism	SENSE	33.088	963	137.571	7	17	Intergenic	cgtagagtacgggacTggacatcaatatgct	TAAGCCGCGAACAAAAATACGCGCCAGGTGAATTTCCCTCTGGCGCGTAGA	G	0.02	0.02	0.08	0.33	0.55
cra	89212	180	DNA-binding transcriptional repressor-activator for carbon metabolism	SENSE	33.088	280	28	10	18	Intergenic	agtgatatcgacagcGcgtttttgcattatt	AACCCGCCCGTTAATTAACTCACCAGCTGAAATTCACAATAATTAAGTGAT	C	0.04	0.12	0.42	0.2	0.22
cra	89245	213	DNA-binding transcriptional repressor-activator for carbon metabolism	SENSE	33.088	218	24.222	9	22	Intergenic	gttacatgcggcgatGaattgccgatttaac	TCACAATAATTAAGTGATATCGACAGCGCGTTTTTGCATTATTTTGTTACA	A	0.13	0.14	0.29	0.29	0.15
mraZ	89339	-295	RsmH methytransferase inhibitor	SENSE	143.49	223	20.273	11	27	Intergenic	actgttaaccggggaAgatatgtcctaaaat	TTGCGCAAACCCGCTGGCATCAAGCGCCACACAGACGTAACAAGGACTGTT	G	0.29	0.12	0.16	0.32	0.11
mraZ	89343	-291	RsmH methytransferase inhibitor	SENSE	143.49	378	37.8	10	26	Intergenic	ttaaccggggaagatAtgtcctaaaatgccg	GCAAACCCGCTGGCATCAAGCGCCACACAGACGTAACAAGGACTGTTAACC	T	0.06	0.02	0.21	0.43	0.29
mraZ	89361	-273	RsmH methytransferase inhibitor	SENSE	143.49	219	21.9	10	26	Intergenic	tcctaaaatgccgctCgcgtcgcaaactgac	AGCGCCACACAGACGTAACAAGGACTGTTAACCGGGGAAGATATGTCCTAA	G	0.02	0.01	0.21	0.48	0.28
mraZ	89537	-97	RsmH methytransferase inhibitor	SENSE	143.49	700	50	14	41	Intergenic	gttttttacctcggtAtgccttgtgactggc	GTTGGACGTAAAATAAACAACGCTGATATTAGCCGTAAACATCGGGTTTTT	T	0.12	0.15	0.29	0.3	0.14
mraZ	89538	-96	RsmH methytransferase inhibitor	SENSE	143.49	267	19.071	14	42	Intergenic	ttttttacctcggtaTgccttgtgactggct	TTGGACGTAAAATAAACAACGCTGATATTAGCCGTAAACATCGGGTTTTTT	G	0.1	0.04	0.14	0.26	0.45
mraZ	89542	-92	RsmH methytransferase inhibitor	SENSE	143.49	219	15.643	14	42	Intergenic	ttacctcggtatgccTtgtgactggcttgac	ACGTAAAATAAACAACGCTGATATTAGCCGTAAACATCGGGTTTTTTACCT	T	0.11	0.07	0.2	0.47	0.16
mraZ	89543	-91	RsmH methytransferase inhibitor	SENSE	143.49	280	20	14	41	Intergenic	tacctcggtatgcctTgtgactggcttgaca	CGTAAAATAAACAACGCTGATATTAGCCGTAAACATCGGGTTTTTTACCTC	G	0.06	0.05	0.14	0.33	0.43
mraZ	89544	-90	RsmH methytransferase inhibitor	SENSE	143.49	240	17.143	14	42	Intergenic	acctcggtatgccttGtgactggcttgacaa	GTAAAATAAACAACGCTGATATTAGCCGTAAACATCGGGTTTTTTACCTCG	T	0.03	0.08	0.34	0.15	0.4
mraZ	89600	-34	RsmH methytransferase inhibitor	SENSE	143.49	630	35	18	45	Intergenic	tttcagtgggaaattGtggggcaaagtggga	CCTTGTGACTGGCTTGACAAGCTTTTCCTCAGCTCCGTAAACTCCTTTCAG	T	0.74	0.03	0.13	0.07	0.03
mraZ	89601	-33	RsmH methytransferase inhibitor	SENSE	143.49	442	24.556	18	46	Intergenic	ttcagtgggaaattgTggggcaaagtgggaa	CTTGTGACTGGCTTGACAAGCTTTTCCTCAGCTCCGTAAACTCCTTTCAGT	G	0.8	0	0.05	0.1	0.05
mraZ	89602	-32	RsmH methytransferase inhibitor	SENSE	143.49	299	16.611	18	47	Intergenic	tcagtgggaaattgtGgggcaaagtgggaat	TTGTGACTGGCTTGACAAGCTTTTCCTCAGCTCCGTAAACTCCTTTCAGTG	G	0.96	0.01	0	0	0.03
mraZ	89628	-6	RsmH methytransferase inhibitor	SENSE	143.49	411	18.682	22	50	Intergenic	ggaataaggggtgagGctggcatgttccggg	TCAGCTCCGTAAACTCCTTTCAGTGGGAAATTGTGGGGCAAAGTGGGAATA	C	0.12	0.03	0.13	0.38	0.35
mraZ	89630	-4	RsmH methytransferase inhibitor	SENSE	143.49	319	14.5	22	51	Intergenic	aataaggggtgaggcTggcatgttccgggga	AGCTCCGTAAACTCCTTTCAGTGGGAAATTGTGGGGCAAAGTGGGAATAAG	G	0.11	0.02	0.03	0.13	0.71
mraZ	89646	0.03	RsmH methytransferase inhibitor	SENSE	143.49	370	16.087	23	45	ECK0082,JW0079,yabB	ggcatgttccggggaGcaacgttagtcaatc	TTCAGTGGGAAATTGTGGGGCAAAGTGGGAATAAGGGGTGAGGCTGGCATG	C	0.13	0.08	0.25	0.35	0.19
mraZ	89763	0.28	RsmH methytransferase inhibitor	SENSE	143.49	2442	78.774	31	53	ECK0082,JW0079,yabB	gacatttatcacccgTgcctgctgctttacc	GAACAGCTGCTTGAGAACGCTGCCGGTCAAATGGTTTGCACCATTGACATT	G	0.12	0.03	0.22	0.3	0.33
mraZ	89764	0.28	RsmH methytransferase inhibitor	SENSE	143.49	450	14.516	31	64	ECK0082,JW0079,yabB	acatttatcacccgtGcctgctgctttaccc	AACAGCTGCTTGAGAACGCTGCCGGTCAAATGGTTTGCACCATTGACATTT	C	0.25	0.04	0.18	0.31	0.21
mraZ	89990	0.78	RsmH methytransferase inhibitor	SENSE	143.49	590	22.692	26	64	ECK0082,JW0079,yabB	caacaagtttgagctGtgggatgaaacaacc	GCAACATGCCGGGCTGACAAAAGAAGTGATGCTGGTTGGACAGTTCAACAA	T	0.07	0.08	0.21	0.18	0.46
mraZ	89991	0.78	RsmH methytransferase inhibitor	SENSE	143.49	369	14.76	25	65	ECK0082,JW0079,yabB	aacaagtttgagctgTgggatgaaacaacct	CAACATGCCGGGCTGACAAAAGAAGTGATGCTGGTTGGACAGTTCAACAAG	G	0.11	0.12	0.19	0.16	0.42
mraZ	89995	0.79	RsmH methytransferase inhibitor	SENSE	143.49	361	15.042	24	62	ECK0082,JW0079,yabB	agtttgagctgtgggAtgaaacaacctggca	ATGCCGGGCTGACAAAAGAAGTGATGCTGGTTGGACAGTTCAACAAGTTTG	T	0.48	0.22	0.22	0.06	0.02
mraZ	90000	0.8	RsmH methytransferase inhibitor	SENSE	143.49	516	22.435	23	57	ECK0082,JW0079,yabB	gagctgtgggatgaaAcaacctggcatcaac	GGGCTGACAAAAGAAGTGATGCTGGTTGGACAGTTCAACAAGTTTGAGCTG	C	0.03	0.06	0.31	0.17	0.43
mraZ	90001	0.8	RsmH methytransferase inhibitor	SENSE	143.49	1268	55.13	23	53	ECK0082,JW0079,yabB	agctgtgggatgaaaCaacctggcatcaaca	GGCTGACAAAAGAAGTGATGCTGGTTGGACAGTTCAACAAGTTTGAGCTGT	A	0.02	0.01	0.07	0.31	0.59
mraZ	90030	0.86	RsmH methytransferase inhibitor	SENSE	143.49	373	14.92	25	59	ECK0082,JW0079,yabB	caggtcaaggaagatAtcgacgcagagcagt	CAGTTCAACAAGTTTGAGCTGTGGGATGAAACAACCTGGCATCAACAGGTC	T	0.09	0.09	0.29	0.36	0.17
mraZ	90081	0.98	RsmH methytransferase inhibitor	SENSE	143.49	407	14.536	28	70	ECK0082,JW0079,yabB	gagcgactgcaggacTtgtctctataaaatg	AAGGAAGATATCGACGCAGAGCAGTTGGCTACCGGAGACTTATCGGAGCGA	T	0.08	0.09	0.27	0.36	0.2
rsmH	90107	0.01	16S rRNA m(4)C1402 methyltransferase%2C SAM-dependent	SENSE	71.99	687	19.629	35	67	ECK0083,JW0080,mraW,yabC	aaatgatggaaaactAtaaacatactacggt	GGCTACCGGAGACTTATCGGAGCGACTGCAGGACTTGTCTCTATAAAATGA	T	0.06	0.06	0.29	0.44	0.15
rsmH	90205	0.12	16S rRNA m(4)C1402 methyltransferase%2C SAM-dependent	SENSE	71.99	1045	22.717	46	79	ECK0083,JW0080,mraW,yabC	ggtcgcggtggtcacTcacgtctgatcctct	GGCCTCAATATCCGTCCTGATGGCATCTACATTGATGGGACTTTTGGTCGC	C	0.07	0.11	0.27	0.21	0.34
rsmH	90208	0.12	16S rRNA m(4)C1402 methyltransferase%2C SAM-dependent	SENSE	71.99	1124	26.14	43	75	ECK0083,JW0080,mraW,yabC	cgcggtggtcactcaCgtctgatcctctcgc	CTCAATATCCGTCCTGATGGCATCTACATTGATGGGACTTTTGGTCGCGGT	G	0.02	0.02	0.06	0.21	0.68
rsmH	90240	0.16	16S rRNA m(4)C1402 methyltransferase%2C SAM-dependent	SENSE	71.99	495	13.026	38	74	ECK0083,JW0080,mraW,yabC	gcttggcgaagagggGcgtttgctggcgatc	TGGGACTTTTGGTCGCGGTGGTCACTCACGTCTGATCCTCTCGCAGCTTGG	C	0.49	0.04	0.25	0.09	0.12
rsmH	90302	0.22	16S rRNA m(4)C1402 methyltransferase%2C SAM-dependent	SENSE	71.99	301	14.333	21	55	ECK0083,JW0080,mraW,yabC	agactattgatgatcCgcgcttctccatcat	GTTTGCTGGCGATCGATCGCGACCCGCAGGCTATCGCCGTTGCGAAGACTA	G	0.04	0.04	0.05	0.28	0.59
rsmH	90415	0.34	16S rRNA m(4)C1402 methyltransferase%2C SAM-dependent	SENSE	71.99	276	13.8	20	35	ECK0083,JW0080,mraW,yabC	ggcgtctcttcaccgCaacttgatgatgctg	GAGCGCGATCTTATCGGCAAGATCGACGGCATTCTCCTCGATCTTGGCGTC	A	0.01	0.04	0.21	0.34	0.39
rsmH	90430	0.36	16S rRNA m(4)C1402 methyltransferase%2C SAM-dependent	SENSE	71.99	368	18.4	20	34	ECK0083,JW0080,mraW,yabC	caacttgatgatgctGaacgtggcttttcct	GGCAAGATCGACGGCATTCTCCTCGATCTTGGCGTCTCTTCACCGCAACTT	A	0.14	0.04	0.1	0.61	0.11
rsmH	90557	0.49	16S rRNA m(4)C1402 methyltransferase%2C SAM-dependent	SENSE	71.99	477	21.682	22	49	ECK0083,JW0080,mraW,yabC	gggtattgaaaacctAtggtgaagagcgttt	CAGCCGCTGAATGGCTACAAACCGCAGAAGAAGCCGATATCGCCTGGGTAT	T	0.04	0.05	0.33	0.35	0.23
rsmH	90567	0.5	16S rRNA m(4)C1402 methyltransferase%2C SAM-dependent	SENSE	71.99	1673	79.667	21	42	ECK0083,JW0080,mraW,yabC	aacctatggtgaagaGcgttttgccaaacgc	ATGGCTACAAACCGCAGAAGAAGCCGATATCGCCTGGGTATTGAAAACCTA	C	0.05	0.06	0.14	0.27	0.48
rsmH	90568	0.5	16S rRNA m(4)C1402 methyltransferase%2C SAM-dependent	SENSE	71.99	421	21.05	20	48	ECK0083,JW0080,mraW,yabC	acctatggtgaagagCgttttgccaaacgca	TGGCTACAAACCGCAGAAGAAGCCGATATCGCCTGGGTATTGAAAACCTAT	G	0.09	0.02	0.1	0.18	0.61
rsmH	90595	0.53	16S rRNA m(4)C1402 methyltransferase%2C SAM-dependent	SENSE	71.99	328	17.263	19	45	ECK0083,JW0080,mraW,yabC	cgcattgcccgcgccAttgtcgagcgtaacc	ATCGCCTGGGTATTGAAAACCTATGGTGAAGAGCGTTTTGCCAAACGCATT	T	0.02	0.11	0.34	0.4	0.13
rsmH	90657	0.6	16S rRNA m(4)C1402 methyltransferase%2C SAM-dependent	SENSE	71.99	335	14.565	23	50	ECK0083,JW0080,mraW,yabC	ggcggaagtcgtggcTgctgcaacgccggtg	TGTCGAGCGTAACCGCGAACAGCCGATGACCCGCACCAAAGAACTGGCGGA	G	0.01	0.02	0.23	0.4	0.33
rsmH	90895	0.85	16S rRNA m(4)C1402 methyltransferase%2C SAM-dependent	SENSE	71.99	324	15.429	21	43	ECK0083,JW0080,mraW,yabC	ccggcagggttaccgAtgactgaagagcagc	ATTGTGAAACGTTTTATGCGTGAAAACAGCCGCGGTCCGCAAGTTCCGGCA	T	0	0.04	0.24	0.2	0.52
rsmH	90896	0.85	16S rRNA m(4)C1402 methyltransferase%2C SAM-dependent	SENSE	71.99	514	24.476	21	42	ECK0083,JW0080,mraW,yabC	cggcagggttaccgaTgactgaagagcagct	TTGTGAAACGTTTTATGCGTGAAAACAGCCGCGGTCCGCAAGTTCCGGCAG	G	0.03	0.04	0.13	0.19	0.61
rsmH	90935	0.89	16S rRNA m(4)C1402 methyltransferase%2C SAM-dependent	SENSE	71.99	391	19.55	20	43	ECK0083,JW0080,mraW,yabC	tgggtggccgtcagcTgcgagcactaggcaa	AAGTTCCGGCAGGGTTACCGATGACTGAAGAGCAGCTCAAAAAACTGGGTG	G	0.02	0.04	0.4	0.21	0.33
rsmH	90937	0.9	16S rRNA m(4)C1402 methyltransferase%2C SAM-dependent	SENSE	71.99	246	12.3	20	42	ECK0083,JW0080,mraW,yabC	ggtggccgtcagctgCgagcactaggcaagt	GTTCCGGCAGGGTTACCGATGACTGAAGAGCAGCTCAAAAAACTGGGTGGC	G	0.03	0.02	0.07	0.41	0.47
rsmH	90987	0.95	16S rRNA m(4)C1402 methyltransferase%2C SAM-dependent	SENSE	71.99	238	13.222	18	42	ECK0083,JW0080,mraW,yabC	ggtggctgagaacccTcgtgcccgtagttca	CCGTCAGCTGCGAGCACTAGGCAAGTTAATGCCGGGCGAAGAAGAGGTGGC	C	0.05	0.13	0.3	0.27	0.26
rsmH	90988	0.95	16S rRNA m(4)C1402 methyltransferase%2C SAM-dependent	SENSE	71.99	246	12.947	19	47	ECK0083,JW0080,mraW,yabC	gtggctgagaaccctCgtgcccgtagttcag	CGTCAGCTGCGAGCACTAGGCAAGTTAATGCCGGGCGAAGAAGAGGTGGCT	G	0	0.03	0.13	0.36	0.47
rsmH	90990	0.95	16S rRNA m(4)C1402 methyltransferase%2C SAM-dependent	SENSE	71.99	328	17.263	19	46	ECK0083,JW0080,mraW,yabC	ggctgagaaccctcgTgcccgtagttcagtt	TCAGCTGCGAGCACTAGGCAAGTTAATGCCGGGCGAAGAAGAGGTGGCTGA	G	0.02	0.01	0.08	0.27	0.62
ftsL	91087	0.15	membrane bound cell division protein at septum containing leucine zipper motif	SENSE	145.419	501	21.783	23	49	ECK0084,JW0081,mraR,yabD	gatcgatgggaagccAcgagcgccatgcatt	AATGCATGATCAGCAGAGTGACAGAAGCTCTAAGCAAAGTTAAAGGATCGA	C	0.1	0.07	0.18	0.5	0.15
ftsL	91088	0.15	membrane bound cell division protein at septum containing leucine zipper motif	SENSE	145.419	980	42.609	23	46	ECK0084,JW0081,mraR,yabD	atcgatgggaagccaCgagcgccatgcattg	ATGCATGATCAGCAGAGTGACAGAAGCTCTAAGCAAAGTTAAAGGATCGAT	G	0.06	0.04	0.08	0.22	0.6
ftsL	91098	0.18	membrane bound cell division protein at septum containing leucine zipper motif	SENSE	145.419	322	12.88	25	48	ECK0084,JW0081,mraR,yabD	agccacgagcgccatGcattgcctggtgtta	AGCAGAGTGACAGAAGCTCTAAGCAAAGTTAAAGGATCGATGGGAAGCCAC	C	0.07	0.16	0.16	0.15	0.46
ftsL	91110	0.21	membrane bound cell division protein at septum containing leucine zipper motif	SENSE	145.419	316	13.739	23	48	ECK0084,JW0081,mraR,yabD	catgcattgcctggtGttatcggtgacgatc	GAAGCTCTAAGCAAAGTTAAAGGATCGATGGGAAGCCACGAGCGCCATGCA	T	0.11	0.15	0.24	0.27	0.23
ftsL	91207	0.48	membrane bound cell division protein at septum containing leucine zipper motif	SENSE	145.419	272	14.316	19	42	ECK0084,JW0081,mraR,yabD	taaccacggcgcaccAtacccgtttactgac	CACTCTGCCTGTTCATTTGCATTATTTTGACGGCGGTGACTGTGGTAACCA	T	0.12	0.03	0.12	0.36	0.36
ftsL	91282	0.68	membrane bound cell division protein at septum containing leucine zipper motif	SENSE	145.419	253	13.316	19	42	ECK0084,JW0081,mraR,yabD	ttgaatggcgcaaccTgatccttgaagagaa	CCGCTCAGCGCGAACAACTGGTGCTGGAGCGAGATGCTTTAGACATTGAAT	G	0.13	0.13	0.29	0.17	0.27
ftsL	91297	0.73	membrane bound cell division protein at septum containing leucine zipper motif	SENSE	145.419	201	12.562	16	38	ECK0084,JW0081,mraR,yabD	tgatccttgaagagaAtgcgctcggcgacca	AACTGGTGCTGGAGCGAGATGCTTTAGACATTGAATGGCGCAACCTGATCC	T	0.06	0.12	0.47	0.24	0.11
ftsL	91330	0.82	membrane bound cell division protein at septum containing leucine zipper motif	SENSE	145.419	211	13.188	16	36	ECK0084,JW0081,mraR,yabD	gccgggtggaaaggaTcgccacggaaaagct	AATGGCGCAACCTGATCCTTGAAGAGAATGCGCTCGGCGACCATAGCCGGG	C	0.02	0.05	0.35	0.4	0.18
ftsL	91331	0.82	membrane bound cell division protein at septum containing leucine zipper motif	SENSE	145.419	245	15.312	16	35	ECK0084,JW0081,mraR,yabD	ccgggtggaaaggatCgccacggaaaagctg	ATGGCGCAACCTGATCCTTGAAGAGAATGCGCTCGGCGACCATAGCCGGGT	G	0.01	0.01	0.05	0.47	0.45
ftsL	91366	0.92	membrane bound cell division protein at septum containing leucine zipper motif	SENSE	145.419	600	40	15	33	ECK0084,JW0081,mraR,yabD	tgcagcatgttgatcCgtcacaagaaaatat	GCGACCATAGCCGGGTGGAAAGGATCGCCACGGAAAAGCTGCAAATGCAGC	G	0.03	0.05	0.64	0.1	0.19
ftsI	91457	0.02	transpeptidase involved in septal peptidoglycan synthesis (penicillin-binding protein 3)	SENSE	36.216	224	16	14	27	ECK0085,JW0082,pbpB,sep	aaaacgtcaggaagaAcatgccaactttatc	AGGATAAACGCGACGCATGAAAGCAGCGGCGAAAACGCAGAAACCAAAACG	C	0.04	0.13	0.35	0.31	0.17
ftsI	91740	0.19	transpeptidase involved in septal peptidoglycan synthesis (penicillin-binding protein 3)	SENSE	36.216	269	15.824	17	23	ECK0085,JW0082,pbpB,sep	agcgtcggtgaccgcTggaaggcgctggcta	GCGATTTGGGCTGACCCGAAAGAAGTGCATGACGCTGGCGGTATCAGCGTC	G	0.02	0.13	0.29	0.27	0.29
ftsI	91862	0.25	transpeptidase involved in septal peptidoglycan synthesis (penicillin-binding protein 3)	SENSE	36.216	374	31.167	12	26	ECK0085,JW0082,pbpB,sep	tgacatggcggactaCatcaaaaaactgaaa	CAACCCGAAAGGGCGCTTTATTTATCTGGCGCGTCAGGTGAACCCTGACAT	A	0.06	0.02	0.08	0.37	0.48
ftsI	91888	0.27	transpeptidase involved in septal peptidoglycan synthesis (penicillin-binding protein 3)	SENSE	36.216	516	43	12	27	ECK0085,JW0082,pbpB,sep	tgaaactgccggggaTtcatctgcgtgaaga	TGGCGCGTCAGGTGAACCCTGACATGGCGGACTACATCAAAAAACTGAAAC	T	0.08	0.19	0.46	0.21	0.06
ftsI	91889	0.27	transpeptidase involved in septal peptidoglycan synthesis (penicillin-binding protein 3)	SENSE	36.216	324	27	12	28	ECK0085,JW0082,pbpB,sep	gaaactgccggggatTcatctgcgtgaagag	GGCGCGTCAGGTGAACCCTGACATGGCGGACTACATCAAAAAACTGAAACT	C	0.06	0.06	0.29	0.45	0.14
ftsI	92030	0.35	transpeptidase involved in septal peptidoglycan synthesis (penicillin-binding protein 3)	SENSE	36.216	250	17.857	14	28	ECK0085,JW0082,pbpB,sep	cgggcagccgggtgaGcgcattgtgcgtaaa	TCAAGGGATTGAGGGCGTTGAGAAGAGTTTCGATAAATGGCTTACCGGGCA	C	0.06	0.12	0.24	0.15	0.43
ftsI	92132	0.41	transpeptidase involved in septal peptidoglycan synthesis (penicillin-binding protein 3)	SENSE	36.216	301	21.5	14	27	ECK0085,JW0082,pbpB,sep	tattgatgaacgcctGcaggcgctggtttat	TATTTCTTCTACTGACAGCCAGGCAGCGCACAACCTGGCGCTGAGTATTGA	C	0.29	0.13	0.24	0.24	0.1
ftsI	92294	0.5	transpeptidase involved in septal peptidoglycan synthesis (penicillin-binding protein 3)	SENSE	36.216	237	16.929	14	30	ECK0085,JW0082,pbpB,sep	gccgaaagaggcgatGcgtaaccgtaccatc	GATGGCTAACAGCCCGTCATACAACCCTAACAATCTGAGCGGCACGCCGAA	C	0.01	0.06	0.13	0.51	0.28
ftsI	92302	0.5	transpeptidase involved in septal peptidoglycan synthesis (penicillin-binding protein 3)	SENSE	36.216	255	19.615	13	28	ECK0085,JW0082,pbpB,sep	aggcgatgcgtaaccGtaccatcaccgacgt	ACAGCCCGTCATACAACCCTAACAATCTGAGCGGCACGCCGAAAGAGGCGA	T	0.03	0.1	0.51	0.3	0.06
ftsI	92303	0.5	transpeptidase involved in septal peptidoglycan synthesis (penicillin-binding protein 3)	SENSE	36.216	269	20.692	13	28	ECK0085,JW0082,pbpB,sep	ggcgatgcgtaaccgTaccatcaccgacgtg	CAGCCCGTCATACAACCCTAACAATCTGAGCGGCACGCCGAAAGAGGCGAT	A	0.03	0.03	0.19	0.48	0.27
ftsI	92356	0.53	transpeptidase involved in septal peptidoglycan synthesis (penicillin-binding protein 3)	SENSE	36.216	219	21.9	10	23	ECK0085,JW0082,pbpB,sep	aaccgatggtggtaaTgaccgcgttgcaacg	GTAACCGTACCATCACCGACGTGTTTGAACCGGGCTCAACGGTTAAACCGA	G	0.02	0.04	0.1	0.14	0.7
ftsI	92357	0.53	transpeptidase involved in septal peptidoglycan synthesis (penicillin-binding protein 3)	SENSE	36.216	204	20.4	10	23	ECK0085,JW0082,pbpB,sep	accgatggtggtaatGaccgcgttgcaacgt	TAACCGTACCATCACCGACGTGTTTGAACCGGGCTCAACGGTTAAACCGAT	A	0.04	0.07	0.27	0.16	0.46
ftsI	92491	0.61	transpeptidase involved in septal peptidoglycan synthesis (penicillin-binding protein 3)	SENSE	36.216	355	32.273	11	23	ECK0085,JW0082,pbpB,sep	tattacagaagtcgaGtaacgtcggtgtttc	AAATCAAAGACGTGGCACGCTACAGCGAATTAACCCTGACCGGGGTATTAC	T	0.16	0.01	0.13	0.25	0.44
ftsI	92512	0.62	transpeptidase involved in septal peptidoglycan synthesis (penicillin-binding protein 3)	SENSE	36.216	279	19.929	14	26	ECK0085,JW0082,pbpB,sep	tcggtgtttccaagcTggcgttagcgatgcc	ACAGCGAATTAACCCTGACCGGGGTATTACAGAAGTCGAGTAACGTCGGTG	G	0.05	0.08	0.39	0.36	0.12
ftsI	92528	0.63	transpeptidase involved in septal peptidoglycan synthesis (penicillin-binding protein 3)	SENSE	36.216	312	24	13	25	ECK0085,JW0082,pbpB,sep	ggcgttagcgatgccGtcctcagcgttagta	GACCGGGGTATTACAGAAGTCGAGTAACGTCGGTGTTTCCAAGCTGGCGTT	T	0.01	0.05	0.24	0.38	0.32
ftsI	92650	0.7	transpeptidase involved in septal peptidoglycan synthesis (penicillin-binding protein 3)	SENSE	36.216	233	19.417	12	26	ECK0085,JW0082,pbpB,sep	ctgacatagagagggCcaccttctctttcgg	TGGTCGGAGAACGCAGTGGCTTATATCCTCAAAAACAACGGTGGTCTGACA	C	0.1	0.08	0.24	0.24	0.35
ftsI	92706	0.73	transpeptidase involved in septal peptidoglycan synthesis (penicillin-binding protein 3)	SENSE	36.216	309	22.071	14	27	ECK0085,JW0082,pbpB,sep	cagttagcgcgagtcTacgcaactatcggca	AGGGCCACCTTCTCTTTCGGCTACGGGCTAATGGTAACACCATTACAGTTA	A	0.13	0.04	0.12	0.29	0.42
ftsI	92830	0.8	transpeptidase involved in septal peptidoglycan synthesis (penicillin-binding protein 3)	SENSE	36.216	323	19	17	28	ECK0085,JW0082,pbpB,sep	tgcatatgatggaaaGcgtggcgctaccagg	TTCCCGGTGAACGTGTCTTCCCGGAATCCATTGTCCGCACTGTGGTGCATA	C	0.1	0.1	0.24	0.33	0.22
ftsI	92881	0.83	transpeptidase involved in septal peptidoglycan synthesis (penicillin-binding protein 3)	SENSE	36.216	264	17.6	15	30	ECK0085,JW0082,pbpB,sep	cgattaaaggctatcGtatcgccattaaaac	TGATGGAAAGCGTGGCGCTACCAGGCGGCGGCGGCGTGAAGGCGGCGATTA	T	0.08	0.12	0.25	0.36	0.19
ftsI	92985	0.89	transpeptidase involved in septal peptidoglycan synthesis (penicillin-binding protein 3)	SENSE	36.216	378	31.5	12	25	ECK0085,JW0082,pbpB,sep	cctgcgagtcagccgCgcttcgcgctggttg	GGTCGCTACATCAATAAATATATTGCTTATACCGCAGGCGTTGCGCCTGCG	G	0.02	0.01	0.04	0.54	0.39
ftsI	93073	0.94	transpeptidase involved in septal peptidoglycan synthesis (penicillin-binding protein 3)	SENSE	36.216	242	20.167	12	23	ECK0085,JW0082,pbpB,sep	tctttggtgccatcaTgggcggcgtattgcg	ATCCGCAGGCGGGTAAATACTACGGCGGCGCCGTTTCCGCGCCGGTCTTTG	G	0.05	0.03	0.12	0.36	0.44
ftsI	93166	0.99	transpeptidase involved in septal peptidoglycan synthesis (penicillin-binding protein 3)	SENSE	36.216	231	14.438	16	32	ECK0085,JW0082,pbpB,sep	aaggcgaggggacagGtggcagatcgtaatt	CGGATGCGCTGACAACGGGCGATAAAAATGAATTTGTGATTAATCAAGGCG	T	0.13	0.2	0.33	0.16	0.18
murE	93201	0.02	UDP-N-acetylmuramoyl-L-alanyl-D-glutamate:meso-diaminopimelate ligase	SENSE	35.857	292	18.25	16	33	ECK0086,JW0083	cgaccttcttgctccGtgggtgccagacgca	GTGATTAATCAAGGCGAGGGGACAGGTGGCAGATCGTAATTTGCGCGACCT	T	0.03	0.05	0.23	0.52	0.17
murE	93202	0.02	UDP-N-acetylmuramoyl-L-alanyl-D-glutamate:meso-diaminopimelate ligase	SENSE	35.857	348	20.471	17	33	ECK0086,JW0083	gaccttcttgctccgTgggtgccagacgcac	TGATTAATCAAGGCGAGGGGACAGGTGGCAGATCGTAATTTGCGCGACCTT	G	0.02	0.03	0.23	0.27	0.45
murE	93269	0.07	UDP-N-acetylmuramoyl-L-alanyl-D-glutamate:meso-diaminopimelate ligase	SENSE	35.857	289	16.056	18	36	ECK0086,JW0083	gtgtggctgcggcggGcgatctctttgtagc	CAGACGCACCTTCGCGAGCACTGCGAGAGATGACACTCGACAGCCGTGTGG	C	0.63	0.03	0.14	0.07	0.13
murE	93272	0.07	UDP-N-acetylmuramoyl-L-alanyl-D-glutamate:meso-diaminopimelate ligase	SENSE	35.857	268	14.105	19	37	ECK0086,JW0083	tggctgcggcgggcgAtctctttgtagctgt	ACGCACCTTCGCGAGCACTGCGAGAGATGACACTCGACAGCCGTGTGGCTG	T	0.03	0.18	0.47	0.13	0.19
murE	93343	0.12	UDP-N-acetylmuramoyl-L-alanyl-D-glutamate:meso-diaminopimelate ligase	SENSE	35.857	469	26.056	18	31	ECK0086,JW0083	gcgatagcgcaaggtGtggctgccattattg	GCTGTAGTAGGTCATCAGGCGGACGGGCGTCGATATATCCCGCAGGCGATA	T	0.13	0.06	0.23	0.24	0.35
murE	93394	0.15	UDP-N-acetylmuramoyl-L-alanyl-D-glutamate:meso-diaminopimelate ligase	SENSE	35.857	382	23.875	16	26	ECK0086,JW0083	accgatggtgaaatcCgtgaaatgcacggcg	GCGCAAGGTGTGGCTGCCATTATTGCAGAGGCGAAAGATGAGGCGACCGAT	G	0	0.01	0.06	0.41	0.52
murE	93457	0.2	UDP-N-acetylmuramoyl-L-alanyl-D-glutamate:meso-diaminopimelate ligase	SENSE	35.857	205	15.769	13	24	ECK0086,JW0083	cgtttatctgcactgGcgggccgcttttacc	GAAATGCACGGCGTACCGGTCATCTATCTCAGCCAGCTCAACGAGCGTTTA	C	0.08	0.07	0.26	0.42	0.16
murE	93622	0.31	UDP-N-acetylmuramoyl-L-alanyl-D-glutamate:meso-diaminopimelate ligase	SENSE	35.857	459	35.308	13	23	ECK0086,JW0083	ctgctggggaaagtgAtcccgacagaaaata	CTGCTTGGCGAAATCAGCGCGGTAATGGGCACCGTTGGTAACGGCCTGCTG	T	0.01	0.03	0.28	0.22	0.46
murE	93817	0.44	UDP-N-acetylmuramoyl-L-alanyl-D-glutamate:meso-diaminopimelate ligase	SENSE	35.857	350	29.167	12	28	ECK0086,JW0083	gattatcatggtgatAtggaacactacgaag	AAATTTGCGGCGTCGGTCTTTACCAACTTAAGCCGCGATCACCTTGATTAT	T	0.04	0.08	0.31	0.28	0.29
murE	93866	0.47	UDP-N-acetylmuramoyl-L-alanyl-D-glutamate:meso-diaminopimelate ligase	SENSE	35.857	249	20.75	12	27	ECK0086,JW0083	attctgagcatcattGcggtcaggcgattat	ATCATGGTGATATGGAACACTACGAAGCCGCGAAATGGCTGCTTTATTCTG	C	0.04	0.22	0.26	0.22	0.25
murE	93867	0.47	UDP-N-acetylmuramoyl-L-alanyl-D-glutamate:meso-diaminopimelate ligase	SENSE	35.857	232	19.333	12	27	ECK0086,JW0083	ttctgagcatcattgCggtcaggcgattatt	TCATGGTGATATGGAACACTACGAAGCCGCGAAATGGCTGCTTTATTCTGA	G	0.01	0.01	0.26	0.23	0.49
murE	93881	0.48	UDP-N-acetylmuramoyl-L-alanyl-D-glutamate:meso-diaminopimelate ligase	SENSE	35.857	244	20.333	12	27	ECK0086,JW0083	gcggtcaggcgattaTtaacgccgacgatga	AACACTACGAAGCCGCGAAATGGCTGCTTTATTCTGAGCATCATTGCGGTC	T	0	0.02	0.3	0.4	0.29
murE	94085	0.62	UDP-N-acetylmuramoyl-L-alanyl-D-glutamate:meso-diaminopimelate ligase	SENSE	35.857	323	26.917	12	22	ECK0086,JW0083	atctgatgggcgcttTtaacgtcagcaacct	CGATTCGCTTTAGCTCAAGTTGGGGCGATGGCGAAATTGAAAGCCATCTGA	T	0.04	0.21	0.46	0.14	0.16
murE	94236	0.72	UDP-N-acetylmuramoyl-L-alanyl-D-glutamate:meso-diaminopimelate ligase	SENSE	35.857	216	19.636	11	23	ECK0086,JW0083	gacggtggtggtggaTtacgcgcatacgccg	ACCGGTTTGCGGACGTATGGAAGTGTTCACTGCGCCAGGCAAACCGACGGT	T	0.1	0.2	0.31	0.23	0.17
murE	94310	0.77	UDP-N-acetylmuramoyl-L-alanyl-D-glutamate:meso-diaminopimelate ligase	SENSE	35.857	329	27.417	12	24	ECK0086,JW0083	cgggcaagctgtggtGtgtctttggctgtgg	CGGATGCACTGGAAAAAGCCTTACAGGCGGCGCGTCTGCACTGTGCGGGCA	T	0.03	0.06	0.19	0.4	0.33
murE	94377	0.81	UDP-N-acetylmuramoyl-L-alanyl-D-glutamate:meso-diaminopimelate ligase	SENSE	35.857	207	17.25	12	26	ECK0086,JW0083	cgcaattgccgaagaGtttgctgacgtggcg	TGGCTGTGGTGGCGATCGCGATAAAGGTAAGCGTCCACTGATGGGCGCAAT	T	0.04	0.05	0.14	0.33	0.44
murE	94644	0.99	UDP-N-acetylmuramoyl-L-alanyl-D-glutamate:meso-diaminopimelate ligase	SENSE	35.857	226	16.143	14	25	ECK0086,JW0083	gcgtctgctgggggtGattgcatgattagcg	TGTTGGCAATCAGCGTCTGGACTACTCCGATCGCGTCACGGTGGCGCGTCT	A	0.09	0.05	0.47	0.09	0.3
murF	95070	0.31	UDP-N-acetylmuramoyl-tripeptide:D-alanyl-D-alanine ligase	SENSE	22.567	201	28.714	7	15	ECK0087,JW0084,mra	aacaacgacatcggtGtaccgatgacgctgt	ATTTTAAGCCAGTGCGGCAACACGCTTTATACGGCAGGCAATCTCAACAAC	T	0.19	0.15	0.34	0.19	0.13
mraY	96129	0.12	phospho-N-acetylmuramoyl-pentapeptide transferase	SENSE	31.804	492	44.727	11	24	ECK0088,JW0085,murX	tgtggatgggcccgcGtatgattgctcattt	CGTTTCGCGCCATCGTCAGCCTGCTGACCGCGCTGTTCATCTCATTGTGGA	T	0.12	0.14	0.38	0.29	0.06
mraY	96431	0.4	phospho-N-acetylmuramoyl-pentapeptide transferase	SENSE	31.804	245	17.5	14	22	ECK0088,JW0085,murX	gtcattgcgctgggtGtcgccttcgccctgt	GACACCAAAGGGTTGATCGCTCGTTGGAAGTATTTCTGGATGTCGGTCATT	T	0.13	0.06	0.38	0.33	0.1
mraY	96433	0.4	phospho-N-acetylmuramoyl-pentapeptide transferase	SENSE	31.804	235	16.786	14	22	ECK0088,JW0085,murX	cattgcgctgggtgtCgccttcgccctgtac	CACCAAAGGGTTGATCGCTCGTTGGAAGTATTTCTGGATGTCGGTCATTGC	G	0.07	0.11	0.19	0.26	0.38
mraY	96522	0.48	phospho-N-acetylmuramoyl-pentapeptide transferase	SENSE	31.804	346	26.615	13	21	ECK0088,JW0085,murX	tgccgcagctggggcTgttctacattctgct	ACACGCCCGCAACGCAGCTGGTGGTCCCATTCTTTAAAGATGTGATGCCGC	G	0.01	0.05	0.2	0.31	0.43
mraY	96803	0.74	phospho-N-acetylmuramoyl-pentapeptide transferase	SENSE	31.804	305	30.5	10	23	ECK0088,JW0085,murX	gtctttatgggcgatGtaggttcgctggcgt	GGGGCAGGACTGGGCTTCCTGTGGTTTAACACCTATCCGGCGCAGGTCTTT	T	0	0.13	0.39	0.38	0.09
mraY	96826	0.76	phospho-N-acetylmuramoyl-pentapeptide transferase	SENSE	31.804	524	65.5	8	21	ECK0088,JW0085,murX	gctggcgttaggtggTgcgttaggcattatc	GTTTAACACCTATCCGGCGCAGGTCTTTATGGGCGATGTAGGTTCGCTGGC	G	0.01	0.03	0.45	0.21	0.29
mraY	96887	0.82	phospho-N-acetylmuramoyl-pentapeptide transferase	SENSE	31.804	223	27.875	8	23	ECK0088,JW0085,murX	gtgattatggggggcGtgttcgtggtagaaa	GCGTTAGGCATTATCGCCGTACTGCTACGTCAGGAATTCCTGCTGGTGATT	T	0.1	0.09	0.32	0.34	0.15
mraY	97077	0.99	phospho-N-acetylmuramoyl-pentapeptide transferase	SENSE	31.804	221	20.091	11	22	ECK0088,JW0085,murX	tggcaacgctgaaggTacgttaatcatggct	TTGTGCGTTTCTGGATTATTTCGCTGATGCTGGTTCTGATTGGTCTGGCAA	A	0.03	0.05	0.25	0.26	0.41
murD	97150	0.05	UDP-N-acetylmuramoyl-L-alanine:D-glutamate ligase	SENSE	24.069	393	43.667	9	21	ECK0089,JW0086	accgggctttcctgcGtggactttttcctcg	GCTGATTATCAGGGTAAAAATGTCGTCATTATCGGCCTGGGCCTCACCGGG	T	0.03	0.07	0.71	0.15	0.05
murD	97286	0.15	UDP-N-acetylmuramoyl-L-alanine:D-glutamate ligase	SENSE	24.069	247	35.286	7	17	ECK0089,JW0086	ggctgatggcggcagAtctgattgtcgccag	TACCCGAAGCCGTAGAACGCCACACGGGCAGTCTGAATGATGAATGGCTGA	T	0.02	0.04	0.33	0.53	0.08
murD	97309	0.17	UDP-N-acetylmuramoyl-L-alanine:D-glutamate ligase	SENSE	24.069	206	25.75	8	16	ECK0089,JW0086	gtcgccagtcccggtAttgcactggcgcatc	ACGGGCAGTCTGAATGATGAATGGCTGATGGCGGCAGATCTGATTGTCGCC	T	0.03	0.02	0.28	0.46	0.21
murD	97673	0.45	UDP-N-acetylmuramoyl-L-alanine:D-glutamate ligase	SENSE	24.069	257	28.556	9	19	ECK0089,JW0086	gtttacaacagtatcGtgcagcaaaactgcg	CCATTCTGAACGTGACTGAAGATCATATGGATCGCTATCCGTTTGGTTTAC	T	0	0.09	0.21	0.45	0.24
murD	97768	0.52	UDP-N-acetylmuramoyl-L-alanine:D-glutamate ligase	SENSE	24.069	429	47.667	9	19	ECK0089,JW0086	ggtgcggatgaacgcTgcgtcagctttggcg	GTTTGCGTGGTTAATGCTGATGATGCCTTAACAATGCCGATTCGCGGTGCG	G	0.01	0.05	0.14	0.29	0.5
ftsW	98473	0.06	lipid II flippase%3B integral membrane protein involved in stabilizing FstZ ring during cell division	SENSE	31.875	777	97.125	8	17	ECK0090,JW0087	tggtctggatctccaCggcgctaaagggctg	CTCTCCCTCGCCTGAAAATGCCGCGCCTGCCAGGATTCAGTATCCTGGTCT	G	0.02	0.02	0.15	0.2	0.6
ftsW	98575	0.14	lipid II flippase%3B integral membrane protein involved in stabilizing FstZ ring during cell division	SENSE	31.875	234	26	9	22	ECK0090,JW0087	tcggcctcgcggcgaTtggctttatcatggt	CCGACAGCCTGATCATGTACGATCGCACCTTACTGTGGCTGACCTTCGGCC	T	0.02	0.07	0.2	0.62	0.09
ftsW	98659	0.21	lipid II flippase%3B integral membrane protein involved in stabilizing FstZ ring during cell division	SENSE	31.875	294	24.5	12	24	ECK0090,JW0087	tcgcgaagcgtgatgGtgtctatctgatttt	CGTCAATGCCCATAGGGCAACGCTTAACCAACGATCCGTTCTTCTTCGCGA	T	0.09	0.03	0.17	0.58	0.13
ftsW	98660	0.21	lipid II flippase%3B integral membrane protein involved in stabilizing FstZ ring during cell division	SENSE	31.875	352	29.333	12	24	ECK0090,JW0087	cgcgaagcgtgatggTgtctatctgattttg	GTCAATGCCCATAGGGCAACGCTTAACCAACGATCCGTTCTTCTTCGCGAA	G	0.03	0.04	0.08	0.12	0.73
ftsW	98713	0.25	lipid II flippase%3B integral membrane protein involved in stabilizing FstZ ring during cell division	SENSE	31.875	203	16.917	12	23	ECK0090,JW0087	cgctgcgtctgccgaTggagttctggcaacg	GTGATGGTGTCTATCTGATTTTGGCGTTTATTCTGGCGATCATTACGCTGC	G	0	0.11	0.21	0.38	0.29
ftsW	99053	0.52	lipid II flippase%3B integral membrane protein involved in stabilizing FstZ ring during cell division	SENSE	31.875	315	26.25	12	23	ECK0090,JW0087	gttcctggcgggagcGaaattgtggcagttc	CCTTGGTACGGTGGTGGTGTTGTTTGTGACTACGCTGGCGATGTTGTTCCT	A	0.06	0.17	0.25	0.33	0.19
ftsW	99084	0.55	lipid II flippase%3B integral membrane protein involved in stabilizing FstZ ring during cell division	SENSE	31.875	228	19	12	22	ECK0090,JW0087	attgccattatcggtAtgggcatttcagcgg	ACGCTGGCGATGTTGTTCCTGGCGGGAGCGAAATTGTGGCAGTTCATTGCC	T	0.08	0.37	0.39	0.12	0.03
ftsW	99327	0.74	lipid II flippase%3B integral membrane protein involved in stabilizing FstZ ring during cell division	SENSE	31.875	303	27.545	11	26	ECK0090,JW0087	ggcgaagaactggggTatgtcggtgtggtgc	GAGTATCTGCCGGAAGCGCACACTGACTTTATTTTCGCCATTATCGGCGAA	A	0.03	0.07	0.3	0.38	0.22
ftsW	99328	0.74	lipid II flippase%3B integral membrane protein involved in stabilizing FstZ ring during cell division	SENSE	31.875	889	80.818	11	23	ECK0090,JW0087	gcgaagaactggggtAtgtcggtgtggtgct	AGTATCTGCCGGAAGCGCACACTGACTTTATTTTCGCCATTATCGGCGAAG	T	0.02	0.03	0.41	0.34	0.2
ftsW	99389	0.79	lipid II flippase%3B integral membrane protein involved in stabilizing FstZ ring during cell division	SENSE	31.875	226	20.545	11	27	ECK0090,JW0087	tcgcgcgatgtcgatTggccgtaaagcatta	TGTCGGTGTGGTGCTGGCACTTTTAATGGTATTCTTCGTCGCTTTTCGCGC	G	0.02	0.06	0.12	0.25	0.54
ftsW	99500	0.88	lipid II flippase%3B integral membrane protein involved in stabilizing FstZ ring during cell division	SENSE	31.875	261	20.077	13	23	ECK0090,JW0087	cgcggcggcggggatGttaccgaccaaaggt	TTCTATTGGCATCTGGTTTAGCTTCCAGGCGCTGGTTAACGTAGGCGCGGC	T	0.03	0.11	0.11	0.41	0.34
murG	99698	0.05	N-acetylglucosaminyl transferase	SENSE	34.145	388	27.714	14	29	ECK0091,JW0088	ggaaccggtggacatGtattcccgggactgg	TTCACGATGAGTGGTCAAGGAAAGCGATTAATGGTGATGGCAGGCGGAACC	T	0.02	0.04	0.26	0.24	0.44
murG	99710	0.06	N-acetylglucosaminyl transferase	SENSE	34.145	205	15.769	13	29	ECK0091,JW0088	catgtattcccgggaCtggcggttgcgcacc	GGTCAAGGAAAGCGATTAATGGTGATGGCAGGCGGAACCGGTGGACATGTA	T	0.61	0.05	0.06	0.09	0.18
murG	99718	0.07	N-acetylglucosaminyl transferase	SENSE	34.145	1041	74.357	14	25	ECK0091,JW0088	cccgggactggcggtTgcgcaccatctaatg	AAAGCGATTAATGGTGATGGCAGGCGGAACCGGTGGACATGTATTCCCGGG	G	0.01	0.02	0.16	0.19	0.62
murG	99769	0.12	N-acetylglucosaminyl transferase	SENSE	34.145	288	19.2	15	30	ECK0091,JW0088	ctggctggggactgcCgaccgtatggaagcg	ACTGGCGGTTGCGCACCATCTAATGGCTCAGGGTTGGCAAGTTCGCTGGCT	G	0.02	0.03	0.13	0.51	0.31
murG	99874	0.22	N-acetylglucosaminyl transferase	SENSE	34.145	233	16.643	14	25	ECK0091,JW0088	actgatagctgccccGctgcgtatcttcaac	TGATTTCATTCGTATCTCTGGTCTGCGTGGAAAAGGTATAAAAGCACTGAT	C	0.14	0.18	0.26	0.09	0.33
murG	99915	0.25	N-acetylglucosaminyl transferase	SENSE	34.145	203	13.533	15	26	ECK0091,JW0088	aggcgcgggcgattaTgaaagcgtacaaacc	AAGCACTGATAGCTGCCCCGCTGCGTATCTTCAACGCCTGGCGTCAGGCGC	G	0	0.09	0.32	0.2	0.39
murG	99947	0.28	N-acetylglucosaminyl transferase	SENSE	34.145	216	16.615	13	24	ECK0091,JW0088	gacgtggtgctcggtAtgggaggctacgtgt	AACGCCTGGCGTCAGGCGCGGGCGATTATGAAAGCGTACAAACCTGACGTG	T	0	0.08	0.37	0.42	0.12
murG	99958	0.29	N-acetylglucosaminyl transferase	SENSE	34.145	247	20.583	12	23	ECK0091,JW0088	cggtatgggaggctaCgtgtcaggtccaggt	TCAGGCGCGGGCGATTATGAAAGCGTACAAACCTGACGTGGTGCTCGGTAT	G	0.09	0.02	0.09	0.38	0.42
murG	100382	0.69	N-acetylglucosaminyl transferase	SENSE	34.145	331	30.091	11	24	ECK0091,JW0088	gaatttattgatgatAtggcggcggcgtatg	GAACAGGCGTATGCCGAAGCGGGGCAACCGCAGCATAAAGTGACGGAATTT	T	0.1	0.04	0.33	0.41	0.12
murG	100400	0.71	N-acetylglucosaminyl transferase	SENSE	34.145	361	32.818	11	23	ECK0091,JW0088	gcggcggcgtatgcgTgggcggatgtcgtcg	GCGGGGCAACCGCAGCATAAAGTGACGGAATTTATTGATGATATGGCGGCG	G	0	0.02	0.14	0.48	0.36
murG	100465	0.77	N-acetylglucosaminyl transferase	SENSE	34.145	228	28.5	8	22	ECK0091,JW0088	cgccgcggcaggactAccggcgttgtttgtg	GGATGTCGTCGTTTGCCGCTCCGGTGCGTTAACGGTGAGTGAAATCGCCGC	C	0.01	0.08	0.19	0.54	0.18
murG	100466	0.77	N-acetylglucosaminyl transferase	SENSE	34.145	222	27.75	8	22	ECK0091,JW0088	gccgcggcaggactaCcggcgttgtttgtgc	GATGTCGTCGTTTGCCGCTCCGGTGCGTTAACGGTGAGTGAAATCGCCGCG	C	0	0.01	0.14	0.26	0.59
murG	100580	0.88	N-acetylglucosaminyl transferase	SENSE	34.145	300	33.333	9	14	ECK0091,JW0088	cagcttagcgtggatGctgtcgccaacaccc	CTACCGCTGGAAAAAGCGGGCGCAGCCAAAATTATCGAGCAGCCACAGCTT	C	0.14	0.11	0.3	0.23	0.22
murC	100791	0.02	UDP-N-acetylmuramate:L-alanine ligase	SENSE	27.426	279	25.364	11	24	ECK0092,JW0089	acaattggcaaaactGcgttccatcgtgccc	ATCGTATGAATTTAAGAAGTTAATGGCGTAAAGAATGAATACACAACAATT	C	0.09	0.07	0.46	0.27	0.11
murC	100792	0.02	UDP-N-acetylmuramate:L-alanine ligase	SENSE	27.426	271	24.636	11	24	ECK0092,JW0089	caattggcaaaactgCgttccatcgtgcccg	TCGTATGAATTTAAGAAGTTAATGGCGTAAAGAATGAATACACAACAATTG	G	0.09	0.09	0.04	0.44	0.33
murC	100867	0.07	UDP-N-acetylmuramate:L-alanine ligase	SENSE	27.426	238	18.308	13	28	ECK0092,JW0089	gccggtatgggcggtAttgccgaagttctgg	GAAATGCGTCGCGTTCGGCACATACATTTTGTCGGCATTGGTGGTGCCGGT	T	0.02	0.09	0.38	0.24	0.27
murC	100957	0.13	UDP-N-acetylmuramate:L-alanine ligase	SENSE	27.426	626	52.167	12	19	ECK0092,JW0089	ttaatgaatctgggtGcgacgatttatttca	CAGATCAGTGGTTCCGATTTAGCGCCAAATCCGGTCACGCAGCAGTTAATG	C	0.34	0.04	0.21	0.28	0.12
murC	101083	0.22	UDP-N-acetylmuramate:L-alanine ligase	SENSE	27.426	219	19.909	11	17	ECK0092,JW0089	cgtattccggtgatcCgtcgtgccgaaatgc	GCGATTTCTGCCGATAACCCGGAAATTGTCGCCGCTCATGAAGCGCGTATT	G	0.01	0.01	0.07	0.58	0.34
murC	101450	0.46	UDP-N-acetylmuramate:L-alanine ligase	SENSE	27.426	252	22.909	11	21	ECK0092,JW0089	acggtcgtgcggtgaTgtgtgttgatgatcc	ATTTAAAACAGACTTTTATTAATTTTCTGCACAACCTGCCGTTTTACGGTC	G	0.02	0.14	0.31	0.38	0.15
murC	101451	0.47	UDP-N-acetylmuramate:L-alanine ligase	SENSE	27.426	388	35.273	11	20	ECK0092,JW0089	cggtcgtgcggtgatGtgtgttgatgatccg	TTTAAAACAGACTTTTATTAATTTTCTGCACAACCTGCCGTTTTACGGTCG	T	0.06	0.13	0.51	0.2	0.11
murC	101538	0.52	UDP-N-acetylmuramate:L-alanine ligase	SENSE	27.426	200	22.222	9	19	ECK0092,JW0089	cgaagatgccgacgtGcgtgtagaagattat	ATTGTTACCGCGAGTGGGGCGTCAGACCACGACTTACGGCTTCAGCGAAGA	C	0.14	0.11	0.16	0.5	0.09
murC	101740	0.66	UDP-N-acetylmuramate:L-alanine ligase	SENSE	27.426	243	27	9	17	ECK0092,JW0089	ttccaggggactggtCgccgttttgatttcc	GAAGAGGGCATTGACGACGAGGCTATTTTGCGGGCGCTTGAAAGCTTCCAG	G	0.01	0.01	0.09	0.26	0.63
murC	101991	0.83	UDP-N-acetylmuramate:L-alanine ligase	SENSE	27.426	310	20.667	15	24	ECK0092,JW0089	gttgatgctggaagtGtatccggctggcgaa	CCTGTATGATGATTTCGCCAATGTGCTGACGCAGGTTGATACCCTGTTGAT	T	0.12	0.1	0.31	0.37	0.1
murC	102111	0.91	UDP-N-acetylmuramate:L-alanine ligase	SENSE	27.426	216	19.636	11	21	ECK0092,JW0089	gcgggtagccgagatGctggcaccggtatta	TCGTGGACGTGGGAAAATTGATCCCATTCTGGTGCCGGATCCGGCGCGGGT	C	0.03	0.02	0.44	0.14	0.37
murC	102161	0.95	UDP-N-acetylmuramate:L-alanine ligase	SENSE	27.426	297	29.7	10	20	ECK0092,JW0089	tcgttcagggggctgGtaatattggaaaaat	TAGCCGAGATGCTGGCACCGGTATTAACCGGTAACGACCTGATTCTCGTTC	T	0.21	0.23	0.37	0.12	0.06
ddlB	102322	0.1	D-alanine:D-alanine ligase	SENSE	42.459	469	33.5	14	28	ddl,ECK0093,JW0090	ggtgttagccggactGcgtgaaggcggtatt	TGGGACCTCCGCTGAGCGGGAAGTTTCTCTGAATTCTGGCGCAGCGGTGTT	C	0.01	0.09	0.39	0.32	0.19
ddlB	102323	0.1	D-alanine:D-alanine ligase	SENSE	42.459	308	22	14	29	ddl,ECK0093,JW0090	gtgttagccggactgCgtgaaggcggtattg	GGGACCTCCGCTGAGCGGGAAGTTTCTCTGAATTCTGGCGCAGCGGTGTTA	G	0.01	0	0.08	0.35	0.55
ddlB	102342	0.12	D-alanine:D-alanine ligase	SENSE	42.459	200	14.286	14	31	ddl,ECK0093,JW0090	aaggcggtattgacgCgtatcctgtcgaccc	AAGTTTCTCTGAATTCTGGCGCAGCGGTGTTAGCCGGACTGCGTGAAGGCG	G	0.01	0.05	0.03	0.25	0.67
ddlB	102460	0.25	D-alanine:D-alanine ligase	SENSE	42.459	379	27.071	14	29	ddl,ECK0093,JW0090	gctgcaggggatgctCgagctgatgggcttg	GAAAGTGTTTATCGCGCTACACGGTCGCGGCGGTGAAGATGGTACGCTGCA	G	0	0.01	0.16	0.25	0.58
ddlB	102478	0.27	D-alanine:D-alanine ligase	SENSE	42.459	303	21.643	14	30	ddl,ECK0093,JW0090	gctgatgggcttgccTtataccggaagcgga	ACACGGTCGCGGCGGTGAAGATGGTACGCTGCAGGGGATGCTCGAGCTGAT	T	0.05	0.05	0.35	0.36	0.18
ddlB	102551	0.35	D-alanine:D-alanine ligase	SENSE	42.459	272	27.2	10	26	ddl,ECK0093,JW0090	cttctatggcaaggtGccggtttaccggtcg	GGAGTGATGGCATCTGCGCTTTCAATGGATAAACTACGCAGCAAACTTCTA	C	0.08	0.08	0.35	0.38	0.11
ddlB	102647	0.45	D-alanine:D-alanine ligase	SENSE	42.459	203	22.556	9	22	ddl,ECK0093,JW0090	atttctgctctgggtTtgccggttatcgtta	CGCGCAGAGTTTGAAAAAGGCCTGAGCGATAAGCAGTTAGCAGAAATTTCT	T	0.26	0.16	0.29	0.21	0.09
ddlB	102687	0.49	D-alanine:D-alanine ligase	SENSE	42.459	272	27.2	10	22	ddl,ECK0093,JW0090	gcgaaggttccagtgTgggaatgtcaaaagt	CAGAAATTTCTGCTCTGGGTTTGCCGGTTATCGTTAAGCCGAGCCGCGAAG	G	0.04	0.04	0.54	0.15	0.24
ddlB	102761	0.57	D-alanine:D-alanine ligase	SENSE	42.459	305	23.462	13	25	ddl,ECK0093,JW0090	cagcacgatgaagaaGtattgattgaaaaat	GTAGTAGCAGAAAATGCTCTACAAGATGCATTAAGATTGGCATTTCAGCAC	T	0.14	0.1	0.19	0.15	0.43
ddlB	102783	0.6	D-alanine:D-alanine ligase	SENSE	42.459	205	15.769	13	28	ddl,ECK0093,JW0090	ttgaaaaatggctaaGtgggccggagttcac	AAGATGCATTAAGATTGGCATTTCAGCACGATGAAGAAGTATTGATTGAAA	T	0.12	0.09	0.27	0.26	0.25
ddlB	102877	0.7	D-alanine:D-alanine ligase	SENSE	42.459	274	13.048	21	30	ddl,ECK0093,JW0090	tgattatgaggcgaaGtatctctctgatgag	AGAAATTTTACCGTCAATACGTATTCAACCGTCCGGAACCTTCTATGATTA	T	0.14	0.15	0.47	0.15	0.09
ddlB	102962	0.79	D-alanine:D-alanine ligase	SENSE	42.459	315	15.75	20	32	ddl,ECK0093,JW0090	gcattagtgctgaaaGcatggacgacgttag	TTCTGCCCCGCAGGTCTGGAAGCGTCACAAGAGGCCAATTTGCAGGCATTA	C	0.39	0.05	0.16	0.3	0.1
ddlB	102994	0.83	D-alanine:D-alanine ligase	SENSE	42.459	361	21.235	17	33	ddl,ECK0093,JW0090	ttgcaaaggatggggAcgtattgacgttatg	GGCCAATTTGCAGGCATTAGTGCTGAAAGCATGGACGACGTTAGGTTGCAA	C	0.08	0.07	0.22	0.31	0.32
ddlB	102995	0.83	D-alanine:D-alanine ligase	SENSE	42.459	295	17.353	17	33	ddl,ECK0093,JW0090	tgcaaaggatggggaCgtattgacgttatgc	GCCAATTTGCAGGCATTAGTGCTGAAAGCATGGACGACGTTAGGTTGCAAA	G	0.07	0.01	0.05	0.33	0.54
ddlB	102998	0.83	D-alanine:D-alanine ligase	SENSE	42.459	259	15.235	17	33	ddl,ECK0093,JW0090	aaaggatggggacgtAttgacgttatgctgg	AATTTGCAGGCATTAGTGCTGAAAGCATGGACGACGTTAGGTTGCAAAGGA	T	0.03	0.1	0.41	0.11	0.36
ddlB	103030	0.87	D-alanine:D-alanine ligase	SENSE	42.459	200	12.5	16	33	ddl,ECK0093,JW0090	cagcgatggacagttTtatctgctggaagcc	GACGTTAGGTTGCAAAGGATGGGGACGTATTGACGTTATGCTGGACAGCGA	T	0.05	0.12	0.18	0.2	0.44
ddlB	103072	0.91	D-alanine:D-alanine ligase	SENSE	42.459	597	42.643	14	30	ddl,ECK0093,JW0090	gggtatgaccagccaCagcctggtgccgatg	GGACAGCGATGGACAGTTTTATCTGCTGGAAGCCAATACCTCACCGGGTAT	A	0.02	0.02	0.23	0.35	0.39
ftsQ	103166	0.01	divisome assembly protein%2C membrane anchored protein involved in growth of wall at septum	SENSE	52.746	228	16.286	14	30	ECK0094,JW0091	taatatgtcgcaggcTgctctgaacacgcga	ATGAGCTTCTCGCAGTTGGTAGTACGAATTCTGGAACTGGCGGACTAATAT	G	0.11	0.06	0.2	0.22	0.41
ftsQ	103194	0.05	divisome assembly protein%2C membrane anchored protein involved in growth of wall at septum	SENSE	52.746	330	22	15	32	ECK0094,JW0091	cgaaacagcgaagaaGaggtttcttctcgcc	TTCTGGAACTGGCGGACTAATATGTCGCAGGCTGCTCTGAACACGCGAAAC	A	0.05	0.03	0.2	0.54	0.18
ftsQ	103224	0.08	divisome assembly protein%2C membrane anchored protein involved in growth of wall at septum	SENSE	52.746	273	15.167	18	35	ECK0094,JW0091	cgcaataatggaacgCgtctggcggggatcc	GCTGCTCTGAACACGCGAAACAGCGAAGAAGAGGTTTCTTCTCGCCGCAAT	G	0.1	0.02	0.12	0.26	0.5
ftsQ	103291	0.16	divisome assembly protein%2C membrane anchored protein involved in growth of wall at septum	SENSE	52.746	258	12.9	20	36	ECK0094,JW0091	gcggctgggtcgtgtTgggctggatggaaga	CGGGGATCCTTTTCCTGCTGACCGTTTTAACGACAGTGTTGGTGAGCGGCT	G	0	0.03	0.26	0.24	0.46
ftsQ	103414	0.31	divisome assembly protein%2C membrane anchored protein involved in growth of wall at septum	SENSE	52.746	229	15.267	15	24	ECK0094,JW0091	gtgagccgggtacctTtatgacccaggatgt	ATTACACACGTAATGACGATATCCGGCAGTCGATCCTGGCATTGGGTGAGC	T	0.02	0.07	0.28	0.3	0.33
ftsQ	103527	0.45	divisome assembly protein%2C membrane anchored protein involved in growth of wall at septum	SENSE	52.746	202	12.625	16	35	ECK0094,JW0091	aagattcatctggttGaatatgtgccgattg	TGGATTAAGCAGGTGAGCGTCAGAAAGCAGTGGCCTGATGAATTGAAGATT	A	0.49	0.23	0.13	0.08	0.06
ftsQ	103529	0.45	divisome assembly protein%2C membrane anchored protein involved in growth of wall at septum	SENSE	52.746	474	29.625	16	34	ECK0094,JW0091	gattcatctggttgaAtatgtgccgattgcg	GATTAAGCAGGTGAGCGTCAGAAAGCAGTGGCCTGATGAATTGAAGATTCA	T	0.16	0.22	0.45	0.14	0.03
ftsQ	103531	0.45	divisome assembly protein%2C membrane anchored protein involved in growth of wall at septum	SENSE	52.746	927	57.938	16	32	ECK0094,JW0091	ttcatctggttgaatAtgtgccgattgcgcg	TTAAGCAGGTGAGCGTCAGAAAGCAGTGGCCTGATGAATTGAAGATTCATC	T	0.04	0.08	0.3	0.42	0.16
ftsQ	103532	0.45	divisome assembly protein%2C membrane anchored protein involved in growth of wall at septum	SENSE	52.746	407	25.438	16	34	ECK0094,JW0091	tcatctggttgaataTgtgccgattgcgcgg	TAAGCAGGTGAGCGTCAGAAAGCAGTGGCCTGATGAATTGAAGATTCATCT	G	0.03	0.03	0.1	0.31	0.52
ftsQ	103552	0.48	divisome assembly protein%2C membrane anchored protein involved in growth of wall at septum	SENSE	52.746	262	14.556	18	37	ECK0094,JW0091	cgattgcgcggtggaAtgatcaacatatggt	AGCAGTGGCCTGATGAATTGAAGATTCATCTGGTTGAATATGTGCCGATTG	T	0.09	0.14	0.27	0.15	0.35
ftsQ	103634	0.58	divisome assembly protein%2C membrane anchored protein involved in growth of wall at septum	SENSE	52.746	208	13	16	35	ECK0094,JW0091	ggtgcttccaatgctGtatggcccggaaggc	GGAAGGAAATACCTTCAGCGTGCCGCCAGAACGCACCAGCAAGCAGGTGCT	T	0.13	0.22	0.37	0.15	0.12
ftsQ	103694	0.65	divisome assembly protein%2C membrane anchored protein involved in growth of wall at septum	SENSE	52.746	225	16.071	14	31	ECK0094,JW0091	cgaaatggggcagatGctggcaaaggacaga	GTATGGCCCGGAAGGCAGCGCCAATGAAGTGTTGCAGGGCTATCGCGAAAT	C	0	0.01	0.17	0.71	0.11
ftsQ	103710	0.67	divisome assembly protein%2C membrane anchored protein involved in growth of wall at septum	SENSE	52.746	233	15.533	15	31	ECK0094,JW0091	ctggcaaaggacagaTttactctgaaggaag	AGCGCCAATGAAGTGTTGCAGGGCTATCGCGAAATGGGGCAGATGCTGGCA	T	0.05	0.1	0.15	0.45	0.24
ftsQ	103711	0.67	divisome assembly protein%2C membrane anchored protein involved in growth of wall at septum	SENSE	52.746	876	54.75	16	28	ECK0094,JW0091	tggcaaaggacagatTtactctgaaggaagc	GCGCCAATGAAGTGTTGCAGGGCTATCGCGAAATGGGGCAGATGCTGGCAA	T	0.02	0.08	0.2	0.32	0.38
ftsQ	103712	0.67	divisome assembly protein%2C membrane anchored protein involved in growth of wall at septum	SENSE	52.746	267	16.688	16	31	ECK0094,JW0091	ggcaaaggacagattTactctgaaggaagcg	CGCCAATGAAGTGTTGCAGGGCTATCGCGAAATGGGGCAGATGCTGGCAAA	A	0.03	0.01	0.09	0.23	0.64
ftsQ	103832	0.82	divisome assembly protein%2C membrane anchored protein involved in growth of wall at septum	SENSE	52.746	397	20.895	19	32	ECK0094,JW0091	tcgctttgtagaactTtatccggttttacag	TATTAAGCTCAATCTTGGCCGGGGCGATACGATGAAACGTTTGGCTCGCTT	T	0.02	0.05	0.46	0.13	0.34
ftsQ	103920	0.92	divisome assembly protein%2C membrane anchored protein involved in growth of wall at septum	SENSE	52.746	209	13.062	16	28	ECK0094,JW0091	ggagcggcagtaggcTgggcgcccttgccgc	ACCGATGGCAAACGGATTAGCTACGTTGATTTGCGTTATGACTCTGGAGCG	G	0.05	0.03	0.17	0.55	0.2
ftsA	104059	0.06	ATP-binding cell division protein involved in recruitment of FtsK to Z ring	SENSE	44.621	374	24.933	15	34	divA,ECK0095,JW0092	cgctttagtaggggaAgttctgcccgacggt	CAGAAAACTGGTAGTAGGACTGGAGATTGGTACCGCGAAGGTTGCCGCTTT	G	0.18	0.21	0.19	0.13	0.3
ftsA	104060	0.06	ATP-binding cell division protein involved in recruitment of FtsK to Z ring	SENSE	44.621	204	13.6	15	36	divA,ECK0095,JW0092	gctttagtaggggaaGttctgcccgacggta	AGAAAACTGGTAGTAGGACTGGAGATTGGTACCGCGAAGGTTGCCGCTTTA	T	0.08	0.08	0.26	0.2	0.38
ftsA	104062	0.06	ATP-binding cell division protein involved in recruitment of FtsK to Z ring	SENSE	44.621	576	38.4	15	36	divA,ECK0095,JW0092	tttagtaggggaagtTctgcccgacggtatg	AAAACTGGTAGTAGGACTGGAGATTGGTACCGCGAAGGTTGCCGCTTTAGT	C	0.01	0.03	0.31	0.3	0.34
ftsA	104063	0.06	ATP-binding cell division protein involved in recruitment of FtsK to Z ring	SENSE	44.621	279	18.6	15	38	divA,ECK0095,JW0092	ttagtaggggaagttCtgcccgacggtatgg	AAACTGGTAGTAGGACTGGAGATTGGTACCGCGAAGGTTGCCGCTTTAGTA	T	0.13	0.01	0.05	0.44	0.37
ftsA	104117	0.11	ATP-binding cell division protein involved in recruitment of FtsK to Z ring	SENSE	44.621	374	22	17	40	divA,ECK0095,JW0092	tgcccgtcgcgtggtAtggataaaggcgggg	GAAGTTCTGCCCGACGGTATGGTCAATATCATTGGCGTGGGCAGCTGCCCG	T	0.02	0.21	0.34	0.11	0.32
ftsA	104160	0.14	ATP-binding cell division protein involved in recruitment of FtsK to Z ring	SENSE	44.621	410	25.625	16	34	divA,ECK0095,JW0092	aatccgtggtcaagtGcgtacaacgcgccat	GCTGCCCGTCGCGTGGTATGGATAAAGGCGGGGTGAACGACCTCGAATCCG	C	0.1	0.03	0.28	0.46	0.13
ftsA	104161	0.14	ATP-binding cell division protein involved in recruitment of FtsK to Z ring	SENSE	44.621	380	23.75	16	33	divA,ECK0095,JW0092	atccgtggtcaagtgCgtacaacgcgccatt	CTGCCCGTCGCGTGGTATGGATAAAGGCGGGGTGAACGACCTCGAATCCGT	G	0.03	0.01	0.05	0.35	0.56
ftsA	104267	0.23	ATP-binding cell division protein involved in recruitment of FtsK to Z ring	SENSE	44.621	380	21.111	18	27	divA,ECK0095,JW0092	cagaatgaaattggtAtggtgcctatttctg	ATCTCTTCGGTATATCTGGCGCTTTCTGGTAAGCACATCAGCTGCCAGAAT	T	0.09	0.18	0.31	0.11	0.32
ftsA	104602	0.49	ATP-binding cell division protein involved in recruitment of FtsK to Z ring	SENSE	44.621	322	15.333	21	34	divA,ECK0095,JW0092	tgaactgggtgtctgCgtcgtcgatatcggt	TGCCGGACTGGCATCAAGTTATTCGGTATTGACGGAAGATGAACGTGAACT	G	0.02	0.03	0.1	0.53	0.33
ftsA	104654	0.53	ATP-binding cell division protein involved in recruitment of FtsK to Z ring	SENSE	44.621	304	14.476	21	37	divA,ECK0095,JW0092	gtttataccggtgggGcattgcgccacacta	GGTGTCTGCGTCGTCGATATCGGTGGTGGTACAATGGATATCGCCGTTTAT	C	0.28	0.12	0.27	0.19	0.14
ftsA	104769	0.62	ATP-binding cell division protein involved in recruitment of FtsK to Z ring	SENSE	44.621	286	13.619	21	37	divA,ECK0095,JW0092	aagttcgccacggttGtgcgctgggttccat	TCGCTTACGCCTTTGGCACGCCGCCAAGCGACGCCGAAGCGATTAAAGTTC	T	0.03	0.12	0.32	0.42	0.12
ftsA	104917	0.74	ATP-binding cell division protein involved in recruitment of FtsK to Z ring	SENSE	44.621	213	12.529	17	31	divA,ECK0095,JW0092	ggtcaacgaagagatAttgcagttgcaggaa	ACTGGCAGAGGTGATCGAGCCGCGCTATACCGAGCTGCTCAACCTGGTCAA	T	0.07	0.03	0.14	0.4	0.36
ftsA	104973	0.79	ATP-binding cell division protein involved in recruitment of FtsK to Z ring	SENSE	44.621	324	20.25	16	31	divA,ECK0095,JW0092	atcacctggcggcagGcattgtattaaccgg	AGATATTGCAGTTGCAGGAAAAGCTTCGCCAACAAGGGGTTAAACATCACC	C	0.06	0.23	0.35	0.22	0.15
ftsA	105124	0.9	ATP-binding cell division protein involved in recruitment of FtsK to Z ring	SENSE	44.621	237	15.8	15	34	divA,ECK0095,JW0092	ttcgacggcggtgggAttgcttcactatggg	GCTGAACATTACCGGTTTAACGGATTATGCTCAGGAGCCGTATTATTCGAC	T	0.26	0.13	0.45	0.13	0.03
ftsA	105135	0.91	ATP-binding cell division protein involved in recruitment of FtsK to Z ring	SENSE	44.621	311	20.733	15	34	divA,ECK0095,JW0092	tgggattgcttcactAtgggaaagagtcaca	CCGGTTTAACGGATTATGCTCAGGAGCCGTATTATTCGACGGCGGTGGGAT	T	0.03	0.06	0.32	0.18	0.42
ftsA	105136	0.91	ATP-binding cell division protein involved in recruitment of FtsK to Z ring	SENSE	44.621	303	20.2	15	34	divA,ECK0095,JW0092	gggattgcttcactaTgggaaagagtcacat	CGGTTTAACGGATTATGCTCAGGAGCCGTATTATTCGACGGCGGTGGGATT	G	0	0.05	0.38	0.18	0.38
ftsA	105145	0.92	ATP-binding cell division protein involved in recruitment of FtsK to Z ring	SENSE	44.621	258	17.2	15	34	divA,ECK0095,JW0092	tcactatgggaaagaGtcacatcttaacggt	GGATTATGCTCAGGAGCCGTATTATTCGACGGCGGTGGGATTGCTTCACTA	T	0.08	0.05	0.29	0.42	0.17
ftsA	105202	0.97	ATP-binding cell division protein involved in recruitment of FtsK to Z ring	SENSE	44.621	222	13.059	17	37	divA,ECK0095,JW0092	agcatcagttggctcGtggatcaagcgactc	AGAGTCACATCTTAACGGTGAAGCTGAAGTAGAAAAACGTGTTACAGCATC	T	0.04	0.18	0.37	0.23	0.19
ftsA	105229	0.99	ATP-binding cell division protein involved in recruitment of FtsK to Z ring	SENSE	44.621	222	13.059	17	35	divA,ECK0095,JW0092	actcaatagttggctGcgaaaagagttttaa	AGTAGAAAAACGTGTTACAGCATCAGTTGGCTCGTGGATCAAGCGACTCAA	C	0.06	0.09	0.31	0.43	0.11
ftsA	105230	0.99	ATP-binding cell division protein involved in recruitment of FtsK to Z ring	SENSE	44.621	294	18.375	16	34	divA,ECK0095,JW0092	ctcaatagttggctgCgaaaagagttttaat	GTAGAAAAACGTGTTACAGCATCAGTTGGCTCGTGGATCAAGCGACTCAAT	G	0.11	0.02	0.14	0.28	0.46
ftsZ	105414	0.09	GTP-binding tubulin-like cell division protein	SENSE	41.122	277	15.389	18	35	ECK0096,JW0093,sfiB,sulB	agcgcattgaaggtgTtgaattcttcgcggt	GCGTCGGCGGCGGCGGCGGTAATGCTGTTGAACACATGGTGCGCGAGCGCA	T	0.02	0.08	0.14	0.16	0.61
ftsZ	105415	0.1	GTP-binding tubulin-like cell division protein	SENSE	41.122	218	12.111	18	35	ECK0096,JW0093,sfiB,sulB	gcgcattgaaggtgtTgaattcttcgcggta	CGTCGGCGGCGGCGGCGGTAATGCTGTTGAACACATGGTGCGCGAGCGCAT	G	0.01	0.06	0.31	0.29	0.33
ftsZ	105416	0.1	GTP-binding tubulin-like cell division protein	SENSE	41.122	256	14.222	18	35	ECK0096,JW0093,sfiB,sulB	cgcattgaaggtgttGaattcttcgcggtaa	GTCGGCGGCGGCGGCGGTAATGCTGTTGAACACATGGTGCGCGAGCGCATT	A	0.04	0.07	0.19	0.43	0.27
ftsZ	105542	0.21	GTP-binding tubulin-like cell division protein	SENSE	41.122	245	15.312	16	35	ECK0096,JW0093,sfiB,sulB	gaagttggccgcaatGcggctgatgaggatc	ATCGGTAGCGGTATCACCAAAGGACTGGGCGCTGGCGCTAATCCAGAAGTT	C	0.02	0.05	0.51	0.35	0.08
ftsZ	105562	0.22	GTP-binding tubulin-like cell division protein	SENSE	41.122	538	33.625	16	32	ECK0096,JW0093,sfiB,sulB	tgatgaggatcgcgaTgcattgcgtgcggcg	AGGACTGGGCGCTGGCGCTAATCCAGAAGTTGGCCGCAATGCGGCTGATGA	G	0.02	0.04	0.11	0.11	0.72
ftsZ	105593	0.25	GTP-binding tubulin-like cell division protein	SENSE	41.122	240	12	20	36	ECK0096,JW0093,sfiB,sulB	ctggaaggtgcagacAtggtctttattgctg	GGCCGCAATGCGGCTGATGAGGATCGCGATGCATTGCGTGCGGCGCTGGAA	T	0.08	0.11	0.2	0.39	0.22
ftsZ	105638	0.29	GTP-binding tubulin-like cell division protein	SENSE	41.122	255	14.167	18	39	ECK0096,JW0093,sfiB,sulB	ggtaccggtacaggtGcagcaccagtcgtcg	CTGGAAGGTGCAGACATGGTCTTTATTGCTGCGGGTATGGGTGGTGGTACC	C	0.16	0.1	0.24	0.24	0.26
ftsZ	105727	0.37	GTP-binding tubulin-like cell division protein	SENSE	41.122	563	46.917	12	26	ECK0096,JW0093,sfiB,sulB	ctttgaaggcaagaaGcgtatggcattcgcg	AGATTTGGGTATCCTGACCGTTGCTGTCGTCACTAAGCCTTTCAACTTTGA	C	0.34	0.19	0.16	0.26	0.05
ftsZ	105728	0.37	GTP-binding tubulin-like cell division protein	SENSE	41.122	252	21	12	27	ECK0096,JW0093,sfiB,sulB	tttgaaggcaagaagCgtatggcattcgcgg	GATTTGGGTATCCTGACCGTTGCTGTCGTCACTAAGCCTTTCAACTTTGAA	G	0.08	0.03	0.12	0.32	0.45
ftsZ	105731	0.37	GTP-binding tubulin-like cell division protein	SENSE	41.122	201	15.462	13	29	ECK0096,JW0093,sfiB,sulB	gaaggcaagaagcgtAtggcattcgcggagc	TTGGGTATCCTGACCGTTGCTGTCGTCACTAAGCCTTTCAACTTTGAAGGC	T	0.04	0.05	0.22	0.52	0.16
ftsZ	105837	0.46	GTP-binding tubulin-like cell division protein	SENSE	41.122	216	13.5	16	26	ECK0096,JW0093,sfiB,sulB	gccgcggtatctcccTgctggatgcgtttgg	ACTCTCTGATCACTATCCCGAACGACAAACTGCTGAAAGTTCTGGGCCGCG	G	0	0.01	0.04	0.24	0.7
ftsZ	105941	0.55	GTP-binding tubulin-like cell division protein	SENSE	41.122	245	15.312	16	29	ECK0096,JW0093,sfiB,sulB	gtggactttgcagacGtacgcaccgtaatgt	GTGCAAGGTATCGCTGAACTGATTACTCGTCCGGGTTTGATGAACGTGGAC	T	0.06	0.18	0.54	0.19	0.03
ftsZ	105943	0.55	GTP-binding tubulin-like cell division protein	SENSE	41.122	201	12.562	16	29	ECK0096,JW0093,sfiB,sulB	ggactttgcagacgtAcgcaccgtaatgtct	GCAAGGTATCGCTGAACTGATTACTCGTCCGGGTTTGATGAACGTGGACTT	C	0.02	0.04	0.23	0.4	0.31
ftsZ	106178	0.76	GTP-binding tubulin-like cell division protein	SENSE	41.122	208	17.333	12	23	ECK0096,JW0093,sfiB,sulB	tccgacaacgcgactGtggttatcggtactt	CTGGATGAGTTCGAAACGGTAGGTAACACCATCCGTGCATTTGCTTCCGAC	T	0.11	0.08	0.1	0.58	0.13
ftsZ	106247	0.82	GTP-binding tubulin-like cell division protein	SENSE	41.122	324	21.6	15	25	ECK0096,JW0093,sfiB,sulB	gttgttgcgacaggtAtcggcatggacaaac	GGTACTTCTCTTGACCCGGATATGAATGACGAGCTGCGCGTAACCGTTGTT	T	0.14	0.21	0.46	0.13	0.05
lpxC	106538	-19	UDP-3-O-acyl N-acetylglucosamine deacetylase	SENSE	155.67	1124	19.051	59	118	Intergenic	ttcggttggataggtAatttggcgagataat	TCGAGGCTCTTTGTGCTAAACTGGCCCGCCGAATGTATAGTACACTTCGGT	A	0.1	0.04	0.55	0.2	0.1
lpxC	106539	-18	UDP-3-O-acyl N-acetylglucosamine deacetylase	SENSE	155.67	791	13.407	59	119	Intergenic	tcggttggataggtaAtttggcgagataata	CGAGGCTCTTTGTGCTAAACTGGCCCGCCGAATGTATAGTACACTTCGGTT	T	0.05	0.04	0.11	0.65	0.15
lpxC	106576	0.02	UDP-3-O-acyl N-acetylglucosamine deacetylase	SENSE	155.67	958	14.515	66	143	asmB,ECK0097,envA,JW0094	tcaaacaaaggacacTtaaacgtatcgttca	AGTACACTTCGGTTGGATAGGTAATTTGGCGAGATAATACGATGATCAAAC	T	0.03	0.08	0.24	0.28	0.37
lpxC	106600	0.05	UDP-3-O-acyl N-acetylglucosamine deacetylase	SENSE	155.67	1503	21.783	69	142	asmB,ECK0097,envA,JW0094	tcgttcaggcgacggGtgtcggtttacatac	TTTGGCGAGATAATACGATGATCAAACAAAGGACACTTAAACGTATCGTTC	T	0.08	0.11	0.43	0.22	0.17
lpxC	106601	0.05	UDP-3-O-acyl N-acetylglucosamine deacetylase	SENSE	155.67	1570	23.088	68	142	asmB,ECK0097,envA,JW0094	cgttcaggcgacgggTgtcggtttacatacc	TTGGCGAGATAATACGATGATCAAACAAAGGACACTTAAACGTATCGTTCA	G	0.04	0.05	0.18	0.4	0.34
lpxC	106646	0.1	UDP-3-O-acyl N-acetylglucosamine deacetylase	SENSE	155.67	1782	26.206	68	141	asmB,ECK0097,envA,JW0094	cctgacgttacgcccTgcgccggccaacacc	CGTTCAGGCGACGGGTGTCGGTTTACATACCGGCAAGAAAGTCACCCTGAC	G	0.02	0.05	0.39	0.34	0.2
lpxC	106670	0.12	UDP-3-O-acyl N-acetylglucosamine deacetylase	SENSE	155.67	895	13.561	66	146	asmB,ECK0097,envA,JW0094	caacaccggggtcatCtatcgtcgcaccgac	ACATACCGGCAAGAAAGTCACCCTGACGTTACGCCCTGCGCCGGCCAACAC	T	0.08	0.06	0.19	0.23	0.43
lpxC	106770	0.23	UDP-3-O-acyl N-acetylglucosamine deacetylase	SENSE	155.67	1034	18.8	55	105	asmB,ECK0097,envA,JW0094	gtcaacgagcatgatGtacggatttcaaccg	GCCGATGCCAAATCTGTGCGTGATACCATGCTCTGTACGTGTCTGGTCAAC	T	0.07	0.03	0.2	0.4	0.31
lpxC	106898	0.37	UDP-3-O-acyl N-acetylglucosamine deacetylase	SENSE	155.67	588	12.25	48	105	asmB,ECK0097,envA,JW0094	tccgtttgtatacctGctgcttgacgccggt	CGAAGTTAACGCGCCGGAAATCCCGATCATGGACGGCAGCGCCGCTCCGTT	C	0.06	0.09	0.34	0.25	0.27
lpxC	106985	0.47	UDP-3-O-acyl N-acetylglucosamine deacetylase	SENSE	155.67	926	17.808	52	105	asmB,ECK0097,envA,JW0094	cgaagatggcgataaGtgggctgaatttaag	GAACTGCGCCAAAAAATTTGTTCGCATCAAAGAGACTGTTCGTGTCGAAGA	T	0.03	0.1	0.28	0.33	0.26
lpxC	107120	0.61	UDP-3-O-acyl N-acetylglucosamine deacetylase	SENSE	155.67	994	15.531	64	108	asmB,ECK0097,envA,JW0094	gcgccagatcagccgTgcgcgtacgttcggt	CAGCAACCAGCGCTATGCGATGAACTTCTCCGCTGATGCGTTTATGCGCCA	G	0.02	0.04	0.2	0.5	0.24
lpxC	107179	0.68	UDP-3-O-acyl N-acetylglucosamine deacetylase	SENSE	155.67	737	14.173	52	100	asmB,ECK0097,envA,JW0094	cccgtggtttgtgccTgggcggcagcttcga	GTGCGCGTACGTTCGGTTTCATGCGTGATATCGAATATCTGCAGTCCCGTG	G	0.02	0.06	0.28	0.24	0.4
lpxC	107329	0.84	UDP-3-O-acyl N-acetylglucosamine deacetylase	SENSE	155.67	611	13	47	78	asmB,ECK0097,envA,JW0094	atattattggtgcatTtaccgcttataaatc	ACAAAATGCTCGATGCGATCGGTGACTTGTTCATGTGTGGTCACAATATTA	T	0.21	0.08	0.31	0.36	0.05
lpxC	107530	56	UDP-3-O-acyl N-acetylglucosamine deacetylase	SENSE	155.67	374	15.583	24	66	Intergenic	ggcactctctccggcCaggtgaaccagtcgt	CATAACGACATTTATACTGTCGTATAAAATTCGACTGGCAAATCTGGCACT	A	0.02	0.05	0.21	0.46	0.25
lpxC	107533	59	UDP-3-O-acyl N-acetylglucosamine deacetylase	SENSE	155.67	325	14.773	22	64	Intergenic	actctctccggccagGtgaaccagtcgtttt	AACGACATTTATACTGTCGTATAAAATTCGACTGGCAAATCTGGCACTCTC	T	0.27	0.16	0.22	0.04	0.32
lpxC	107535	61	UDP-3-O-acyl N-acetylglucosamine deacetylase	SENSE	155.67	1449	65.864	22	58	Intergenic	tctctccggccaggtGaaccagtcgtttttt	CGACATTTATACTGTCGTATAAAATTCGACTGGCAAATCTGGCACTCTCTC	A	0.29	0.1	0.29	0.21	0.11
lpxC	107536	62	UDP-3-O-acyl N-acetylglucosamine deacetylase	SENSE	155.67	329	14.955	22	63	Intergenic	ctctccggccaggtgAaccagtcgttttttt	GACATTTATACTGTCGTATAAAATTCGACTGGCAAATCTGGCACTCTCTCC	A	0.22	0.09	0.15	0.32	0.22
lpxC	107541	67	UDP-3-O-acyl N-acetylglucosamine deacetylase	SENSE	155.67	656	29.818	22	59	Intergenic	cggccaggtgaaccaGtcgtttttttttgaa	TTATACTGTCGTATAAAATTCGACTGGCAAATCTGGCACTCTCTCCGGCCA	T	0.02	0.02	0.11	0.24	0.62
lpxC	107542	68	UDP-3-O-acyl N-acetylglucosamine deacetylase	SENSE	155.67	290	13.182	22	62	Intergenic	ggccaggtgaaccagTcgtttttttttgaat	TATACTGTCGTATAAAATTCGACTGGCAAATCTGGCACTCTCTCCGGCCAG	C	0	0.01	0.04	0.08	0.87
secM	107779	0.14	regulator of secA translation	SENSE	96.271	654	27.25	24	65	ECK0098,JW5007,srrA,yacA	cttattagggatggtTgcggcgagtttaggt	GACGCGCTGGCGACAGTTTGGTAAACGCTACTTCTGGCCGCATCTCTTATT	G	0.17	0.09	0.42	0.27	0.05
secM	107780	0.15	regulator of secA translation	SENSE	96.271	316	13.167	24	66	ECK0098,JW5007,srrA,yacA	ttattagggatggttGcggcgagtttaggtt	ACGCGCTGGCGACAGTTTGGTAAACGCTACTTCTGGCCGCATCTCTTATTA	C	0.33	0.03	0.15	0.28	0.22
secM	107781	0.15	regulator of secA translation	SENSE	96.271	406	16.917	24	66	ECK0098,JW5007,srrA,yacA	tattagggatggttgCggcgagtttaggttt	CGCGCTGGCGACAGTTTGGTAAACGCTACTTCTGGCCGCATCTCTTATTAG	G	0.21	0.01	0.02	0.23	0.53
secM	107789	0.16	regulator of secA translation	SENSE	96.271	835	36.304	23	64	ECK0098,JW5007,srrA,yacA	atggttgcggcgagtTtaggtttgcctgcgc	CGACAGTTTGGTAAACGCTACTTCTGGCCGCATCTCTTATTAGGGATGGTT	T	0.42	0.2	0.15	0.12	0.11
secM	107794	0.17	regulator of secA translation	SENSE	96.271	335	14.565	23	70	ECK0098,JW5007,srrA,yacA	tgcggcgagtttaggTttgcctgcgctcagc	GTTTGGTAAACGCTACTTCTGGCCGCATCTCTTATTAGGGATGGTTGCGGC	T	0.02	0.1	0.38	0.28	0.22
secM	107795	0.18	regulator of secA translation	SENSE	96.271	2095	91.087	23	64	ECK0098,JW5007,srrA,yacA	gcggcgagtttaggtTtgcctgcgctcagca	TTTGGTAAACGCTACTTCTGGCCGCATCTCTTATTAGGGATGGTTGCGGCG	T	0.02	0.03	0.23	0.34	0.37
secM	107796	0.18	regulator of secA translation	SENSE	96.271	620	26.957	23	71	ECK0098,JW5007,srrA,yacA	cggcgagtttaggttTgcctgcgctcagcaa	TTGGTAAACGCTACTTCTGGCCGCATCTCTTATTAGGGATGGTTGCGGCGA	G	0.01	0.02	0.07	0.28	0.62
secM	107800	0.19	regulator of secA translation	SENSE	96.271	769	32.042	24	70	ECK0098,JW5007,srrA,yacA	gagtttaggtttgccTgcgctcagcaacgcc	TAAACGCTACTTCTGGCCGCATCTCTTATTAGGGATGGTTGCGGCGAGTTT	G	0.07	0.07	0.47	0.18	0.22
secM	107829	0.24	regulator of secA translation	SENSE	96.271	424	24.941	17	66	ECK0098,JW5007,srrA,yacA	ccgccgaaccaaacgCgcccgcaaaagcgac	TAGGGATGGTTGCGGCGAGTTTAGGTTTGCCTGCGCTCAGCAACGCCGCCG	G	0	0.03	0.05	0.41	0.5
secM	107888	0.36	regulator of secA translation	SENSE	96.271	211	16.231	13	57	ECK0098,JW5007,srrA,yacA	gttaactttggtcaaTtggccttgctggaag	GCGCCCGCAAAAGCGACAACCCGCAACCACGAGCCTTCAGCCAAAGTTAAC	T	0.26	0.1	0.34	0.24	0.05
secM	107894	0.37	regulator of secA translation	SENSE	96.271	511	39.308	13	50	ECK0098,JW5007,srrA,yacA	tttggtcaattggccTtgctggaagcgaaca	GCAAAAGCGACAACCCGCAACCACGAGCCTTCAGCCAAAGTTAACTTTGGT	T	0.02	0.03	0.44	0.29	0.22
secM	107895	0.37	regulator of secA translation	SENSE	96.271	603	46.385	13	48	ECK0098,JW5007,srrA,yacA	ttggtcaattggcctTgctggaagcgaacac	CAAAAGCGACAACCCGCAACCACGAGCCTTCAGCCAAAGTTAACTTTGGTC	G	0.03	0.02	0.07	0.57	0.31
secM	107953	0.48	regulator of secA translation	SENSE	96.271	280	20	14	33	ECK0098,JW5007,srrA,yacA	tgattactggcatcaAcatgccattcgcacg	CTTGCTGGAAGCGAACACACGCCGCCCGAATTCGAACTATTCCGTTGATTA	C	0.08	0.12	0.16	0.39	0.24
secM	108096	0.76	regulator of secA translation	SENSE	96.271	269	16.812	16	29	ECK0098,JW5007,srrA,yacA	tgacccaggaaggcaCgccgtctgaaaaggg	TTCAGGCGCAACATCTTGCATTACTGGATACGCTCAGCGCGCTGCTGACCC	G	0.01	0.01	0.15	0.19	0.65
secA	108272	-7	preprotein translocase subunit%2C ATPase	SENSE	24.835	390	21.667	18	40	Intergenic	gcggggcgtttgagaTtttattatgctaatc	ACCTAACAACAATAAACCTTTACTTCATTTTATTAACTCCGCAACGCGGGG	T	0.02	0.04	0.58	0.29	0.06
secA	108273	-6	preprotein translocase subunit%2C ATPase	SENSE	24.835	1920	106.667	18	33	Intergenic	cggggcgtttgagatTttattatgctaatca	CCTAACAACAATAAACCTTTACTTCATTTTATTAACTCCGCAACGCGGGGC	T	0.03	0.01	0.29	0.47	0.2
secA	108274	-5	preprotein translocase subunit%2C ATPase	SENSE	24.835	317	17.611	18	41	Intergenic	ggggcgtttgagattTtattatgctaatcaa	CTAACAACAATAAACCTTTACTTCATTTTATTAACTCCGCAACGCGGGGCG	T	0.04	0.05	0.03	0.5	0.38
secA	108276	-3	preprotein translocase subunit%2C ATPase	SENSE	24.835	344	19.111	18	41	Intergenic	ggcgtttgagattttAttatgctaatcaaat	AACAACAATAAACCTTTACTTCATTTTATTAACTCCGCAACGCGGGGCGTT	T	0.18	0.04	0.16	0.36	0.26
secA	108277	-2	preprotein translocase subunit%2C ATPase	SENSE	24.835	495	27.5	18	40	Intergenic	gcgtttgagattttaTtatgctaatcaaatt	ACAACAATAAACCTTTACTTCATTTTATTAACTCCGCAACGCGGGGCGTTT	T	0.15	0.04	0.24	0.21	0.36
secA	108316	0.01	preprotein translocase subunit%2C ATPase	SENSE	24.835	290	20.714	14	38	azi,ECK0099,JW0096,pea,prlD	aagttttcggtagtcGtaacgatcgcaccct	CGCGGGGCGTTTGAGATTTTATTATGCTAATCAAATTGTTAACTAAAGTTT	T	0.14	0.18	0.34	0.27	0.06
secA	108623	0.13	preprotein translocase subunit%2C ATPase	SENSE	24.835	217	24.111	9	17	azi,ECK0099,JW0096,pea,prlD	gaccgcaacgctgccTgcttacctgaacgca	CGAACGCTGCATCGCCGAAATGCGTACCGGTGAAGGAAAAACCCTGACCGC	G	0.02	0	0.1	0.41	0.47
secA	108738	0.17	preprotein translocase subunit%2C ATPase	SENSE	24.835	227	20.636	11	17	azi,ECK0099,JW0096,pea,prlD	ttccttggcctgactGtcggtatcaacctgc	TACCTGGCGCAACGTGACGCCGAAAACAACCGTCCGCTGTTTGAATTCCTT	T	0.03	0.04	0.42	0.25	0.26
secA	108839	0.21	preprotein translocase subunit%2C ATPase	SENSE	24.835	240	21.818	11	20	azi,ECK0099,JW0096,pea,prlD	cggctttgactacctGcgcgacaacatggcg	CGAAGCTTACGCAGCTGACATCACTTACGGTACGAACAACGAATACGGCTT	C	0.03	0.17	0.53	0.17	0.1
secA	108840	0.21	preprotein translocase subunit%2C ATPase	SENSE	24.835	206	18.727	11	20	azi,ECK0099,JW0096,pea,prlD	ggctttgactacctgCgcgacaacatggcgt	GAAGCTTACGCAGCTGACATCACTTACGGTACGAACAACGAATACGGCTTT	G	0.02	0.04	0.21	0.45	0.27
secA	109020	0.27	preprotein translocase subunit%2C ATPase	SENSE	24.835	259	28.778	9	18	azi,ECK0099,JW0096,pea,prlD	attccgcacctgatcCgtcaggaaaaagaag	CCGGCAGAAGACAGCTCGGAAATGTATAAACGCGTGAATAAAATTATTCCG	G	0	0.17	0.03	0.23	0.57
secA	109072	0.29	preprotein translocase subunit%2C ATPase	SENSE	24.835	313	31.3	10	21	azi,ECK0099,JW0096,pea,prlD	aaggccacttctcggTggacgaaaaatctcg	ACCTGATCCGTCAGGAAAAAGAAGACTCCGAAACCTTCCAGGGCGAAGGCC	G	0.02	0.04	0.13	0.2	0.6
secA	109784	0.56	preprotein translocase subunit%2C ATPase	SENSE	24.835	394	39.4	10	19	azi,ECK0099,JW0096,pea,prlD	ggctgcggtgactatCgcgaccaatatggcg	ATTCCACGCCAACGAAGCGGCGATTGTTGCTCAGGCAGGTTATCCGGCTGC	G	0.01	0.02	0.24	0.34	0.4
secA	109815	0.57	preprotein translocase subunit%2C ATPase	SENSE	24.835	217	21.7	10	21	azi,ECK0099,JW0096,pea,prlD	ggtcgtggtacagatAttgtgctcggtggta	CAGGCAGGTTATCCGGCTGCGGTGACTATCGCGACCAATATGGCGGGTCGT	T	0.04	0.04	0.18	0.42	0.32
secA	109934	0.61	preprotein translocase subunit%2C ATPase	SENSE	24.835	304	30.4	10	20	azi,ECK0099,JW0096,pea,prlD	ggtactggaagcaggTggcctgcatatcatc	GCAAATTGAAAAAATTAAAGCCGACTGGCAGGTACGTCACGATGCGGTACT	G	0.01	0.02	0.29	0.28	0.4
secA	110019	0.64	preprotein translocase subunit%2C ATPase	SENSE	24.835	265	24.091	11	22	azi,ECK0099,JW0096,pea,prlD	ggtcgtcagggggatGctggttcttcccgtt	CGTCACGAATCCCGTCGTATCGATAACCAGTTGCGCGGTCGTTCTGGTCGT	C	0.02	0.04	0.24	0.57	0.14
secA	110325	0.76	preprotein translocase subunit%2C ATPase	SENSE	24.835	315	22.5	14	24	azi,ECK0099,JW0096,pea,prlD	agcattcgtgaagatGtgttcaaagcgacca	CGTAACGAACTGTTGGATGTCAGCGATGTGAGCGAAACCATTAACAGCATT	T	0.08	0.14	0.47	0.21	0.1
secA	110555	0.84	preprotein translocase subunit%2C ATPase	SENSE	24.835	364	33.091	11	23	azi,ECK0099,JW0096,pea,prlD	tggtgctgagatgatGcgtcacttcgagaaa	TCTGGCGCAGTCCATCGAAGTGTATCAGCGTAAAGAAGAAGTGGTTGGTGC	C	0.05	0.07	0.32	0.28	0.28
mutT	111015	-29	nucleoside triphosphate pyrophosphohydrolase%2C marked preference for dGTP	SENSE	13.062	361	90.25	4	15	Intergenic	gtaaaaggcgcaggaTtctgcgcctttttta	TACAAGCAGTGCCATGGCCGCCTGCAATAAAAGCTAACTGTTGAAGTAAAA	T	0.17	0.08	0.38	0.27	0.1
mutT	111325	0.72	nucleoside triphosphate pyrophosphohydrolase%2C marked preference for dGTP	SENSE	13.062	266	133	2	13	ECK0100,JW0097,nudA	ctgggaaggggagccGtggggtaaagaaggg	ATTCCCGGACAGGCATATAACACTGTGGTTTTGGCTGGTCGAACGCTGGGA	T	0.76	0.02	0.06	0.1	0.07
mutT	111333	0.74	nucleoside triphosphate pyrophosphohydrolase%2C marked preference for dGTP	ANTI	13.062	227	113.5	2	11	ECK0100,JW0097,nudA	ccgggttgcccttctTtaccccacggctccc	GGCGGAAAATCATCGGCATTAAGACCGACCAGCGACATCCACTCACCGGGT	T	0.04	0.04	0.33	0.32	0.26
mutT	111384	0.87	nucleoside triphosphate pyrophosphohydrolase%2C marked preference for dGTP	ANTI	13.062	237	118.5	2	13	ECK0100,JW0097,nudA	ttggctggcggaaaaTcatcggcattaagac	CCTTATCTGACCTACAGACGTTTAAGCTTCGCAATTACCGGTTCATTGGCT	C	0.05	0.14	0.55	0.16	0.09
mutT	111423	0.97	nucleoside triphosphate pyrophosphohydrolase%2C marked preference for dGTP	ANTI	13.062	347	86.75	4	15	ECK0100,JW0097,nudA	ctgacctacagacgtTtaagcttcgcaatta	ATCAGGCATCGTGTGCGAATGTCGGATGCGGCGAAAACGCCTTATCTGACC	T	0.04	0.09	0.44	0.26	0.17
mutT	111495	62	nucleoside triphosphate pyrophosphohydrolase%2C marked preference for dGTP	ANTI	13.062	226	226	1	12	Intergenic	aggcctgataagacgCgccagcgtcgcatca	TCCGACCTACAAAAACAAATTTATCAATGAGTTAGAAATCCCTTTAGGCCT	G	0	0	0	0.85	0.15
yacG	111795	0.26	DNA gyrase inhibitor	SENSE	469.927	770	256.667	3	11	ECK0101,JW5008	gggaaaacggtggtgTggggtgaaatcagcc	GGAGTAAAAATGTCAGAAACTATTACGGTGAATTGCCCAACCTGCGGGAAA	G	0.03	0.02	0.3	0.16	0.49
yacG	111796	0.25	DNA gyrase inhibitor	SENSE	469.927	647	215.667	3	12	ECK0101,JW5008	cgggaaaacggtggtGtggggtgaaatcagc	AGGAGTAAAAATGTCAGAAACTATTACGGTGAATTGCCCAACCTGCGGGAA	T	0	0.16	0.2	0.36	0.28
zapD	112118	0.65	FtsZ stabilizer	SENSE	20.012	229	57.25	4	7	ECK0102,JW0099,yacF	cctggattgccagccTgaacccgctcaccca	TTTGGCTGCATCTACCCCAGGCGCAGCGCGACAGCCAGGTAGAAACCTGGA	G	0.04	0.1	0.43	0.33	0.1
zapD	112301	0.4	FtsZ stabilizer	SENSE	20.012	210	42	5	11	ECK0102,JW0099,yacF	taaaagcggcggggaGcgtattaatttccgc	TGCCTGGCGTGGACCAGAGCCGTATTGAAGCATTAATTCAGCAGTTAAAAG	C	0.12	0.17	0.09	0.29	0.33
zapD	112544	0.07	FtsZ stabilizer	SENSE	20.012	229	45.8	5	12	ECK0102,JW0099,yacF	aaatgcgtacatggcTgcgcattgagttttt	CCGTAATGCAGACCCAGGTCCTTTTTGAACATCCACTAAATGAAAAAATGC	G	0.02	0.01	0.22	0.38	0.37
coaE	112653	0.91	dephospho-CoA kinase	SENSE	34.41	213	30.429	7	16	ECK0103,JW0100,yacE	ggatgttgcccgcctGcacgcacactatttg	AGATGACGTCATTGATAATAACGGCGCACCGGATGCTATCGCATCGGATGT	C	0	0.11	0.36	0.34	0.19
coaE	112658	0.9	dephospho-CoA kinase	SENSE	34.41	551	91.833	6	15	ECK0103,JW0100,yacE	gcatcggatgttgccCgcctgcacgcacact	GTGGCAGATGACGTCATTGATAATAACGGCGCACCGGATGCTATCGCATCG	G	0.05	0.04	0.17	0.43	0.32
coaE	112707	0.83	dephospho-CoA kinase	SENSE	34.41	247	35.286	7	19	ECK0103,JW0100,yacE	tgccgtggcagatgaCgtcattgataataac	TGTCGAACAAATCCTTGCTGCTCAGGCAACGCGCGAAGCCCGCCTTGCCGT	G	0	0.01	0.12	0.31	0.56
coaE	112775	0.72	dephospho-CoA kinase	SENSE	34.41	410	82	5	14	ECK0103,JW0100,yacE	cgcgatgatgtaactCgcgagcatgtcgaac	GTGGTGGATGTCAGCCCAGAAACGCAACTTAAGCGCACCATGCAGCGCGAT	G	0.03	0.02	0.16	0.57	0.23
coaE	113090	0.21	dephospho-CoA kinase	SENSE	34.41	300	27.273	11	22	ECK0103,JW0100,yacE	gtggttgaaccaggtGcacctgcgctacatg	GATCTCGGAATTAACGTCATTGATGCCGATATTATTGCGCGTCAGGTGGTT	C	0.1	0.14	0.36	0.28	0.12
coaE	113188	0.05	dephospho-CoA kinase	SENSE	34.41	341	34.1	10	28	ECK0103,JW0100,yacE	ccttaacgggaggcaTtggcagtggcaagag	ATCATGATGAATTCCCGGGAATATAAATTATGAGGTATATAGTTGCCTTAA	T	0.01	0.03	0.17	0.41	0.37
coaE	113189	0.05	dephospho-CoA kinase	SENSE	34.41	304	30.4	10	29	ECK0103,JW0100,yacE	gccttaacgggaggcAttggcagtggcaaga	AATCATGATGAATTCCCGGGAATATAAATTATGAGGTATATAGTTGCCTTA	T	0.03	0.09	0.33	0.24	0.31
coaE	113212	0.01	dephospho-CoA kinase	SENSE	34.41	372	37.2	10	27	ECK0103,JW0100,yacE	tataaattatgaggtAtatagttgccttaac	GCACTCATTTTTAACGTTTTGATAATCATGATGAATTCCCGGGAATATAAA	T	0.51	0.14	0.19	0.04	0.12
coaE	113264	-45	dephospho-CoA kinase	SENSE	34.41	258	51.6	5	22	Intergenic	ctttcgtgcactcatTtttaacgttttgata	ATAAATTTACCTGGTAAATAGTGAGCGAACGTTTCATCAATTTCGCTTTCG	T	0.03	0.07	0.28	0.51	0.11
coaE	113266	-47	dephospho-CoA kinase	SENSE	34.41	238	47.6	5	22	Intergenic	cgctttcgtgcactcAtttttaacgttttga	CCATAAATTTACCTGGTAAATAGTGAGCGAACGTTTCATCAATTTCGCTTT	T	0.02	0.15	0.28	0.14	0.41
coaE	113268	-49	dephospho-CoA kinase	SENSE	34.41	232	58	4	22	Intergenic	ttcgctttcgtgcacTcatttttaacgtttt	TCCCATAAATTTACCTGGTAAATAGTGAGCGAACGTTTCATCAATTTCGCT	C	0.13	0.05	0.18	0.53	0.11
guaC	113443	-1	GMP reductase	SENSE	31.414	496	49.6	10	23	Intergenic	ccccaggaatccgcaCatgcgtattgaagaa	ATGATAGCGTCACTGGAGTTGCGCTCTTACCCTTATAGCCATTAACCCCAG	A	0.02	0.01	0.15	0.32	0.5
guaC	113589	0.14	GMP reductase	SENSE	31.414	307	17.056	18	40	ECK0104,JW0101	ggtccggcgtgccgaTtatcgccgcaaatat	TTGAACTGGAACGTCAATTCACCTTCAAACATTCAGGTCAGAGCTGGTCCG	T	0.03	0.05	0.26	0.46	0.21
guaC	113591	0.14	GMP reductase	SENSE	31.414	218	12.111	18	41	ECK0104,JW0101	tccggcgtgccgattAtcgccgcaaatatgg	GAACTGGAACGTCAATTCACCTTCAAACATTCAGGTCAGAGCTGGTCCGGC	T	0.01	0.04	0.19	0.36	0.41
guaC	113593	0.14	GMP reductase	SENSE	31.414	261	14.5	18	42	ECK0104,JW0101	cggcgtgccgattatCgccgcaaatatggac	ACTGGAACGTCAATTCACCTTCAAACATTCAGGTCAGAGCTGGTCCGGCGT	G	0.01	0.05	0.11	0.16	0.68
guaC	113612	0.16	GMP reductase	SENSE	31.414	391	21.722	18	42	ECK0104,JW0101	gcaaatatggacaccGtaggcacattttcta	TTCAAACATTCAGGTCAGAGCTGGTCCGGCGTGCCGATTATCGCCGCAAAT	T	0.17	0.02	0.55	0.12	0.15
guaC	113636	0.18	GMP reductase	SENSE	31.414	417	23.167	18	42	ECK0104,JW0101	ttttctatggcctctGcgctggcttcttttg	TCCGGCGTGCCGATTATCGCCGCAAATATGGACACCGTAGGCACATTTTCT	C	0.28	0.12	0.43	0.11	0.05
guaC	113692	0.24	GMP reductase	SENSE	31.414	395	32.917	12	31	ECK0104,JW0101	ctattctgtcgaagaGtggcaagcgtttatc	CTCTGCGCTGGCTTCTTTTGATATTTTGACTGCTGTGCATAAACACTATTC	T	0.2	0.21	0.31	0.24	0.05
guaC	113831	0.37	GMP reductase	SENSE	31.414	211	23.444	9	18	ECK0104,JW0101	ttcgtttgtattgacGtggcgaatggttatt	TTCGAAAAAACTAAACAGATTCTCGACCTGAACCCGGCATTAAACTTCGTT	T	0.1	0.06	0.5	0.24	0.09
guaC	113879	0.42	GMP reductase	SENSE	31.414	221	27.625	8	16	ECK0104,JW0101	ttcgttgcgaaagcgCgtgaagcgtggccga	GTTTGTATTGACGTGGCGAATGGTTATTCCGAACACTTCGTGCAGTTCGTT	G	0.01	0.05	0.24	0.45	0.24
guaC	113993	0.53	GMP reductase	SENSE	31.414	274	34.25	8	16	ECK0104,JW0101	ggcattggcccaggtTctgtttgtacaactc	ATGTGTGAGGAGCTTATCCTCTCAGGTGCCGATATCGTTAAAGTTGGCATT	C	0.02	0.05	0.26	0.29	0.38
guaC	114107	0.64	GMP reductase	SENSE	31.414	427	61	7	14	ECK0104,JW0101	gtcagcgatggtggcTgcaccacgccgggcg	GTAATCGAATGTGCCGATGCTGCGCACGGTCTGGGCGGAATGATCGTCAGC	G	0.06	0.04	0.4	0.32	0.18
guaC	114379	0.9	GMP reductase	SENSE	31.414	214	53.5	4	9	ECK0104,JW0101	tattttgggcggcctGcgttcagcttgtaca	CGTTAAGCTGCCGCTGCGAGGCCCGGTTGAAAATACCGCGCGAGATATTTT	C	0.29	0.07	0.15	0.37	0.12
ampD	118750	0.03	1%2C6-anhydro-N-acetylmuramyl-L-alanine amidase%2C Zn-dependent%3B murein amidase	SENSE	13.818	255	255	1	6	ECK0109,JW0106	gttgttagaacagggGtggctggttggcgcg	TACTCTGAACCGGGTATTAGCACCACATATAAGGAGATCCTGCATGTTGTT	T	0.24	0.05	0.33	0.36	0.01
aroP	121016	0.39	aromatic amino acid transporter	ANTI	8.23	202	202	1	1	ECK0111,JW0108	gcctgcgggccgccgTtgccactgaatagca	CCGTGCGGCAGGAAACCACCCTGATCCCACAGGTTGCTAACGGTCGCCTGC	T	0	0.04	0.26	0.21	0.49
pdhR	122056	-36	DNA-binding transcriptional dual regulator	SENSE	130.336	209	20.9	10	35	Intergenic	tgaaattggtaagacCaattgacttcggcaa	GTATGGACATAAGGTGAATACTTTGTTACTTTAGCGTCACAGACATGAAAT	A	0.03	0.03	0.29	0.38	0.27
pdhR	122072	-20	DNA-binding transcriptional dual regulator	SENSE	130.336	273	18.2	15	39	Intergenic	aattgacttcggcaaGtggcttaagacagga	AATACTTTGTTACTTTAGCGTCACAGACATGAAATTGGTAAGACCAATTGA	T	0.07	0.16	0.34	0.24	0.18
pdhR	122088	-4	DNA-binding transcriptional dual regulator	SENSE	130.336	248	13.053	19	42	Intergenic	tggcttaagacaggaActcatggcctacagc	AGCGTCACAGACATGAAATTGGTAAGACCAATTGACTTCGGCAAGTGGCTT	C	0.05	0.22	0.42	0.23	0.08
pdhR	122139	0.06	DNA-binding transcriptional dual regulator	SENSE	130.336	417	12.636	33	56	aceC,ECK0112,genA,JW0109,yacB	ctccgatgtgattgaGcagcaactggagttt	AAGACAGGAACTCATGGCCTACAGCAAAATCCGCCAACCAAAACTCTCCGA	C	0.18	0.11	0.18	0.34	0.2
pdhR	122243	0.2	DNA-binding transcriptional dual regulator	SENSE	130.336	526	12.233	43	93	aceC,ECK0112,genA,JW0109,yacB	tctcccgtccctcctTgcgtgaggcgattca	GCGAAAAACTCCCACCGGAACGCGAACTGGCAAAACAGTTTGACGTCTCCC	G	0.02	0.06	0.19	0.45	0.29
pdhR	122256	0.21	DNA-binding transcriptional dual regulator	SENSE	130.336	637	14.814	43	92	aceC,ECK0112,genA,JW0109,yacB	cttgcgtgaggcgatTcaacgtctcgaagcg	ACCGGAACGCGAACTGGCAAAACAGTTTGACGTCTCCCGTCCCTCCTTGCG	C	0.03	0.08	0.26	0.23	0.4
pdhR	122278	0.24	DNA-binding transcriptional dual regulator	SENSE	130.336	960	22.326	43	92	aceC,ECK0112,genA,JW0109,yacB	ctcgaagcgaagggcTtgttgcttcgtcgcc	CAGTTTGACGTCTCCCGTCCCTCCTTGCGTGAGGCGATTCAACGTCTCGAA	T	0.05	0.1	0.25	0.34	0.25
pdhR	122300	0.27	DNA-binding transcriptional dual regulator	SENSE	130.336	591	12.574	47	96	aceC,ECK0112,genA,JW0109,yacB	ttcgtcgccagggtgGcggcacttttgtcca	CCTTGCGTGAGGCGATTCAACGTCTCGAAGCGAAGGGCTTGTTGCTTCGTC	C	0.07	0.04	0.25	0.19	0.46
pdhR	122325	0.3	DNA-binding transcriptional dual regulator	SENSE	130.336	1189	22.865	52	98	aceC,ECK0112,genA,JW0109,yacB	tgtccagagcagcctAtggcaaagcttcagc	CGAAGCGAAGGGCTTGTTGCTTCGTCGCCAGGGTGGCGGCACTTTTGTCCA	T	0.03	0.05	0.14	0.36	0.41
pdhR	122454	0.47	DNA-binding transcriptional dual regulator	SENSE	130.336	527	13.868	38	66	aceC,ECK0112,genA,JW0109,yacB	gctgcgtagtaccgaTgaagacaaggaacgc	CGAAACACGACACGCCCTGGAAGGTATCGCCGCTTATTACGCCGCGCTGCG	G	0.02	0.03	0.25	0.18	0.52
pdhR	122455	0.48	DNA-binding transcriptional dual regulator	SENSE	130.336	508	13.026	39	69	aceC,ECK0112,genA,JW0109,yacB	ctgcgtagtaccgatGaagacaaggaacgca	GAAACACGACACGCCCTGGAAGGTATCGCCGCTTATTACGCCGCGCTGCGT	A	0.13	0.09	0.19	0.23	0.37
pdhR	122555	0.61	DNA-binding transcriptional dual regulator	SENSE	130.336	612	15.692	39	79	aceC,ECK0112,genA,JW0109,yacB	tactccagtatcagaTtgccgtcaccgaagc	AGCTGGCGCAGCAGTCTGGCGATCTGGACGCGGAATCAAACGCCGTACTCC	T	0.08	0.12	0.26	0.41	0.12
pdhR	122606	0.67	DNA-binding transcriptional dual regulator	SENSE	130.336	939	17.389	54	90	aceC,ECK0112,genA,JW0109,yacB	ttcatctgctaaggtGtatggagccgatgtt	AGTATCAGATTGCCGTCACCGAAGCGGCCCACAATGTGGTTCTGCTTCATC	T	0.12	0.05	0.4	0.19	0.23
pdhR	122619	0.69	DNA-binding transcriptional dual regulator	SENSE	130.336	678	13.038	52	87	aceC,ECK0112,genA,JW0109,yacB	gtgtatggagccgatGttggcccagaatgtc	CGTCACCGAAGCGGCCCACAATGTGGTTCTGCTTCATCTGCTAAGGTGTAT	T	0.08	0.12	0.32	0.37	0.12
pdhR	122673	0.76	DNA-binding transcriptional dual regulator	SENSE	130.336	823	14.964	55	89	aceC,ECK0112,genA,JW0109,yacB	ttcgcgtcgcgagatGctgccgctggtgagt	GCCGATGTTGGCCCAGAATGTCCGCCAGAACTTCGAATTGCTCTATTCGCG	C	0.09	0.1	0.33	0.31	0.17
pdhR	122875	19	DNA-binding transcriptional dual regulator	SENSE	130.336	694	16.524	42	73	Intergenic	tttttctggtaaaaaTtatccagaagatgtt	CGTGAGCGTTCTCTGCGTCGTCTGGAGCAACGAAAGAATTAGTGATTTTTC	T	0.05	0.1	0.32	0.24	0.28
aceE	122975	-42	pyruvate dehydrogenase%2C decarboxylase component E1%2C thiamin-binding	SENSE	54.133	653	17.184	38	71	Intergenic	gttcaatgggacaggTtccagaaaactcaac	CGGCAACTAAACGTAGAACCTGTCTTATTGAGCTTTCCGGCGAGAGTTCAA	T	0.03	0.12	0.27	0.35	0.23
aceE	123010	-7	pyruvate dehydrogenase%2C decarboxylase component E1%2C thiamin-binding	SENSE	54.133	600	15.385	39	65	Intergenic	ttagatagataaggaAtaacccatgtcagaa	TCCGGCGAGAGTTCAATGGGACAGGTTCCAGAAAACTCAACGTTATTAGAT	T	0.34	0.06	0.38	0.15	0.06
aceE	123041	0.01	pyruvate dehydrogenase%2C decarboxylase component E1%2C thiamin-binding	SENSE	54.133	540	13.846	39	65	ECK0113,JW0110	cgtttcccaaatgacGtggatccgatcgaaa	AAAACTCAACGTTATTAGATAGATAAGGAATAACCCATGTCAGAACGTTTC	T	0.03	0.11	0.34	0.33	0.18
aceE	123258	0.09	pyruvate dehydrogenase%2C decarboxylase component E1%2C thiamin-binding	SENSE	54.133	455	15.69	29	52	ECK0113,JW0110	tggaactggaacgccGtattcgttcagctat	TCAACACCATCCCCGTTGAAGAACAACCGGAGTATCCGGGTAATCTGGAAC	T	0.01	0.09	0.53	0.25	0.12
aceE	123301	0.11	pyruvate dehydrogenase%2C decarboxylase component E1%2C thiamin-binding	SENSE	54.133	1318	41.188	32	52	ECK0113,JW0110	catcatgacggtgctGcgtgcgtcgaaaaaa	TCTGGAACTGGAACGCCGTATTCGTTCAGCTATCCGCTGGAACGCCATCAT	C	0.11	0.1	0.21	0.25	0.32
aceE	123381	0.14	pyruvate dehydrogenase%2C decarboxylase component E1%2C thiamin-binding	SENSE	54.133	987	30.844	32	57	ECK0113,JW0110	tttatgatgtgtgctTtaaccacttcttccg	TCGAACTGGGCGGCCATATGGCGTCCTTCCAGTCTTCCGCAACCATTTATG	T	0.21	0.06	0.52	0.14	0.07
aceE	123460	0.17	pyruvate dehydrogenase%2C decarboxylase component E1%2C thiamin-binding	SENSE	54.133	380	14.074	27	46	ECK0113,JW0110	catctccccgggcgtGtacgctcgtgctttc	ACGCAACGAGCAGGATGGCGGCGACCTGGTTTACTTCCAGGGCCACATCTC	T	0.2	0.17	0.22	0.27	0.14
aceE	123623	0.23	pyruvate dehydrogenase%2C decarboxylase component E1%2C thiamin-binding	SENSE	54.133	370	15.417	24	42	ECK0113,JW0110	ggtccgattggtgctAtttaccaggctaaat	CTGATGCCGGAATTCTGGCAGTTCCCGACCGTATCTATGGGTCTGGGTCCG	T	0.03	0.02	0.12	0.24	0.59
aceE	123740	0.27	pyruvate dehydrogenase%2C decarboxylase component E1%2C thiamin-binding	SENSE	54.133	274	13.7	20	37	ECK0113,JW0110	ccggaatccaaaggtGcgatcaccatcgcta	AAACAAACCGTTTACGCGTTCCTCGGTGACGGTGAAATGGACGAACCGGAA	C	0.13	0.09	0.44	0.18	0.16
aceE	123884	0.33	pyruvate dehydrogenase%2C decarboxylase component E1%2C thiamin-binding	SENSE	54.133	427	15.25	28	42	ECK0113,JW0110	ggtgctggctggaacGtgatcaaagtgatgt	ACCGGTAACGGCAAGATCATCAACGAACTGGAAGGCATCTTCGAAGGTGCT	T	0	0.19	0.32	0.34	0.14
aceE	124010	0.37	pyruvate dehydrogenase%2C decarboxylase component E1%2C thiamin-binding	SENSE	54.133	1403	42.515	33	47	ECK0113,JW0110	aaatcgaaagatggtGcgtacgttcgtgaac	ATCCAGCTGATGAACGAAACCGTTGACGGCGACTACCAGACCTTCAAATCG	C	0.32	0.13	0.27	0.13	0.16
aceE	124219	0.45	pyruvate dehydrogenase%2C decarboxylase component E1%2C thiamin-binding	SENSE	54.133	360	13.846	26	51	ECK0113,JW0110	catgggcgacgcggcTgaaggtaaaaacatc	AGGCAAAGCGACAGTAATCCTTGCTCATACCATTAAAGGTTACGGCATGGG	G	0.07	0.03	0.06	0.39	0.45
aceE	124268	0.47	pyruvate dehydrogenase%2C decarboxylase component E1%2C thiamin-binding	SENSE	54.133	1011	37.444	27	50	ECK0113,JW0110	atgaacatggacggtGtgcgtcatatccgcg	GGCGACGCGGCTGAAGGTAAAAACATCGCGCACCAGGTTAAGAAAATGAAC	T	0.11	0.17	0.36	0.23	0.13
aceE	124303	0.48	pyruvate dehydrogenase%2C decarboxylase component E1%2C thiamin-binding	SENSE	54.133	402	14.889	27	52	ECK0113,JW0110	tttcaatgtgccggtGtctgatgcagatatc	GGTTAAGAAAATGAACATGGACGGTGTGCGTCATATCCGCGACCGTTTCAA	T	0.03	0.1	0.39	0.36	0.12
aceE	124572	0.58	pyruvate dehydrogenase%2C decarboxylase component E1%2C thiamin-binding	SENSE	54.133	284	14.2	20	39	ECK0113,JW0110	atcgtctggtaccgaTcatcgccgacgaagc	TCGTTCGTGCTCTGAACGTGATGCTGAAGAACAAGTCGATCAAAGATCGTC	C	0.05	0.12	0.27	0.37	0.19
aceE	124573	0.58	pyruvate dehydrogenase%2C decarboxylase component E1%2C thiamin-binding	SENSE	54.133	610	30.5	20	38	ECK0113,JW0110	tcgtctggtaccgatCatcgccgacgaagcg	CGTTCGTGCTCTGAACGTGATGCTGAAGAACAAGTCGATCAAAGATCGTCT	A	0.02	0.03	0.25	0.39	0.3
aceE	124628	0.6	pyruvate dehydrogenase%2C decarboxylase component E1%2C thiamin-binding	SENSE	54.133	242	12.1	20	41	ECK0113,JW0110	ttccgtcagattggtAtttacagcccgaacg	CCGATCATCGCCGACGAAGCGCGTACTTTCGGTATGGAAGGTCTGTTCCGT	T	0.05	0.03	0.32	0.45	0.16
aceE	124725	0.64	pyruvate dehydrogenase%2C decarboxylase component E1%2C thiamin-binding	SENSE	54.133	312	14.182	22	41	ECK0113,JW0110	ttctgcaggaagggaTcaacgagctgggcgc	ACCGCGAGCAGGTTGCTTACTATAAAGAAGACGAGAAAGGTCAGATTCTGC	C	0.08	0.02	0.31	0.29	0.29
aceE	124853	0.69	pyruvate dehydrogenase%2C decarboxylase component E1%2C thiamin-binding	SENSE	54.133	372	13.286	28	43	ECK0113,JW0110	attggcgatctgtgcTgggcggctggcgacc	ATGATCCCGTTCTACATCTATTACTCGATGTTCGGCTTCCAGCGTATTGGC	G	0.03	0.23	0.27	0.21	0.25
aceE	124983	0.74	pyruvate dehydrogenase%2C decarboxylase component E1%2C thiamin-binding	SENSE	54.133	610	27.727	22	38	ECK0113,JW0110	tgactatcccgaactGtatctcttacgaccc	GCGAAGGTCTGCAGCACGAAGATGGTCACAGCCACATTCAGTCGCTGACTA	T	0.04	0.1	0.28	0.28	0.3
aceE	125002	0.75	pyruvate dehydrogenase%2C decarboxylase component E1%2C thiamin-binding	SENSE	54.133	278	13.238	21	39	ECK0113,JW0110	ctcttacgacccggcTtacgcttacgaagtt	AGATGGTCACAGCCACATTCAGTCGCTGACTATCCCGAACTGTATCTCTTA	T	0.05	0.1	0.3	0.4	0.15
aceE	125138	0.8	pyruvate dehydrogenase%2C decarboxylase component E1%2C thiamin-binding	SENSE	54.133	326	14.818	22	40	ECK0113,JW0110	ccggaaggtgctgagGaaggtatccgtaaag	TACTACATCACTACGCTGAACGAAAACTACCACATGCCGGCAATGCCGGAA	A	0.06	0.01	0.02	0.55	0.36
aceE	125143	0.8	pyruvate dehydrogenase%2C decarboxylase component E1%2C thiamin-binding	SENSE	54.133	361	17.19	21	40	ECK0113,JW0110	aggtgctgaggaaggTatccgtaaaggtatc	CATCACTACGCTGAACGAAAACTACCACATGCCGGCAATGCCGGAAGGTGC	A	0.06	0.05	0.1	0.03	0.76
aceE	125216	0.83	pyruvate dehydrogenase%2C decarboxylase component E1%2C thiamin-binding	SENSE	54.133	324	13.5	24	45	ECK0113,JW0110	ctgctcggctccggtTctatcctgcgtcacg	ATCTACAAACTCGAAACTATTGAAGGTAGCAAAGGTAAAGTTCAGCTGCTC	C	0.05	0.08	0.26	0.38	0.23
aceE	125223	0.83	pyruvate dehydrogenase%2C decarboxylase component E1%2C thiamin-binding	SENSE	54.133	444	17.76	25	45	ECK0113,JW0110	gctccggttctatccTgcgtcacgtccgtga	AACTCGAAACTATTGAAGGTAGCAAAGGTAAAGTTCAGCTGCTCGGCTCCG	G	0.01	0.03	0.22	0.48	0.26
aceE	125329	0.87	pyruvate dehydrogenase%2C decarboxylase component E1%2C thiamin-binding	SENSE	54.133	350	12.069	29	41	ECK0113,JW0110	gcgtgatggtcaggaTtgtgaacgctggaac	CGTAGGTTCTGACGTTTATAGCGTGACCTCCTTCACCGAGCTGGCGCGTGA	T	0.02	0.08	0.56	0.08	0.26
aceE	125531	0.94	pyruvate dehydrogenase%2C decarboxylase component E1%2C thiamin-binding	SENSE	54.133	381	15.875	24	37	ECK0113,JW0110	agccgtgagaacctgCgtcaccacttcgaag	GACGACTACCGCGTACTGGGTACTGATGGCTTCGGTCGTTCCGACAGCCGT	G	0.02	0.06	0.11	0.15	0.66
aceE	125564	0.96	pyruvate dehydrogenase%2C decarboxylase component E1%2C thiamin-binding	SENSE	54.133	314	13.652	23	38	ECK0113,JW0110	gatgcttcttatgtcGtggttgcggcgctgg	GGTCGTTCCGACAGCCGTGAGAACCTGCGTCACCACTTCGAAGTTGATGCT	T	0.09	0.15	0.24	0.32	0.21
aceF	125734	0.02	pyruvate dehydrogenase%2C dihydrolipoyltransacetylase component E2	SENSE	57.342	425	20.238	21	38	ECK0114,JW0111	gacatcggggctgatGaagttgaaatcaccg	GGCGTAAGAGGTAAAAGAATAATGGCTATCGAAATCAAAGTACCGGACATC	A	0.06	0.02	0.16	0.44	0.31
aceF	125797	0.05	pyruvate dehydrogenase%2C dihydrolipoyltransacetylase component E2	SENSE	57.342	267	12.136	22	36	ECK0114,JW0111	gccgaacagtcgctgAtcaccgtagaaggcg	GTTGAAATCACCGAGATCCTGGTCAAAGTGGGCGACAAAGTTGAAGCCGAA	T	0.01	0.09	0.41	0.2	0.28
aceF	125943	0.13	pyruvate dehydrogenase%2C dihydrolipoyltransacetylase component E2	SENSE	57.342	288	12	24	36	ECK0114,JW0111	cggtgcagcagacgcTgcacctgctcaggca	TAAAACCCAGACCGGCGCACTGATTATGATTTTCGATTCCGCCGACGGTGC	G	0	0.06	0.2	0.22	0.52
aceF	126052	0.19	pyruvate dehydrogenase%2C dihydrolipoyltransacetylase component E2	SENSE	57.342	321	13.957	23	36	ECK0114,JW0111	agcgacgaagttgaaGtgaccgaaatcctgg	CCAGCGGCTGCGGCGGCAAAAGACGTTAACGTTCCGGATATCGGCAGCGAC	T	0	0.15	0.24	0.11	0.5
aceF	126217	0.28	pyruvate dehydrogenase%2C dihydrolipoyltransacetylase component E2	SENSE	57.342	509	18.179	28	43	ECK0114,JW0111	accggctcgctgattAtggtcttcgaagtcg	GGCACCGTGAAAGAGATCAAAGTGAACGTGGGTGACAAAGTGTCTACCGGC	T	0.04	0.09	0.31	0.31	0.25
aceF	126372	0.36	pyruvate dehydrogenase%2C dihydrolipoyltransacetylase component E2	SENSE	57.342	281	12.217	23	40	ECK0114,JW0111	gactgaagtgatggtGaaagtgggcgacaaa	GAAAGAAGTTAACGTTCCGGATATCGGCGGTGACGAAGTTGAAGTGACTGA	A	0.11	0.05	0.32	0.33	0.19
aceF	126641	0.5	pyruvate dehydrogenase%2C dihydrolipoyltransacetylase component E2	SENSE	57.342	318	13.25	24	41	ECK0114,JW0111	ctgcgaaagcggaagGcaaatctgaatttgc	CGCCGGCACCGGCAGCAAAAGCTGAAGCCCCGGCAGCAGCACCAGCTGCGA	C	0.13	0.05	0.13	0.5	0.19
aceF	126669	0.51	pyruvate dehydrogenase%2C dihydrolipoyltransacetylase component E2	SENSE	57.342	299	13	23	40	ECK0114,JW0111	tgctgaaaacgacgcTtatgttcacgcgact	CCCGGCAGCAGCACCAGCTGCGAAAGCGGAAGGCAAATCTGAATTTGCTGA	T	0.07	0.15	0.31	0.13	0.34
aceF	126671	0.52	pyruvate dehydrogenase%2C dihydrolipoyltransacetylase component E2	SENSE	57.342	323	13.458	24	40	ECK0114,JW0111	ctgaaaacgacgcttAtgttcacgcgactcc	CGGCAGCAGCACCAGCTGCGAAAGCGGAAGGCAAATCTGAATTTGCTGAAA	T	0.06	0.08	0.23	0.43	0.2
aceF	126725	0.54	pyruvate dehydrogenase%2C dihydrolipoyltransacetylase component E2	SENSE	57.342	313	13.042	24	42	ECK0114,JW0111	agtttggtgttaaccTtgcgaaagtgaaggg	ACGCTTATGTTCACGCGACTCCGCTGATCCGCCGTCTGGCACGCGAGTTTG	T	0.04	0.11	0.32	0.37	0.16
aceF	126941	0.66	pyruvate dehydrogenase%2C dihydrolipoyltransacetylase component E2	SENSE	57.342	425	13.281	32	48	ECK0114,JW0111	tctctggtgcgaaccTgagccgtaactgggt	AGTTTGGTGAAATCGAAGAAGTGGAACTGGGCCGCATCCAGAAAATCTCTG	G	0.04	0.07	0.27	0.31	0.3
aceF	127057	0.72	pyruvate dehydrogenase%2C dihydrolipoyltransacetylase component E2	SENSE	57.342	363	12.964	28	44	ECK0114,JW0111	aaacgtaagctggatGtgaagatcaccccgg	ACCGAGTTGGAAGCGTTCCGTAAACAGCAGAACGAAGAAGCGGCGAAACGT	T	0.13	0.02	0.2	0.36	0.29
aceF	127116	0.75	pyruvate dehydrogenase%2C dihydrolipoyltransacetylase component E2	SENSE	57.342	410	15.769	26	45	ECK0114,JW0111	agctcttgagcagatGcctcgcttcaatagt	TGTGAAGATCACCCCGGTTGTCTTCATCATGAAAGCCGTTGCTGCAGCTCT	C	0.14	0.23	0.25	0.11	0.27
aceF	127186	0.79	pyruvate dehydrogenase%2C dihydrolipoyltransacetylase component E2	SENSE	57.342	265	12.045	22	42	ECK0114,JW0111	tacatcaacatcggtGtggcggtggataccc	AATAGTTCGCTGTCGGAAGACGGTCAGCGTCTGACCCTGAAGAAATACATC	T	0.15	0.09	0.27	0.18	0.31
aceF	127197	0.79	pyruvate dehydrogenase%2C dihydrolipoyltransacetylase component E2	SENSE	57.342	538	23.391	23	41	ECK0114,JW0111	cggtgtggcggtggaTaccccgaacggtctg	GTCGGAAGACGGTCAGCGTCTGACCCTGAAGAAATACATCAACATCGGTGT	A	0.02	0.05	0.26	0.52	0.15
aceF	127274	0.83	pyruvate dehydrogenase%2C dihydrolipoyltransacetylase component E2	SENSE	57.342	441	18.375	24	48	ECK0114,JW0111	tgtctcgcgagctgaTgactatttctaagaa	TTGTTCCGGTATTCAAAGACGTCAACAAGAAAGGCATCATCGAGCTGTCTC	G	0.02	0.05	0.22	0.29	0.43
aceF	127313	0.86	pyruvate dehydrogenase%2C dihydrolipoyltransacetylase component E2	SENSE	57.342	347	12.852	27	50	ECK0114,JW0111	acggtaagctgactgCgggcgaaatgcaggg	TCGAGCTGTCTCGCGAGCTGATGACTATTTCTAAGAAAGCGCGTGACGGTA	G	0.02	0.02	0.16	0.32	0.47
aceF	127443	0.92	pyruvate dehydrogenase%2C dihydrolipoyltransacetylase component E2	SENSE	57.342	422	12.788	33	56	ECK0114,JW0111	cgcgatggagccggtGtggaatggtaaagag	GATTGTGAACGCGCCGGAAGTGGCTATCCTCGGCGTTTCCAAGTCCGCGAT	T	0.03	0.18	0.38	0.23	0.17
aceF	127527	0.97	pyruvate dehydrogenase%2C dihydrolipoyltransacetylase component E2	SENSE	57.342	391	13.483	29	53	ECK0114,JW0111	cgacggtgctgatggTgcccgtttcattacc	GCGTCTGATGCTGCCGATTTCTCTCTCCTTCGACCACCGCGTGATCGACGG	G	0.04	0.07	0.23	0.18	0.47
aceF	127584	1	pyruvate dehydrogenase%2C dihydrolipoyltransacetylase component E2	SENSE	57.342	510	17.586	29	45	ECK0114,JW0111	tcgccgtctggtgatGtaagtaaaagagccg	TGGTGCCCGTTTCATTACCATCATTAACAACACGCTGTCTGACATTCGCCG	T	0.05	0.04	0.21	0.61	0.09
aceF	127746	159	pyruvate dehydrogenase%2C dihydrolipoyltransacetylase component E2	SENSE	57.342	1867	51.861	36	85	Intergenic	ggtggtggttagggtAttacttcacataccc	AAAATTGTTAACAATTTTGTAAAATACCGACGGATAGAACGACCCGGTGGT	T	0.08	0.07	0.3	0.18	0.37
lpd	127763	-149	lipoamide dehydrogenase%2C E3 component is part of three enzyme complexes	SENSE	69.409	474	13.543	35	93	Intergenic	tacttcacataccctAtggatttctgggtgc	TGTAAAATACCGACGGATAGAACGACCCGGTGGTGGTTAGGGTATTACTTC	T	0.24	0.05	0.29	0.31	0.11
lpd	127772	-140	lipoamide dehydrogenase%2C E3 component is part of three enzyme complexes	SENSE	69.409	502	13.944	36	93	Intergenic	taccctatggatttcTgggtgcagcaaggta	CCGACGGATAGAACGACCCGGTGGTGGTTAGGGTATTACTTCACATACCCT	G	0.06	0.01	0.17	0.3	0.46
lpd	127839	-73	lipoamide dehydrogenase%2C E3 component is part of three enzyme complexes	SENSE	69.409	1323	30.068	44	92	Intergenic	gtgactggggtgaggGcgtgaagctaacgcc	AGCAAGGTAGCAAGCGCCAGAATCCCCAGGAGCTTACATAAGTAAGTGACT	C	0.19	0.16	0.32	0.21	0.13
lpd	127840	-72	lipoamide dehydrogenase%2C E3 component is part of three enzyme complexes	SENSE	69.409	1071	24.341	44	93	Intergenic	tgactggggtgagggCgtgaagctaacgccg	GCAAGGTAGCAAGCGCCAGAATCCCCAGGAGCTTACATAAGTAAGTGACTG	G	0.03	0.03	0.12	0.44	0.38
lpd	127841	-71	lipoamide dehydrogenase%2C E3 component is part of three enzyme complexes	SENSE	69.409	711	16.159	44	94	Intergenic	gactggggtgagggcGtgaagctaacgccgc	CAAGGTAGCAAGCGCCAGAATCCCCAGGAGCTTACATAAGTAAGTGACTGG	T	0.05	0.04	0.17	0.33	0.4
lpd	127844	-68	lipoamide dehydrogenase%2C E3 component is part of three enzyme complexes	SENSE	69.409	564	12.818	44	95	Intergenic	tggggtgagggcgtgAagctaacgccgctgc	GGTAGCAAGCGCCAGAATCCCCAGGAGCTTACATAAGTAAGTGACTGGGGT	A	0.06	0.02	0.27	0.25	0.41
lpd	127947	0.02	lipoamide dehydrogenase%2C E3 component is part of three enzyme complexes	SENSE	69.409	744	16.174	46	70	dhl,ECK0115,JW0112,lpdA	tcaggtcgtggtactTggggcaggccccgca	CGGAGATAAATATATAGAGGTCATGATGAGTACTGAAATCAAAACTCAGGT	G	0.09	0.05	0.4	0.25	0.21
lpd	128054	0.1	lipoamide dehydrogenase%2C E3 component is part of three enzyme complexes	SENSE	69.409	943	29.469	32	59	dhl,ECK0115,JW0112,lpdA	gtgtttgcctgaacgTcggctgtatcccttc	TAGGTCTGGAAACCGTAATCGTAGAACGTTACAACACCCTTGGCGGTGTTT	C	0.08	0.07	0.37	0.22	0.26
lpd	128131	0.15	lipoamide dehydrogenase%2C E3 component is part of three enzyme complexes	SENSE	69.409	540	20.769	26	57	dhl,ECK0115,JW0112,lpdA	ctggctgaacacggtAtcgtcttcggcgaac	AAAGCACTGCTGCACGTAGCAAAAGTTATCGAAGAAGCCAAAGCGCTGGCT	T	0.04	0.15	0.24	0.37	0.21
lpd	128221	0.22	lipoamide dehydrogenase%2C E3 component is part of three enzyme complexes	SENSE	69.409	413	14.75	28	55	dhl,ECK0115,JW0112,lpdA	ggtggtctggctggtAtggcgaaaggccgca	GACAAGATTCGTACCTGGAAAGAGAAAGTGATCAATCAGCTGACCGGTGGT	T	0.04	0.09	0.39	0.23	0.24
lpd	128298	0.27	lipoamide dehydrogenase%2C E3 component is part of three enzyme complexes	SENSE	69.409	984	29.818	33	55	dhl,ECK0115,JW0112,lpdA	cctggaagttgaaggTgagaacggcaaaacc	AGTCAAAGTGGTCAACGGTCTGGGTAAATTCACCGGGGCTAACACCCTGGA	G	0.03	0.06	0.38	0.38	0.15
lpd	128496	0.41	lipoamide dehydrogenase%2C E3 component is part of three enzyme complexes	SENSE	69.409	385	14.808	26	47	dhl,ECK0115,JW0112,lpdA	gggcaccgtttaccaCgcgctgggttcacag	AGAACGCCTGCTGGTAATGGGTGGCGGTATCATCGGTCTGGAAATGGGCAC	G	0.02	0.04	0.24	0.5	0.21
lpd	128518	0.43	lipoamide dehydrogenase%2C E3 component is part of three enzyme complexes	SENSE	69.409	362	12.929	28	47	dhl,ECK0115,JW0112,lpdA	ggttcacagattgacGtggttgaaatgttcg	GGCGGTATCATCGGTCTGGAAATGGGCACCGTTTACCACGCGCTGGGTTCA	T	0.03	0.03	0.08	0.52	0.35
lpd	128723	0.57	lipoamide dehydrogenase%2C E3 component is part of three enzyme complexes	SENSE	69.409	459	14.344	32	56	dhl,ECK0115,JW0112,lpdA	ccgtgctggtagcgaTtggtcgtgtgccgaa	CGATGGAAGGCAAAAAAGCACCCGCTGAACCGCAGCGTTACGACGCCGTGC	T	0.03	0.07	0.26	0.44	0.2
lpd	128995	0.76	lipoamide dehydrogenase%2C E3 component is part of three enzyme complexes	SENSE	69.409	352	13.037	27	52	dhl,ECK0115,JW0112,lpdA	gttgcatgggtgggtCtgactgagaaagaag	TTCGATCCGAAAGTTATCCCGTCCATCGCCTATACCGAACCAGAAGTTGCA	T	0.16	0.14	0.34	0.25	0.11
lpd	128996	0.76	lipoamide dehydrogenase%2C E3 component is part of three enzyme complexes	SENSE	69.409	401	14.852	27	51	dhl,ECK0115,JW0112,lpdA	ttgcatgggtgggtcTgactgagaaagaagc	TCGATCCGAAAGTTATCCCGTCCATCGCCTATACCGAACCAGAAGTTGCAT	G	0.09	0.06	0.12	0.33	0.4
lpd	129052	0.8	lipoamide dehydrogenase%2C E3 component is part of three enzyme complexes	SENSE	69.409	692	20.353	34	55	dhl,ECK0115,JW0112,lpdA	accgccaccttcccgTgggctgcttctggtc	GGTCTGACTGAGAAAGAAGCGAAAGAGAAAGGCATCAGCTATGAAACCGCC	G	0.03	0.02	0.3	0.27	0.38
lpd	129067	0.81	lipoamide dehydrogenase%2C E3 component is part of three enzyme complexes	SENSE	69.409	561	16.5	34	56	dhl,ECK0115,JW0112,lpdA	tgggctgcttctggtCgtgctatcgcttccg	GAAGCGAAAGAGAAAGGCATCAGCTATGAAACCGCCACCTTCCCGTGGGCT	G	0.03	0.08	0.33	0.31	0.25
lpd	129145	0.87	lipoamide dehydrogenase%2C E3 component is part of three enzyme complexes	SENSE	69.409	540	17.419	31	54	dhl,ECK0115,JW0112,lpdA	cgtgtgatcggtggtGcgattgtcggtacta	TGCGCAGACGGTATGACCAAGCTGATTTTCGACAAAGAATCTCACCGTGTG	C	0.07	0.13	0.42	0.1	0.29
lpd	129171	0.88	lipoamide dehydrogenase%2C E3 component is part of three enzyme complexes	SENSE	69.409	417	15.444	27	43	dhl,ECK0115,JW0112,lpdA	tactaacggcggcgaGctgctgggtgaaatc	TTTCGACAAAGAATCTCACCGTGTGATCGGTGGTGCGATTGTCGGTACTAA	C	0.24	0.04	0.07	0.28	0.36
lpd	129240	0.93	lipoamide dehydrogenase%2C E3 component is part of three enzyme complexes	SENSE	69.409	351	13.5	26	43	dhl,ECK0115,JW0112,lpdA	cgcactgaccatccaCgcgcacccgactctg	TGAAATCGGCCTGGCAATCGAAATGGGTTGTGATGCTGAAGACATCGCACT	G	0.03	0.02	0.1	0.47	0.38
lpd	129333	1	lipoamide dehydrogenase%2C E3 component is part of three enzyme complexes	SENSE	69.409	622	47.846	13	27	dhl,ECK0115,JW0112,lpdA	gaaagcgaagaagaaGtaatttttcgtttgc	GGCGGCAGAAGTGTTCGAAGGTAGCATTACCGACCTGCCGAACCCGAAAGC	T	0.03	0.05	0.36	0.32	0.24
yacH	129383	24	hypothetical protein	ANTI	0.587	321	64.2	5	21	Intergenic	aaaagcggctaaccaCgccgctttttttacg	CGAAGAAGAAGTAATTTTTCGTTTGCCGGAACATCCGGCAATTAAAAAAGC	G	0.05	0	0.04	0.26	0.65
acnB	131534	-81	bifunctional aconitate hydratase 2/2-methylisocitrate dehydratase	SENSE	47.354	502	71.714	7	45	Intergenic	tgcggtactgggcatTtaccctacaaactgc	TGTAAACAGATTAACACCTCGTCAAAATCCTGCTATTCTGCCCGTTGCGGT	T	0.56	0.37	0.05	0.01	0.01
acnB	131535	-80	bifunctional aconitate hydratase 2/2-methylisocitrate dehydratase	SENSE	47.354	200	28.571	7	47	Intergenic	gcggtactgggcattTaccctacaaactgct	GTAAACAGATTAACACCTCGTCAAAATCCTGCTATTCTGCCCGTTGCGGTA	A	0.06	0.5	0.38	0.04	0.03
acnB	131600	-15	bifunctional aconitate hydratase 2/2-methylisocitrate dehydratase	SENSE	47.354	532	19	28	86	Intergenic	actatgacaatgagaGcgaggagaaccgtcg	TACAAACTGCTGTCTCACAGGAGCGTGAAGAGAATCGCCTGCCGCACTATG	C	0.44	0.07	0.18	0.07	0.24
acnB	131604	-11	bifunctional aconitate hydratase 2/2-methylisocitrate dehydratase	SENSE	47.354	367	12.233	30	88	Intergenic	tgacaatgagagcgaGgagaaccgtcgtgct	AACTGCTGTCTCACAGGAGCGTGAAGAGAATCGCCTGCCGCACTATGACAA	G	0.1	0.24	0.34	0.14	0.18
acnB	131606	-9	bifunctional aconitate hydratase 2/2-methylisocitrate dehydratase	SENSE	47.354	714	23.8	30	87	Intergenic	acaatgagagcgaggAgaaccgtcgtgctag	CTGCTGTCTCACAGGAGCGTGAAGAGAATCGCCTGCCGCACTATGACAATG	G	0.39	0.03	0.12	0.26	0.19
acnB	131607	-8	bifunctional aconitate hydratase 2/2-methylisocitrate dehydratase	SENSE	47.354	1274	42.467	30	84	Intergenic	caatgagagcgaggaGaaccgtcgtgctaga	TGCTGTCTCACAGGAGCGTGAAGAGAATCGCCTGCCGCACTATGACAATGA	A	0.39	0.09	0.05	0.15	0.32
acnB	131643	0.01	bifunctional aconitate hydratase 2/2-methylisocitrate dehydratase	SENSE	47.354	571	16.314	35	89	ECK0117,JW0114,yacI,yacJ	accgtaagcacgtagCtgagcgtgccgctga	GCACTATGACAATGAGAGCGAGGAGAACCGTCGTGCTAGAAGAATACCGTA	T	0.5	0.15	0.15	0.19	0.02
acnB	131650	0.01	bifunctional aconitate hydratase 2/2-methylisocitrate dehydratase	SENSE	47.354	664	18.971	35	90	ECK0117,JW0114,yacI,yacJ	gcacgtagctgagcgTgccgctgaggggatt	GACAATGAGAGCGAGGAGAACCGTCGTGCTAGAAGAATACCGTAAGCACGT	G	0.04	0.04	0.27	0.25	0.39
acnB	131664	0.02	bifunctional aconitate hydratase 2/2-methylisocitrate dehydratase	SENSE	47.354	410	12.424	33	90	ECK0117,JW0114,yacI,yacJ	gtgccgctgaggggaTtgcgcccaaacccct	GGAGAACCGTCGTGCTAGAAGAATACCGTAAGCACGTAGCTGAGCGTGCCG	T	0.08	0.13	0.23	0.19	0.38
acnB	131665	0.02	bifunctional aconitate hydratase 2/2-methylisocitrate dehydratase	SENSE	47.354	679	21.903	31	88	ECK0117,JW0114,yacI,yacJ	tgccgctgaggggatTgcgcccaaacccctg	GAGAACCGTCGTGCTAGAAGAATACCGTAAGCACGTAGCTGAGCGTGCCGC	G	0.01	0.07	0.21	0.28	0.42
acnB	131666	0.02	bifunctional aconitate hydratase 2/2-methylisocitrate dehydratase	SENSE	47.354	1362	43.935	31	84	ECK0117,JW0114,yacI,yacJ	gccgctgaggggattGcgcccaaacccctgg	AGAACCGTCGTGCTAGAAGAATACCGTAAGCACGTAGCTGAGCGTGCCGCT	C	0.02	0.02	0.2	0.35	0.42
acnB	131667	0.02	bifunctional aconitate hydratase 2/2-methylisocitrate dehydratase	SENSE	47.354	1241	41.367	30	85	ECK0117,JW0114,yacI,yacJ	ccgctgaggggattgCgcccaaacccctgga	GAACCGTCGTGCTAGAAGAATACCGTAAGCACGTAGCTGAGCGTGCCGCTG	G	0.01	0	0.01	0.23	0.74
acnB	131730	0.04	bifunctional aconitate hydratase 2/2-methylisocitrate dehydratase	SENSE	47.354	324	12.462	26	75	ECK0117,JW0114,yacI,yacJ	tgaaaaacccgcccgCgggcgaagaagaatt	CCAAACCCCTGGATGCAAACCAAATGGCCGCACTTGTAGAGCTGCTGAAAA	G	0.04	0.03	0.13	0.25	0.55
acnB	131744	0.05	bifunctional aconitate hydratase 2/2-methylisocitrate dehydratase	SENSE	47.354	337	13.48	25	71	ECK0117,JW0114,yacI,yacJ	gcgggcgaagaagaaTtcctgttagatctgt	GCAAACCAAATGGCCGCACTTGTAGAGCTGCTGAAAAACCCGCCCGCGGGC	T	0.03	0.05	0.48	0.1	0.34
acnB	131788	0.07	bifunctional aconitate hydratase 2/2-methylisocitrate dehydratase	SENSE	47.354	287	13.045	22	43	ECK0117,JW0114,yacI,yacJ	tcccccaggcgtcgaTgaagccgcctatgtc	CGCGGGCGAAGAAGAATTCCTGTTAGATCTGTTAACCAACCGTGTTCCCCC	G	0.03	0.09	0.07	0.47	0.34
acnB	131789	0.07	bifunctional aconitate hydratase 2/2-methylisocitrate dehydratase	SENSE	47.354	333	15.136	22	43	ECK0117,JW0114,yacI,yacJ	cccccaggcgtcgatGaagccgcctatgtca	GCGGGCGAAGAAGAATTCCTGTTAGATCTGTTAACCAACCGTGTTCCCCCA	A	0.02	0.02	0.17	0.1	0.69
acnB	131798	0.07	bifunctional aconitate hydratase 2/2-methylisocitrate dehydratase	SENSE	47.354	303	13.773	22	44	ECK0117,JW0114,yacI,yacJ	gtcgatgaagccgccTatgtcaaagcaggct	GAAGAATTCCTGTTAGATCTGTTAACCAACCGTGTTCCCCCAGGCGTCGAT	A	0.06	0.07	0.33	0.14	0.41
acnB	131799	0.07	bifunctional aconitate hydratase 2/2-methylisocitrate dehydratase	SENSE	47.354	323	14.043	23	44	ECK0117,JW0114,yacI,yacJ	tcgatgaagccgcctAtgtcaaagcaggctt	AAGAATTCCTGTTAGATCTGTTAACCAACCGTGTTCCCCCAGGCGTCGATG	T	0.12	0.18	0.31	0.25	0.14
acnB	131947	0.13	bifunctional aconitate hydratase 2/2-methylisocitrate dehydratase	SENSE	47.354	250	12.5	20	36	ECK0117,JW0114,yacI,yacJ	ggatgatgccaaactGgcacctattgctgcc	CACCATGCAGGGTGGTTACAACATTCATCCGCTGATCGACGCGCTGGATGA	G	0.09	0.04	0.27	0.41	0.19
acnB	132176	0.22	bifunctional aconitate hydratase 2/2-methylisocitrate dehydratase	SENSE	47.354	315	15.75	20	41	ECK0117,JW0114,yacI,yacJ	tctccggcaccggatGcgtggtcacgcccgg	GTTACTGTCTTCAAAGTCACTGGCGAAACTAACACCGATGACCTTTCTCCG	C	0.12	0.07	0.08	0.4	0.33
acnB	132185	0.22	bifunctional aconitate hydratase 2/2-methylisocitrate dehydratase	SENSE	47.354	1735	86.75	20	32	ECK0117,JW0114,yacI,yacJ	ccggatgcgtggtcaCgcccggatatcccac	TTCAAAGTCACTGGCGAAACTAACACCGATGACCTTTCTCCGGCACCGGAT	G	0.01	0.02	0.14	0.13	0.7
acnB	132393	0.3	bifunctional aconitate hydratase 2/2-methylisocitrate dehydratase	SENSE	47.354	412	18.727	22	43	ECK0117,JW0114,yacI,yacJ	ggtttatgggcgatgAtattccacatgtgcc	TGGGTACGGGTTCTTCGCGTAAATCCGCCACTAACTCCGTTCTGTGGTTTA	T	0.04	0.05	0.36	0.42	0.14
acnB	132428	0.31	bifunctional aconitate hydratase 2/2-methylisocitrate dehydratase	SENSE	47.354	271	12.905	21	40	ECK0117,JW0114,yacI,yacJ	aaacgcggcggtggtTtgtgcctcggcggta	TCCGTTCTGTGGTTTATGGGCGATGATATTCCACATGTGCCGAACAAACGC	T	0.07	0.03	0.42	0.26	0.22
acnB	132530	0.35	bifunctional aconitate hydratase 2/2-methylisocitrate dehydratase	SENSE	47.354	300	15	20	38	ECK0117,JW0114,yacI,yacJ	ctgaacatgggcgacGtgattgacgtttacc	ATGGAAGACGCGGGTGCACTGCCAATCGAAGTCGACGTCTCTAACCTGAAC	T	0.1	0.13	0.42	0.2	0.14
acnB	132562	0.36	bifunctional aconitate hydratase 2/2-methylisocitrate dehydratase	SENSE	47.354	483	23	21	42	ECK0117,JW0114,yacI,yacJ	gtacaaaggtgaagtGcgtaaccacgaaacc	CGACGTCTCTAACCTGAACATGGGCGACGTGATTGACGTTTACCCGTACAA	C	0.09	0.04	0.33	0.4	0.15
acnB	132563	0.37	bifunctional aconitate hydratase 2/2-methylisocitrate dehydratase	SENSE	47.354	346	16.476	21	42	ECK0117,JW0114,yacI,yacJ	tacaaaggtgaagtgCgtaaccacgaaaccg	GACGTCTCTAACCTGAACATGGGCGACGTGATTGACGTTTACCCGTACAAA	G	0.1	0.02	0.05	0.4	0.43
acnB	132631	0.39	bifunctional aconitate hydratase 2/2-methylisocitrate dehydratase	SENSE	47.354	670	35.263	19	39	ECK0117,JW0114,yacI,yacJ	gctgattgatgaagtGcgtgctggtggccgt	CGAAACCGGCGAACTGCTGGCGACCTTCGAACTGAAAACCGACGTGCTGAT	C	0.05	0.04	0.34	0.33	0.24
acnB	132632	0.39	bifunctional aconitate hydratase 2/2-methylisocitrate dehydratase	SENSE	47.354	398	20.947	19	40	ECK0117,JW0114,yacI,yacJ	ctgattgatgaagtgCgtgctggtggccgta	GAAACCGGCGAACTGCTGGCGACCTTCGAACTGAAAACCGACGTGCTGATT	G	0.02	0.01	0.07	0.44	0.46
acnB	132715	0.42	bifunctional aconitate hydratase 2/2-methylisocitrate dehydratase	SENSE	47.354	314	14.273	22	42	ECK0117,JW0114,yacI,yacJ	tctgccgcacagtgaTgtgttccgtcaggcg	GATTATCGGGCGTGGCCTGACCACCAAAGCGCGTGAAGCACTTGGTCTGCC	G	0.02	0.02	0.06	0.26	0.64
acnB	132747	0.44	bifunctional aconitate hydratase 2/2-methylisocitrate dehydratase	SENSE	47.354	258	14.333	18	33	ECK0117,JW0114,yacI,yacJ	aagatgtcgctgagaGcgatcgcggcttctc	GTGAAGCACTTGGTCTGCCGCACAGTGATGTGTTCCGTCAGGCGAAAGATG	C	0.49	0.1	0.11	0.14	0.16
acnB	132786	0.45	bifunctional aconitate hydratase 2/2-methylisocitrate dehydratase	SENSE	47.354	222	12.333	18	33	ECK0117,JW0114,yacI,yacJ	aaaaaatggtaggccGtgcctgtggcgtgaa	AGGCGAAAGATGTCGCTGAGAGCGATCGCGGCTTCTCGCTGGCGCAAAAAA	T	0.05	0.06	0.36	0.18	0.36
acnB	132787	0.45	bifunctional aconitate hydratase 2/2-methylisocitrate dehydratase	SENSE	47.354	204	12	17	34	ECK0117,JW0114,yacI,yacJ	aaaaatggtaggccgTgcctgtggcgtgaaa	GGCGAAAGATGTCGCTGAGAGCGATCGCGGCTTCTCGCTGGCGCAAAAAAT	G	0.03	0.01	0.06	0.6	0.3
acnB	132797	0.46	bifunctional aconitate hydratase 2/2-methylisocitrate dehydratase	SENSE	47.354	299	14.238	21	34	ECK0117,JW0114,yacI,yacJ	ggccgtgcctgtggcGtgaaaggcattcgtc	GTCGCTGAGAGCGATCGCGGCTTCTCGCTGGCGCAAAAAATGGTAGGCCGT	T	0.02	0.04	0.43	0.22	0.3
acnB	133022	0.54	bifunctional aconitate hydratase 2/2-methylisocitrate dehydratase	SENSE	47.354	531	33.188	16	31	ECK0117,JW0114,yacI,yacJ	atgaaccgtggcggtGtgtcgctgcgtccgg	AAGCCAGTTGACGTGAACACGCACCACACGCTGCCGGACTTCATTATGAAC	T	0.15	0.31	0.21	0.15	0.18
acnB	133030	0.54	bifunctional aconitate hydratase 2/2-methylisocitrate dehydratase	SENSE	47.354	203	12.688	16	32	ECK0117,JW0114,yacI,yacJ	tggcggtgtgtcgctGcgtccgggtgacggc	TGACGTGAACACGCACCACACGCTGCCGGACTTCATTATGAACCGTGGCGG	C	0	0	0.54	0.19	0.27
acnB	133031	0.55	bifunctional aconitate hydratase 2/2-methylisocitrate dehydratase	SENSE	47.354	328	20.5	16	30	ECK0117,JW0114,yacI,yacJ	ggcggtgtgtcgctgCgtccgggtgacggcg	GACGTGAACACGCACCACACGCTGCCGGACTTCATTATGAACCGTGGCGGT	G	0.02	0.01	0.11	0.42	0.44
acnB	133251	0.63	bifunctional aconitate hydratase 2/2-methylisocitrate dehydratase	SENSE	47.354	534	31.412	17	30	ECK0117,JW0114,yacI,yacJ	agccgggcatcacccTgcgcgatctggtaca	TTGATATGCCGGAATCCGTTCTGGTGCGCTTCAAAGGCAAAATGCAGCCGG	G	0.01	0.09	0.16	0.11	0.63
acnB	133263	0.63	bifunctional aconitate hydratase 2/2-methylisocitrate dehydratase	SENSE	47.354	205	13.667	15	27	ECK0117,JW0114,yacI,yacJ	ccctgcgcgatctggTacacgctattccgct	AATCCGTTCTGGTGCGCTTCAAAGGCAAAATGCAGCCGGGCATCACCCTGC	A	0.03	0.03	0.37	0.31	0.26
acnB	133405	0.69	bifunctional aconitate hydratase 2/2-methylisocitrate dehydratase	SENSE	47.354	330	18.333	18	31	ECK0117,JW0114,yacI,yacJ	ctttgagctaaccgaTgcgtccgccgagcgt	CATCCTGGAAATTGAAGGTCTGCCGGATCTGAAAGTTGAGCAGGCCTTTGA	G	0.03	0.07	0.33	0.16	0.41
acnB	133516	0.73	bifunctional aconitate hydratase 2/2-methylisocitrate dehydratase	SENSE	47.354	340	17	20	33	ECK0117,JW0114,yacI,yacJ	gatgatcgcggaaggTtacggcgatcgtcgt	ACCGATCATCGAATACCTGAACTCTAACATCGTCCTGCTGAAGTGGATGAT	T	0.09	0.11	0.23	0.35	0.23
acnB	133517	0.73	bifunctional aconitate hydratase 2/2-methylisocitrate dehydratase	SENSE	47.354	436	21.8	20	32	ECK0117,JW0114,yacI,yacJ	atgatcgcggaaggtTacggcgatcgtcgta	CCGATCATCGAATACCTGAACTCTAACATCGTCCTGCTGAAGTGGATGATC	A	0.04	0.06	0.26	0.23	0.41
acnB	133680	0.8	bifunctional aconitate hydratase 2/2-methylisocitrate dehydratase	SENSE	47.354	426	23.667	18	35	ECK0117,JW0114,yacI,yacJ	ctccgaacgacccggAtgacgcgcgtccgct	TGATCGACATCGATCTGGCGGATATTAAAGAGCCAATCCTGTGTGCTCCGA	T	0.12	0.06	0.11	0.48	0.23
acnB	133681	0.8	bifunctional aconitate hydratase 2/2-methylisocitrate dehydratase	SENSE	47.354	364	20.222	18	35	ECK0117,JW0114,yacI,yacJ	tccgaacgacccggaTgacgcgcgtccgctg	GATCGACATCGATCTGGCGGATATTAAAGAGCCAATCCTGTGTGCTCCGAA	G	0.04	0.04	0.05	0.18	0.69
acnB	133682	0.8	bifunctional aconitate hydratase 2/2-methylisocitrate dehydratase	SENSE	47.354	239	12.579	19	36	ECK0117,JW0114,yacI,yacJ	ccgaacgacccggatGacgcgcgtccgctgt	ATCGACATCGATCTGGCGGATATTAAAGAGCCAATCCTGTGTGCTCCGAAC	A	0.08	0.14	0.39	0.15	0.24
acnB	133688	0.8	bifunctional aconitate hydratase 2/2-methylisocitrate dehydratase	SENSE	47.354	555	30.833	18	35	ECK0117,JW0114,yacI,yacJ	gacccggatgacgcgCgtccgctgtctgcgg	ATCGATCTGGCGGATATTAAAGAGCCAATCCTGTGTGCTCCGAACGACCCG	G	0	0.01	0.09	0.33	0.57
acnB	133771	0.83	bifunctional aconitate hydratase 2/2-methylisocitrate dehydratase	SENSE	47.354	303	18.938	16	35	ECK0117,JW0114,yacI,yacJ	cggtcacttccgtgcTgcgggtaaactgctg	TGAGAAGATCGACGAAGTGTTTATCGGTTCCTGCATGACCAACATCGGTCA	G	0.01	0.04	0.22	0.62	0.11
acnB	133893	0.88	bifunctional aconitate hydratase 2/2-methylisocitrate dehydratase	SENSE	47.354	252	15.75	16	34	ECK0117,JW0114,yacI,yacJ	gcgtcttcggtaagaGtggtgcgcgtatcga	CAACCCGTATGGACGCCGCACAGTTGACCGAAGAAGGCTACTACAGCGTCT	T	0.19	0.14	0.59	0.06	0.02
acnB	133898	0.88	bifunctional aconitate hydratase 2/2-methylisocitrate dehydratase	SENSE	47.354	532	33.25	16	32	ECK0117,JW0114,yacI,yacJ	ttcggtaagagtggtGcgcgtatcgagatcc	CGTATGGACGCCGCACAGTTGACCGAAGAAGGCTACTACAGCGTCTTCGGT	C	0.03	0.01	0.51	0.24	0.2
acnB	133899	0.88	bifunctional aconitate hydratase 2/2-methylisocitrate dehydratase	SENSE	47.354	430	26.875	16	32	ECK0117,JW0114,yacI,yacJ	tcggtaagagtggtgCgcgtatcgagatccc	GTATGGACGCCGCACAGTTGACCGAAGAAGGCTACTACAGCGTCTTCGGTA	G	0.02	0.01	0.03	0.46	0.47
acnB	133946	0.9	bifunctional aconitate hydratase 2/2-methylisocitrate dehydratase	SENSE	47.354	278	17.375	16	33	ECK0117,JW0114,yacI,yacJ	atgggtaaccaggcgCgtgtggcggacggtg	GGTAAGAGTGGTGCGCGTATCGAGATCCCTGGCTGTTCCCTGTGTATGGGT	G	0.04	0.22	0.27	0.12	0.35
acnB	134074	0.95	bifunctional aconitate hydratase 2/2-methylisocitrate dehydratase	SENSE	47.354	302	21.571	14	22	ECK0117,JW0114,yacI,yacJ	gctgattggcaaactGccgacgccggaagag	CGCGAATGTCTTCCTGGCTTCTGCGGAACTGGCGGCTGTTGCGGCGCTGAT	C	0.03	0.05	0.42	0.12	0.37
acnB	134192	0.99	bifunctional aconitate hydratase 2/2-methylisocitrate dehydratase	SENSE	47.354	559	43	13	21	ECK0117,JW0114,yacI,yacJ	aaagccgatggggtgAttttccagactgcgg	ACTTACCGTTATCTGAACTTCAACCAGCTTTCTCAGTACACCGAGAAAGCC	T	0.02	0	0.09	0.29	0.59
acnB	134194	0.99	bifunctional aconitate hydratase 2/2-methylisocitrate dehydratase	SENSE	47.354	249	20.75	12	22	ECK0117,JW0114,yacI,yacJ	agccgatggggtgatTttccagactgcggtt	TTACCGTTATCTGAACTTCAACCAGCTTTCTCAGTACACCGAGAAAGCCGA	T	0.02	0.06	0.3	0.05	0.57
speD	134941	0.81	S-adenosylmethionine decarboxylase	ANTI	7.062	388	194	2	6	ECK0119,JW0116	aagcaacatcttggtAtggaagatattttcc	TTCCGGTTTGGTGTGGAACATGTAGTGCTTAAGGTCGAACTCTTTAAGCAA	T	0.04	0.22	0.24	0.1	0.41
speD	134942	0.81	S-adenosylmethionine decarboxylase	ANTI	7.062	318	159	2	7	ECK0119,JW0116	agcaacatcttggtaTggaagatattttcct	TCCGGTTTGGTGTGGAACATGTAGTGCTTAAGGTCGAACTCTTTAAGCAAC	G	0.01	0.15	0.37	0.24	0.23
speE	136421	0.05	spermidine synthase (putrescine aminopropyltransferase)	SENSE	12.268	244	40.667	6	20	ECK0120,JW0117	cgctacacgaccagtTtgggcagtactttgc	AAAGGAGGTATCAACCCATGGCCGAAAAAAAACAGTGGCATGAAACGCTAC	T	0.02	0.1	0.36	0.4	0.12
speE	136505	-41	spermidine synthase (putrescine aminopropyltransferase)	SENSE	12.268	220	22	10	27	Intergenic	ttagctattatgttgCgccctttttttacgg	TGATACCTTTTTGTAGAAATATTGACCGTGCATCCGCGGTCAATGTTAGCT	G	0.09	0	0.07	0.35	0.49
speE	136507	-43	spermidine synthase (putrescine aminopropyltransferase)	SENSE	12.268	259	25.9	10	27	Intergenic	tgttagctattatgtTgcgccctttttttac	CCTGATACCTTTTTGTAGAAATATTGACCGTGCATCCGCGGTCAATGTTAG	G	0.1	0.05	0.17	0.15	0.53
speE	136513	-49	spermidine synthase (putrescine aminopropyltransferase)	SENSE	12.268	223	22.3	10	27	Intergenic	ggtcaatgttagctaTtatgttgcgcccttt	ATAATCCCTGATACCTTTTTGTAGAAATATTGACCGTGCATCCGCGGTCAA	T	0.04	0.07	0.35	0.3	0.24
speE	136514	-50	spermidine synthase (putrescine aminopropyltransferase)	SENSE	12.268	227	22.7	10	27	Intergenic	cggtcaatgttagctAttatgttgcgccctt	AATAATCCCTGATACCTTTTTGTAGAAATATTGACCGTGCATCCGCGGTCA	T	0.08	0.1	0.3	0.35	0.17
yacC	136631	0.82	conserved protein%2C PulS_OutS family	SENSE	132.947	252	21	12	26	ECK0121,gspS,JW0118	gcattggcattcccgTcgctaaaaaatgcaa	TCGACATGAAAGCCCTCGGTGAAGACAGCTACCGCGATCTCAGCGGCATTG	C	0.04	0.01	0.09	0.23	0.63
yacC	136632	0.82	conserved protein%2C PulS_OutS family	SENSE	132.947	362	30.167	12	25	ECK0121,gspS,JW0118	ggcattggcattcccGtcgctaaaaaatgca	TTCGACATGAAAGCCCTCGGTGAAGACAGCTACCGCGATCTCAGCGGCATT	T	0.02	0.09	0.37	0.24	0.28
yacC	136752	0.48	conserved protein%2C PulS_OutS family	SENSE	132.947	201	15.462	13	30	ECK0121,gspS,JW0118	cctaacgggcaaattCgtcgcgcactggtct	GCAGTTTTTGTCTTTCTGAAGAACGATTGTGGTTACCAGAACTTACCTAAC	G	0.08	0.01	0.09	0.21	0.6
yacC	136784	0.38	conserved protein%2C PulS_OutS family	SENSE	132.947	242	17.286	14	37	ECK0121,gspS,JW0118	ttctgaagaacgattGtggttaccagaactt	AGTCTGAAGCCGAAGATATGGCCGATTTAACGGCAGTTTTTGTCTTTCTGA	T	0.05	0.08	0.27	0.43	0.17
yacC	136786	0.38	conserved protein%2C PulS_OutS family	SENSE	132.947	254	18.143	14	37	ECK0121,gspS,JW0118	ctttctgaagaacgaTtgtggttaccagaac	CGAGTCTGAAGCCGAAGATATGGCCGATTTAACGGCAGTTTTTGTCTTTCT	T	0.06	0.16	0.42	0.19	0.18
yacC	136818	0.29	conserved protein%2C PulS_OutS family	SENSE	132.947	257	18.357	14	38	ECK0121,gspS,JW0118	gaagatatggccgatTtaacggcagtttttg	ATGGCCGTCTGCGCAAACAGTTACGCGCTCAGCGAGTCTGAAGCCGAAGAT	T	0.03	0.05	0.51	0.25	0.15
yacC	136827	0.26	conserved protein%2C PulS_OutS family	SENSE	132.947	311	19.438	16	39	ECK0121,gspS,JW0118	tctgaagccgaagatAtggccgatttaacgg	GGCAGCCTGATGGCCGTCTGCGCAAACAGTTACGCGCTCAGCGAGTCTGAA	T	0.1	0.15	0.28	0.21	0.27
yacC	136829	0.25	conserved protein%2C PulS_OutS family	SENSE	132.947	213	12.529	17	40	ECK0121,gspS,JW0118	agtctgaagccgaagAtatggccgatttaac	TCGGCAGCCTGATGGCCGTCTGCGCAAACAGTTACGCGCTCAGCGAGTCTG	T	0.14	0.13	0.21	0.35	0.17
yacC	136858	0.17	conserved protein%2C PulS_OutS family	SENSE	132.947	444	37	12	34	ECK0121,gspS,JW0118	cgtctgcgcaaacagTtacgcgctcagcgag	AATGAAGACGTTTTTCAGAACAGTGTTATTCGGCAGCCTGATGGCCGTCTG	T	0.06	0.11	0.21	0.19	0.42
yacC	136867	0.14	conserved protein%2C PulS_OutS family	SENSE	132.947	273	27.3	10	34	ECK0121,gspS,JW0118	cctgatggccgtctgCgcaaacagttacgcg	GGTAGAAGCAATGAAGACGTTTTTCAGAACAGTGTTATTCGGCAGCCTGAT	G	0.02	0.01	0.15	0.41	0.4
gcd	140714	0.21	glucose dehydrogenase	SENSE	4.92	401	200.5	2	5	ECK0123,JW0120	aggactggcctgcctAtggtcgtaatcagga	GCGCCGATGCCACACCTGCTGAAGCTATCTCCCCCGTAGCCGATCAGGACT	T	0.02	0.21	0.52	0.15	0.09
gcd	140817	0.17	glucose dehydrogenase	SENSE	4.92	402	100.5	4	7	ECK0123,JW0120	ggtggtatcctgaccTgggccggatttaacg	GCCAGCGGCGCAGTTGCCGCACTGGTGGTCGCACTGCTGATTAGCGGTGGT	G	0.07	0.13	0.39	0.23	0.19
hpt	141387	-44	hypoxanthine phosphoribosyltransferase	SENSE	22.406	516	516	1	8	Intergenic	tgcggtgccaaaaccTgcccgtgcgaagtga	GCGAATGAATAGTTTTACTGGTATACTGCGTGTCTTGCGCTTTGTTGCGGT	G	0.02	0.09	0.42	0.32	0.14
hpt	141392	-39	hypoxanthine phosphoribosyltransferase	SENSE	22.406	351	175.5	2	9	Intergenic	tgccaaaacctgcccGtgcgaagtgatttgt	TGAATAGTTTTACTGGTATACTGCGTGTCTTGCGCTTTGTTGCGGTGCCAA	T	0.02	0.13	0.29	0.21	0.35
hpt	141913	0.9	hypoxanthine phosphoribosyltransferase	ANTI	22.406	279	93	3	30	ECK0124,JW5009	atgacggtaacgctgTgcgtaatcaatgccg	TCACACTTACTCGTCCAGCAGAATCACTTTGCCGATATACGGCAGATGACG	G	0.02	0.03	0.13	0.29	0.52
hpt	141914	0.9	hypoxanthine phosphoribosyltransferase	ANTI	22.406	486	162	3	29	ECK0124,JW5009	gatgacggtaacgctGtgcgtaatcaatgcc	TTCACACTTACTCGTCCAGCAGAATCACTTTGCCGATATACGGCAGATGAC	T	0.04	0.05	0.41	0.22	0.28
hpt	141915	0.9	hypoxanthine phosphoribosyltransferase	ANTI	22.406	2469	823	3	20	ECK0124,JW5009	agatgacggtaacgcTgtgcgtaatcaatgc	CTTCACACTTACTCGTCCAGCAGAATCACTTTGCCGATATACGGCAGATGA	G	0.01	0.09	0.13	0.09	0.68
hpt	141916	0.9	hypoxanthine phosphoribosyltransferase	ANTI	22.406	387	129	3	30	ECK0124,JW5009	cagatgacggtaacgCtgtgcgtaatcaatg	ACTTCACACTTACTCGTCCAGCAGAATCACTTTGCCGATATACGGCAGATG	T	0.06	0.11	0.1	0.46	0.26
hpt	141920	0.91	hypoxanthine phosphoribosyltransferase	ANTI	22.406	539	134.75	4	29	ECK0124,JW5009	acggcagatgacggtAacgctgtgcgtaatc	GGCAACTTCACACTTACTCGTCCAGCAGAATCACTTTGCCGATATACGGCA	A	0.12	0.22	0.25	0.36	0.04
hpt	141922	0.92	hypoxanthine phosphoribosyltransferase	ANTI	22.406	401	133.667	3	30	ECK0124,JW5009	atacggcagatgacgGtaacgctgtgcgtaa	CCGGCAACTTCACACTTACTCGTCCAGCAGAATCACTTTGCCGATATACGG	T	0.52	0.41	0.05	0.01	0.01
can	142181	0.74	carbonic anhydrase	SENSE	50.807	218	31.143	7	15	ECK0125,JW0122,yadF	ggccactccaccattAtgcaatcagcgtgga	GATACCTTGTGTGAACTGAACGTCATGGAACAGGTGTATAACCTGGGCCAC	T	0.01	0.01	0.14	0.36	0.47
can	142191	0.72	carbonic anhydrase	ANTI	50.807	241	30.125	8	19	ECK0125,JW0122,yadF	ttgcataatggtggaGtggcccaggttatac	GGCCCAGCCGTGAATGGTAACTTTCTGCCCGCGTTTCCACGCTGATTGCAT	T	0.14	0.07	0.32	0.22	0.25
can	142206	0.7	carbonic anhydrase	SENSE	50.807	528	66	8	15	ECK0125,JW0122,yadF	cgtcatggaacaggtGtataacctgggccac	CGAAATGCCGCAAGAGCGCCGTCTGGATACCTTGTGTGAACTGAACGTCAT	T	0.06	0.13	0.32	0.31	0.18
can	142551	0.18	carbonic anhydrase	SENSE	50.807	274	24.909	11	19	ECK0125,JW0122,yadF	gcgctttctatggatTggatgttccgacagt	AGAGGATCCCGGGTTTTTTGAGAAACTGGCACAAGCGCAAAAACCGCGCTT	G	0.03	0.04	0.49	0.19	0.25
can	142552	0.18	carbonic anhydrase	SENSE	50.807	394	35.818	11	17	ECK0125,JW0122,yadF	cgcgctttctatggaTtggatgttccgacag	AAGAGGATCCCGGGTTTTTTGAGAAACTGGCACAAGCGCAAAAACCGCGCT	T	0.05	0.16	0.35	0.28	0.16
can	142608	0.09	carbonic anhydrase	SENSE	50.807	281	56.2	5	10	ECK0125,JW0122,yadF	aatgctggtggaagaGgatcccgggtttttt	GAAAGACATAGATACACTCATCAGCAACAATGCACTATGGTCAAAAATGCT	G	0.23	0.07	0.18	0.26	0.25
can	142654	0.02	carbonic anhydrase	ANTI	50.807	248	248	1	2	ECK0125,JW0122,yadF	ttgttgctgatgagtGtatctatgtctttca	AAAAACCCGGGATCCTCTTCCACCAGCATTTTTGACCATAGTGCATTGTTG	T	0.23	0.13	0.4	0.1	0.14
yadI	144678	0.23	putative PTS Enzyme IIA	SENSE	45.793	333	47.571	7	17	agaX,ECK0128,JW0125	gtgccgggccgtgaaTttctggcgcggatta	AGAGATACTGGATGCGCTGGAGAAAAAACATGGGGCACTTCTTCAGTGCCG	T	0.05	0.14	0.35	0.16	0.3
yadI	144687	0.25	putative PTS Enzyme IIA	SENSE	45.793	275	39.286	7	18	agaX,ECK0128,JW0125	cgtgaatttctggcgCggattaagctctaat	GGATGCGCTGGAGAAAAAACATGGGGCACTTCTTCAGTGCCGGGCCGTGAA	G	0.01	0.16	0.45	0.09	0.3
yadI	144757	0.41	putative PTS Enzyme IIA	SENSE	45.793	234	33.429	7	19	agaX,ECK0128,JW0125	gactctggtgagggtGtcatcttcttaaccg	TCTAATATGCTCAGCCGCATGATGTGCGATGCTCTGCATGAAGCGGACTCT	T	0.05	0.03	0.18	0.5	0.23
yadI	144937	0.82	putative PTS Enzyme IIA	SENSE	45.793	200	25	8	17	agaX,ECK0128,JW0125	attgtcgaactgggtGcgccggaggtgagta	ATGGCTTGCCGTGAAACCATGACCAGTTCAGAGTTTCGCGAGCGTATTGTC	C	0.03	0.22	0.2	0.33	0.22
yadE	145067	-14	putative polysaccharide deacetylase lipoprotein	SENSE	14.575	229	28.625	8	17	Intergenic	agcgttgtttcacccTcggttattttttcat	ATGAGTATTAACCCGCGATTCTGATGGCGCTTTTGCTACAATAAAAGCGTT	C	0.13	0.12	0.39	0.18	0.19
yadE	145068	-13	putative polysaccharide deacetylase lipoprotein	SENSE	14.575	230	28.75	8	17	Intergenic	gcgttgtttcaccctCggttattttttcatg	TGAGTATTAACCCGCGATTCTGATGGCGCTTTTGCTACAATAAAAGCGTTG	G	0.08	0.01	0.3	0.39	0.23
yadE	145146	0.05	putative polysaccharide deacetylase lipoprotein	SENSE	14.575	319	31.9	10	19	ECK0129,JW0126	cagtgccgcgttaccTgcccgttatatgcaa	CAAACAAGCTGTTATTCTCCTGCTGATGCTGTTTACCGCAAGTGTCAGTGC	G	0.09	0.03	0.12	0.28	0.49
yadE	145531	0.37	putative polysaccharide deacetylase lipoprotein	SENSE	14.575	514	102.8	5	11	ECK0129,JW0126	acctggtatcagatcCgtattggcgatcgac	TTGCGCTACCCGATTTTGCATAAACTGAAAGACAGGTTAAATCAAACCTGG	G	0.02	0	0.06	0.18	0.74
yadE	145800	0.59	putative polysaccharide deacetylase lipoprotein	SENSE	14.575	330	330	1	0	ECK0129,JW0126	gattacctttgatgaTggcctcaagtcggtg	AGGCTACGTGAAGAATAAGATCAATCTCCCTGCGCGAGCGGTGGTGATTAC	G	0.02	0.06	0.24	0.3	0.37
yadE	145899	0.67	putative polysaccharide deacetylase lipoprotein	ANTI	14.575	286	286	1	2	ECK0129,JW0126	tgggttccacttctgCgggtgacgtttgatg	GCGAATTTCGTTAAGCTCAGAAACGCTCATAAATTGCAGCGATTTTGGGTT	G	0.01	0.02	0.17	0.37	0.43
yadE	145900	0.67	putative polysaccharide deacetylase lipoprotein	ANTI	14.575	228	228	1	3	ECK0129,JW0126	ttgggttccacttctGcgggtgacgtttgat	CGCGAATTTCGTTAAGCTCAGAAACGCTCATAAATTGCAGCGATTTTGGGT	C	0.05	0.09	0.37	0.35	0.14
yadE	146073	0.81	putative polysaccharide deacetylase lipoprotein	ANTI	14.575	207	25.875	8	21	ECK0129,JW0126	cgccagagcgcggcgTgaacgtgcaaaatca	TCCGCCAAACGGATACGAAAGATACCAGACATGCGGATTAAATTGCGCCAG	G	0.01	0.04	0.1	0.22	0.63
yadE	146131	0.85	putative polysaccharide deacetylase lipoprotein	ANTI	14.575	319	26.583	12	32	ECK0129,JW0126	cgttgtcattaaatcCgccaaacggatacga	TTGTCACCGCCAGGTGAAATCCGGCATCGTTTGCTGCCTTCACGGCGTTGT	G	0	0.01	0.07	0.46	0.45
yadE	146145	0.87	putative polysaccharide deacetylase lipoprotein	ANTI	14.575	213	17.75	12	31	ECK0129,JW0126	tgctgccttcacggcGttgtcattaaatccg	TTTGCCTTTCATGGTTGTCACCGCCAGGTGAAATCCGGCATCGTTTGCTGC	T	0.02	0.08	0.21	0.35	0.34
yadE	146210	0.92	putative polysaccharide deacetylase lipoprotein	ANTI	14.575	406	29	14	31	ECK0129,JW0126	ggattatcccccggtTttactttgcctttca	TCCAGCGAATCCGTTCTTAAGATATAAAGTCGTTTTAGTAACAACGGATTA	T	0.05	0.05	0.35	0.39	0.15
yadE	146222	0.93	putative polysaccharide deacetylase lipoprotein	ANTI	14.575	409	24.059	17	35	ECK0129,JW0126	tttagtaacaacggaTtatcccccggtttta	CGCGACATCGTCTCCAGCGAATCCGTTCTTAAGATATAAAGTCGTTTTAGT	T	0.26	0.05	0.27	0.32	0.1
panD	146320	0.98	aspartate 1-decarboxylase	SENSE	80.822	321	32.1	10	21	ECK0130,JW0127	gattccggtacaggtTgcttgattgttatcc	CGCCTATTTTGAAGGCGACAATGAAATGAAACGTACCGCGAAAGCGATTCC	G	0.01	0.09	0.39	0.28	0.23
panD	146630	0.17	aspartate 1-decarboxylase	SENSE	80.822	243	20.25	12	23	ECK0130,JW0127	atgcggacctgcactAtgaaggttcttgcgc	TTCGCACGATGCTGCAGGGCAAACTCCACCGCGTGAAAGTGACTCATGCGG	T	0.07	0.23	0.42	0.13	0.15
panD	146666	0.07	aspartate 1-decarboxylase	SENSE	80.822	221	24.556	9	21	ECK0130,JW0127	tgctgcagggcaaacTccaccgcgtgaaagt	TTCGTTAACGACAGGGTAGAAAGGTAGAAGTTATGATTCGCACGATGCTGC	C	0.01	0.07	0.34	0.35	0.23
panD	146715	-21	aspartate 1-decarboxylase	SENSE	80.822	233	233	1	15	Intergenic	ctgcttcgttaacgaCagggtagaaaggtag	AAATCGGGCAATACTGCGTGAGAATTTCCTCAAAGCAGGCATCGCCTGCTT	A	0.02	0.04	0.16	0.17	0.61
panC	147917	27	pantothenate synthetase	SENSE	25.708	228	228	1	1	Intergenic	cgctacggctgatggCgccagttattaattt	CCTGATCGACAACAAAATGGTCGAGCTGGCGTAATACTTAACTGGCGCTAC	G	0.01	0	0.06	0.23	0.7
panC	147981	0.96	pantothenate synthetase	ANTI	25.708	245	122.5	2	4	ECK0132,JW0129	ttgtcgatcaggcgaGcatcgccaagccagg	TCAGCCGTAGCGCCAGTTAAGTATTACGCCAGCTCGACCATTTTGTTGTCG	C	0.06	0.1	0.25	0.3	0.29
panC	148318	0.56	pantothenate synthetase	SENSE	25.708	219	43.8	5	10	ECK0132,JW0129	caactggcgctgatcCgcaaaatggttgccg	CTGGTCCAGCCGGACATCGCCTGCTTCGGTGAAAAAGATTTTCAGCAACTG	G	0.03	0.01	0.03	0.63	0.3
panC	148357	0.51	pantothenate synthetase	SENSE	25.708	229	45.8	5	13	ECK0132,JW0129	cagccggacatcgccTgcttcggtgaaaaag	TTTCGCGGCGTTTCGACTATTGTCAGCAAGCTGTTCAACCTGGTCCAGCCG	G	0.03	0.02	0.11	0.28	0.56
panC	148501	0.35	pantothenate synthetase	SENSE	25.708	202	50.5	4	10	ECK0132,JW0129	tcggtaaaagagatcTacccgaacggtactg	TGCGAGAAGCTAAACAAACGTAAAGTGGATTTAGTTTTCGCCCCTTCGGTA	A	0.03	0.01	0.04	0.39	0.52
yadC	150579	0.3	putative fimbrial-like adhesin protein	ANTI	5.285	218	109	2	10	ECK0134,JW0131	taacatggtgtaataCagaccaggaacagat	TTGAATGTCAGTTATTGTATCGTATGCAGACCAGACCCTTGATATTAACAT	A	0.19	0.03	0.08	0.42	0.29
yadC	150728	0.18	putative fimbrial-like adhesin protein	ANTI	5.285	257	42.833	6	15	ECK0134,JW0131	tacctgtatccaggtAtgaccagtacatttt	GATTCGCTCTGCCAGATGTATTGCAGTAAAGAATACCACCACCGGTACCTG	T	0.13	0.12	0.13	0.28	0.35
yadC	150802	0.12	putative fimbrial-like adhesin protein	ANTI	5.285	313	78.25	4	9	ECK0134,JW0131	ttgcttgctgttgatGtgtaattaaaggtca	TTTACCCCAGTCGGGCCGAGCTGCGTGGGTTTATAAAAAACCAAGTTGCTT	T	0.03	0.08	0.48	0.31	0.1
folK	157304	0.89	2-amino-4-hydroxy-6-hydroxymethyldihyropteridine pyrophosphokinase	SENSE	47.33	707	88.375	8	21	ECK0141,JW0138	tcctgatggggagatGttgcgtcaaatctta	ATTTATGCTGTGGCCGCTGTTTGAAATCGCGCCGGAGTTGGTGTTTCCTGA	T	0.02	0.06	0.21	0.17	0.54
folK	157306	0.89	2-amino-4-hydroxy-6-hydroxymethyldihyropteridine pyrophosphokinase	SENSE	47.33	245	30.625	8	23	ECK0141,JW0138	tttcctgatggggagAtgttgcgtcaaatct	GGATTTATGCTGTGGCCGCTGTTTGAAATCGCGCCGGAGTTGGTGTTTCCT	T	0.09	0.04	0.28	0.42	0.18
folK	157322	0.86	2-amino-4-hydroxy-6-hydroxymethyldihyropteridine pyrophosphokinase	SENSE	47.33	245	27.222	9	23	ECK0141,JW0138	cgcgccggagttggtGtttcctgatggggag	CGATATGAAGAATCGTGGATTTATGCTGTGGCCGCTGTTTGAAATCGCGCC	T	0.04	0.11	0.27	0.44	0.14
folK	157484	0.52	2-amino-4-hydroxy-6-hydroxymethyldihyropteridine pyrophosphokinase	SENSE	47.33	215	23.889	9	15	ECK0141,JW0138	attgcagcaaggtcgCgtccgcaaagctgaa	CTCTCTTGCACCTGAAGAGCTACTCAATCACACACAGCGTATTGAATTGCA	G	0.01	0.02	0.04	0.17	0.75
folK	157671	0.13	2-amino-4-hydroxy-6-hydroxymethyldihyropteridine pyrophosphokinase	SENSE	47.33	219	24.333	9	18	ECK0141,JW0138	tggagcaggtcaatgCtgccctgaaagcatt	TGACAGTGGCGTATATTGCCATAGGCAGCAATCTGGCCTCTCCGCTGGAGC	T	0.03	0.03	0.26	0.16	0.51
folK	157672	0.13	2-amino-4-hydroxy-6-hydroxymethyldihyropteridine pyrophosphokinase	SENSE	47.33	212	23.556	9	18	ECK0141,JW0138	ctggagcaggtcaatGctgccctgaaagcat	ATGACAGTGGCGTATATTGCCATAGGCAGCAATCTGGCCTCTCCGCTGGAG	C	0.03	0.12	0.17	0.32	0.35
folK	157677	0.11	2-amino-4-hydroxy-6-hydroxymethyldihyropteridine pyrophosphokinase	SENSE	47.33	254	28.222	9	18	ECK0141,JW0138	ctccgctggagcaggTcaatgctgccctgaa	ACCGCATGACAGTGGCGTATATTGCCATAGGCAGCAATCTGGCCTCTCCGC	C	0.09	0.21	0.2	0.23	0.27
pcnB	157765	0.97	poly(A) polymerase	ANTI	28.427	224	22.4	10	22	ECK0142,JW5808	tggtgcgcgtttgcgTggacgacgagtacga	TGCCTATGGCAATATACGCCACTGTCATGCGGTACCCTCACGACGTGGTGC	G	0.08	0.22	0.37	0.22	0.1
pcnB	158766	0.26	poly(A) polymerase	SENSE	28.427	254	21.167	12	23	ECK0142,JW5808	gagattatcgaagttGcgaccttccgtggac	CTGGTGGGTCGCCGTTTCCGTCTGGCTCATGTAATGTTTGGCCCGGAGATT	C	0.05	0.03	0.25	0.28	0.39
pcnB	158851	0.2	poly(A) polymerase	SENSE	28.427	220	16.923	13	24	ECK0142,JW5808	cacgcctgagcaggtGcgcaaactgttccgt	GTTACTTGGCAAAAAGCCGAAAGATTTTGACGTAACCACTAACGCCACGCC	C	0.06	0.05	0.13	0.37	0.38
pcnB	158971	0.11	poly(A) polymerase	SENSE	28.427	594	45.692	13	29	ECK0142,JW5808	tgccctgaaggtaatGtacaggctcaataaa	CCCGCGTGAGCAGCATGCTATTTCCCGCAAAGATATCAGTGAAAATGCCCT	T	0.06	0.32	0.29	0.14	0.19
pcnB	159027	0.07	poly(A) polymerase	SENSE	28.427	1022	78.615	13	28	ECK0142,JW5808	gtgacggtgatcccgCgtgagcagcatgcta	AGCCGCGAGGAAAGCGAGGCTGAACAGGCAGTCGCCCGTCCACAGGTGACG	G	0	0.02	0.08	0.4	0.51
pcnB	159028	0.07	poly(A) polymerase	SENSE	28.427	244	18.769	13	32	ECK0142,JW5808	ggtgacggtgatcccGcgtgagcagcatgct	AAGCCGCGAGGAAAGCGAGGCTGAACAGGCAGTCGCCCGTCCACAGGTGAC	C	0.04	0.07	0.45	0.29	0.15
pcnB	159082	0.03	poly(A) polymerase	SENSE	28.427	266	20.462	13	34	ECK0142,JW5808	caaggtgctaagccgCgaggaaagcgaggct	ACTACCGAGGTGTACTATTTTTACCCGAGTCGCTAATTTTTGCCGCAAGGT	G	0.09	0.01	0.05	0.52	0.33
pcnB	159131	-5	poly(A) polymerase	SENSE	28.427	356	39.556	9	24	Intergenic	tgacactaccgaggtGtactatttttacccg	TGCTGAGCTATGATTAGCCGCTATTTTTTTGTCCTGAATGATGTTTGACAC	T	0.06	0.08	0.19	0.22	0.44
pcnB	159133	-7	poly(A) polymerase	SENSE	28.427	393	43.667	9	23	Intergenic	tttgacactaccgagGtgtactatttttacc	CATGCTGAGCTATGATTAGCCGCTATTTTTTTGTCCTGAATGATGTTTGAC	T	0.15	0.07	0.23	0.42	0.13
dksA	160183	0.93	DNA-binding transcriptional regulator of rRNA transcription%2C DnaK suppressor protein	SENSE	76.958	651	43.4	15	30	ECK0144,JW0141,msmA	tcgactgcaaaacgcTggctgaaattcgcga	TTGGTATTCGCCGTCTGGAAGCGCGCCCGACAGCCGATCTGTGCATCGACT	G	0.03	0.07	0.46	0.17	0.26
dksA	160203	0.88	DNA-binding transcriptional regulator of rRNA transcription%2C DnaK suppressor protein	SENSE	76.958	351	21.938	16	32	ECK0144,JW0141,msmA	cccgacagccgatctGtgcatcgactgcaaa	CGAATCCTGCGGTGTTGAAATTGGTATTCGCCGTCTGGAAGCGCGCCCGAC	T	0.04	0.04	0.19	0.38	0.35
dksA	160238	0.8	DNA-binding transcriptional regulator of rRNA transcription%2C DnaK suppressor protein	SENSE	76.958	230	14.375	16	33	ECK0144,JW0141,msmA	ggtgttgaaattggtAttcgccgtctggaag	CTGAAAAAAGTGGAAGACGAAGATTTCGGCTACTGCGAATCCTGCGGTGTT	T	0.03	0.11	0.41	0.22	0.23
dksA	160255	0.77	DNA-binding transcriptional regulator of rRNA transcription%2C DnaK suppressor protein	SENSE	76.958	256	17.067	15	33	ECK0144,JW0141,msmA	gctactgcgaatcctGcggtgttgaaattgg	AAAAGATCGAGAAGACGCTGAAAAAAGTGGAAGACGAAGATTTCGGCTACT	C	0.06	0.04	0.36	0.32	0.21
dksA	160256	0.76	DNA-binding transcriptional regulator of rRNA transcription%2C DnaK suppressor protein	SENSE	76.958	295	19.667	15	33	ECK0144,JW0141,msmA	ggctactgcgaatccTgcggtgttgaaattg	AAAAAGATCGAGAAGACGCTGAAAAAAGTGGAAGACGAAGATTTCGGCTAC	G	0.04	0.12	0.3	0.3	0.25
dksA	160426	0.39	DNA-binding transcriptional regulator of rRNA transcription%2C DnaK suppressor protein	SENSE	76.958	243	13.5	18	31	ECK0144,JW0141,msmA	tcgatcgcaccgttaCacatatgcaggatga	TCCGTCGTATTCTGGAAGCATGGCGTAATCAACTCAGGGATGAAGTCGATC	A	0.09	0.02	0.2	0.52	0.18
dksA	160515	0.2	DNA-binding transcriptional regulator of rRNA transcription%2C DnaK suppressor protein	SENSE	76.958	379	22.294	17	30	ECK0144,JW0141,msmA	gaagccgggcgaagaGtatatgaatgaagcc	GTCCCTGAGTATTCTCGCCATCGCTGGGGTGGAACCATATCAGGAGAAGCC	T	0.04	0.02	0.19	0.33	0.42
dksA	160593	0.02	DNA-binding transcriptional regulator of rRNA transcription%2C DnaK suppressor protein	SENSE	76.958	219	15.643	14	27	ECK0144,JW0141,msmA	caacatgcaagaaggGcaaaaccgtaaaaca	TTTTTCCCCCGAACATGGGGATCGATAGTGCGTGTTAAGGAGAAGCAACAT	C	0.35	0.07	0.12	0.36	0.1
dksA	160609	-5	DNA-binding transcriptional regulator of rRNA transcription%2C DnaK suppressor protein	SENSE	76.958	205	14.643	14	28	Intergenic	gcgtgttaaggagaaGcaacatgcaagaagg	ATTTATAGCGGCCTCATTTTTCCCCCGAACATGGGGATCGATAGTGCGTGT	C	0.06	0.06	0.47	0.26	0.15
sfsA	160817	0.95	putative DNA-binding transcriptional regulator	SENSE	16.821	395	65.833	6	12	ECK0145,JW0142,sfs,sfs1	atttctgctgaaggcAtggctcttaaaaaat	GAAGCTCAACAGAGGGGGGTAGAAATTCTGGCTTACAAAGCGGAAATTTCT	T	0.09	0.13	0.35	0.21	0.23
hrpB	162673	0.23	putative ATP-dependent helicase	SENSE	6.689	270	135	2	4	ECK0147,JW0144,yadO	gccgttatttaccgcTgcccgcgcatcagcg	AAGCGCCTGTCGTCATCTCAGAAGGGCGCTCGTTTCCGGTTGAACGCCGTT	G	0.02	0.05	0.51	0.26	0.16
hrpB	162831	0.3	putative ATP-dependent helicase	SENSE	6.689	384	192	2	5	ECK0147,JW0144,yadO	agtgatgtattgctcTgcccgctgtatggcg	GGAGAAATTCAGCGTGTGCAGGAACAACTGGCTTCGCGCATCGGCAGTGAT	G	0.13	0.13	0.32	0.12	0.3
hrpB	162971	0.36	putative ATP-dependent helicase	SENSE	6.689	259	129.5	2	5	ECK0147,JW0144,yadO	tcgtctggtggtggaTtgtgcccaggagcgt	GCTGGCGACCAATATTGCTGAAACCAGTTTAACCATTGAAGGTATTCGTCT	T	0.08	0.07	0.19	0.53	0.14
hrpB	164369	0.93	putative ATP-dependent helicase	SENSE	6.689	218	72.667	3	7	ECK0147,JW0144,yadO	ggtgctggagttgctTtcacctgcccaaagg	TGGCGAGGCCACCAATCCGACGATCGCCCAGGGGCGCGTGCCGCTGGTGCT	T	0.05	0.06	0.23	0.31	0.34
hrpB	164375	0.93	putative ATP-dependent helicase	SENSE	6.689	210	70	3	6	ECK0147,JW0144,yadO	ggagttgctttcaccTgcccaaaggccatta	GGCCACCAATCCGACGATCGCCCAGGGGCGCGTGCCGCTGGTGCTGGAGTT	G	0.02	0.05	0.3	0.51	0.11
fhuA	167449	-35	ferrichrome outer membrane transporter	SENSE	18.863	298	42.571	7	17	Intergenic	ataatcattctcgttTacgttatcattcact	CGCTTGCGAACCCGCCAGCGTTTCGAATATTATCTTATCTTTATAATAATC	A	0	0	0.33	0.09	0.58
fhuA	167478	-6	ferrichrome outer membrane transporter	SENSE	18.863	201	22.333	9	18	Intergenic	ctttacatcagagatAtaccaatggcgcgtt	TTATCTTATCTTTATAATAATCATTCTCGTTTACGTTATCATTCACTTTAC	T	0.1	0.11	0.37	0.3	0.11
fhuA	167655	0.08	ferrichrome outer membrane transporter	SENSE	18.863	447	63.857	7	15	ECK0149,JW0146,T1,tonA	agcgcatgggggcctGctgcaactattgcgg	AAAGAAGACACTATCACCGTTACCGCTGCACCTGCGCCGCAAGAAAGCGCA	C	0.01	0.09	0.38	0.08	0.44
fhuA	167656	0.08	ferrichrome outer membrane transporter	SENSE	18.863	204	29.143	7	17	ECK0149,JW0146,T1,tonA	gcgcatgggggcctgCtgcaactattgcggc	AAGAAGACACTATCACCGTTACCGCTGCACCTGCGCCGCAAGAAAGCGCAT	T	0.01	0.02	0.4	0.35	0.21
fhuA	168431	0.42	ferrichrome outer membrane transporter	SENSE	18.863	265	44.167	6	13	ECK0149,JW0146,T1,tonA	tgagaagatggtcggCtacagcttcgatcac	GACAGACTTTAATGAAGGGGCGAAGAACAACACCTATTCTCGTAATGAGAA	T	0.05	0.22	0.61	0.1	0.03
fhuA	168432	0.42	ferrichrome outer membrane transporter	SENSE	18.863	778	129.667	6	10	ECK0149,JW0146,T1,tonA	gagaagatggtcggcTacagcttcgatcacg	ACAGACTTTAATGAAGGGGCGAAGAACAACACCTATTCTCGTAATGAGAAG	A	0.02	0.03	0.35	0.51	0.09
fhuA	169278	0.8	ferrichrome outer membrane transporter	SENSE	18.863	302	43.143	7	13	ECK0149,JW0146,T1,tonA	gaaggtggcgagatcCgcgcacgtggcgtag	ACCAACAACCTGATGGCGGACCCTGAGGGTTCCTTCTTCTCGGTTGAAGGT	G	0.06	0.09	0.19	0.26	0.4
fhuA	169442	0.87	ferrichrome outer membrane transporter	SENSE	18.863	323	40.375	8	16	ECK0149,JW0146,T1,tonA	gttgtgggctgactaCaccttctttgacggt	CTATAAAGGCAATACGCCTGCACAGGTGCCAAAACACATGGCTTCGTTGTG	A	0.05	0.02	0.08	0.2	0.65
fhuA	169594	0.94	ferrichrome outer membrane transporter	SENSE	18.863	495	49.5	10	20	ECK0149,JW0146,T1,tonA	tggcgcgagtcggcaTggctggctccaacgt	AAGTGGGAAGTTATACGGTCGTGGATGCGTTAGTACGTTATGATCTGGCGC	G	0.01	0.09	0.45	0.25	0.19
fhuA	169615	0.95	ferrichrome outer membrane transporter	SENSE	18.863	205	20.5	10	21	ECK0149,JW0146,T1,tonA	gctccaacgtggcgcTgcatgttaacaacct	TGGATGCGTTAGTACGTTATGATCTGGCGCGAGTCGGCATGGCTGGCTCCA	G	0.02	0.06	0.19	0.42	0.31
fhuA	169747	20	ferrichrome outer membrane transporter	SENSE	18.863	510	56.667	9	20	Intergenic	tcttttggggcacggAtttccgtgcccattt	CAGAACGTCAGGTCGTTGCAACCGCAACCTTCCGTTTCTAATTTCTCTTTT	T	0.2	0.08	0.39	0.2	0.12
fhuC	169846	0.09	iron-hydroxamate transporter subunit	SENSE	16.878	368	36.8	10	23	ECK0150,JW0147	ctttcgtgtgcccggGcgcacgcttttgcat	ATACACGAATCATTCCGATACCACTTTTGCACTGCGTAATATCTCCTTTCG	C	0.05	0.14	0.39	0.33	0.09
fhuB	173368	0.96	fused iron-hydroxamate transporter subunits of ABC superfamily: membrane components	ANTI	6.377	352	176	2	9	ECK0152,JW0149	agccccgccgggatcTggaatggaaacagca	CTCAACAAATAGATAAAATATGGCGCGCCGATAAAGGTTGACAGCAGCCCC	G	0.01	0.06	0.17	0.23	0.53
fhuB	173455	11	fused iron-hydroxamate transporter subunits of ABC superfamily: membrane components	ANTI	6.377	439	109.75	4	19	Intergenic	gcgtacagggccgttAtatggaaaaattaac	GTCGCATCGGGCATCCGTTGTCGCGTAAACGCTTTATCCGTCCAGGCGTAC	T	0.06	0.06	0.29	0.38	0.2
fhuB	173492	48	fused iron-hydroxamate transporter subunits of ABC superfamily: membrane components	ANTI	6.377	1036	518	2	12	Intergenic	gggcatccgttgtcgCgtaaacgctttatcc	TTCGGGGCCGTTTGTAGGCCCGATAAGACGCGCCAGCGTCGCATCGGGCAT	G	0.01	0.04	0.3	0.35	0.29
fhuB	173494	50	fused iron-hydroxamate transporter subunits of ABC superfamily: membrane components	ANTI	6.377	271	135.5	2	16	Intergenic	tcgggcatccgttgtCgcgtaaacgctttat	GATTCGGGGCCGTTTGTAGGCCCGATAAGACGCGCCAGCGTCGCATCGGGC	G	0.05	0.07	0.41	0.24	0.24
fhuB	173499	55	fused iron-hydroxamate transporter subunits of ABC superfamily: membrane components	ANTI	6.377	319	159.5	2	15	Intergenic	tcgcatcgggcatccGttgtcgcgtaaacgc	CCTACGATTCGGGGCCGTTTGTAGGCCCGATAAGACGCGCCAGCGTCGCAT	T	0.02	0.03	0.37	0.31	0.26
hemL	173658	0.96	glutamate-1-semialdehyde aminotransferase (aminomutase)	SENSE	17.787	366	122	3	6	ECK0153,gsa?,JW0150,popC	tccgtggcgcacagcAtggaagatatcaata	GAAGGTGTTTACCTGGCACCGTCAGCGTTTGAAGCGGGCTTTATGTCCGTG	T	0.02	0.07	0.27	0.3	0.34
hemL	173952	0.73	glutamate-1-semialdehyde aminotransferase (aminomutase)	SENSE	17.787	224	44.8	5	9	ECK0153,gsa?,JW0150,popC	gcagcgggtttcgccTgtctgaatgaagtcg	CCGGTCTATCAGGCGGGTACGCTTTCCGGTAACCCGATTGCGATGGCAGCG	G	0.02	0.02	0.07	0.38	0.51
hemL	174980	-98	glutamate-1-semialdehyde aminotransferase (aminomutase)	ANTI	17.787	501	167	3	10	Intergenic	gctgcttgtactggtGcaatcctgatttctt	TATTCTATGTTATTCATAACAAGTTAAATACTCGTCAAACATCAGGCTGCT	C	0.15	0.03	0.3	0.41	0.1
hemL	174991	-109	glutamate-1-semialdehyde aminotransferase (aminomutase)	ANTI	17.787	259	86.333	3	12	Intergenic	tggtgcaatcctgatTtcttagagtataaaa	ATTCATAACAAGTTAAATACTCGTCAAACATCAGGCTGCTTGTACTGGTGC	T	0.03	0.04	0.31	0.21	0.41
clcA	175203	0.07	H(+)/Cl(-) exchange transporter	SENSE	18.714	312	44.571	7	18	ECK0154,eriC,JW5012,yadQ	cgcgataaaaccccgTtagccattttgttta	GCCGCGCGCCTGCGACGCAGACAACTGATTCGCCAACTTCTTGAGCGCGAT	T	0.04	0.12	0.26	0.39	0.2
clcA	175228	0.09	H(+)/Cl(-) exchange transporter	SENSE	18.714	259	32.375	8	19	ECK0154,eriC,JW5012,yadQ	tgtttatggcggcagTcgtcggcacgcttgt	TGATTCGCCAACTTCTTGAGCGCGATAAAACCCCGTTAGCCATTTTGTTTA	C	0.19	0.12	0.26	0.17	0.25
clcA	175237	0.09	H(+)/Cl(-) exchange transporter	SENSE	18.714	379	47.375	8	18	ECK0154,eriC,JW5012,yadQ	cggcagtcgtcggcaCgcttgttgggctggc	AACTTCTTGAGCGCGATAAAACCCCGTTAGCCATTTTGTTTATGGCGGCAG	G	0	0.01	0.06	0.19	0.74
clcA	176194	0.76	H(+)/Cl(-) exchange transporter	SENSE	18.714	274	54.8	5	11	ECK0154,eriC,JW5012,yadQ	ccccgatgctggcgcTgggtactgtgctggg	CCACCTTACTCTGCTTCTCTTCCGGCGCGCCGGGCGGTATTTTTGCCCCGA	G	0	0.01	0.05	0.49	0.44
clcA	176268	0.82	H(+)/Cl(-) exchange transporter	SENSE	18.714	246	41	6	14	ECK0154,eriC,JW5012,yadQ	caccttgaggcggggAcgtttgctattgccg	GGAACCGCTTTCGGAATGGTTGCCGTTGAGCTGTTTCCGCAATATCACCTT	C	0.15	0.11	0.21	0.34	0.19
clcA	176561	33	H(+)/Cl(-) exchange transporter	SENSE	18.714	236	39.333	6	42	Intergenic	tagataatggcgattAttattgggttagaat	GGCCGCATCAGCCAGCGAGAATACTTGAACGAAATACCAGGGTATTAGATA	T	0.14	0.03	0.19	0.55	0.1
erpA	176573	-37	iron-sulfur cluster insertion protein	SENSE	109.164	414	69	6	41	Intergenic	attattattgggttaGaatttgcccaattgc	CAGCGAGAATACTTGAACGAAATACCAGGGTATTAGATAATGGCGATTATT	A	0.66	0.23	0.04	0.04	0.02
erpA	176575	-35	iron-sulfur cluster insertion protein	SENSE	109.164	968	138.286	7	39	Intergenic	tattattgggttagaAtttgcccaattgccg	GCGAGAATACTTGAACGAAATACCAGGGTATTAGATAATGGCGATTATTAT	T	0.64	0.05	0.12	0.16	0.03
erpA	176576	-34	iron-sulfur cluster insertion protein	SENSE	109.164	574	82	7	40	Intergenic	attattgggttagaaTttgcccaattgccga	CGAGAATACTTGAACGAAATACCAGGGTATTAGATAATGGCGATTATTATT	T	0.27	0.4	0.07	0.13	0.14
erpA	176587	-23	iron-sulfur cluster insertion protein	SENSE	109.164	402	57.429	7	41	Intergenic	agaatttgcccaattGccgatgtcgtttgga	GAACGAAATACCAGGGTATTAGATAATGGCGATTATTATTGGGTTAGAATT	C	0.28	0.18	0.17	0.17	0.19
erpA	176593	-17	iron-sulfur cluster insertion protein	SENSE	109.164	449	64.143	7	41	Intergenic	tgcccaattgccgatGtcgtttggagcaaaa	AATACCAGGGTATTAGATAATGGCGATTATTATTGGGTTAGAATTTGCCCA	T	0.05	0.16	0.19	0.24	0.36
erpA	176594	-16	iron-sulfur cluster insertion protein	SENSE	109.164	302	43.143	7	42	Intergenic	gcccaattgccgatgTcgtttggagcaaaat	ATACCAGGGTATTAGATAATGGCGATTATTATTGGGTTAGAATTTGCCCAA	C	0.03	0.08	0.36	0.2	0.33
erpA	176595	-15	iron-sulfur cluster insertion protein	SENSE	109.164	1327	165.875	8	37	Intergenic	cccaattgccgatgtCgtttggagcaaaata	TACCAGGGTATTAGATAATGGCGATTATTATTGGGTTAGAATTTGCCCAAT	G	0.01	0.03	0.16	0.44	0.35
erpA	176596	-14	iron-sulfur cluster insertion protein	SENSE	109.164	304	38	8	42	Intergenic	ccaattgccgatgtcGtttggagcaaaatat	ACCAGGGTATTAGATAATGGCGATTATTATTGGGTTAGAATTTGCCCAATT	T	0.01	0.03	0.44	0.22	0.31
erpA	176598	-12	iron-sulfur cluster insertion protein	SENSE	109.164	443	55.375	8	41	Intergenic	aattgccgatgtcgtTtggagcaaaatatga	CAGGGTATTAGATAATGGCGATTATTATTGGGTTAGAATTTGCCCAATTGC	T	0.08	0.16	0.33	0.21	0.21
erpA	176599	-11	iron-sulfur cluster insertion protein	SENSE	109.164	275	34.375	8	42	Intergenic	attgccgatgtcgttTggagcaaaatatgag	AGGGTATTAGATAATGGCGATTATTATTGGGTTAGAATTTGCCCAATTGCC	G	0.03	0.06	0.19	0.56	0.16
erpA	176787	0.51	iron-sulfur cluster insertion protein	SENSE	109.164	538	38.429	14	26	ECK0155,JW0152,yadR	gtgaacgaaggcgatAtgaccatcgaaaaac	GGCGGTTGCAGCGGCTTCCAGTATGGTTTCACCTTTGATGATCAGGTGAAC	T	0.01	0.07	0.35	0.4	0.18
erpA	176877	0.78	iron-sulfur cluster insertion protein	SENSE	109.164	309	30.9	10	19	ECK0155,JW0152,yadR	gattataccgaaggtCtggaaggttctcgtt	GTGGTTGATCCGATGAGCCTGCAATATCTGGTCGGCGGTTCCGTTGATTAT	T	0.1	0.15	0.32	0.27	0.17
erpA	176878	0.78	iron-sulfur cluster insertion protein	SENSE	109.164	210	21	10	20	ECK0155,JW0152,yadR	attataccgaaggtcTggaaggttctcgttt	TGGTTGATCCGATGAGCCTGCAATATCTGGTCGGCGGTTCCGTTGATTATA	G	0.07	0.03	0.16	0.37	0.37
yadS	177044	0.93	inner membrane protein%2C UPF0126 family	ANTI	17.999	293	36.625	8	13	ECK0156,JW0153	gtcggtagcttaagaTgccaacgaatagccg	CGGCACATCTTCTCTCTTCAACGCCCATTCTCATCCAGCGCAAACGTCGGT	G	0.04	0.05	0.25	0.24	0.42
yadS	177545	0.13	inner membrane protein%2C UPF0126 family	SENSE	17.999	283	56.6	5	11	ECK0156,JW0153	ccggaaaattgcgtaTggacccttttggtgt	ATATAGTCGGCACAGCGGTATTTGCCATCTCCGGCGTTTTGTTAGCCGGAA	G	0.08	0.03	0.22	0.45	0.21
dgt	179822	0.39	deoxyguanosine triphosphate triphosphohydrolase	SENSE	9.43	219	109.5	2	6	ECK0159,JW0156,optA	cgcctggtgcatacaTtgatgcggatgaatc	ATTCGTCAGGACTTATGTCATTTTGAGGGGAATGCACAAGGCATTCGCCTG	T	0.01	0.04	0.05	0.03	0.87
degP	181356	0.33	serine endoprotease (protease Do)%2C membrane-associated	SENSE	8.734	233	77.667	3	7	ECK0160,htrA,JW0157,ptd	tggttggcaaagatcCgcgctctgatatcgc	TCATTAAAGTTCAACTGAGCGATGGCCGTAAGTTCGACGCGAAGATGGTTG	G	0.03	0.04	0.22	0.36	0.36
cdaR	183642	22	DNA-binding transcriptional regulator for gar and gud operons%3B carbohydrate diacid regulator	ANTI	5.962	212	106	2	3	Intergenic	ggaatgagccagcgcCgcctcaaccttaacg	ACTGACGGTTAATTCGGGCATTCCCCTCTACCCTTCGGGCTGAGGGGAATG	G	0.04	0.02	0.08	0.38	0.48
yaeI	184953	0.14	phosphodiesterase with model substrate bis-pNPP	SENSE	18.797	307	38.375	8	28	ECK0163,JW5014	aatccgtcaccgcctCgccttttttaaagac	AGGTTTCGGTTATATGCATTACTGTGAGCCAGGCTGGTTTGAATTAATCCG	G	0.01	0.11	0.05	0.21	0.61
yaeI	184964	0.13	phosphodiesterase with model substrate bis-pNPP	SENSE	18.797	1025	128.125	8	24	ECK0163,JW5014	tggtttgaattaatcCgtcaccgcctcgcct	GCCACGAGCTCAGGTTTCGGTTATATGCATTACTGTGAGCCAGGCTGGTTT	G	0.05	0.04	0.2	0.25	0.46
yaeI	184989	0.1	phosphodiesterase with model substrate bis-pNPP	SENSE	18.797	297	37.125	8	28	ECK0163,JW5014	ttatatgcattactgTgagccaggctggttt	TTTGCAGGCTACTGCCGCGACGATAGCCACGAGCTCAGGTTTCGGTTATAT	G	0.15	0.03	0.14	0.32	0.36
yaeI	184990	0.1	phosphodiesterase with model substrate bis-pNPP	SENSE	18.797	540	67.5	8	27	ECK0163,JW5014	gttatatgcattactGtgagccaggctggtt	TTTTGCAGGCTACTGCCGCGACGATAGCCACGAGCTCAGGTTTCGGTTATA	T	0.02	0.12	0.37	0.41	0.08
yaeI	185020	0.06	phosphodiesterase with model substrate bis-pNPP	SENSE	18.797	247	30.875	8	29	ECK0163,JW5014	ccgcgacgatagccaCgagctcaggtttcgg	AGGGATGAGCGATGATTTCACGCCGCCGATTTTTGCAGGCTACTGCCGCGA	G	0.02	0	0.02	0.39	0.57
dapD	185605	0.42	2%2C3%2C4%2C5-tetrahydropyridine-2-carboxylate N-succinyltransferase	SENSE	25.121	254	28.222	9	17	ECK0164,JW0161,ssa	gcggtacgtcagggtGcgtttattgcccgta	GAAGCACGTTTCCAGAAAGAAGGCTTCCGCGTTGTGCCACCAGCGGCGGTA	C	0.02	0.04	0.3	0.37	0.27
dapD	185659	0.35	2%2C3%2C4%2C5-tetrahydropyridine-2-carboxylate N-succinyltransferase	SENSE	25.121	204	25.5	8	16	ECK0164,JW0161,ssa	gactacgacgaagcaCgtttccagaaagaag	GGGGCAGAAAGCCGCTACTTCGACAAAGTGCCGATGAAATTCGCCGACTAC	G	0	0	0.13	0.33	0.54
map	188782	0.91	methionine aminopeptidase	SENSE	26.578	350	50	7	17	ECK0166,JW0163,pepM	ctattgtggtgactgAtaacggctgcgaaat	CGGTAAAAACCAAAGATCGCAGCTTGTCTGCACAATATGAGCATACTATTG	T	0.08	0.12	0.41	0.27	0.12
map	189509	-3	methionine aminopeptidase	SENSE	26.578	435	87	5	13	Intergenic	cgctgatggacagaaTtaatggctatctcaa	TGATACCATTGACGGCACTTACATATATATTGTCGGTATCACCGACGCTGA	T	0.06	0.08	0.18	0.36	0.31
tff	189725	0.1	NA	SENSE	1340.06	352	70.4	5	24	ECK0167,JWR0225,t44	gccggacttccgatcCatttcgtatacacag	GCCAACAATTATTGGTGTCCACGACGTATTTGTGGTATAAAGCGCGCCGGA	A	0.99	0.01	0	0	0
tff	189810	0.73	NA	SENSE	1340.06	446	17.84	25	53	ECK0167,JWR0225,t44	tattccggggtgcccTttggggtcggtaata	AAGCGACAATCTCACTTTGTGTAACAACACACACGTATCGGCACATATTCC	T	0.14	0.12	0.39	0.26	0.09
tff	189811	0.73	NA	SENSE	1340.06	501	19.269	26	53	ECK0167,JWR0225,t44	attccggggtgccctTtggggtcggtaatat	AGCGACAATCTCACTTTGTGTAACAACACACACGTATCGGCACATATTCCG	T	0.02	0.24	0.27	0.35	0.12
tff	189834	0.9	NA	SENSE	1340.06	839	29.964	28	53	ECK0167,JWR0225,t44	ggtaatatgggatacGtggaggcataacccc	CAACACACACGTATCGGCACATATTCCGGGGTGCCCTTTGGGGTCGGTAAT	T	0.15	0.08	0.44	0.19	0.14
tff	189849	2	NA	SENSE	1340.06	362	12.067	30	58	Intergenic	gtggaggcataacccCaacttttatatagag	GGCACATATTCCGGGGTGCCCTTTGGGGTCGGTAATATGGGATACGTGGAG	A	0.04	0.02	0.12	0.27	0.55
rpsB	189883	0.01	30S ribosomal subunit protein S2	SENSE	71.1	499	15.594	32	63	ECK0168,JW0164	ttaatcatggcaactGtttccatgcgcgaca	ATATGGGATACGTGGAGGCATAACCCCAACTTTTATATAGAGGTTTTAATC	T	0.08	0.08	0.26	0.32	0.26
rpsB	189972	0.14	30S ribosomal subunit protein S2	SENSE	71.1	615	19.839	31	53	ECK0168,JW0164	gccgttcatcttcggTgcgcgtaacaaagtt	TGTTCACTTCGGTCACCAGACCCGTTACTGGAACCCGAAAATGAAGCCGTT	G	0	0.03	0.42	0.28	0.27
rpsB	190052	0.25	30S ribosomal subunit protein S2	SENSE	71.1	524	20.96	25	48	ECK0168,JW0164	ctgaactgaacaagaTtgcttctcgcaaagg	TCATCAACCTTGAGAAAACTGTACCGATGTTCAACGAAGCTCTGGCTGAAC	T	0.07	0.15	0.22	0.31	0.24
rpsB	190053	0.25	30S ribosomal subunit protein S2	SENSE	71.1	317	13.208	24	49	ECK0168,JW0164	tgaactgaacaagatTgcttctcgcaaaggt	CATCAACCTTGAGAAAACTGTACCGATGTTCAACGAAGCTCTGGCTGAACT	G	0.04	0.05	0.25	0.21	0.45
rpsB	190090	0.3	30S ribosomal subunit protein S2	SENSE	71.1	663	25.5	26	47	ECK0168,JW0164	cttttcgttggtactAaacgcgctgcaagcg	GCTCTGGCTGAACTGAACAAGATTGCTTCTCGCAAAGGTAAAATCCTTTTC	A	0.16	0.24	0.36	0.19	0.06
rpsB	190163	0.4	30S ribosomal subunit protein S2	SENSE	71.1	302	12.08	25	43	ECK0168,JW0164	tgaaccatcgctggcTgggcggtatgctgac	GCGAAGCGGTGAAAGACGCTGCTCTGAGCTGCGACCAGTTCTTCGTGAACC	G	0	0.04	0.38	0.44	0.13
rpsB	190241	0.51	30S ribosomal subunit protein S2	SENSE	71.1	368	17.524	21	36	ECK0168,JW0164	aaactcagtctcaggAcggtactttcgacaa	ACTGGAAAACCGTTCGTCAGTCCATCAAACGTCTGAAAGACCTGGAAACTC	C	0.32	0.04	0.13	0.18	0.34
rpsB	190495	0.86	30S ribosomal subunit protein S2	SENSE	71.1	383	16.652	23	37	ECK0168,JW0164	aacgacgacgcaatcCgtgctgtgaccctgt	GATACCAACTCTGATCCGGACGGTGTTGACTTCGTTATCCCGGGTAACGAC	G	0.03	0.07	0.04	0.13	0.74
rpsB	190659	60	30S ribosomal subunit protein S2	SENSE	71.1	582	26.455	22	41	Intergenic	cggcaagctcgagaaTtcccgggagcttaca	ATAAGGCTTGATAACTCCCCCAAAATAGTTCGAGTTGCAGAAAGGCGGCAA	T	0.09	0.04	0.12	0.26	0.49
tsf	190758	-99	protein chain elongation factor EF-Ts	SENSE	42.794	361	13.37	27	64	Intergenic	ccttatagaccaggtAgtacacgtttggtta	AGCGAAGATAACGCATCTGCGGCGCGAAATATGAAGGGGGAGAGCCCTTAT	G	0.15	0.16	0.32	0.27	0.1
tsf	190759	-98	protein chain elongation factor EF-Ts	SENSE	42.794	340	12.593	27	63	Intergenic	cttatagaccaggtaGtacacgtttggttag	GCGAAGATAACGCATCTGCGGCGCGAAATATGAAGGGGGAGAGCCCTTATA	T	0.2	0.07	0.36	0.19	0.18
tsf	190782	-75	protein chain elongation factor EF-Ts	SENSE	42.794	1507	55.815	27	53	Intergenic	ttggttagggggcctGcatatggcccccttt	CGAAATATGAAGGGGGAGAGCCCTTATAGACCAGGTAGTACACGTTTGGTT	C	0.08	0.08	0.19	0.5	0.16
tsf	190783	-74	protein chain elongation factor EF-Ts	SENSE	42.794	612	22.667	27	58	Intergenic	tggttagggggcctgCatatggccccctttt	GAAATATGAAGGGGGAGAGCCCTTATAGACCAGGTAGTACACGTTTGGTTA	A	0.06	0.02	0.08	0.2	0.63
tsf	190889	0.04	protein chain elongation factor EF-Ts	SENSE	42.794	414	15.333	27	42	ECK0169,JW0165	atccctggtaaaagaGctgcgtgagcgtact	GGCAGATCACATCTCCGAGGATTTTAGAATGGCTGAAATTACCGCATCCCT	C	0.25	0.13	0.11	0.12	0.39
tsf	191042	0.22	protein chain elongation factor EF-Ts	SENSE	42.794	433	27.062	16	26	ECK0169,JW0165	tgctgacggcgtgatCaaaaccaaaatcgac	TAAGTCCGGTGCTATTAAAGCAGCGAAAAAAGCAGGCAACGTTGCTGCTGA	A	0.02	0.06	0.24	0.23	0.45
tsf	191097	0.28	protein chain elongation factor EF-Ts	SENSE	42.794	220	15.714	14	26	ECK0169,JW0165	gttaactgccagactGacttcgttgcaaaag	GTGATCAAAACCAAAATCGACGGCAACTACGGCATCATTCTGGAAGTTAAC	A	0.22	0.09	0.34	0.24	0.11
tsf	191155	0.35	protein chain elongation factor EF-Ts	SENSE	42.794	243	17.357	14	24	ECK0169,JW0165	aagttctggacgcagCtgttgctggcaaaat	CTGACTTCGTTGCAAAAGACGCTGGTTTCCAGGCGTTCGCAGACAAAGTTC	T	0.25	0.21	0.27	0.23	0.04
tsf	191643	0.92	protein chain elongation factor EF-Ts	SENSE	42.794	362	22.625	16	27	ECK0169,JW0165	cgcttcgaagtgggtGaaggcatcgagaaag	GGTCAGCTGCTGAAAGAGCATAACGCTGAAGTGACTGGCTTCATCCGCTTC	A	0.21	0.22	0.17	0.31	0.09
tsf	191682	0.97	protein chain elongation factor EF-Ts	SENSE	42.794	216	21.6	10	24	ECK0169,JW0165	gactttgcagcagaaGttgctgcgatgtcca	TTCATCCGCTTCGAAGTGGGTGAAGGCATCGAGAAAGTTGAGACTGACTTT	T	0.02	0.06	0.27	0.44	0.2
tsf	191699	0.99	protein chain elongation factor EF-Ts	SENSE	42.794	248	24.8	10	24	ECK0169,JW0165	tgctgcgatgtccaaGcagtcttaattatca	GGGTGAAGGCATCGAGAAAGTTGAGACTGACTTTGCAGCAGAAGTTGCTGC	C	0.18	0.21	0.26	0.25	0.1
tsf	191705	1	protein chain elongation factor EF-Ts	SENSE	42.794	214	21.4	10	24	ECK0169,JW0165	gatgtccaagcagtcTtaattatcaaaaagg	AGGCATCGAGAAAGTTGAGACTGACTTTGCAGCAGAAGTTGCTGCGATGTC	T	0.07	0.17	0.35	0.16	0.25
pyrH	191822	-33	uridylate kinase	SENSE	20.426	205	34.167	6	13	Intergenic	tcgctagtattaattCatttcaatcgttgac	TTCAGCTAACCCTTGTGGGGCTGCGCTGAAAAGCGACGTACAATGTCGCTA	A	0.03	0.02	0.05	0.31	0.59
pyrH	192639	59	uridylate kinase	SENSE	20.426	316	28.727	11	25	Intergenic	gcgggggcgtaagtcTggttataaggcgtta	AATTCCCGTGATGGATAAATAAGGGTAAGATTCCGCGTAAGTATCGCGGGG	G	0.01	0.02	0.11	0.29	0.57
pyrH	192669	89	uridylate kinase	SENSE	20.426	227	20.636	11	24	Intergenic	attgttgcaggcagtTtggtcacggccagcg	TTCCGCGTAAGTATCGCGGGGGCGTAAGTCTGGTTATAAGGCGTTATTGTT	T	0.09	0.33	0.25	0.16	0.17
pyrH	192676	96	uridylate kinase	SENSE	20.426	411	34.25	12	26	Intergenic	caggcagtttggtcaCggccagcgcgcagca	TAAGTATCGCGGGGGCGTAAGTCTGGTTATAAGGCGTTATTGTTGCAGGCA	G	0.05	0	0.04	0.34	0.56
pyrH	192698	118	uridylate kinase	SENSE	20.426	205	14.643	14	29	Intergenic	cgcgcagcaaccggaGcgtacaaaagtacgt	CTGGTTATAAGGCGTTATTGTTGCAGGCAGTTTGGTCACGGCCAGCGCGCA	C	0.06	0.05	0.14	0.45	0.3
frr	192824	-48	ribosome recycling factor	SENSE	65.63	459	21.857	21	43	Intergenic	agcacacttccactgTgtgtgactgtctggt	TAATCCAGACGATTACCCGTAATATGTTTAATCAGGGCTATACTTAGCACA	G	0.02	0.1	0.07	0.25	0.56
frr	192841	-31	ribosome recycling factor	SENSE	65.63	454	22.7	20	43	Intergenic	tgtgactgtctggtcTgactgagacaagttt	CGTAATATGTTTAATCAGGGCTATACTTAGCACACTTCCACTGTGTGTGAC	G	0.03	0.04	0.16	0.4	0.38
frr	192984	0.2	ribosome recycling factor	SENSE	65.63	344	17.2	20	44	ECK0171,JW0167,rrf	ctcccagcctgctggAtggcattgtcgtgga	AAGCGTTCAAAACCCAAATCAGCAAAATACGCACGGGTCGTGCTTCTCCCA	T	0.02	0.08	0.19	0.17	0.53
frr	192985	0.2	ribosome recycling factor	SENSE	65.63	335	17.632	19	44	ECK0171,JW0167,rrf	tcccagcctgctggaTggcattgtcgtggaa	AGCGTTCAAAACCCAAATCAGCAAAATACGCACGGGTCGTGCTTCTCCCAG	G	0.01	0.03	0.27	0.3	0.39
frr	192987	0.21	ribosome recycling factor	SENSE	65.63	488	25.684	19	43	ECK0171,JW0167,rrf	ccagcctgctggatgGcattgtcgtggaata	CGTTCAAAACCCAAATCAGCAAAATACGCACGGGTCGTGCTTCTCCCAGCC	C	0.14	0.08	0.16	0.41	0.22
frr	192995	0.22	ribosome recycling factor	SENSE	65.63	460	24.211	19	44	ECK0171,JW0167,rrf	ctggatggcattgtcGtggaatattacggca	ACCCAAATCAGCAAAATACGCACGGGTCGTGCTTCTCCCAGCCTGCTGGAT	T	0.02	0.07	0.17	0.43	0.31
frr	192996	0.22	ribosome recycling factor	SENSE	65.63	333	17.526	19	44	ECK0171,JW0167,rrf	tggatggcattgtcgTggaatattacggcac	CCCAAATCAGCAAAATACGCACGGGTCGTGCTTCTCCCAGCCTGCTGGATG	G	0.02	0.05	0.33	0.1	0.5
frr	193017	0.26	ribosome recycling factor	SENSE	65.63	247	14.529	17	40	ECK0171,JW0167,rrf	attacggcacgccgaCgccgctgcgtcagct	CGGGTCGTGCTTCTCCCAGCCTGCTGGATGGCATTGTCGTGGAATATTACG	G	0.02	0.13	0.12	0.38	0.35
frr	193102	0.41	ribosome recycling factor	SENSE	65.63	231	16.5	14	27	ECK0171,JW0167,rrf	ttcaatgtctccggcCgttgaaaaagcgatt	AACGGTAGAAGATTCCCGTACACTGAAAATCAACGTGTTTGATCGTTCAAT	G	0.03	0.02	0.32	0.21	0.42
frr	193349	0.86	ribosome recycling factor	SENSE	65.63	219	15.643	14	23	ECK0171,JW0167,rrf	cgttctcaggacgatGtacagaaactgactg	AAAGCACTGTTGAAAGATAAAGAGATCAGCGAAGACGACGATCGCCGTTCT	T	0.05	0.16	0.36	0.26	0.19
frr	193465	36	ribosome recycling factor	SENSE	65.63	203	20.3	10	33	Intergenic	ccgctcagtagatccTtgcggatcggctggc	AGAAGCAGAACTGATGCAGTTCTGATTTCTTGAACGACAAAAACGCCGCTC	T	0.05	0.04	0.22	0.45	0.23
frr	193466	37	ribosome recycling factor	SENSE	65.63	250	25	10	33	Intergenic	cgctcagtagatcctTgcggatcggctggcg	GAAGCAGAACTGATGCAGTTCTGATTTCTTGAACGACAAAAACGCCGCTCA	G	0.05	0.02	0.06	0.18	0.68
dxr	193484	-37	1-deoxy-D-xylulose 5-phosphate reductoisomerase	SENSE	13.317	345	28.75	12	36	Intergenic	ggatcggctggcggcGttttgctttttattc	TTCTGATTTCTTGAACGACAAAAACGCCGCTCAGTAGATCCTTGCGGATCG	T	0.01	0.02	0.34	0.36	0.28
dxr	193486	-35	1-deoxy-D-xylulose 5-phosphate reductoisomerase	SENSE	13.317	1120	93.333	12	32	Intergenic	atcggctggcggcgtTttgctttttattctg	CTGATTTCTTGAACGACAAAAACGCCGCTCAGTAGATCCTTGCGGATCGGC	T	0.01	0.1	0.26	0.25	0.38
dxr	193487	-34	1-deoxy-D-xylulose 5-phosphate reductoisomerase	SENSE	13.317	698	58.167	12	34	Intergenic	tcggctggcggcgttTtgctttttattctgt	TGATTTCTTGAACGACAAAAACGCCGCTCAGTAGATCCTTGCGGATCGGCT	T	0.02	0.04	0.24	0.24	0.45
dxr	193573	0.04	1-deoxy-D-xylulose 5-phosphate reductoisomerase	SENSE	13.317	375	62.5	6	27	ECK0172,ispC,JW0168,yaeM	ttggttgcagcacgcTggacgtggtgcgcca	GATGTTTCATGAAGCAACTCACCATTCTGGGCTCGACCGGCTCGATTGGTT	G	0.06	0.11	0.4	0.32	0.12
dxr	193583	0.05	1-deoxy-D-xylulose 5-phosphate reductoisomerase	SENSE	13.317	230	46	5	24	ECK0172,ispC,JW0168,yaeM	cacgctggacgtggtGcgccataatcccgaa	GAAGCAACTCACCATTCTGGGCTCGACCGGCTCGATTGGTTGCAGCACGCT	C	0.06	0.09	0.12	0.54	0.19
ispU	194818	-85	undecaprenyl pyrophosphate synthase	SENSE	37.594	600	75	8	28	Intergenic	gctttataaggtcagAtatgccgtggtttta	AGGGCTTCAGTGATATAGTCTGCGCCATCTGATCGTAAGTAGTTGGCTTTA	T	0.09	0.07	0.28	0.35	0.21
ispU	194819	-84	undecaprenyl pyrophosphate synthase	SENSE	37.594	249	31.125	8	29	Intergenic	ctttataaggtcagaTatgccgtggttttac	GGGCTTCAGTGATATAGTCTGCGCCATCTGATCGTAAGTAGTTGGCTTTAT	A	0.3	0.05	0.1	0.25	0.3
ispU	194820	-83	undecaprenyl pyrophosphate synthase	SENSE	37.594	322	40.25	8	29	Intergenic	tttataaggtcagatAtgccgtggttttaca	GGCTTCAGTGATATAGTCTGCGCCATCTGATCGTAAGTAGTTGGCTTTATA	T	0.36	0.04	0.25	0.12	0.23
ispU	194825	-78	undecaprenyl pyrophosphate synthase	SENSE	37.594	344	43	8	29	Intergenic	aaggtcagatatgccGtggttttacacggct	CAGTGATATAGTCTGCGCCATCTGATCGTAAGTAGTTGGCTTTATAAGGTC	T	0.14	0.21	0.3	0.27	0.08
ispU	194830	-73	undecaprenyl pyrophosphate synthase	SENSE	37.594	606	75.75	8	28	Intergenic	cagatatgccgtggtTttacacggctttttt	ATATAGTCTGCGCCATCTGATCGTAAGTAGTTGGCTTTATAAGGTCAGATA	T	0.18	0.09	0.21	0.27	0.25
ispU	194831	-72	undecaprenyl pyrophosphate synthase	SENSE	37.594	236	29.5	8	30	Intergenic	agatatgccgtggttTtacacggcttttttt	TATAGTCTGCGCCATCTGATCGTAAGTAGTTGGCTTTATAAGGTCAGATAT	T	0.2	0.19	0.25	0.14	0.22
ispU	194836	-67	undecaprenyl pyrophosphate synthase	SENSE	37.594	736	92	8	27	Intergenic	tgccgtggttttacaCggcttttttttgtat	TCTGCGCCATCTGATCGTAAGTAGTTGGCTTTATAAGGTCAGATATGCCGT	G	0.03	0.04	0.26	0.29	0.39
ispU	195166	0.35	undecaprenyl pyrophosphate synthase	SENSE	37.594	450	45	10	19	ECK0173,JW0169,rth,uppS,yaeS	tgcgttaatggaactGtttgtgtgggcgctc	TGCCTTTAGTAGTGAAAACTGGAACCGACCAGCGCAGGAAGTCAGTGCGTT	T	0.04	0.14	0.44	0.32	0.06
ispU	195496	0.78	undecaprenyl pyrophosphate synthase	SENSE	37.594	904	90.4	10	23	ECK0173,JW0169,rth,uppS,yaeS	taggactgggggggaGcatcgcattagtaac	CCAGCATGTCTGTATGCATGAACTGGCCCCTGTAGATTTAGTAATTAGGAC	C	0.15	0.06	0.25	0.4	0.14
ispU	195497	0.78	undecaprenyl pyrophosphate synthase	SENSE	37.594	209	20.9	10	27	ECK0173,JW0169,rth,uppS,yaeS	aggactgggggggagCatcgcattagtaact	CAGCATGTCTGTATGCATGAACTGGCCCCTGTAGATTTAGTAATTAGGACT	A	0.05	0.12	0.12	0.33	0.38
ispU	195530	0.82	undecaprenyl pyrophosphate synthase	SENSE	37.594	270	30	9	29	ECK0173,JW0169,rth,uppS,yaeS	ttgctttggcaaattGcctatgccgaacttt	GATTTAGTAATTAGGACTGGGGGGGAGCATCGCATTAGTAACTTTTTGCTT	C	0.06	0.19	0.24	0.28	0.22
ispU	195622	0.94	undecaprenyl pyrophosphate synthase	SENSE	37.594	201	18.273	11	27	ECK0173,JW0169,rth,uppS,yaeS	ctttgctaatcgagaGcgtcgtttcggcggc	CTGGCCCGATTTCGATGAACAAGACTTTGAAGGGGCGTTAAATGCCTTTGC	C	0.06	0.12	0.23	0.21	0.37
cdsA	195675	-2	CDP-diglyceride synthase	SENSE	43.351	366	30.5	12	28	Intergenic	cctgatgggggtcgcTtttgctgaagtatcg	ATCGAGAGCGTCGTTTCGGCGGCACCGAGCCCGGTGATGAAACAGCCTGAT	T	0.02	0.06	0.17	0.58	0.16
cdsA	195676	-1	CDP-diglyceride synthase	SENSE	43.351	205	15.769	13	29	Intergenic	ctgatgggggtcgctTttgctgaagtatcgc	TCGAGAGCGTCGTTTCGGCGGCACCGAGCCCGGTGATGAAACAGCCTGATG	T	0.03	0.02	0.13	0.21	0.6
cdsA	195742	0.08	CDP-diglyceride synthase	SENSE	43.351	235	16.786	14	31	ECK0174,JW5810	cgcggcgttgtttctGttgccgccggtgggg	GAAGTATCGCCTGATATCTGCTTTTGTGTTAATACCCGTCGTCATCGCGGC	T	0.02	0.07	0.25	0.54	0.12
cdsA	195759	0.1	CDP-diglyceride synthase	SENSE	43.351	253	16.867	15	32	ECK0174,JW5810	tgccgccggtggggtTcgccattgtaacgct	CTGCTTTTGTGTTAATACCCGTCGTCATCGCGGCGTTGTTTCTGTTGCCGC	C	0.02	0.08	0.21	0.36	0.33
cdsA	195760	0.1	CDP-diglyceride synthase	SENSE	43.351	343	21.438	16	32	ECK0174,JW5810	gccgccggtggggttCgccattgtaacgctg	TGCTTTTGTGTTAATACCCGTCGTCATCGCGGCGTTGTTTCTGTTGCCGCC	G	0.01	0.01	0.1	0.2	0.68
cdsA	195783	0.12	CDP-diglyceride synthase	SENSE	43.351	215	14.333	15	32	ECK0174,JW5810	taacgctggtggtctGcatgctggcagcgtg	TCATCGCGGCGTTGTTTCTGTTGCCGCCGGTGGGGTTCGCCATTGTAACGC	C	0.22	0.08	0.16	0.24	0.3
cdsA	195859	0.21	CDP-diglyceride synthase	SENSE	43.351	212	19.273	11	26	ECK0174,JW5810	atggttggcggtgttAtgcgggttattgttg	GGAATGGGGACAGCTTAGCGGTTTTACCACTCGTTCGCAGCGAGTATGGTT	T	0.07	0.34	0.3	0.19	0.1
cdsA	195963	0.33	CDP-diglyceride synthase	SENSE	43.351	288	24	12	27	ECK0174,JW5810	cttcgctgggttggtGgattgtcgcgctatt	ATCACCGAAATATTCATCAACCGCTGGTTGAAATCTCACTTTGGGCTTCGC	G	0.13	0.13	0.1	0.27	0.38
cdsA	195968	0.34	CDP-diglyceride synthase	SENSE	43.351	216	19.636	11	27	ECK0174,JW5810	ctgggttggtggattGtcgcgctattgctgg	CGAAATATTCATCAACCGCTGGTTGAAATCTCACTTTGGGCTTCGCTGGGT	T	0.02	0.09	0.24	0.5	0.15
cdsA	195976	0.35	CDP-diglyceride synthase	SENSE	43.351	225	22.5	10	26	ECK0174,JW5810	gtggattgtcgcgctAttgctggtgctgttt	TCATCAACCGCTGGTTGAAATCTCACTTTGGGCTTCGCTGGGTTGGTGGAT	T	0.08	0.14	0.3	0.28	0.2
cdsA	196033	0.42	CDP-diglyceride synthase	SENSE	43.351	280	25.455	11	27	ECK0174,JW5810	taactctaaaacattGcgccttatttttggc	GCTATTGCTGGTGCTGTTTTACCCAGGTTCCGCAGCAATCTGGCGTAACTC	C	0.09	0.03	0.2	0.35	0.33
cdsA	196034	0.42	CDP-diglyceride synthase	SENSE	43.351	245	22.273	11	27	ECK0174,JW5810	aactctaaaacattgCgccttatttttggcg	CTATTGCTGGTGCTGTTTTACCCAGGTTCCGCAGCAATCTGGCGTAACTCT	G	0.04	0.07	0.04	0.24	0.6
cdsA	196159	0.56	CDP-diglyceride synthase	SENSE	43.351	207	18.818	11	23	ECK0174,JW5810	tgtcatgatcctggtAtggggcgctgactcc	GCACTATGACGAGAATCATTACAGTGGCGCAATATGGCTGCTCTATGTCAT	T	0.09	0.09	0.45	0.27	0.1
cdsA	196392	0.83	CDP-diglyceride synthase	SENSE	43.351	251	15.688	16	30	ECK0174,JW5810	gcgatctgaccgagaGtatgtttaagcgtga	CCTTACTCATTTGCTCTATTGTCGCAGCGTTAGCCTCAGTGCTCGGCGATC	T	0.05	0.1	0.44	0.17	0.24
cdsA	196454	0.91	CDP-diglyceride synthase	SENSE	43.351	204	13.6	15	31	ECK0174,JW5810	ccaggacacggtggtAttttagatcgtattg	ATGTTTAAGCGTGAAGCAGGAATTAAGGACAGCGGTCATTTAATTCCAGGA	T	0.07	0.06	0.31	0.26	0.29
cdsA	196476	0.93	CDP-diglyceride synthase	SENSE	43.351	200	12.5	16	35	ECK0174,JW5810	atcgtattgatagccTgacggctgcggtacc	TTAAGGACAGCGGTCATTTAATTCCAGGACACGGTGGTATTTTAGATCGTA	G	0.05	0.15	0.28	0.4	0.12
rseP	196566	0.01	inner membrane zinc RIP metalloprotease%3B RpoE activator%2C by degrading RseA%3B cleaved signal peptide endoprotease	SENSE	47.893	339	13.038	26	44	ecfE,ECK0175,JW0171,yaeL	gagttttctctgggaTttggcttcgttcatc	TGTTGTTACTGGTATTCAGGACGCTTTAACGGAAGGTAATATGCTGAGTTT	T	0.16	0.14	0.35	0.28	0.07
rseP	196567	0.02	inner membrane zinc RIP metalloprotease%3B RpoE activator%2C by degrading RseA%3B cleaved signal peptide endoprotease	SENSE	47.893	309	12.36	25	44	ecfE,ECK0175,JW0171,yaeL	agttttctctgggatTtggcttcgttcatcg	GTTGTTACTGGTATTCAGGACGCTTTAACGGAAGGTAATATGCTGAGTTTT	T	0.1	0.06	0.24	0.34	0.26
rseP	196594	0.04	inner membrane zinc RIP metalloprotease%3B RpoE activator%2C by degrading RseA%3B cleaved signal peptide endoprotease	SENSE	47.893	332	16.6	20	40	ecfE,ECK0175,JW0171,yaeL	atcgttgcactgggtGtacttatcaccgtgc	ACGGAAGGTAATATGCTGAGTTTTCTCTGGGATTTGGCTTCGTTCATCGTT	T	0.1	0.23	0.42	0.14	0.1
rseP	196864	0.24	inner membrane zinc RIP metalloprotease%3B RpoE activator%2C by degrading RseA%3B cleaved signal peptide endoprotease	SENSE	47.893	565	51.364	11	39	ecfE,ECK0175,JW0171,yaeL	gccgcaggtccggttGcaaacttcatttttg	CATGCCTTCAATAATAAATCTGTCGGCCAACGAGCGGCGATTATTGCCGCA	C	0.04	0.04	0.28	0.41	0.23
rseP	196865	0.24	inner membrane zinc RIP metalloprotease%3B RpoE activator%2C by degrading RseA%3B cleaved signal peptide endoprotease	SENSE	47.893	324	29.455	11	40	ecfE,ECK0175,JW0171,yaeL	ccgcaggtccggttgCaaacttcatttttgc	ATGCCTTCAATAATAAATCTGTCGGCCAACGAGCGGCGATTATTGCCGCAG	A	0.01	0.02	0.06	0.27	0.64
rseP	196915	0.27	inner membrane zinc RIP metalloprotease%3B RpoE activator%2C by degrading RseA%3B cleaved signal peptide endoprotease	SENSE	47.893	652	65.2	10	36	ecfE,ECK0175,JW0171,yaeL	gtttttattattggtGtgcctggcgtacgtc	GGTCCGGTTGCAAACTTCATTTTTGCTATCTTTGCCTACTGGCTGGTTTTT	T	0.08	0.11	0.26	0.38	0.17
rseP	196916	0.27	inner membrane zinc RIP metalloprotease%3B RpoE activator%2C by degrading RseA%3B cleaved signal peptide endoprotease	SENSE	47.893	320	32	10	37	ecfE,ECK0175,JW0171,yaeL	tttttattattggtgTgcctggcgtacgtcc	GTCCGGTTGCAAACTTCATTTTTGCTATCTTTGCCTACTGGCTGGTTTTTA	G	0.04	0.06	0.25	0.27	0.39
rseP	196920	0.28	inner membrane zinc RIP metalloprotease%3B RpoE activator%2C by degrading RseA%3B cleaved signal peptide endoprotease	SENSE	47.893	200	20	10	39	ecfE,ECK0175,JW0171,yaeL	tattattggtgtgccTggcgtacgtccggtg	GGTTGCAAACTTCATTTTTGCTATCTTTGCCTACTGGCTGGTTTTTATTAT	G	0.44	0.08	0.13	0.17	0.19
rseP	196924	0.28	inner membrane zinc RIP metalloprotease%3B RpoE activator%2C by degrading RseA%3B cleaved signal peptide endoprotease	SENSE	47.893	363	33	11	38	ecfE,ECK0175,JW0171,yaeL	attggtgtgcctggcGtacgtccggtggttg	GCAAACTTCATTTTTGCTATCTTTGCCTACTGGCTGGTTTTTATTATTGGT	T	0.33	0.25	0.22	0.15	0.05
rseP	196926	0.28	inner membrane zinc RIP metalloprotease%3B RpoE activator%2C by degrading RseA%3B cleaved signal peptide endoprotease	SENSE	47.893	490	44.545	11	38	ecfE,ECK0175,JW0171,yaeL	tggtgtgcctggcgtAcgtccggtggttggc	AAACTTCATTTTTGCTATCTTTGCCTACTGGCTGGTTTTTATTATTGGTGT	C	0.05	0.14	0.4	0.29	0.12
rseP	196927	0.28	inner membrane zinc RIP metalloprotease%3B RpoE activator%2C by degrading RseA%3B cleaved signal peptide endoprotease	SENSE	47.893	711	64.636	11	37	ecfE,ECK0175,JW0171,yaeL	ggtgtgcctggcgtaCgtccggtggttggcg	AACTTCATTTTTGCTATCTTTGCCTACTGGCTGGTTTTTATTATTGGTGTG	G	0.02	0.03	0.13	0.38	0.45
rseP	197038	0.36	inner membrane zinc RIP metalloprotease%3B RpoE activator%2C by degrading RseA%3B cleaved signal peptide endoprotease	SENSE	47.893	494	49.4	10	22	ecfE,ECK0175,JW0171,yaeL	cctgattgggatgccGtgcgtttgcagttgg	ATTGCACCAGGTACGGAACTAAAAGCCGTAGATGGTATCGAAACGCCTGAT	T	0.1	0.1	0.28	0.41	0.12
rseP	197122	0.43	inner membrane zinc RIP metalloprotease%3B RpoE activator%2C by degrading RseA%3B cleaved signal peptide endoprotease	SENSE	47.893	452	32.286	14	29	ecfE,ECK0175,JW0171,yaeL	gaccaacggcgggatGtaaagctcgatttac	ATTGGCGATGAAAGCACCACCATTACAGTAGCGCCATTTGGCAGCGACCAA	T	0	0.05	0.27	0.22	0.46
rseP	197189	0.48	inner membrane zinc RIP metalloprotease%3B RpoE activator%2C by degrading RseA%3B cleaved signal peptide endoprotease	SENSE	47.893	255	18.214	14	26	ecfE,ECK0175,JW0171,yaeL	tatcttcgctggggaTtcgtcctcgtgggcc	TCGATTTACGTCACTGGGCGTTTGAGCCTGATAAAGAAGATCCGGTATCTT	T	0.09	0.14	0.19	0.37	0.2
rseP	197190	0.48	inner membrane zinc RIP metalloprotease%3B RpoE activator%2C by degrading RseA%3B cleaved signal peptide endoprotease	SENSE	47.893	339	24.214	14	26	ecfE,ECK0175,JW0171,yaeL	atcttcgctggggatTcgtcctcgtgggccg	CGATTTACGTCACTGGGCGTTTGAGCCTGATAAAGAAGATCCGGTATCTTC	C	0.04	0.1	0.27	0.16	0.44
rseP	197191	0.48	inner membrane zinc RIP metalloprotease%3B RpoE activator%2C by degrading RseA%3B cleaved signal peptide endoprotease	SENSE	47.893	424	30.286	14	25	ecfE,ECK0175,JW0171,yaeL	tcttcgctggggattCgtcctcgtgggccgc	GATTTACGTCACTGGGCGTTTGAGCCTGATAAAGAAGATCCGGTATCTTCG	G	0	0.03	0.11	0.28	0.58
rseP	197263	0.53	inner membrane zinc RIP metalloprotease%3B RpoE activator%2C by degrading RseA%3B cleaved signal peptide endoprotease	SENSE	47.893	208	13.867	15	33	ecfE,ECK0175,JW0171,yaeL	gcaagcaaggcaggtTtgcaagcaggcgaca	CCGCAAATTGAACCTGTACTGGAAAATGTGCAGCCAAACTCGGCGGCAAGC	T	0.05	0.05	0.38	0.28	0.25
rseP	197298	0.56	inner membrane zinc RIP metalloprotease%3B RpoE activator%2C by degrading RseA%3B cleaved signal peptide endoprotease	SENSE	47.893	242	16.133	15	35	ecfE,ECK0175,JW0171,yaeL	cgttaaagtcgatggTcagcccttaacgcag	AAACTCGGCGGCAAGCAAGGCAGGTTTGCAAGCAGGCGACAGGATCGTTAA	C	0.03	0.15	0.27	0.26	0.29
rseP	197299	0.56	inner membrane zinc RIP metalloprotease%3B RpoE activator%2C by degrading RseA%3B cleaved signal peptide endoprotease	SENSE	47.893	313	22.357	14	34	ecfE,ECK0175,JW0171,yaeL	gttaaagtcgatggtCagcccttaacgcagt	AACTCGGCGGCAAGCAAGGCAGGTTTGCAAGCAGGCGACAGGATCGTTAAA	A	0.07	0.07	0.47	0.27	0.12
rseP	197305	0.56	inner membrane zinc RIP metalloprotease%3B RpoE activator%2C by degrading RseA%3B cleaved signal peptide endoprotease	SENSE	47.893	329	23.5	14	34	ecfE,ECK0175,JW0171,yaeL	gtcgatggtcagcccTtaacgcagtgggtga	GCGGCAAGCAAGGCAGGTTTGCAAGCAGGCGACAGGATCGTTAAAGTCGAT	T	0.06	0.05	0.38	0.35	0.16
rseP	197334	0.58	inner membrane zinc RIP metalloprotease%3B RpoE activator%2C by degrading RseA%3B cleaved signal peptide endoprotease	SENSE	47.893	258	19.846	13	35	ecfE,ECK0175,JW0171,yaeL	gacctttgtgatgctTgtccgggataacccg	CGACAGGATCGTTAAAGTCGATGGTCAGCCCTTAACGCAGTGGGTGACCTT	G	0.02	0.03	0.21	0.34	0.39
rseP	197385	0.62	inner membrane zinc RIP metalloprotease%3B RpoE activator%2C by degrading RseA%3B cleaved signal peptide endoprotease	SENSE	47.893	533	41	13	46	ecfE,ECK0175,JW0171,yaeL	aatcgaaaggcagggGagtcccttgtctttg	TGTGATGCTTGTCCGGGATAACCCGGGTAAATCCTTAGCGTTAGAAATCGA	A	0.44	0.1	0.14	0.18	0.15
rseP	197387	0.62	inner membrane zinc RIP metalloprotease%3B RpoE activator%2C by degrading RseA%3B cleaved signal peptide endoprotease	SENSE	47.893	306	23.538	13	48	ecfE,ECK0175,JW0171,yaeL	tcgaaaggcaggggaGtcccttgtctttgac	TGATGCTTGTCCGGGATAACCCGGGTAAATCCTTAGCGTTAGAAATCGAAA	T	0.2	0.11	0.3	0.14	0.25
rseP	197439	0.66	inner membrane zinc RIP metalloprotease%3B RpoE activator%2C by degrading RseA%3B cleaved signal peptide endoprotease	SENSE	47.893	215	17.917	12	41	ecfE,ECK0175,JW0171,yaeL	gggtaatggtaaagcGattggttttgtcggt	GCAGGGGAGTCCCTTGTCTTTGACATTAATCCCGGAGAGTAAACCGGGTAA	A	0.01	0.03	0.28	0.19	0.48
rseP	197468	0.68	inner membrane zinc RIP metalloprotease%3B RpoE activator%2C by degrading RseA%3B cleaved signal peptide endoprotease	SENSE	47.893	224	17.231	13	42	ecfE,ECK0175,JW0171,yaeL	gtattgagccgaaagTcattcctttgccaga	TCCCGGAGAGTAAACCGGGTAATGGTAAAGCGATTGGTTTTGTCGGTATTG	C	0.72	0.01	0.08	0.13	0.05
rseP	197475	0.69	inner membrane zinc RIP metalloprotease%3B RpoE activator%2C by degrading RseA%3B cleaved signal peptide endoprotease	SENSE	47.893	894	63.857	14	40	ecfE,ECK0175,JW0171,yaeL	gccgaaagtcattccTttgccagatgagtat	GAGTAAACCGGGTAATGGTAAAGCGATTGGTTTTGTCGGTATTGAGCCGAA	T	0.02	0.05	0.3	0.31	0.32
rseP	197476	0.69	inner membrane zinc RIP metalloprotease%3B RpoE activator%2C by degrading RseA%3B cleaved signal peptide endoprotease	SENSE	47.893	870	58	15	40	ecfE,ECK0175,JW0171,yaeL	ccgaaagtcattcctTtgccagatgagtata	AGTAAACCGGGTAATGGTAAAGCGATTGGTTTTGTCGGTATTGAGCCGAAA	T	0.01	0.07	0.25	0.31	0.37
rseP	197602	0.78	inner membrane zinc RIP metalloprotease%3B RpoE activator%2C by degrading RseA%3B cleaved signal peptide endoprotease	SENSE	47.893	268	13.4	20	34	ecfE,ECK0175,JW0171,yaeL	ttgatcaccggtgatGtgaaactgaacaacc	AAAACGTGGCAGCTGATGAAGCTGACGGTCAGTATGCTGGGAAAATTGATC	T	0.06	0.08	0.41	0.21	0.24
rseP	197676	0.84	inner membrane zinc RIP metalloprotease%3B RpoE activator%2C by degrading RseA%3B cleaved signal peptide endoprotease	SENSE	47.893	395	19.75	20	40	ecfE,ECK0175,JW0171,yaeL	ggaactcggggttgtTtattacctgccgttt	CCTCAGTGGGCCGATCTCTATCGCCAAGGGGGCTGGGATGACAGCGGAACT	T	0.04	0.09	0.45	0.28	0.14
rseP	197723	0.87	inner membrane zinc RIP metalloprotease%3B RpoE activator%2C by degrading RseA%3B cleaved signal peptide endoprotease	SENSE	47.893	402	22.333	18	38	ecfE,ECK0175,JW0171,yaeL	tgaacttagggataaTtaacctgtttccgtt	AACTCGGGGTTGTTTATTACCTGCCGTTTCTTGCGCTTATTAGCGTGAACT	T	0.04	0.1	0.44	0.3	0.11
rseP	197757	0.9	inner membrane zinc RIP metalloprotease%3B RpoE activator%2C by degrading RseA%3B cleaved signal peptide endoprotease	SENSE	47.893	589	36.812	16	34	ecfE,ECK0175,JW0171,yaeL	cgtacttgacgggggGcatctgctgttcctt	GCTTATTAGCGTGAACTTAGGGATAATTAACCTGTTTCCGTTGCCCGTACT	C	0.3	0.1	0.21	0.07	0.32
bamA	198010	0.03	outer membrane protein assembly factor%2C forms pores%3B required for OM biogenesis%3B in BamABCDE OM protein complex	SENSE	33.795	233	13.706	17	38	ecfK,ECK0176,JW0172,omp85,yaeT,yzzN,yzzY	ggttcgtagtgaaagAtattcatttcgaagg	TAGCGTCGCTGCTGTTTAGCAGCGCCACCGTATACGGTGCTGAAGGGTTCG	T	0.06	0.05	0.27	0.52	0.11
bamA	198028	0.04	outer membrane protein assembly factor%2C forms pores%3B required for OM biogenesis%3B in BamABCDE OM protein complex	SENSE	33.795	257	16.062	16	36	ecfK,ECK0176,JW0172,omp85,yaeT,yzzN,yzzY	ttcatttcgaaggccTtcagcgtgtcgccgt	GCAGCGCCACCGTATACGGTGCTGAAGGGTTCGTAGTGAAAGATATTCATT	T	0.25	0.08	0.46	0.17	0.05
bamA	198029	0.04	outer membrane protein assembly factor%2C forms pores%3B required for OM biogenesis%3B in BamABCDE OM protein complex	SENSE	33.795	235	14.688	16	36	ecfK,ECK0176,JW0172,omp85,yaeT,yzzN,yzzY	tcatttcgaaggcctTcagcgtgtcgccgtt	CAGCGCCACCGTATACGGTGCTGAAGGGTTCGTAGTGAAAGATATTCATTT	C	0.28	0.05	0.07	0.43	0.16
bamA	198032	0.04	outer membrane protein assembly factor%2C forms pores%3B required for OM biogenesis%3B in BamABCDE OM protein complex	SENSE	33.795	292	18.25	16	35	ecfK,ECK0176,JW0172,omp85,yaeT,yzzN,yzzY	tttcgaaggccttcaGcgtgtcgccgttggt	CGCCACCGTATACGGTGCTGAAGGGTTCGTAGTGAAAGATATTCATTTCGA	C	0.04	0.05	0.52	0.28	0.1
bamA	198033	0.04	outer membrane protein assembly factor%2C forms pores%3B required for OM biogenesis%3B in BamABCDE OM protein complex	SENSE	33.795	384	25.6	15	34	ecfK,ECK0176,JW0172,omp85,yaeT,yzzN,yzzY	ttcgaaggccttcagCgtgtcgccgttggtg	GCCACCGTATACGGTGCTGAAGGGTTCGTAGTGAAAGATATTCATTTCGAA	G	0.04	0.01	0.1	0.53	0.33
bamA	198043	0.05	outer membrane protein assembly factor%2C forms pores%3B required for OM biogenesis%3B in BamABCDE OM protein complex	SENSE	33.795	448	29.867	15	34	ecfK,ECK0176,JW0172,omp85,yaeT,yzzN,yzzY	ttcagcgtgtcgccgTtggtgcggccctcct	ACGGTGCTGAAGGGTTCGTAGTGAAAGATATTCATTTCGAAGGCCTTCAGC	T	0.01	0.06	0.44	0.3	0.2
bamA	198048	0.05	outer membrane protein assembly factor%2C forms pores%3B required for OM biogenesis%3B in BamABCDE OM protein complex	SENSE	33.795	375	25	15	33	ecfK,ECK0176,JW0172,omp85,yaeT,yzzN,yzzY	cgtgtcgccgttggtGcggccctcctcagta	GCTGAAGGGTTCGTAGTGAAAGATATTCATTTCGAAGGCCTTCAGCGTGTC	C	0.04	0.05	0.18	0.49	0.24
bamA	198155	0.09	outer membrane protein assembly factor%2C forms pores%3B required for OM biogenesis%3B in BamABCDE OM protein complex	SENSE	33.795	309	23.769	13	25	ecfK,ECK0176,JW0172,omp85,yaeT,yzzN,yzzY	ctttgaggatgttcgCgtccttcgtgatggt	TGAAGATATCAGTAATACCATTCGCGCTCTGTTTGCTACCGGCAACTTTGA	G	0.05	0.02	0.04	0.5	0.39
bamA	198288	0.15	outer membrane protein assembly factor%2C forms pores%3B required for OM biogenesis%3B in BamABCDE OM protein complex	SENSE	33.795	290	26.364	11	21	ecfK,ECK0176,JW0172,omp85,yaeT,yzzN,yzzY	gcttctggtgtgcgtGtgggcgaatccctcg	GGTAACAAATCGGTGAAAGATGACATGCTGAAGCAAAACCTCGAGGCTTCT	T	0.04	0.08	0.43	0.3	0.14
bamA	198289	0.15	outer membrane protein assembly factor%2C forms pores%3B required for OM biogenesis%3B in BamABCDE OM protein complex	SENSE	33.795	555	50.455	11	20	ecfK,ECK0176,JW0172,omp85,yaeT,yzzN,yzzY	cttctggtgtgcgtgTgggcgaatccctcga	GTAACAAATCGGTGAAAGATGACATGCTGAAGCAAAACCTCGAGGCTTCTG	G	0.02	0.04	0.21	0.44	0.28
bamA	198444	0.21	outer membrane protein assembly factor%2C forms pores%3B required for OM biogenesis%3B in BamABCDE OM protein complex	SENSE	33.795	475	39.583	12	24	ecfK,ECK0176,JW0172,omp85,yaeT,yzzN,yzzY	gtgttccaggaaggtGtgtcagctgaaatcc	GCTGTCGTGACCCCGCTGCCGCGCAACCGTGTTGACCTAAAACTGGTGTTC	T	0.02	0.08	0.3	0.36	0.23
bamA	198445	0.21	outer membrane protein assembly factor%2C forms pores%3B required for OM biogenesis%3B in BamABCDE OM protein complex	SENSE	33.795	230	17.692	13	26	ecfK,ECK0176,JW0172,omp85,yaeT,yzzN,yzzY	tgttccaggaaggtgTgtcagctgaaatcca	CTGTCGTGACCCCGCTGCCGCGCAACCGTGTTGACCTAAAACTGGTGTTCC	G	0.01	0.01	0.09	0.25	0.63
bamA	198484	0.23	outer membrane protein assembly factor%2C forms pores%3B required for OM biogenesis%3B in BamABCDE OM protein complex	SENSE	33.795	240	18.462	13	27	ecfK,ECK0176,JW0172,omp85,yaeT,yzzN,yzzY	acattgttggtaaccAtgctttcaccaccga	AACTGGTGTTCCAGGAAGGTGTGTCAGCTGAAATCCAGCAAATTAACATTG	T	0.22	0.17	0.32	0.18	0.09
bamA	198539	0.25	outer membrane protein assembly factor%2C forms pores%3B required for OM biogenesis%3B in BamABCDE OM protein complex	SENSE	33.795	214	17.833	12	28	ecfK,ECK0176,JW0172,omp85,yaeT,yzzN,yzzY	gcgtgacgaagtgccGtggtggaacgtggta	TAACCATGCTTTCACCACCGACGAACTGATCTCTCATTTCCAACTGCGTGA	T	0.02	0.01	0.45	0.31	0.22
bamA	198812	0.36	outer membrane protein assembly factor%2C forms pores%3B required for OM biogenesis%3B in BamABCDE OM protein complex	SENSE	33.795	360	25.714	14	31	ecfK,ECK0176,JW0172,omp85,yaeT,yzzN,yzzY	cgagccgggtgagctGtataacggcaccaaa	CAACCTTGCCGGGCACTCCGCTGAAATTGAGCAGCTGACTAAGATCGAGCC	T	0.05	0.09	0.22	0.44	0.21
bamA	198871	0.39	outer membrane protein assembly factor%2C forms pores%3B required for OM biogenesis%3B in BamABCDE OM protein complex	SENSE	33.795	252	18	14	33	ecfK,ECK0176,JW0172,omp85,yaeT,yzzN,yzzY	agcttctcggtcgctAtggttatgcctatcc	TGTATAACGGCACCAAAGTGACCAAGATGGAAGATGACATCAAAAAGCTTC	T	0.05	0.14	0.52	0.08	0.21
bamA	198877	0.39	outer membrane protein assembly factor%2C forms pores%3B required for OM biogenesis%3B in BamABCDE OM protein complex	SENSE	33.795	299	21.357	14	33	ecfK,ECK0176,JW0172,omp85,yaeT,yzzN,yzzY	tcggtcgctatggttAtgcctatccgcgcgt	ACGGCACCAAAGTGACCAAGATGGAAGATGACATCAAAAAGCTTCTCGGTC	T	0.04	0.08	0.5	0.25	0.13
bamA	198882	0.39	outer membrane protein assembly factor%2C forms pores%3B required for OM biogenesis%3B in BamABCDE OM protein complex	SENSE	33.795	333	23.786	14	32	ecfK,ECK0176,JW0172,omp85,yaeT,yzzN,yzzY	cgctatggttatgccTatccgcgcgtacagt	ACCAAAGTGACCAAGATGGAAGATGACATCAAAAAGCTTCTCGGTCGCTAT	A	0.02	0.06	0.14	0.35	0.43
bamA	198883	0.39	outer membrane protein assembly factor%2C forms pores%3B required for OM biogenesis%3B in BamABCDE OM protein complex	SENSE	33.795	207	14.786	14	33	ecfK,ECK0176,JW0172,omp85,yaeT,yzzN,yzzY	gctatggttatgcctAtccgcgcgtacagtc	CCAAAGTGACCAAGATGGAAGATGACATCAAAAAGCTTCTCGGTCGCTATG	T	0.01	0.03	0.5	0.17	0.28
bamA	198888	0.39	outer membrane protein assembly factor%2C forms pores%3B required for OM biogenesis%3B in BamABCDE OM protein complex	SENSE	33.795	216	15.429	14	33	ecfK,ECK0176,JW0172,omp85,yaeT,yzzN,yzzY	ggttatgcctatccgCgcgtacagtcgatgc	GTGACCAAGATGGAAGATGACATCAAAAAGCTTCTCGGTCGCTATGGTTAT	G	0.04	0.03	0.21	0.57	0.15
bamA	198954	0.42	outer membrane protein assembly factor%2C forms pores%3B required for OM biogenesis%3B in BamABCDE OM protein complex	SENSE	33.795	225	17.308	13	32	ecfK,ECK0176,JW0172,omp85,yaeT,yzzN,yzzY	cgtgtgaacgttgatGcgggtaaccgtttct	CAGTCGATGCCCGAAATTAACGATGCCGACAAAACCGTTAAATTACGTGTG	C	0.18	0.19	0.26	0.23	0.14
bamA	199014	0.45	outer membrane protein assembly factor%2C forms pores%3B required for OM biogenesis%3B in BamABCDE OM protein complex	SENSE	33.795	212	17.667	12	28	ecfK,ECK0176,JW0172,omp85,yaeT,yzzN,yzzY	gatacctcgaaagatGccgtcctgcgtcgcg	GCGGGTAACCGTTTCTACGTGCGTAAGATCCGTTTTGAAGGTAACGATACC	C	0.15	0.13	0.35	0.24	0.14
bamA	199050	0.46	outer membrane protein assembly factor%2C forms pores%3B required for OM biogenesis%3B in BamABCDE OM protein complex	SENSE	33.795	318	26.5	12	27	ecfK,ECK0176,JW0172,omp85,yaeT,yzzN,yzzY	cgtcagatggaaggtGcatggctggggagcg	GAAGGTAACGATACCTCGAAAGATGCCGTCCTGCGTCGCGAAATGCGTCAG	C	0.03	0.07	0.11	0.45	0.33
bamA	199063	0.47	outer membrane protein assembly factor%2C forms pores%3B required for OM biogenesis%3B in BamABCDE OM protein complex	SENSE	33.795	261	21.75	12	25	ecfK,ECK0176,JW0172,omp85,yaeT,yzzN,yzzY	gtgcatggctggggaGcgatctggtcgatca	CCTCGAAAGATGCCGTCCTGCGTCGCGAAATGCGTCAGATGGAAGGTGCAT	C	0.15	0.11	0.27	0.26	0.21
bamA	199088	0.48	outer membrane protein assembly factor%2C forms pores%3B required for OM biogenesis%3B in BamABCDE OM protein complex	SENSE	33.795	296	24.667	12	26	ecfK,ECK0176,JW0172,omp85,yaeT,yzzN,yzzY	cgatcagggtaaggaGcgtctgaatcgtctg	CGAAATGCGTCAGATGGAAGGTGCATGGCTGGGGAGCGATCTGGTCGATCA	C	0.05	0.04	0.07	0.27	0.57
bamA	199089	0.48	outer membrane protein assembly factor%2C forms pores%3B required for OM biogenesis%3B in BamABCDE OM protein complex	SENSE	33.795	202	16.833	12	26	ecfK,ECK0176,JW0172,omp85,yaeT,yzzN,yzzY	gatcagggtaaggagCgtctgaatcgtctgg	GAAATGCGTCAGATGGAAGGTGCATGGCTGGGGAGCGATCTGGTCGATCAG	G	0.07	0.02	0.04	0.17	0.7
bamA	199169	0.51	outer membrane protein assembly factor%2C forms pores%3B required for OM biogenesis%3B in BamABCDE OM protein complex	SENSE	33.795	223	18.583	12	24	ecfK,ECK0176,JW0172,omp85,yaeT,yzzN,yzzY	ggaccaggttgatgtCgtctacaaggtaaaa	CTTTGAAACTGTCGATACCGATACCCAACGTGTTCCGGGTAGCCCGGACCA	G	0.02	0	0.08	0.22	0.67
bamA	199286	0.56	outer membrane protein assembly factor%2C forms pores%3B required for OM biogenesis%3B in BamABCDE OM protein complex	SENSE	33.795	465	38.75	12	24	ecfK,ECK0176,JW0172,omp85,yaeT,yzzN,yzzY	ctggttaggtacaggTtatgctgttggtatc	TACTGAAAGTGGCGTGAGCTTCCAGGCTGGTGTGCAGCAGGATAACTGGTT	T	0.15	0.23	0.33	0.22	0.06
bamA	199464	0.63	outer membrane protein assembly factor%2C forms pores%3B required for OM biogenesis%3B in BamABCDE OM protein complex	SENSE	33.795	306	27.818	11	23	ecfK,ECK0176,JW0172,omp85,yaeT,yzzN,yzzY	agttatggtacagacGtgacgttgggcttcc	GACTTCCAGGCAGATGACGCCGACCTGTCCGACTATACCAACAAGAGTTAT	T	0.16	0.13	0.28	0.34	0.09
bamA	199469	0.63	outer membrane protein assembly factor%2C forms pores%3B required for OM biogenesis%3B in BamABCDE OM protein complex	SENSE	33.795	398	33.167	12	24	ecfK,ECK0176,JW0172,omp85,yaeT,yzzN,yzzY	tggtacagacgtgacGttgggcttcccgatt	CCAGGCAGATGACGCCGACCTGTCCGACTATACCAACAAGAGTTATGGTAC	T	0.1	0.13	0.45	0.17	0.16
bamA	199669	0.72	outer membrane protein assembly factor%2C forms pores%3B required for OM biogenesis%3B in BamABCDE OM protein complex	SENSE	33.795	319	24.538	13	22	ecfK,ECK0176,JW0172,omp85,yaeT,yzzN,yzzY	ggacctataacaagcTtgaccgtggttactt	AGGATAACAGCTTCAAAACGGACGACTTCACGTTCAACTATGGTTGGACCT	T	0.01	0.04	0.2	0.35	0.39
bamA	199848	0.79	outer membrane protein assembly factor%2C forms pores%3B required for OM biogenesis%3B in BamABCDE OM protein complex	SENSE	33.795	274	17.125	16	27	ecfK,ECK0176,JW0172,omp85,yaeT,yzzN,yzzY	ggttatggtgatggtTtaggcggcaaagaga	ATCGATGACGATCACAAATGGGTTGTTCTGGGGCGTACCCGCTGGGGTTAT	T	0.04	0.03	0.19	0.47	0.27
bamA	199906	0.81	outer membrane protein assembly factor%2C forms pores%3B required for OM biogenesis%3B in BamABCDE OM protein complex	SENSE	33.795	274	19.571	14	26	ecfK,ECK0176,JW0172,omp85,yaeT,yzzN,yzzY	gtggttccagcaccgTgcgtggcttccagtc	GTTTAGGCGGCAAAGAGATGCCGTTCTACGAGAACTTCTATGCCGGTGGTT	G	0.04	0.09	0.18	0.26	0.43
bamA	199946	0.83	outer membrane protein assembly factor%2C forms pores%3B required for OM biogenesis%3B in BamABCDE OM protein complex	SENSE	33.795	225	16.071	14	28	ecfK,ECK0176,JW0172,omp85,yaeT,yzzN,yzzY	tggtccgaaagcagtTtacttcccgcatcag	TGCCGGTGGTTCCAGCACCGTGCGTGGCTTCCAGTCCAATACCATTGGTCC	T	0.03	0.06	0.19	0.64	0.08
bamA	200284	0.97	outer membrane protein assembly factor%2C forms pores%3B required for OM biogenesis%3B in BamABCDE OM protein complex	SENSE	33.795	221	14.733	15	30	ecfK,ECK0176,JW0172,omp85,yaeT,yzzN,yzzY	ggccgttggtgttctCctacgcccagccgtt	TCCGTATGTCTGCGGGTATCGCATTACAATGGATGTCCCCATTGGGGCCGT	C	0.01	0.03	0.16	0.24	0.56
bamA	200286	0.97	outer membrane protein assembly factor%2C forms pores%3B required for OM biogenesis%3B in BamABCDE OM protein complex	SENSE	33.795	233	15.533	15	30	ecfK,ECK0176,JW0172,omp85,yaeT,yzzN,yzzY	ccgttggtgttctccTacgcccagccgttca	CGTATGTCTGCGGGTATCGCATTACAATGGATGTCCCCATTGGGGCCGTTG	A	0.03	0.05	0.07	0.27	0.58
bamA	200288	0.97	outer membrane protein assembly factor%2C forms pores%3B required for OM biogenesis%3B in BamABCDE OM protein complex	SENSE	33.795	510	34	15	29	ecfK,ECK0176,JW0172,omp85,yaeT,yzzN,yzzY	gttggtgttctcctaCgcccagccgttcaaa	TATGTCTGCGGGTATCGCATTACAATGGATGTCCCCATTGGGGCCGTTGGT	G	0.06	0.16	0.27	0.21	0.31
bamA	200380	20	outer membrane protein assembly factor%2C forms pores%3B required for OM biogenesis%3B in BamABCDE OM protein complex	SENSE	33.795	231	15.4	15	38	Intergenic	tctccacaaaggaatGtagtggtagtgtagc	AGGCAGAACAGTTCCAGTTTAACATCGGTAAAACCTGGTAAGTGTTCTCCA	T	0.07	0.03	0.07	0.55	0.27
bamA	200391	31	outer membrane protein assembly factor%2C forms pores%3B required for OM biogenesis%3B in BamABCDE OM protein complex	SENSE	33.795	355	23.667	15	32	Intergenic	gaatgtagtggtagtGtagcgatgactttag	TTCCAGTTTAACATCGGTAAAACCTGGTAAGTGTTCTCCACAAAGGAATGT	T	0.12	0.03	0.24	0.52	0.1
skp	200437	-45	periplasmic chaperone	SENSE	64.966	299	19.933	15	35	Intergenic	tcgccgggccacgcaAagaactgcaccctcc	AATGTAGTGGTAGTGTAGCGATGACTTTAGGCGATCAATATAAGATCGCCG	A	0.03	0.02	0.24	0.3	0.4
skp	200470	-12	periplasmic chaperone	SENSE	64.966	1057	55.632	19	34	Intergenic	tgcaaatgggatggtAaggagtttattgtga	ATCAATATAAGATCGCCGGGCCACGCAAAGAACTGCACCCTCCGGTGCAAA	A	0.11	0.07	0.28	0.28	0.26
skp	200748	0.55	periplasmic chaperone	SENSE	64.966	236	13.882	17	31	ECK0177,hlpA,JW0173,ompH	aaaagacgtgatggcTcagcgccagactttt	AAAGCTGCAGTCCATGAAAGCGGGCAGCGATCGCACTAAGCTGGAAAAAGA	C	0.19	0.1	0.16	0.12	0.44
skp	200793	0.64	periplasmic chaperone	SENSE	64.966	403	25.188	16	29	ECK0177,hlpA,JW0173,ompH	ggcttttgagcaggaTcgcgcacgtcgttcc	AAAAGACGTGATGGCTCAGCGCCAGACTTTTGCTCAGAAAGCGCAGGCTTT	C	0.1	0.19	0.4	0.12	0.19
skp	200796	0.65	periplasmic chaperone	SENSE	64.966	254	15.875	16	30	ECK0177,hlpA,JW0173,ompH	ttttgagcaggatcgCgcacgtcgttccaac	AGACGTGATGGCTCAGCGCCAGACTTTTGCTCAGAAAGCGCAGGCTTTTGA	G	0.02	0.04	0.2	0.19	0.55
skp	200800	0.66	periplasmic chaperone	SENSE	64.966	309	18.176	17	30	ECK0177,hlpA,JW0173,ompH	gagcaggatcgcgcaCgtcgttccaacgaag	GTGATGGCTCAGCGCCAGACTTTTGCTCAGAAAGCGCAGGCTTTTGAGCAG	G	0.01	0	0.09	0.08	0.81
skp	200876	0.81	periplasmic chaperone	SENSE	64.966	201	14.357	14	26	ECK0177,hlpA,JW0173,ompH	ttgccaacagccaggAtatcgatctggttgt	AACGCGGCAAACTGGTTACTCGTATCCAGACTGCTGTGAAATCCGTTGCCA	T	0.2	0.13	0.33	0.22	0.11
lpxD	201061	0.09	UDP-3-O-(3-hydroxymyristoyl)-glucosamine N-acyltransferase	SENSE	61.93	934	37.36	25	48	ECK0178,firA,JW0174,omsA,ssc	accggcgttgcgtccAtgcaatctgcacaaa	CAGCAGTTGGATGCAGAACTACACGGTGATGGCGATATCGTCATCACCGGC	T	0.02	0.05	0.28	0.23	0.42
lpxD	201062	0.09	UDP-3-O-(3-hydroxymyristoyl)-glucosamine N-acyltransferase	SENSE	61.93	389	15.56	25	52	ECK0178,firA,JW0174,omsA,ssc	ccggcgttgcgtccaTgcaatctgcacaaac	AGCAGTTGGATGCAGAACTACACGGTGATGGCGATATCGTCATCACCGGCG	G	0.06	0.04	0.28	0.18	0.43
lpxD	201063	0.09	UDP-3-O-(3-hydroxymyristoyl)-glucosamine N-acyltransferase	SENSE	61.93	434	17.36	25	52	ECK0178,firA,JW0174,omsA,ssc	cggcgttgcgtccatGcaatctgcacaaaca	GCAGTTGGATGCAGAACTACACGGTGATGGCGATATCGTCATCACCGGCGT	C	0.05	0.07	0.38	0.31	0.19
lpxD	201121	0.15	UDP-3-O-(3-hydroxymyristoyl)-glucosamine N-acyltransferase	SENSE	61.93	400	15.385	26	51	ECK0178,firA,JW0174,omsA,ssc	aaataccgtgagcatTtaggcttgtgccagg	ATGCAATCTGCACAAACAGGTCACATTACGTTCATGGTTAACCCAAAATAC	T	0.14	0.13	0.26	0.38	0.1
lpxD	201127	0.15	UDP-3-O-(3-hydroxymyristoyl)-glucosamine N-acyltransferase	SENSE	61.93	663	24.556	27	52	ECK0178,firA,JW0174,omsA,ssc	cgtgagcatttaggcTtgtgccaggcgtccg	TCTGCACAAACAGGTCACATTACGTTCATGGTTAACCCAAAATACCGTGAG	T	0.07	0.26	0.39	0.17	0.11
lpxD	201128	0.15	UDP-3-O-(3-hydroxymyristoyl)-glucosamine N-acyltransferase	SENSE	61.93	504	19.385	26	52	ECK0178,firA,JW0174,omsA,ssc	gtgagcatttaggctTgtgccaggcgtccgc	CTGCACAAACAGGTCACATTACGTTCATGGTTAACCCAAAATACCGTGAGC	G	0.04	0.08	0.47	0.27	0.14
lpxD	201161	0.19	UDP-3-O-(3-hydroxymyristoyl)-glucosamine N-acyltransferase	SENSE	61.93	564	26.857	21	49	ECK0178,firA,JW0174,omsA,ssc	ttgtcatgacccaggAcgatcttcctttcgc	ACCCAAAATACCGTGAGCATTTAGGCTTGTGCCAGGCGTCCGCGGTTGTCA	C	0.05	0.06	0.32	0.33	0.23
lpxD	201223	0.25	UDP-3-O-(3-hydroxymyristoyl)-glucosamine N-acyltransferase	SENSE	61.93	302	17.765	17	39	ECK0178,firA,JW0174,omsA,ssc	tacctgacttacgcgCgcatggcgcaaattt	GATCTTCCTTTCGCGAAAAGTGCCGCACTGGTAGTGAAGAATCCCTACCTG	G	0.02	0.02	0.1	0.38	0.48
lpxD	201442	0.46	UDP-3-O-(3-hydroxymyristoyl)-glucosamine N-acyltransferase	SENSE	61.93	420	19.091	22	38	ECK0178,firA,JW0174,omsA,ssc	cgtctctgggcgaacGtaaccatttaccatg	GCCGGTTGCTTCGTAGGTAAAAACAGCAAAATCGGTGCAGGTTCGCGTCTC	T	0.03	0.12	0.24	0.5	0.12
lpxD	201608	0.62	UDP-3-O-(3-hydroxymyristoyl)-glucosamine N-acyltransferase	SENSE	61.93	357	14.28	25	43	ECK0178,firA,JW0174,omsA,ssc	agatcggtgcctgcaCaaccatcgatcgcgg	TGAAGATCCCACAGATTGGTCGCGTAATTATTGGCGATCGCGTGGAGATCG	A	0.03	0.08	0.13	0.26	0.5
lpxD	201836	0.84	UDP-3-O-(3-hydroxymyristoyl)-glucosamine N-acyltransferase	SENSE	61.93	344	13.231	26	45	ECK0178,firA,JW0174,omsA,ssc	cggttacgggcatggGtatggtgatgcgtcc	GAGCCAGCGTAATCAACGGGCATATGGAAATATGCGACAAAGTGACGGTTA	T	0.08	0.14	0.33	0.23	0.23
lpxD	201838	0.85	UDP-3-O-(3-hydroxymyristoyl)-glucosamine N-acyltransferase	SENSE	61.93	351	14.04	25	45	ECK0178,firA,JW0174,omsA,ssc	gttacgggcatgggtAtggtgatgcgtccca	GCCAGCGTAATCAACGGGCATATGGAAATATGCGACAAAGTGACGGTTACG	T	0.07	0.05	0.3	0.43	0.15
lpxD	201843	0.85	UDP-3-O-(3-hydroxymyristoyl)-glucosamine N-acyltransferase	SENSE	61.93	533	20.5	26	44	ECK0178,firA,JW0174,omsA,ssc	gggcatgggtatggtGatgcgtcccatcact	CGTAATCAACGGGCATATGGAAATATGCGACAAAGTGACGGTTACGGGCAT	A	0.05	0.04	0.47	0.26	0.18
lpxD	201933	0.94	UDP-3-O-(3-hydroxymyristoyl)-glucosamine N-acyltransferase	SENSE	61.93	394	17.909	22	44	ECK0178,firA,JW0174,omsA,ssc	cgctgcactggtgatGaacattgatgacatg	TTCCTCAGGCATTCCGCTGCAACCCAACAAAGTCTGGCGCAAAACCGCTGC	A	0.07	0.18	0.33	0.3	0.12
lpxD	201950	0.96	UDP-3-O-(3-hydroxymyristoyl)-glucosamine N-acyltransferase	SENSE	61.93	330	15	22	41	ECK0178,firA,JW0174,omsA,ssc	acattgatgacatgaGcaagcgtctgaaatc	TGCAACCCAACAAAGTCTGGCGCAAAACCGCTGCACTGGTGATGAACATTG	C	0.41	0.11	0.15	0.11	0.23
lpxD	201980	0.98	UDP-3-O-(3-hydroxymyristoyl)-glucosamine N-acyltransferase	SENSE	61.93	402	18.273	22	45	ECK0178,firA,JW0174,omsA,ssc	cgcttgagcgcaaggTtaatcaacaagacta	CTGCACTGGTGATGAACATTGATGACATGAGCAAGCGTCTGAAATCGCTTG	T	0.02	0.18	0.31	0.39	0.1
lpxD	202034	38	UDP-3-O-(3-hydroxymyristoyl)-glucosamine N-acyltransferase	SENSE	61.93	446	23.474	19	45	Intergenic	actttacggcctgtcTcattcttacgattgc	GCAAGGTTAATCAACAAGACTAACGTTCCATCTTTTGTTCGCCAAACTTTA	C	0.13	0.02	0.31	0.3	0.23
lpxD	202035	39	UDP-3-O-(3-hydroxymyristoyl)-glucosamine N-acyltransferase	SENSE	61.93	455	25.278	18	45	Intergenic	ctttacggcctgtctCattcttacgattgcg	CAAGGTTAATCAACAAGACTAACGTTCCATCTTTTGTTCGCCAAACTTTAC	A	0.09	0.02	0.05	0.38	0.46
lpxD	202040	44	UDP-3-O-(3-hydroxymyristoyl)-glucosamine N-acyltransferase	SENSE	61.93	255	14.167	18	45	Intergenic	cggcctgtctcattcTtacgattgcggcagg	TTAATCAACAAGACTAACGTTCCATCTTTTGTTCGCCAAACTTTACGGCCT	T	0.01	0.05	0.39	0.36	0.18
fabZ	202057	-44	(3R)-hydroxymyristol acyl carrier protein dehydratase	SENSE	72.16	202	13.467	15	41	Intergenic	acgattgcggcaggcCgtgttattattgtcg	CGTTCCATCTTTTGTTCGCCAAACTTTACGGCCTGTCTCATTCTTACGATT	G	0.02	0.1	0.15	0.29	0.45
fabZ	202096	-5	(3R)-hydroxymyristol acyl carrier protein dehydratase	SENSE	72.16	659	41.188	16	41	Intergenic	attttgacaggaagaGtatcttgactactaa	ATTCTTACGATTGCGGCAGGCCGTGTTATTATTGTCGTTTCTTATATTTTG	T	0.11	0.27	0.28	0.22	0.12
fabZ	202097	-4	(3R)-hydroxymyristol acyl carrier protein dehydratase	SENSE	72.16	228	14.25	16	43	Intergenic	ttttgacaggaagagTatcttgactactaac	TTCTTACGATTGCGGCAGGCCGTGTTATTATTGTCGTTTCTTATATTTTGA	A	0.07	0.01	0.27	0.28	0.38
fabZ	202181	0.18	(3R)-hydroxymyristol acyl carrier protein dehydratase	SENSE	72.16	790	60.769	13	28	ECK0179,JW0175,sabA,sefA,sfhC,yaeA	gttcttactggtggaTcgcgtgctggatttt	TCTGCAGATTGAAGAGATTTTAGAACTTCTGCCGCACCGTTTCCCGTTCTT	C	0.08	0.16	0.45	0.2	0.11
fabZ	202184	0.18	(3R)-hydroxymyristol acyl carrier protein dehydratase	SENSE	72.16	221	17	13	31	ECK0179,JW0175,sabA,sefA,sfhC,yaeA	cttactggtggatcgCgtgctggattttgaa	GCAGATTGAAGAGATTTTAGAACTTCTGCCGCACCGTTTCCCGTTCTTACT	G	0.01	0.05	0.15	0.26	0.53
fabZ	202324	0.49	(3R)-hydroxymyristol acyl carrier protein dehydratase	SENSE	72.16	482	34.429	14	25	ECK0179,JW0175,sabA,sefA,sfhC,yaeA	tggcacaggcaacagGtattctggcgtttaa	TCCCTGGAAAACCGATTTTCCCGGGTGTGCTGATTCTGGAAGCAATGGCAC	T	0.04	0.08	0.43	0.12	0.33
fabZ	202326	0.49	(3R)-hydroxymyristol acyl carrier protein dehydratase	SENSE	72.16	216	15.429	14	27	ECK0179,JW0175,sabA,sefA,sfhC,yaeA	gcacaggcaacaggtAttctggcgtttaaaa	CCTGGAAAACCGATTTTCCCGGGTGTGCTGATTCTGGAAGCAATGGCACAG	T	0.03	0.03	0.19	0.49	0.26
fabZ	202370	0.59	(3R)-hydroxymyristol acyl carrier protein dehydratase	SENSE	72.16	228	17.538	13	26	ECK0179,JW0175,sabA,sefA,sfhC,yaeA	ggaaccgggtgagctGtactacttcgctggt	GGCACAGGCAACAGGTATTCTGGCGTTTAAAAGCGTAGGAAAACTGGAACC	T	0	0.01	0.26	0.63	0.09
fabZ	202417	0.69	(3R)-hydroxymyristol acyl carrier protein dehydratase	SENSE	72.16	247	19	13	30	ECK0179,JW0175,sabA,sefA,sfhC,yaeA	tcaagcgcccggtcgTgcctggcgatcaaat	AACCGGGTGAGCTGTACTACTTCGCTGGTATTGACGAAGCGCGCTTCAAGC	G	0.08	0.03	0.2	0.36	0.34
fabZ	202495	0.87	(3R)-hydroxymyristol acyl carrier protein dehydratase	SENSE	72.16	354	23.6	15	28	ECK0179,JW0175,sabA,sefA,sfhC,yaeA	ttaaaggggttgctcTggtcgatggtaaagt	TCATGGAAGTCACTTTCGAAAAAACGCGCCGCGGCCTGACCCGTTTTAAAG	G	0.26	0.02	0.06	0.18	0.47
fabZ	202532	0.95	(3R)-hydroxymyristol acyl carrier protein dehydratase	SENSE	72.16	272	16	17	29	ECK0179,JW0175,sabA,sefA,sfhC,yaeA	cgaagcaacgatgatGtgtgctcgtagccgg	GACCCGTTTTAAAGGGGTTGCTCTGGTCGATGGTAAAGTAGTTTGCGAAGC	T	0.1	0.02	0.13	0.51	0.25
lpxA	202607	0.06	UDP-N-acetylglucosamine acetyltransferase	SENSE	40.042	261	13.737	19	33	ECK0180,JW0176	cgccattgtggaagaGggcgcgtcaattggc	GGAGGCCTGATACGTGATTGATAAATCCGCCTTTGTGCATCCAACCGCCAT	G	0.04	0.13	0.26	0.25	0.33
lpxA	202636	0.1	UDP-N-acetylglucosamine acetyltransferase	SENSE	40.042	276	15.333	18	32	ECK0180,JW0176	gcgcgaacgcacacaTtggtcctttttgtat	CCTTTGTGCATCCAACCGCCATTGTGGAAGAGGGCGCGTCAATTGGCGCGA	T	0.03	0.02	0.2	0.42	0.33
lpxA	202637	0.1	UDP-N-acetylglucosamine acetyltransferase	SENSE	40.042	331	17.421	19	32	ECK0180,JW0176	cgcgaacgcacacatTggtcctttttgtatc	CTTTGTGCATCCAACCGCCATTGTGGAAGAGGGCGCGTCAATTGGCGCGAA	G	0.02	0.05	0.08	0.33	0.52
lpxA	202745	0.23	UDP-N-acetylglucosamine acetyltransferase	SENSE	40.042	421	30.071	14	27	ECK0180,JW0176	ccgcgataatgagatTtatcagttcgcctcc	CGTACTGAAATCTCACGTTGTCGTGAATGGTCATACTAAAATTGGCCGCGA	T	0.04	0.09	0.15	0.2	0.51
lpxA	202806	0.31	UDP-N-acetylglucosamine acetyltransferase	SENSE	40.042	709	59.083	12	22	ECK0180,JW0176	gctggcgaaccgaccCgtgtggaaatcggcg	TATCAGTTCGCCTCCATCGGCGAAGTTAACCAGGATCTGAAATATGCTGGC	G	0	0.01	0.33	0.37	0.28
lpxA	203297	0.94	UDP-N-acetylglucosamine acetyltransferase	SENSE	40.042	224	22.4	10	14	ECK0180,JW0176	aacatatccggaagtGaaagcctttaccgat	TAAAACGCTCGATGAAGTGAAACCGGAAATTGCTGAACTGGCGGAAACATA	A	0.39	0.07	0.12	0.13	0.28
lpxB	203415	0.06	tetraacyldisaccharide-1-P synthase	SENSE	38.007	243	27	9	28	ECK0181,JW0177,pgsB	gcgatatcctgggggCcggtttaatccgcgc	AACAGCGTCCATTAACGATTGCCCTGGTCGCCGGAGAAACCTCCGGCGATA	C	0.02	0.01	0.06	0.11	0.79
lpxB	203416	0.06	tetraacyldisaccharide-1-P synthase	SENSE	38.007	267	26.7	10	28	ECK0181,JW0177,pgsB	cgatatcctgggggcCggtttaatccgcgct	ACAGCGTCCATTAACGATTGCCCTGGTCGCCGGAGAAACCTCCGGCGATAT	G	0.01	0	0.01	0.1	0.88
lpxB	203420	0.06	tetraacyldisaccharide-1-P synthase	SENSE	38.007	262	26.2	10	28	ECK0181,JW0177,pgsB	atcctgggggccggtTtaatccgcgctctga	CGTCCATTAACGATTGCCCTGGTCGCCGGAGAAACCTCCGGCGATATCCTG	T	0.27	0.18	0.23	0.1	0.22
lpxB	203426	0.07	tetraacyldisaccharide-1-P synthase	SENSE	38.007	562	56.2	10	27	ECK0181,JW0177,pgsB	ggggccggtttaatcCgcgctctgaaagaac	TTAACGATTGCCCTGGTCGCCGGAGAAACCTCCGGCGATATCCTGGGGGCC	G	0.03	0.02	0.03	0.42	0.51
lpxB	203480	0.11	tetraacyldisaccharide-1-P synthase	SENSE	38.007	663	41.438	16	33	ECK0181,JW0177,pgsB	ggtgttgccgggccaCgaatgcaggctgaag	TTAATCCGCGCTCTGAAAGAACATGTGCCCAACGCCCGCTTTGTTGGTGTT	G	0.01	0.04	0.21	0.35	0.38
lpxB	203624	0.24	tetraacyldisaccharide-1-P synthase	SENSE	38.007	273	17.062	16	31	ECK0181,JW0177,pgsB	gaactgaagccagatGtttttgttggtattg	CGTCGCTTACTGCATATTCGTGCCGATCTGACAAAGCGTTTTGGCGAACTG	T	0.04	0.04	0.31	0.21	0.4
lpxB	203642	0.26	tetraacyldisaccharide-1-P synthase	SENSE	38.007	417	26.062	16	34	ECK0181,JW0177,pgsB	tttgttggtattgatGcgcctgacttcaata	CGTGCCGATCTGACAAAGCGTTTTGGCGAACTGAAGCCAGATGTTTTTGTT	C	0.07	0.05	0.16	0.48	0.23
lpxB	203643	0.26	tetraacyldisaccharide-1-P synthase	SENSE	38.007	376	23.5	16	34	ECK0181,JW0177,pgsB	ttgttggtattgatgCgcctgacttcaatat	GTGCCGATCTGACAAAGCGTTTTGGCGAACTGAAGCCAGATGTTTTTGTTG	G	0.02	0.02	0.04	0.21	0.72
lpxB	203647	0.26	tetraacyldisaccharide-1-P synthase	SENSE	38.007	226	14.125	16	34	ECK0181,JW0177,pgsB	tggtattgatgcgccTgacttcaatattact	CGATCTGACAAAGCGTTTTGGCGAACTGAAGCCAGATGTTTTTGTTGGTAT	G	0.03	0.02	0.29	0.4	0.26
lpxB	203738	0.34	tetraacyldisaccharide-1-P synthase	SENSE	38.007	227	20.636	11	27	ECK0181,JW0177,pgsB	tgggcgtggcgacagAaacgtgttttcaaaa	AAAAAGCAGGGTATCAAAACCATTCATTACGTCAGTCCGTCAGTCTGGGCG	A	0.02	0.15	0.42	0.18	0.23
lpxB	203911	0.49	tetraacyldisaccharide-1-P synthase	SENSE	38.007	240	18.462	13	25	ECK0181,JW0177,pgsB	tgtgctggggatcccTcacgatgcccactgc	GGCTGATGCCATGCCATTAGATCCAGATAAAAATGCCGCCCGTGATGTGCT	C	0.02	0.05	0.23	0.4	0.29
lpxB	204223	0.76	tetraacyldisaccharide-1-P synthase	SENSE	38.007	500	35.714	14	25	ECK0181,JW0177,pgsB	cccgatggtggtgggAtatcgcatgaagcct	ACTGGCGTCGGGTACGGCAGCCCTGGAGTGTATGCTGGCGAAATGCCCGAT	T	0.06	0.05	0.12	0.53	0.24
lpxB	204225	0.76	tetraacyldisaccharide-1-P synthase	SENSE	38.007	235	16.786	14	27	ECK0181,JW0177,pgsB	cgatggtggtgggatAtcgcatgaagccttt	TGGCGTCGGGTACGGCAGCCCTGGAGTGTATGCTGGCGAAATGCCCGATGG	T	0.11	0.07	0.22	0.23	0.37
lpxB	204340	0.86	tetraacyldisaccharide-1-P synthase	SENSE	38.007	218	24.222	9	23	ECK0181,JW0177,pgsB	attattgcaggaagaGtgtgagccgcaaaaa	TGTCTCGCTGCCAAATCTGCTGGCGGGCAGAGAGTTAGTCAAAGAATTATT	T	0.28	0.22	0.21	0.14	0.16
lpxB	204342	0.87	tetraacyldisaccharide-1-P synthase	SENSE	38.007	784	87.111	9	19	ECK0181,JW0177,pgsB	tattgcaggaagagtGtgagccgcaaaaact	TCTCGCTGCCAAATCTGCTGGCGGGCAGAGAGTTAGTCAAAGAATTATTGC	T	0.21	0.04	0.21	0.44	0.09
lpxB	204343	0.87	tetraacyldisaccharide-1-P synthase	SENSE	38.007	324	32.4	10	22	ECK0181,JW0177,pgsB	attgcaggaagagtgTgagccgcaaaaactg	CTCGCTGCCAAATCTGCTGGCGGGCAGAGAGTTAGTCAAAGAATTATTGCA	G	0.03	0.32	0.06	0.18	0.41
rnhB	204550	0.1	ribonuclease HII%2C degrades RNA of DNA-RNA hybrids	SENSE	44.078	224	18.667	12	24	ECK0182,JW0178	gtggatgaagtcggaCgcgggccgttagttg	ACAATGATCGAATTTGTTTATCCGCACACGCAGCTGGTTGCGGGTGTGGAT	G	0.01	0.04	0.35	0.34	0.26
rnhB	204582	0.15	ribonuclease HII%2C degrades RNA of DNA-RNA hybrids	SENSE	44.078	235	21.364	11	23	ECK0182,JW0178	cgcggtcgtcaccgcTgcggtgatccttgac	GCTGGTTGCGGGTGTGGATGAAGTCGGACGCGGGCCGTTAGTTGGCGCGGT	G	0.01	0.01	0.02	0.22	0.74
rnhB	204604	0.19	ribonuclease HII%2C degrades RNA of DNA-RNA hybrids	SENSE	44.078	571	57.1	10	22	ECK0182,JW0178	atccttgacccggcgCgcccgattgccgggc	GTCGGACGCGGGCCGTTAGTTGGCGCGGTCGTCACCGCTGCGGTGATCCTT	G	0.02	0.03	0.13	0.3	0.52
rnhB	204701	0.35	ribonuclease HII%2C degrades RNA of DNA-RNA hybrids	SENSE	44.078	227	25.222	9	27	ECK0182,JW0178	cgttgagctggagtcTgggccgcgcggaacc	GCGAAAAACGCCGTCTGGCGCTCTATGAAGAGATCAAAGAGAAAGCGTTGA	G	0.03	0.04	0.14	0.56	0.25
rnhB	204706	0.36	ribonuclease HII%2C degrades RNA of DNA-RNA hybrids	SENSE	44.078	210	26.25	8	23	ECK0182,JW0178	agctggagtctgggcCgcgcggaaccccacg	AAACGCCGTCTGGCGCTCTATGAAGAGATCAAAGAGAAAGCGTTGAGCTGG	G	0.02	0.07	0.23	0.21	0.47
rnhB	204780	0.48	ribonuclease HII%2C degrades RNA of DNA-RNA hybrids	SENSE	44.078	208	16	13	28	ECK0182,JW0178	gcagcgtgccgtcgcTgggctgcatattgcg	CGAAATCGACGAGCTGAACATTCTTCATGCGACCATGCTGGCGATGCAGCG	G	0.04	0.01	0.44	0.3	0.21
rnhB	204785	0.49	ribonuclease HII%2C degrades RNA of DNA-RNA hybrids	SENSE	44.078	248	19.077	13	28	ECK0182,JW0178	gtgccgtcgctgggcTgcatattgcgccgga	TCGACGAGCTGAACATTCTTCATGCGACCATGCTGGCGATGCAGCGTGCCG	G	0.04	0.11	0.26	0.13	0.46
rnhB	204790	0.5	ribonuclease HII%2C degrades RNA of DNA-RNA hybrids	SENSE	44.078	477	36.692	13	27	ECK0182,JW0178	gtcgctgggctgcatAttgcgccggaatatg	GAGCTGAACATTCTTCATGCGACCATGCTGGCGATGCAGCGTGCCGTCGCT	T	0.05	0.08	0.6	0.1	0.17
rnhB	204791	0.5	ribonuclease HII%2C degrades RNA of DNA-RNA hybrids	SENSE	44.078	206	15.846	13	28	ECK0182,JW0178	tcgctgggctgcataTtgcgccggaatatgt	AGCTGAACATTCTTCATGCGACCATGCTGGCGATGCAGCGTGCCGTCGCTG	T	0.02	0.05	0.31	0.53	0.09
rnhB	204792	0.5	ribonuclease HII%2C degrades RNA of DNA-RNA hybrids	SENSE	44.078	235	18.077	13	28	ECK0182,JW0178	cgctgggctgcatatTgcgccggaatatgtg	GCTGAACATTCTTCATGCGACCATGCTGGCGATGCAGCGTGCCGTCGCTGG	G	0.01	0.03	0.13	0.29	0.54
dnaE	205152	0.01	DNA polymerase III alpha subunit	SENSE	17.511	254	23.091	11	20	ECK0183,JW0179,polC,sdgC	acgtttcgtacacctGcgggtgcacagcgac	CTTGTGTCGAGATTAAGTAAACCGGAATCTGAAGATGTCTGAACCACGTTT	C	0.02	0.22	0.59	0.07	0.1
dnaE	205153	0.01	DNA polymerase III alpha subunit	SENSE	17.511	267	26.7	10	20	ECK0183,JW0179,polC,sdgC	cgtttcgtacacctgCgggtgcacagcgact	TTGTGTCGAGATTAAGTAAACCGGAATCTGAAGATGTCTGAACCACGTTTC	G	0.03	0.04	0.25	0.47	0.21
dnaE	205231	0.03	DNA polymerase III alpha subunit	SENSE	17.511	287	31.889	9	18	ECK0183,JW0179,polC,sdgC	gcggcggcgttgggtAtgccagcactggcga	TCGATGATCGATGGCCTGGCCAAAACCGCACCGTTGGTAAAAAAGGCGGCG	T	0	0.02	0.31	0.43	0.24
dnaE	205584	0.13	DNA polymerase III alpha subunit	SENSE	17.511	213	42.6	5	12	ECK0183,JW0179,polC,sdgC	cgcgctggtagatgaGtgtgtcgcgttttat	CGGACGCATGGGCGACGTCGGACGCAGTCTTTTGCGTGGTAACAGCGCGCT	T	0.01	0.07	0.15	0.6	0.17
dnaE	205728	0.17	DNA polymerase III alpha subunit	SENSE	17.511	238	47.6	5	9	ECK0183,JW0179,polC,sdgC	cgtggcgaccaacgaCgtgcgctttatcgac	TCTGCACGCGGCGGTGGAACTGGCGGAAGCGCGCGGTTTGCCCGTCGTGGC	G	0.02	0.04	0.14	0.29	0.51
dnaE	205863	0.21	DNA polymerase III alpha subunit	SENSE	17.511	220	55	4	10	ECK0183,JW0179,polC,sdgC	tagcgaagaggagatGtgtgagctgtttgcc	CGATCCTAAACGCCCGCGTAACTATTCGCCGCAGCAATATATGCGTAGCGA	T	0	0	0.3	0.3	0.4
dnaE	206676	0.45	DNA polymerase III alpha subunit	SENSE	17.511	238	119	2	2	ECK0183,JW0179,polC,sdgC	cggtggggtggttatCgcgccgaccaaaatt	GGCGCGCAAACTGGAAGGGGTCACCCGTAACGCCGGTAAGCACGCCGGTGG	G	0.29	0.01	0.02	0.11	0.57
dnaE	207972	0.82	DNA polymerase III alpha subunit	SENSE	17.511	223	44.6	5	11	ECK0183,JW0179,polC,sdgC	gccggagcaggtggtAttagatggggaacgt	AGAGCCGGAACAAATTGAACAATCCTACGCCAGCTGCCAACCGTGGCCGGA	T	0.02	0.03	0.19	0.39	0.37
dnaE	208224	0.89	DNA polymerase III alpha subunit	SENSE	17.511	280	40	7	16	ECK0183,JW0179,polC,sdgC	gatgttgtttactgaCgccctggataaatac	TATCGGTATCTGCACGCTGGATGACCGTTCCGGGCGGCTGGAAGTGATGTT	G	0.06	0.1	0.33	0.3	0.21
dnaE	208308	0.91	DNA polymerase III alpha subunit	SENSE	17.511	237	19.75	12	24	ECK0183,JW0179,polC,sdgC	tgatgacttcagcggTgggcttaaaatgacc	GCTGGAAAAAGACCGCATACTTATCGTCAGCGGACAGGTCAGCTTTGATGA	G	0.14	0.06	0.19	0.27	0.33
dnaE	208337	0.92	DNA polymerase III alpha subunit	SENSE	17.511	368	36.8	10	22	ECK0183,JW0179,polC,sdgC	ccgctcgcgaagtgaTggatattgacgaagc	GCGGACAGGTCAGCTTTGATGACTTCAGCGGTGGGCTTAAAATGACCGCTC	G	0.01	0.09	0.25	0.19	0.47
dnaE	208342	0.92	DNA polymerase III alpha subunit	SENSE	17.511	260	26	10	22	ECK0183,JW0179,polC,sdgC	cgcgaagtgatggatAttgacgaagcccggg	CAGGTCAGCTTTGATGACTTCAGCGGTGGGCTTAAAATGACCGCTCGCGAA	T	0.03	0.13	0.35	0.23	0.26
dnaE	208362	0.93	DNA polymerase III alpha subunit	SENSE	17.511	286	23.833	12	24	ECK0183,JW0179,polC,sdgC	cgaagcccgggaaaaAtatgctcgcgggctt	CAGCGGTGGGCTTAAAATGACCGCTCGCGAAGTGATGGATATTGACGAAGC	T	0	0.14	0.21	0.34	0.31
dnaE	208489	0.97	DNA polymerase III alpha subunit	SENSE	17.511	418	19.905	21	57	ECK0183,JW0179,polC,sdgC	ctctactatcagaggGcggatgcacgcgcgc	CGTCAGTCTCTGGAACCCCACCGCTCTGGGACAATTCCAGTACATCTCTAC	C	0.22	0.18	0.26	0.23	0.1
dnaE	208493	0.97	DNA polymerase III alpha subunit	SENSE	17.511	771	36.714	21	56	ECK0183,JW0179,polC,sdgC	actatcagagggcggAtgcacgcgcgcggtt	AGTCTCTGGAACCCCACCGCTCTGGGACAATTCCAGTACATCTCTACTATC	T	0.21	0.13	0.29	0.23	0.13
dnaE	208495	0.97	DNA polymerase III alpha subunit	SENSE	17.511	511	24.333	21	58	ECK0183,JW0179,polC,sdgC	tatcagagggcggatGcacgcgcgcggttgc	TCTCTGGAACCCCACCGCTCTGGGACAATTCCAGTACATCTCTACTATCAG	C	0.41	0.08	0.18	0.19	0.15
dnaE	208504	0.97	DNA polymerase III alpha subunit	SENSE	17.511	1777	84.619	21	53	ECK0183,JW0179,polC,sdgC	gcggatgcacgcgcgCggttgcgttttggcg	CCCCACCGCTCTGGGACAATTCCAGTACATCTCTACTATCAGAGGGCGGAT	G	0.01	0.04	0.15	0.23	0.57
dnaE	208524	0.98	DNA polymerase III alpha subunit	SENSE	17.511	382	17.364	22	62	ECK0183,JW0179,polC,sdgC	gcgttttggcgcgacGtggcgtgtctctccg	TCCAGTACATCTCTACTATCAGAGGGCGGATGCACGCGCGCGGTTGCGTTT	T	0.03	0.06	0.52	0.23	0.17
dnaE	208573	0.99	DNA polymerase III alpha subunit	SENSE	17.511	539	21.56	25	66	ECK0183,JW0179,polC,sdgC	gatctccgtggcctcAttggttcggagcagg	TTTGGCGCGACGTGGCGTGTCTCTCCGAGCGATCGTTTATTAAACGATCTC	T	0.05	0.09	0.4	0.26	0.21
dnaE	208574	0.99	DNA polymerase III alpha subunit	SENSE	17.511	809	32.36	25	64	ECK0183,JW0179,polC,sdgC	atctccgtggcctcaTtggttcggagcaggt	TTGGCGCGACGTGGCGTGTCTCTCCGAGCGATCGTTTATTAAACGATCTCC	T	0.01	0.08	0.28	0.44	0.18
accA	208621	0	NA	SENSE	49.768	358	14.32	25	50	ECK0184,JW0180	taatacaggaatactAtgagtctgaatttcc	CTCCGTGGCCTCATTGGTTCGGAGCAGGTGGAACTGGAGTTTGACTAATAC	T	0.2	0.06	0.4	0.21	0.13
accA	208690	0.07	NA	SENSE	49.768	241	12.684	19	43	ECK0184,JW0180	atcgattctctgactGcggttagccgtcagg	AATTTCCTTGATTTTGAACAGCCGATTGCAGAGCTGGAAGCGAAAATCGAT	C	0.05	0.08	0.22	0.45	0.19
accA	208738	0.12	NA	SENSE	49.768	306	16.105	19	44	ECK0184,JW0180	aacatcgatgaagaaGtgcatcgtctgcgtg	GATTCTCTGACTGCGGTTAGCCGTCAGGATGAGAAACTGGATATTAACATC	T	0.27	0.24	0.18	0.15	0.16
accA	208740	0.12	NA	SENSE	49.768	603	28.714	21	43	ECK0184,JW0180	catcgatgaagaagtGcatcgtctgcgtgaa	TTCTCTGACTGCGGTTAGCCGTCAGGATGAGAAACTGGATATTAACATCGA	C	0.19	0.22	0.18	0.25	0.17
accA	208741	0.13	NA	SENSE	49.768	390	17.727	22	45	ECK0184,JW0180	atcgatgaagaagtgCatcgtctgcgtgaaa	TCTCTGACTGCGGTTAGCCGTCAGGATGAGAAACTGGATATTAACATCGAT	A	0.08	0.08	0.21	0.19	0.44
accA	208798	0.18	NA	SENSE	49.768	391	17	23	48	ECK0184,JW0180	ttcgccgatctcggtGcatggcagattgcgc	GTGCATCGTCTGCGTGAAAAAAGCGTAGAACTGACACGTAAAATCTTCGCC	C	0.05	0.06	0.47	0.27	0.16
accA	208851	0.24	NA	SENSE	49.768	574	30.211	19	37	ECK0184,JW0180	tccttataccctggaTtacgttcgcctggca	TCTCGGTGCATGGCAGATTGCGCAACTGGCACGCCATCCACAGCGTCCTTA	T	0.13	0.11	0.3	0.29	0.16
accA	208897	0.29	NA	SENSE	49.768	256	12.19	21	38	ECK0184,JW0180	gaactggctggcgacCgcgcgtatgcagacg	CCTTATACCCTGGATTACGTTCGCCTGGCATTTGATGAATTTGACGAACTG	G	0	0.01	0.1	0.26	0.64
accA	209027	0.42	NA	SENSE	49.768	249	17.786	14	27	ECK0184,JW0180	actttggtatgccagCgccagaaggttaccg	TTGGTCATCAAAAAGGTCGTGAAACCAAAGAAAAAATTCGCCGTAACTTTG	G	0.02	0.04	0.28	0.23	0.43
accA	209052	0.45	NA	SENSE	49.768	283	20.214	14	27	ECK0184,JW0180	ttaccgcaaagcactGcgtctgatgcaaatg	CAAAGAAAAAATTCGCCGTAACTTTGGTATGCCAGCGCCAGAAGGTTACCG	C	0.02	0.05	0.17	0.43	0.33
accA	209053	0.45	NA	SENSE	49.768	271	19.357	14	27	ECK0184,JW0180	taccgcaaagcactgCgtctgatgcaaatgg	AAAGAAAAAATTCGCCGTAACTTTGGTATGCCAGCGCCAGAAGGTTACCGC	G	0.04	0.02	0.07	0.22	0.65
accA	209198	0.6	NA	SENSE	49.768	272	14.316	19	28	ECK0184,JW0180	tgtctcgcctcggcgTaccggtagtttgtac	AAGAGCGTGGTCAGTCTGAAGCCATTGCACGCAACCTGCGTGAAATGTCTC	A	0.01	0.12	0.43	0.17	0.26
accA	209258	0.66	NA	SENSE	49.768	281	16.529	17	30	ECK0184,JW0180	cgctggcgattggcgTgggcgataaagtgaa	TACCGGTAGTTTGTACGGTTATCGGTGAAGGTGGTTCTGGCGGTGCGCTGG	G	0	0	0.09	0.37	0.55
accA	209316	0.72	NA	SENSE	49.768	393	24.562	16	26	ECK0184,JW0180	tatctcgccggaaggTtgtgcgtccattctg	CGTGGGCGATAAAGTGAATATGCTGCAATACAGCACCTATTCCGTTATCTC	T	0.15	0.08	0.15	0.42	0.19
accA	209318	0.73	NA	SENSE	49.768	201	12.562	16	27	ECK0184,JW0180	tctcgccggaaggttGtgcgtccattctgtg	TGGGCGATAAAGTGAATATGCTGCAATACAGCACCTATTCCGTTATCTCGC	T	0.04	0.04	0.35	0.32	0.24
accA	209561	0.98	NA	SENSE	49.768	234	33.429	7	20	ECK0184,JW0180	gttatcagcgcctgaTgagctacggttacgc	TGGCCGATCTCGACGTGTTAAGCACTGAAGATTTAAAAAATCGTCGTTATC	G	0	0	0.42	0.31	0.27
accA	209567	0.99	NA	SENSE	49.768	226	37.667	6	19	ECK0184,JW0180	agcgcctgatgagctAcggttacgcgtaatt	ATCTCGACGTGTTAAGCACTGAAGATTTAAAAAATCGTCGTTATCAGCGCC	C	0.06	0.28	0.35	0.2	0.12
accA	209571	0.99	NA	SENSE	49.768	367	73.4	5	18	ECK0184,JW0180	cctgatgagctacggTtacgcgtaattcgca	CGACGTGTTAAGCACTGAAGATTTAAAAAATCGTCGTTATCAGCGCCTGAT	T	0	0.15	0.31	0.39	0.15
accA	209572	0.99	NA	SENSE	49.768	446	89.2	5	18	ECK0184,JW0180	ctgatgagctacggtTacgcgtaattcgcaa	GACGTGTTAAGCACTGAAGATTTAAAAAATCGTCGTTATCAGCGCCTGATG	A	0	0	0.3	0.26	0.44
yaeP	214057	0.34	hypothetical protein	SENSE	424.779	242	40.333	6	17	ECK0189,JW0185	agacttaggatacgtTccggacgcgctgggc	ATATTGTGAGTTAATACGCAAGCGGTACGCGGAAATCGCCAGCGGAGACTT	C	0.03	0.06	0.16	0.39	0.37
yaeP	214129	-4	hypothetical protein	SENSE	424.779	206	103	2	21	Intergenic	agtgctgacaggaggGcatgtggaaaaatat	GAGTTTATCTTCGTAGGCTTAGACTTGCATCCACGGTTAAGTCAGAGTGCT	C	0.33	0.11	0.15	0.35	0.06
yaeP	214164	-39	hypothetical protein	SENSE	424.779	421	421	1	12	Intergenic	tcgtaggcttagactTgcatccacggttaag	CAGAAATGAGTGTGGTATAGTCACCTTGCGAAACAGAGTTTATCTTCGTAG	G	0.1	0.05	0.23	0.28	0.34
yaeP	214165	-40	hypothetical protein	SENSE	424.779	229	229	1	13	Intergenic	ttcgtaggcttagacTtgcatccacggttaa	GCAGAAATGAGTGTGGTATAGTCACCTTGCGAAACAGAGTTTATCTTCGTA	T	0.03	0.1	0.33	0.37	0.16
yaeF	216100	79	putative lipoprotein	ANTI	10.285	206	206	0	7	Intergenic	cggcaatggtgctcaAcgcctgatgcgacgc	ATTTGCACGTTTTTTGTAGGCCGGATAAGGCGTTTACGCCGCATCCGGCAA	C	0	0.06	0.18	0.48	0.28
yaeF	216101	78	putative lipoprotein	ANTI	10.285	1606	1606	0	0	Intergenic	ggcaatggtgctcaaCgcctgatgcgacgct	TTTGCACGTTTTTTGTAGGCCGGATAAGGCGTTTACGCCGCATCCGGCAAT	G	0.01	0.01	0.19	0.28	0.51
yaeF	216137	42	putative lipoprotein	SENSE	10.285	328	328	0	11	Intergenic	ggtatgaggggggttGtaggcatgataagac	TGTTGGTTTGACCCGGTGATAAAGTAAATGCCTTATCCGCCTTAAGGTATG	T	0.08	0.02	0.42	0.34	0.14
yaeF	216336	0.81	putative lipoprotein	ANTI	10.285	298	298	1	5	ECK0193,JW5016,yaeK	cccgattgcgccagtGtaagtggatgcccgg	ACATCACCAATACGCATATGCATCAGATCGGCAGGGCTAATCCAGCCCGAT	T	0.05	0.08	0.26	0.47	0.15
yaeF	216981	0.03	putative lipoprotein	SENSE	10.285	316	79	4	10	ECK0193,JW5016,yaeK	aaccaaaggcgtactGccgcctgtttctccc	TGAATTTCAGGGCCCTTTTTTTACATGGATTGTATAAAATGGATAAACCAA	C	0.15	0.04	0.16	0.34	0.31
yaeF	216988	0.02	putative lipoprotein	SENSE	10.285	218	54.5	4	10	ECK0193,JW5016,yaeK	atggataaaccaaagGcgtactgccgcctgt	AGGGTCCTGAATTTCAGGGCCCTTTTTTTACATGGATTGTATAAAATGGAT	C	0.29	0.31	0.11	0.22	0.07
proS	217095	0.98	prolyl-tRNA synthetase	SENSE	19.444	321	80.25	4	7	drpA,ECK0194,JW0190	ttaattaagactggtGacatcgtcgaatatc	AACGACGATATCGAATATAAATATCGTCGCAACGGCGAGAAACAGTTAATT	A	0.22	0.04	0.33	0.37	0.05
proS	217378	0.81	prolyl-tRNA synthetase	SENSE	19.444	276	46	6	17	drpA,ECK0194,JW0190	cgaacgaggcatcgtAtggcctgacgctatc	CGGGGTAACGCGTGTGGTAGCTGCGGCGATTGAGCAGAACTACGACGAACG	T	0.07	0.07	0.24	0.39	0.24
proS	217478	0.75	prolyl-tRNA synthetase	SENSE	19.444	358	51.143	7	18	drpA,ECK0194,JW0190	ccgtacagggtgaagAtggccgtaaccaaat	ACATCTTCCAGCTGGGTACCAAGTACTCCGAAGCACTGAAAGCCTCCGTAC	T	0.06	0.06	0.28	0.35	0.25
proS	218346	0.25	prolyl-tRNA synthetase	SENSE	19.444	489	97.8	5	14	drpA,ECK0194,JW0190	ttccgcgacgaagtgCgtccgcgtttcggcg	TCTTACAAACAGCTGCCGCTGAACTTCTATCAGATCCAGACCAAGTTCCGC	G	0	0.01	0.14	0.45	0.4
proS	218347	0.25	prolyl-tRNA synthetase	SENSE	19.444	513	102.6	5	13	drpA,ECK0194,JW0190	gttccgcgacgaagtGcgtccgcgtttcggc	CTCTTACAAACAGCTGCCGCTGAACTTCTATCAGATCCAGACCAAGTTCCG	C	0.03	0.07	0.42	0.4	0.09
proS	218812	-37	prolyl-tRNA synthetase	SENSE	19.444	280	35	8	16	Intergenic	gtcccaggctcgcctTgagcctgttctacct	CTTTTGACATTTCTTTTGCACTGGTAAACTAAATCACTTTTTTTTGTCCCA	G	0	0.03	0.08	0.26	0.63
proS	218813	-38	prolyl-tRNA synthetase	SENSE	19.444	372	46.5	8	16	Intergenic	tgtcccaggctcgccTtgagcctgttctacc	TCTTTTGACATTTCTTTTGCACTGGTAAACTAAATCACTTTTTTTTGTCCC	T	0.01	0.07	0.25	0.41	0.25
proS	218817	-42	prolyl-tRNA synthetase	SENSE	19.444	309	44.143	7	16	Intergenic	tttttgtcccaggctCgccttgagcctgttc	CTTCTCTTTTGACATTTCTTTTGCACTGGTAAACTAAATCACTTTTTTTTG	G	0.06	0.05	0.09	0.12	0.68
tsaA	219371	0.32	tRNA-Thr(GGU) m(6)t(6)A37 methyltransferase%2C SAM-dependent	SENSE	24.644	216	24	9	20	ECK0195,JW0191,yaeB	gctggcgtccgactgTgcgtccaccgcgcct	GCCATTTATGGATCCTTTTCGTCTTTCATCAAACGATGGAAGGCGGCTGGC	G	0.01	0.02	0.3	0.33	0.34
tsaA	219486	0.15	tRNA-Thr(GGU) m(6)t(6)A37 methyltransferase%2C SAM-dependent	SENSE	24.644	253	28.111	9	19	ECK0195,JW0191,yaeB	gccaacggcgaactgCatctcattgctccct	AAAGAAAAGTTCGCCGTTCCGCGCCAGCCAGGTCTGGTAAAAAGCGCCAAC	A	0.01	0.04	0.05	0.12	0.78
tsaA	219487	0.15	tRNA-Thr(GGU) m(6)t(6)A37 methyltransferase%2C SAM-dependent	SENSE	24.644	327	40.875	8	18	ECK0195,JW0191,yaeB	cgccaacggcgaactGcatctcattgctccc	TAAAGAAAAGTTCGCCGTTCCGCGCCAGCCAGGTCTGGTAAAAAGCGCCAA	C	0.01	0.04	0.08	0.54	0.33
rcsF	219996	-1	putative outer membrane protein%2C signal	SENSE	36.962	209	29.857	7	20	Intergenic	acattgaggaaatacTatgcgtgctttaccg	TGTCATTTTTACAAGCTCCTGATTCAATATTGACGTTTTGATCATACATTG	A	0.16	0.07	0.04	0.36	0.37
rcsF	219997	-2	putative outer membrane protein%2C signal	SENSE	36.962	396	49.5	8	19	Intergenic	tacattgaggaaataCtatgcgtgctttacc	TTGTCATTTTTACAAGCTCCTGATTCAATATTGACGTTTTGATCATACATT	T	0.23	0.05	0.36	0.25	0.1
rcsF	220000	-5	putative outer membrane protein%2C signal	SENSE	36.962	366	45.75	8	19	Intergenic	tcatacattgaggaaAtactatgcgtgcttt	GTCTTGTCATTTTTACAAGCTCCTGATTCAATATTGACGTTTTGATCATAC	T	0.27	0.1	0.14	0.23	0.25
rcsF	220001	-6	putative outer membrane protein%2C signal	SENSE	36.962	210	26.25	8	20	Intergenic	atcatacattgaggaAatactatgcgtgctt	CGTCTTGTCATTTTTACAAGCTCCTGATTCAATATTGACGTTTTGATCATA	A	0.27	0.05	0.14	0.29	0.25
rcsF	220002	-7	putative outer membrane protein%2C signal	SENSE	36.962	232	29	8	20	Intergenic	gatcatacattgaggAaatactatgcgtgct	CCGTCTTGTCATTTTTACAAGCTCCTGATTCAATATTGACGTTTTGATCAT	A	0.35	0.12	0.18	0.19	0.16
metQ	220543	0.47	DL-methionine transporter subunit	SENSE	11.168	202	40.4	5	7	ECK0197,JW0193,metD,yaeC	tggatgaactgcaggAtggttcgcaggttgc	CTTTTGTTTATCCGATTGCTGGTTACTCCAAGAAAATCAAATCACTGGATG	T	0.43	0.16	0.38	0.03	0
gmhB	222843	0.02	D%2CD-heptose 1%2C7-bisphosphate phosphatase	SENSE	14.488	284	142	2	7	ECK0200,gmbC,gmbX,gmhX,JW0196,wcbN,yaeD	aaaaggtggcgaagaGcgtacccgcaatttt	TCGAAACATGCGATACTAGCGTCACATGCCTTATTAAGGAGCTATAAAAGG	C	0.07	0.2	0.31	0.31	0.1
rrsH	223744	-27	NA	SENSE	740.702	345	345	0	21	Intergenic	gtaattcattacaaaGtttaattctttgagc	ACGTCGCAAGACGAAAAATGAATACCAAGTCTCAAGAGTGAACACGTAATT	T	0.37	0.09	0.23	0.18	0.14
rrsH	223745	-26	NA	SENSE	740.702	400	400	0	20	Intergenic	taattcattacaaagTttaattctttgagca	CGTCGCAAGACGAAAAATGAATACCAAGTCTCAAGAGTGAACACGTAATTC	T	0.18	0.2	0.22	0.28	0.12
rrsH	223746	-25	NA	SENSE	740.702	1134	1134	0	17	Intergenic	aattcattacaaagtTtaattctttgagcat	GTCGCAAGACGAAAAATGAATACCAAGTCTCAAGAGTGAACACGTAATTCA	T	0.1	0.16	0.36	0.21	0.16
rrsH	223747	-24	NA	SENSE	740.702	328	328	0	21	Intergenic	attcattacaaagttTaattctttgagcatc	TCGCAAGACGAAAAATGAATACCAAGTCTCAAGAGTGAACACGTAATTCAT	A	0.16	0.08	0.3	0.26	0.2
rrsH	223750	-21	NA	SENSE	740.702	218	218	0	21	Intergenic	cattacaaagtttaaTtctttgagcatcaaa	CAAGACGAAAAATGAATACCAAGTCTCAAGAGTGAACACGTAATTCATTAC	T	0.17	0.09	0.16	0.23	0.35
rrsH	223754	-17	NA	SENSE	740.702	545	545	0	20	Intergenic	acaaagtttaattctTtgagcatcaaacttt	ACGAAAAATGAATACCAAGTCTCAAGAGTGAACACGTAATTCATTACAAAG	T	0.14	0.15	0.28	0.23	0.2
rrsH	223755	-16	NA	SENSE	740.702	309	309	0	21	Intergenic	caaagtttaattcttTgagcatcaaactttt	CGAAAAATGAATACCAAGTCTCAAGAGTGAACACGTAATTCATTACAAAGT	G	0.07	0.08	0.18	0.23	0.43
rrsH	223758	-13	NA	SENSE	740.702	390	390	0	20	Intergenic	agtttaattctttgaGcatcaaacttttaaa	AAAATGAATACCAAGTCTCAAGAGTGAACACGTAATTCATTACAAAGTTTA	C	0	0	0	0.46	0.54
rrsH	224772	0.65	NA	SENSE	740.702	504	504	0	209	ECK0201,JWR0001	ggtcttgacatccacAgaactttccagagat	GTGGAGCATGTGGTTTAATTCGATGCAACGCGAAGAACCTTACCTGGTCTT	G	0.13	0.05	0.22	0.43	0.16
rrsH	224773	0.65	NA	SENSE	740.702	833	833	0	207	ECK0201,JWR0001	gtcttgacatccacaGaactttccagagatg	TGGAGCATGTGGTTTAATTCGATGCAACGCGAAGAACCTTACCTGGTCTTG	A	0.09	0.08	0.1	0.26	0.47
rrsH	224775	0.65	NA	SENSE	740.702	611	611	0	209	ECK0201,JWR0001	cttgacatccacagaActttccagagatgga	GAGCATGTGGTTTAATTCGATGCAACGCGAAGAACCTTACCTGGTCTTGAC	C	0.11	0.1	0.24	0.22	0.33
rrsH	224776	0.65	NA	SENSE	740.702	551	551	0	209	ECK0201,JWR0001	ttgacatccacagaaCtttccagagatggat	AGCATGTGGTTTAATTCGATGCAACGCGAAGAACCTTACCTGGTCTTGACA	T	0.07	0.05	0.17	0.27	0.43
rrsH	224777	0.65	NA	SENSE	740.702	423	423	0	209	ECK0201,JWR0001	tgacatccacagaacTttccagagatggatt	GCATGTGGTTTAATTCGATGCAACGCGAAGAACCTTACCTGGTCTTGACAT	T	0.12	0.04	0.1	0.21	0.53
rrsH	224781	0.66	NA	SENSE	740.702	200	200	0	210	ECK0201,JWR0001	atccacagaactttcCagagatggattggtg	GTGGTTTAATTCGATGCAACGCGAAGAACCTTACCTGGTCTTGACATCCAC	A	0.07	0.18	0.16	0.13	0.47
rrsH	224785	0.66	NA	SENSE	740.702	203	203	0	210	ECK0201,JWR0001	acagaactttccagaGatggattggtgcctt	TTTAATTCGATGCAACGCGAAGAACCTTACCTGGTCTTGACATCCACAGAA	A	0.22	0.12	0.24	0.15	0.28
rrsH	224786	0.66	NA	SENSE	740.702	1004	1004	0	206	ECK0201,JWR0001	cagaactttccagagAtggattggtgccttc	TTAATTCGATGCAACGCGAAGAACCTTACCTGGTCTTGACATCCACAGAAC	T	0.22	0.09	0.27	0.29	0.14
rrsH	224787	0.66	NA	SENSE	740.702	926	926	0	207	ECK0201,JWR0001	agaactttccagagaTggattggtgccttcg	TAATTCGATGCAACGCGAAGAACCTTACCTGGTCTTGACATCCACAGAACT	G	0.1	0.25	0.25	0.23	0.17
rrsH	224788	0.66	NA	SENSE	740.702	2354	2354	0	200	ECK0201,JWR0001	gaactttccagagatGgattggtgccttcgg	AATTCGATGCAACGCGAAGAACCTTACCTGGTCTTGACATCCACAGAACTT	G	0.19	0.11	0.36	0.22	0.12
rrsH	224789	0.66	NA	SENSE	740.702	1427	1427	0	204	ECK0201,JWR0001	aactttccagagatgGattggtgccttcggg	ATTCGATGCAACGCGAAGAACCTTACCTGGTCTTGACATCCACAGAACTTT	A	0.06	0.04	0.1	0.45	0.34
rrsH	224790	0.66	NA	SENSE	740.702	364	364	0	211	ECK0201,JWR0001	actttccagagatggAttggtgccttcggga	TTCGATGCAACGCGAAGAACCTTACCTGGTCTTGACATCCACAGAACTTTC	T	0.12	0.15	0.21	0.19	0.33
rrsH	224791	0.66	NA	SENSE	740.702	2230	2230	0	203	ECK0201,JWR0001	ctttccagagatggaTtggtgccttcgggaa	TCGATGCAACGCGAAGAACCTTACCTGGTCTTGACATCCACAGAACTTTCC	T	0.07	0.09	0.27	0.25	0.32
rrsH	224792	0.66	NA	SENSE	740.702	1536	1536	0	207	ECK0201,JWR0001	tttccagagatggatTggtgccttcgggaac	CGATGCAACGCGAAGAACCTTACCTGGTCTTGACATCCACAGAACTTTCCA	G	0.05	0.03	0.27	0.28	0.37
rrsH	224793	0.66	NA	SENSE	740.702	568	568	0	212	ECK0201,JWR0001	ttccagagatggattGgtgccttcgggaact	GATGCAACGCGAAGAACCTTACCTGGTCTTGACATCCACAGAACTTTCCAG	G	0.2	0.07	0.09	0.4	0.24
rrsH	224794	0.66	NA	SENSE	740.702	614	614	0	213	ECK0201,JWR0001	tccagagatggattgGtgccttcgggaactg	ATGCAACGCGAAGAACCTTACCTGGTCTTGACATCCACAGAACTTTCCAGA	T	0.19	0.1	0.17	0.19	0.35
rrsH	224795	0.66	NA	SENSE	740.702	392	392	0	215	ECK0201,JWR0001	ccagagatggattggTgccttcgggaactgt	TGCAACGCGAAGAACCTTACCTGGTCTTGACATCCACAGAACTTTCCAGAG	G	0.04	0.07	0.3	0.18	0.41
rrsH	224796	0.67	NA	SENSE	740.702	2277	2277	0	206	ECK0201,JWR0001	cagagatggattggtGccttcgggaactgtg	GCAACGCGAAGAACCTTACCTGGTCTTGACATCCACAGAACTTTCCAGAGA	C	0.08	0.11	0.33	0.26	0.21
rrsH	224797	0.67	NA	SENSE	740.702	1917	1917	0	209	ECK0201,JWR0001	agagatggattggtgCcttcgggaactgtga	CAACGCGAAGAACCTTACCTGGTCTTGACATCCACAGAACTTTCCAGAGAT	C	0.01	0.03	0.1	0.33	0.52
rrsH	224799	0.67	NA	SENSE	740.702	862	862	0	215	ECK0201,JWR0001	agatggattggtgccTtcgggaactgtgaga	ACGCGAAGAACCTTACCTGGTCTTGACATCCACAGAACTTTCCAGAGATGG	T	0.02	0.07	0.25	0.38	0.27
rrsH	224800	0.67	NA	SENSE	740.702	783	783	0	217	ECK0201,JWR0001	gatggattggtgcctTcgggaactgtgagac	CGCGAAGAACCTTACCTGGTCTTGACATCCACAGAACTTTCCAGAGATGGA	C	0.06	0.08	0.25	0.27	0.34
rrsH	224801	0.67	NA	SENSE	740.702	1848	1848	0	213	ECK0201,JWR0001	atggattggtgccttCgggaactgtgagaca	GCGAAGAACCTTACCTGGTCTTGACATCCACAGAACTTTCCAGAGATGGAT	G	0.04	0.07	0.16	0.24	0.49
rrsH	224802	0.67	NA	SENSE	740.702	379	379	0	224	ECK0201,JWR0001	tggattggtgccttcGggaactgtgagacag	CGAAGAACCTTACCTGGTCTTGACATCCACAGAACTTTCCAGAGATGGATT	G	0.08	0.09	0.3	0.25	0.28
rrsH	224803	0.67	NA	SENSE	740.702	262	262	0	226	ECK0201,JWR0001	ggattggtgccttcgGgaactgtgagacagg	GAAGAACCTTACCTGGTCTTGACATCCACAGAACTTTCCAGAGATGGATTG	G	0.06	0.03	0.14	0.29	0.47
rrsH	224804	0.67	NA	SENSE	740.702	280	280	0	228	ECK0201,JWR0001	gattggtgccttcggGaactgtgagacaggt	AAGAACCTTACCTGGTCTTGACATCCACAGAACTTTCCAGAGATGGATTGG	A	0.16	0.11	0.14	0.31	0.27
rrsH	224805	0.67	NA	SENSE	740.702	386	386	0	232	ECK0201,JWR0001	attggtgccttcgggAactgtgagacaggtg	AGAACCTTACCTGGTCTTGACATCCACAGAACTTTCCAGAGATGGATTGGT	A	0.07	0.21	0.29	0.17	0.26
rrsH	224806	0.67	NA	SENSE	740.702	240	240	0	237	ECK0201,JWR0001	ttggtgccttcgggaActgtgagacaggtgc	GAACCTTACCTGGTCTTGACATCCACAGAACTTTCCAGAGATGGATTGGTG	C	0.12	0.13	0.31	0.18	0.26
rrsH	224807	0.67	NA	SENSE	740.702	501	501	0	245	ECK0201,JWR0001	tggtgccttcgggaaCtgtgagacaggtgct	AACCTTACCTGGTCTTGACATCCACAGAACTTTCCAGAGATGGATTGGTGC	T	0.05	0.15	0.33	0.33	0.14
rrsH	224808	0.67	NA	SENSE	740.702	860	860	0	244	ECK0201,JWR0001	ggtgccttcgggaacTgtgagacaggtgctg	ACCTTACCTGGTCTTGACATCCACAGAACTTTCCAGAGATGGATTGGTGCC	G	0.11	0.08	0.16	0.3	0.35
rrsH	224809	0.67	NA	SENSE	740.702	1643	1643	0	240	ECK0201,JWR0001	gtgccttcgggaactGtgagacaggtgctgc	CCTTACCTGGTCTTGACATCCACAGAACTTTCCAGAGATGGATTGGTGCCT	T	0.12	0.21	0.21	0.18	0.28
rrsH	224810	0.67	NA	SENSE	740.702	909	909	0	245	ECK0201,JWR0001	tgccttcgggaactgTgagacaggtgctgca	CTTACCTGGTCTTGACATCCACAGAACTTTCCAGAGATGGATTGGTGCCTT	G	0.03	0.13	0.22	0.2	0.42
rrsH	224811	0.67	NA	SENSE	740.702	415	415	0	248	ECK0201,JWR0001	gccttcgggaactgtGagacaggtgctgcat	TTACCTGGTCTTGACATCCACAGAACTTTCCAGAGATGGATTGGTGCCTTC	A	0.08	0.06	0.34	0.29	0.23
rrsH	224812	0.68	NA	SENSE	740.702	287	287	0	249	ECK0201,JWR0001	ccttcgggaactgtgAgacaggtgctgcatg	TACCTGGTCTTGACATCCACAGAACTTTCCAGAGATGGATTGGTGCCTTCG	G	0.09	0.03	0.08	0.36	0.43
rrsH	224813	0.68	NA	SENSE	740.702	224	224	0	249	ECK0201,JWR0001	cttcgggaactgtgaGacaggtgctgcatgg	ACCTGGTCTTGACATCCACAGAACTTTCCAGAGATGGATTGGTGCCTTCGG	A	0.11	0.06	0.12	0.1	0.61
rrsH	224814	0.68	NA	SENSE	740.702	655	655	0	247	ECK0201,JWR0001	ttcgggaactgtgagAcaggtgctgcatggc	CCTGGTCTTGACATCCACAGAACTTTCCAGAGATGGATTGGTGCCTTCGGG	C	0.34	0.07	0.2	0.11	0.29
rrsH	224815	0.68	NA	SENSE	740.702	497	497	0	248	ECK0201,JWR0001	tcgggaactgtgagaCaggtgctgcatggct	CTGGTCTTGACATCCACAGAACTTTCCAGAGATGGATTGGTGCCTTCGGGA	A	0.05	0.01	0.13	0.27	0.53
rrsH	224816	0.68	NA	SENSE	740.702	358	358	0	248	ECK0201,JWR0001	cgggaactgtgagacAggtgctgcatggctg	TGGTCTTGACATCCACAGAACTTTCCAGAGATGGATTGGTGCCTTCGGGAA	G	0.1	0.06	0.13	0.08	0.63
rrsH	224817	0.68	NA	SENSE	740.702	446	446	0	248	ECK0201,JWR0001	gggaactgtgagacaGgtgctgcatggctgt	GGTCTTGACATCCACAGAACTTTCCAGAGATGGATTGGTGCCTTCGGGAAC	G	0.05	0.03	0.16	0.2	0.56
rrsH	224818	0.68	NA	SENSE	740.702	809	809	0	246	ECK0201,JWR0001	ggaactgtgagacagGtgctgcatggctgtc	GTCTTGACATCCACAGAACTTTCCAGAGATGGATTGGTGCCTTCGGGAACT	T	0.18	0.05	0.27	0.32	0.18
rrsH	224819	0.68	NA	SENSE	740.702	529	529	0	248	ECK0201,JWR0001	gaactgtgagacaggTgctgcatggctgtcg	TCTTGACATCCACAGAACTTTCCAGAGATGGATTGGTGCCTTCGGGAACTG	G	0.11	0.06	0.09	0.28	0.45
rrsH	224820	0.68	NA	SENSE	740.702	4176	4176	0	229	ECK0201,JWR0001	aactgtgagacaggtGctgcatggctgtcgt	CTTGACATCCACAGAACTTTCCAGAGATGGATTGGTGCCTTCGGGAACTGT	C	0.2	0.05	0.15	0.21	0.38
rrsH	224821	0.68	NA	SENSE	740.702	1348	1348	0	243	ECK0201,JWR0001	actgtgagacaggtgCtgcatggctgtcgtc	TTGACATCCACAGAACTTTCCAGAGATGGATTGGTGCCTTCGGGAACTGTG	T	0.08	0.04	0.15	0.24	0.49
rrsH	224822	0.68	NA	SENSE	740.702	443	443	0	248	ECK0201,JWR0001	ctgtgagacaggtgcTgcatggctgtcgtca	TGACATCCACAGAACTTTCCAGAGATGGATTGGTGCCTTCGGGAACTGTGA	G	0.05	0.08	0.26	0.16	0.46
rrsH	224823	0.68	NA	SENSE	740.702	765	765	0	246	ECK0201,JWR0001	tgtgagacaggtgctGcatggctgtcgtcag	GACATCCACAGAACTTTCCAGAGATGGATTGGTGCCTTCGGGAACTGTGAG	C	0	0.37	0.39	0.14	0.1
rrsH	224824	0.68	NA	SENSE	740.702	276	276	0	249	ECK0201,JWR0001	gtgagacaggtgctgCatggctgtcgtcagc	ACATCCACAGAACTTTCCAGAGATGGATTGGTGCCTTCGGGAACTGTGAGA	A	0	0	0.33	0.46	0.21
rrsH	224825	0.68	NA	SENSE	740.702	1270	1270	0	244	ECK0201,JWR0001	tgagacaggtgctgcAtggctgtcgtcagct	CATCCACAGAACTTTCCAGAGATGGATTGGTGCCTTCGGGAACTGTGAGAC	T	0	0	0	0.73	0.27
rrsH	224826	0.68	NA	SENSE	740.702	646	646	0	247	ECK0201,JWR0001	gagacaggtgctgcaTggctgtcgtcagctc	ATCCACAGAACTTTCCAGAGATGGATTGGTGCCTTCGGGAACTGTGAGACA	G	0	0	0	0	1
rrsH	224890	0.73	NA	SENSE	740.702	245	245	0	199	ECK0201,JWR0001	agcgcaacccttatcTtttgttgccagcggt	TGTCGTCAGCTCGTGTTGTGAAATGTTGGGTTAAGTCCCGCAACGAGCGCA	T	0.06	0.07	0.18	0.35	0.35
rrsH	224891	0.73	NA	SENSE	740.702	338	338	0	197	ECK0201,JWR0001	gcgcaacccttatctTttgttgccagcggtc	GTCGTCAGCTCGTGTTGTGAAATGTTGGGTTAAGTCCCGCAACGAGCGCAA	T	0.04	0.05	0.14	0.23	0.53
rrsH	224900	0.73	NA	SENSE	740.702	220	220	0	145	ECK0201,JWR0001	ttatcttttgttgccAgcggtccggccggga	TCGTGTTGTGAAATGTTGGGTTAAGTCCCGCAACGAGCGCAACCCTTATCT	G	0.3	0.08	0.36	0.15	0.12
rrsH	224901	0.73	NA	SENSE	740.702	284	284	0	141	ECK0201,JWR0001	tatcttttgttgccaGcggtccggccgggaa	CGTGTTGTGAAATGTTGGGTTAAGTCCCGCAACGAGCGCAACCCTTATCTT	C	0.26	0.07	0.14	0.37	0.15
rrsH	224902	0.73	NA	SENSE	740.702	784	784	0	129	ECK0201,JWR0001	atcttttgttgccagCggtccggccgggaac	GTGTTGTGAAATGTTGGGTTAAGTCCCGCAACGAGCGCAACCCTTATCTTT	G	0.09	0.18	0.26	0.21	0.26
rrsH	224903	0.73	NA	SENSE	740.702	234	234	0	130	ECK0201,JWR0001	tcttttgttgccagcGgtccggccgggaact	TGTTGTGAAATGTTGGGTTAAGTCCCGCAACGAGCGCAACCCTTATCTTTT	G	0.08	0.13	0.41	0.22	0.15
rrsH	224904	0.74	NA	SENSE	740.702	500	500	0	127	ECK0201,JWR0001	cttttgttgccagcgGtccggccgggaactc	GTTGTGAAATGTTGGGTTAAGTCCCGCAACGAGCGCAACCCTTATCTTTTG	T	0.05	0.13	0.43	0.28	0.11
rrsH	224905	0.74	NA	SENSE	740.702	821	821	0	124	ECK0201,JWR0001	ttttgttgccagcggTccggccgggaactca	TTGTGAAATGTTGGGTTAAGTCCCGCAACGAGCGCAACCCTTATCTTTTGT	C	0	0.14	0.38	0.34	0.13
rrsH	224906	0.74	NA	SENSE	740.702	916	916	0	122	ECK0201,JWR0001	tttgttgccagcggtCcggccgggaactcaa	TGTGAAATGTTGGGTTAAGTCCCGCAACGAGCGCAACCCTTATCTTTTGTT	C	0	0	0.34	0.52	0.13
rrsH	224907	0.74	NA	SENSE	740.702	1858	1858	0	116	ECK0201,JWR0001	ttgttgccagcggtcCggccgggaactcaaa	GTGAAATGTTGGGTTAAGTCCCGCAACGAGCGCAACCCTTATCTTTTGTTG	G	0	0	0	0.37	0.63
alaV	225587	12	NA	SENSE	26691.7	469	469	0	19	Intergenic	accatctctgtagtgGttaaataaaaaatac	CTGCTTTGCACGCAGGAGGTCTGCGGTTCGATCCCGCATAGCTCCACCATC	T	0.11	0.09	0.35	0.16	0.3
alaV	225588	13	NA	SENSE	26691.7	394	394	0	20	Intergenic	ccatctctgtagtggTtaaataaaaaatact	TGCTTTGCACGCAGGAGGTCTGCGGTTCGATCCCGCATAGCTCCACCATCT	T	0.17	0.15	0.29	0.1	0.29
alaV	225589	14	NA	SENSE	26691.7	878	878	0	17	Intergenic	catctctgtagtggtTaaataaaaaatactt	GCTTTGCACGCAGGAGGTCTGCGGTTCGATCCCGCATAGCTCCACCATCTC	A	0.1	0.2	0.33	0.27	0.11
alaV	225590	15	NA	SENSE	26691.7	227	227	0	21	Intergenic	atctctgtagtggttAaataaaaaatacttc	CTTTGCACGCAGGAGGTCTGCGGTTCGATCCCGCATAGCTCCACCATCTCT	A	0.17	0.26	0.38	0.13	0.07
alaV	225592	17	NA	SENSE	26691.7	457	457	0	19	Intergenic	ctctgtagtggttaaAtaaaaaatacttcag	TTGCACGCAGGAGGTCTGCGGTTCGATCCCGCATAGCTCCACCATCTCTGT	T	0.08	0.09	0.31	0.38	0.15
alaV	225593	18	NA	SENSE	26691.7	282	282	0	20	Intergenic	tctgtagtggttaaaTaaaaaatacttcaga	TGCACGCAGGAGGTCTGCGGTTCGATCCCGCATAGCTCCACCATCTCTGTA	A	0.07	0.04	0.13	0.28	0.48
alaV	225599	24	NA	SENSE	26691.7	533	533	0	19	Intergenic	gtggttaaataaaaaAtacttcagagtgtac	CAGGAGGTCTGCGGTTCGATCCCGCATAGCTCCACCATCTCTGTAGTGGTT	T	0.07	0.2	0.5	0.13	0.11
alaV	225600	25	NA	SENSE	26691.7	306	306	0	20	Intergenic	tggttaaataaaaaaTacttcagagtgtacc	AGGAGGTCTGCGGTTCGATCCCGCATAGCTCCACCATCTCTGTAGTGGTTA	A	0	0.05	0.21	0.51	0.23
rrlH	225731	-28	NA	SENSE	469.33	518	518	0	68	Intergenic	cgcaacacgatgatgGatcgcaagaaacatc	TGAAACACTGAACAATGAAAGTTGTTCGTGAGTCTCTCAAATTTTCGCAAC	A	0.1	0.13	0.15	0.13	0.48
rrlH	225732	-27	NA	SENSE	469.33	1862	1862	0	61	Intergenic	gcaacacgatgatggAtcgcaagaaacatct	GAAACACTGAACAATGAAAGTTGTTCGTGAGTCTCTCAAATTTTCGCAACA	T	0.08	0.03	0.4	0.25	0.25
rrlH	225733	-26	NA	SENSE	469.33	1378	1378	0	64	Intergenic	caacacgatgatggaTcgcaagaaacatctt	AAACACTGAACAATGAAAGTTGTTCGTGAGTCTCTCAAATTTTCGCAACAC	C	0.11	0.05	0.1	0.47	0.27
rrlH	225734	-25	NA	SENSE	469.33	1454	1454	0	63	Intergenic	aacacgatgatggatCgcaagaaacatcttc	AACACTGAACAATGAAAGTTGTTCGTGAGTCTCTCAAATTTTCGCAACACG	G	0.08	0.12	0.12	0.12	0.57
rrlH	225735	-24	NA	SENSE	469.33	426	426	0	69	Intergenic	acacgatgatggatcGcaagaaacatcttcg	ACACTGAACAATGAAAGTTGTTCGTGAGTCTCTCAAATTTTCGCAACACGA	C	0.27	0.03	0.32	0.15	0.24
rrlH	225736	-23	NA	SENSE	469.33	785	785	0	67	Intergenic	cacgatgatggatcgCaagaaacatcttcgg	CACTGAACAATGAAAGTTGTTCGTGAGTCTCTCAAATTTTCGCAACACGAT	A	0.1	0.05	0.08	0.4	0.37
rrlH	225737	-22	NA	SENSE	469.33	221	221	0	70	Intergenic	acgatgatggatcgcAagaaacatcttcggg	ACTGAACAATGAAAGTTGTTCGTGAGTCTCTCAAATTTTCGCAACACGATG	A	0.12	0.29	0.34	0.09	0.16
rrlH	225738	-21	NA	SENSE	469.33	1179	1179	0	65	Intergenic	cgatgatggatcgcaAgaaacatcttcgggt	CTGAACAATGAAAGTTGTTCGTGAGTCTCTCAAATTTTCGCAACACGATGA	G	0.13	0.14	0.35	0.27	0.11
rrlH	225739	-20	NA	SENSE	469.33	1436	1436	0	64	Intergenic	gatgatggatcgcaaGaaacatcttcgggtt	TGAACAATGAAAGTTGTTCGTGAGTCTCTCAAATTTTCGCAACACGATGAT	A	0.09	0.07	0.25	0.28	0.32
rrlH	225740	-19	NA	SENSE	469.33	344	344	0	69	Intergenic	atgatggatcgcaagAaacatcttcgggttg	GAACAATGAAAGTTGTTCGTGAGTCTCTCAAATTTTCGCAACACGATGATG	A	0.18	0.19	0.21	0.22	0.2
rrlH	225741	-18	NA	SENSE	469.33	610	610	0	68	Intergenic	tgatggatcgcaagaAacatcttcgggttgt	AACAATGAAAGTTGTTCGTGAGTCTCTCAAATTTTCGCAACACGATGATGG	A	0.09	0.12	0.21	0.27	0.31
rrlH	225742	-17	NA	SENSE	469.33	1466	1466	0	63	Intergenic	gatggatcgcaagaaAcatcttcgggttgtg	ACAATGAAAGTTGTTCGTGAGTCTCTCAAATTTTCGCAACACGATGATGGA	C	0.1	0.07	0.19	0.24	0.39
rrlH	225743	-16	NA	SENSE	469.33	1014	1014	0	66	Intergenic	atggatcgcaagaaaCatcttcgggttgtga	CAATGAAAGTTGTTCGTGAGTCTCTCAAATTTTCGCAACACGATGATGGAT	A	0.02	0.04	0.07	0.29	0.57
rrlH	225744	-15	NA	SENSE	469.33	262	262	0	69	Intergenic	tggatcgcaagaaacAtcttcgggttgtgag	AATGAAAGTTGTTCGTGAGTCTCTCAAATTTTCGCAACACGATGATGGATC	T	0.03	0.02	0.28	0.23	0.45
rrlH	225747	-12	NA	SENSE	469.33	274	274	0	69	Intergenic	atcgcaagaaacatcTtcgggttgtgaggtt	GAAAGTTGTTCGTGAGTCTCTCAAATTTTCGCAACACGATGATGGATCGCA	T	0.05	0.08	0.2	0.17	0.5
rrlH	225749	-10	NA	SENSE	469.33	290	290	0	69	Intergenic	cgcaagaaacatcttCgggttgtgaggttaa	AAGTTGTTCGTGAGTCTCTCAAATTTTCGCAACACGATGATGGATCGCAAG	G	0.01	0.02	0.07	0.28	0.63
rrlH	226022	0.09	NA	SENSE	469.33	400	400	0	37	ECK0204,JWR0004	cgagcgaacggggagGagcccagagcctgaa	AGTACCCCGAGGAAAAGAAATCAACCGAGATTCCCCCAGTAGCGGCGAGCG	A	0.33	0.06	0.05	0.19	0.37
rrlH	226024	0.09	NA	SENSE	469.33	1492	1492	0	32	ECK0204,JWR0004	agcgaacggggaggaGcccagagcctgaatc	TACCCCGAGGAAAAGAAATCAACCGAGATTCCCCCAGTAGCGGCGAGCGAA	C	0.22	0.13	0.23	0.24	0.19
rrlH	226025	0.09	NA	SENSE	469.33	539	539	0	37	ECK0204,JWR0004	gcgaacggggaggagCccagagcctgaatca	ACCCCGAGGAAAAGAAATCAACCGAGATTCCCCCAGTAGCGGCGAGCGAAC	C	0.07	0.02	0.17	0.34	0.4
rrlH	226026	0.09	NA	SENSE	469.33	327	327	0	38	ECK0204,JWR0004	cgaacggggaggagcCcagagcctgaatcag	CCCCGAGGAAAAGAAATCAACCGAGATTCCCCCAGTAGCGGCGAGCGAACG	C	0.13	0.07	0.09	0.36	0.36
rrlH	226027	0.09	NA	SENSE	469.33	237	237	0	38	ECK0204,JWR0004	gaacggggaggagccCagagcctgaatcagt	CCCGAGGAAAAGAAATCAACCGAGATTCCCCCAGTAGCGGCGAGCGAACGG	A	0.09	0.04	0.04	0.13	0.7
rrlH	226028	0.09	NA	SENSE	469.33	290	290	0	38	ECK0204,JWR0004	aacggggaggagcccAgagcctgaatcagtg	CCGAGGAAAAGAAATCAACCGAGATTCCCCCAGTAGCGGCGAGCGAACGGG	G	0.15	0.13	0.16	0.23	0.33
rrlH	226029	0.09	NA	SENSE	469.33	231	231	0	38	ECK0204,JWR0004	acggggaggagcccaGagcctgaatcagtgt	CGAGGAAAAGAAATCAACCGAGATTCCCCCAGTAGCGGCGAGCGAACGGGG	A	0.11	0.13	0.18	0.13	0.45
rrlH	226030	0.09	NA	SENSE	469.33	574	574	0	37	ECK0204,JWR0004	cggggaggagcccagAgcctgaatcagtgtg	GAGGAAAAGAAATCAACCGAGATTCCCCCAGTAGCGGCGAGCGAACGGGGA	G	0.09	0.06	0.2	0.21	0.45
rrlH	226031	0.09	NA	SENSE	469.33	1074	1074	0	34	ECK0204,JWR0004	ggggaggagcccagaGcctgaatcagtgtgt	AGGAAAAGAAATCAACCGAGATTCCCCCAGTAGCGGCGAGCGAACGGGGAG	C	0.05	0.07	0.25	0.27	0.37
rrlH	226032	0.09	NA	SENSE	469.33	391	391	0	37	ECK0204,JWR0004	gggaggagcccagagCctgaatcagtgtgtg	GGAAAAGAAATCAACCGAGATTCCCCCAGTAGCGGCGAGCGAACGGGGAGG	C	0.23	0.02	0.1	0.23	0.43
rrlH	226033	0.09	NA	SENSE	469.33	303	303	0	38	ECK0204,JWR0004	ggaggagcccagagcCtgaatcagtgtgtgt	GAAAAGAAATCAACCGAGATTCCCCCAGTAGCGGCGAGCGAACGGGGAGGA	T	0.3	0.03	0.1	0.26	0.31
rrlH	226034	0.09	NA	SENSE	469.33	387	387	0	37	ECK0204,JWR0004	gaggagcccagagccTgaatcagtgtgtgtg	AAAAGAAATCAACCGAGATTCCCCCAGTAGCGGCGAGCGAACGGGGAGGAG	G	0.1	0.04	0.06	0.17	0.63
rrlH	226037	0.1	NA	SENSE	469.33	253	253	0	38	ECK0204,JWR0004	gagcccagagcctgaAtcagtgtgtgtgtta	AGAAATCAACCGAGATTCCCCCAGTAGCGGCGAGCGAACGGGGAGGAGCCC	T	0	0.12	0.34	0.38	0.16
rrlH	226038	0.1	NA	SENSE	469.33	570	570	0	37	ECK0204,JWR0004	agcccagagcctgaaTcagtgtgtgtgttag	GAAATCAACCGAGATTCCCCCAGTAGCGGCGAGCGAACGGGGAGGAGCCCA	C	0	0	0.18	0.25	0.57
rrlH	226301	0.19	NA	SENSE	469.33	625	625	0	61	ECK0204,JWR0004	aagcagtgggagcatGcttaggcgtgtgact	ACCCCGGCGAGGGGAGTGAAAAAGAACCTGAAACCGTGTACGTACAAGCAG	C	0.29	0.34	0.16	0.12	0.09
rrlH	226302	0.19	NA	SENSE	469.33	471	471	0	62	ECK0204,JWR0004	agcagtgggagcatgCttaggcgtgtgactg	CCCCGGCGAGGGGAGTGAAAAAGAACCTGAAACCGTGTACGTACAAGCAGT	T	0.17	0.1	0.46	0.17	0.1
rrlH	226303	0.19	NA	SENSE	469.33	448	448	0	62	ECK0204,JWR0004	gcagtgggagcatgcTtaggcgtgtgactgc	CCCGGCGAGGGGAGTGAAAAAGAACCTGAAACCGTGTACGTACAAGCAGTG	T	0.15	0.04	0.32	0.39	0.1
rrlH	226304	0.19	NA	SENSE	469.33	203	203	0	64	ECK0204,JWR0004	cagtgggagcatgctTaggcgtgtgactgcg	CCGGCGAGGGGAGTGAAAAAGAACCTGAAACCGTGTACGTACAAGCAGTGG	A	0.2	0.03	0.07	0.32	0.37
rrlH	226307	0.19	NA	SENSE	469.33	227	227	0	63	ECK0204,JWR0004	tgggagcatgcttagGcgtgtgactgcgtac	GCGAGGGGAGTGAAAAAGAACCTGAAACCGTGTACGTACAAGCAGTGGGAG	C	0.15	0.09	0.16	0.21	0.39
rrlH	226308	0.19	NA	SENSE	469.33	340	340	0	63	ECK0204,JWR0004	gggagcatgcttaggCgtgtgactgcgtacc	CGAGGGGAGTGAAAAAGAACCTGAAACCGTGTACGTACAAGCAGTGGGAGC	G	0.09	0.02	0.26	0.17	0.46
rrlH	226309	0.19	NA	SENSE	469.33	1529	1529	0	57	ECK0204,JWR0004	ggagcatgcttaggcGtgtgactgcgtacct	GAGGGGAGTGAAAAAGAACCTGAAACCGTGTACGTACAAGCAGTGGGAGCA	T	0.11	0.04	0.12	0.43	0.31
rrlH	226310	0.19	NA	SENSE	469.33	575	575	0	62	ECK0204,JWR0004	gagcatgcttaggcgTgtgactgcgtacctt	AGGGGAGTGAAAAAGAACCTGAAACCGTGTACGTACAAGCAGTGGGAGCAT	G	0.09	0.04	0.14	0.17	0.56
rrlH	226311	0.19	NA	SENSE	469.33	1076	1076	0	59	ECK0204,JWR0004	agcatgcttaggcgtGtgactgcgtaccttt	GGGGAGTGAAAAAGAACCTGAAACCGTGTACGTACAAGCAGTGGGAGCATG	T	0.16	0.15	0.28	0.2	0.2
rrlH	226312	0.19	NA	SENSE	469.33	279	279	0	63	ECK0204,JWR0004	gcatgcttaggcgtgTgactgcgtacctttt	GGGAGTGAAAAAGAACCTGAAACCGTGTACGTACAAGCAGTGGGAGCATGC	G	0.1	0.01	0.18	0.14	0.56
rrlH	226313	0.19	NA	SENSE	469.33	866	866	0	60	ECK0204,JWR0004	catgcttaggcgtgtGactgcgtaccttttg	GGAGTGAAAAAGAACCTGAAACCGTGTACGTACAAGCAGTGGGAGCATGCT	A	0.13	0.29	0.13	0.27	0.18
rrlH	226314	0.19	NA	SENSE	469.33	1210	1210	0	58	ECK0204,JWR0004	atgcttaggcgtgtgActgcgtaccttttgt	GAGTGAAAAAGAACCTGAAACCGTGTACGTACAAGCAGTGGGAGCATGCTT	C	0.05	0.21	0.42	0.14	0.17
rrlH	226315	0.19	NA	SENSE	469.33	454	454	0	62	ECK0204,JWR0004	tgcttaggcgtgtgaCtgcgtaccttttgta	AGTGAAAAAGAACCTGAAACCGTGTACGTACAAGCAGTGGGAGCATGCTTA	T	0	0.11	0.46	0.34	0.09
rrlH	226316	0.19	NA	SENSE	469.33	1384	1384	0	58	ECK0204,JWR0004	gcttaggcgtgtgacTgcgtaccttttgtat	GTGAAAAAGAACCTGAAACCGTGTACGTACAAGCAGTGGGAGCATGCTTAG	G	0	0	0.29	0.43	0.28
rrlH	226317	0.19	NA	SENSE	469.33	1613	1613	0	56	ECK0204,JWR0004	cttaggcgtgtgactGcgtaccttttgtata	TGAAAAAGAACCTGAAACCGTGTACGTACAAGCAGTGGGAGCATGCTTAGG	C	0	0	0	0.55	0.45
rrlH	226318	0.19	NA	SENSE	469.33	1073	1073	0	59	ECK0204,JWR0004	ttaggcgtgtgactgCgtaccttttgtataa	GAAAAAGAACCTGAAACCGTGTACGTACAAGCAGTGGGAGCATGCTTAGGC	G	0	0	0	0	1
rrlH	226604	0.29	NA	SENSE	469.33	317	317	0	44	ECK0204,JWR0004	gtagcgcctcgtgaaCtcatctccgggggta	CCAATCAAACCGGGAGATAGCTGGTTCTCCCCGAAAGCTATTTAGGTAGCG	T	0.12	0.07	0.2	0.43	0.18
rrlH	226605	0.29	NA	SENSE	469.33	342	342	0	44	ECK0204,JWR0004	tagcgcctcgtgaacTcatctccgggggtag	CAATCAAACCGGGAGATAGCTGGTTCTCCCCGAAAGCTATTTAGGTAGCGC	C	0.15	0.11	0.11	0.21	0.41
rrlH	226606	0.29	NA	SENSE	469.33	443	443	0	44	ECK0204,JWR0004	agcgcctcgtgaactCatctccgggggtaga	AATCAAACCGGGAGATAGCTGGTTCTCCCCGAAAGCTATTTAGGTAGCGCC	A	0.03	0.1	0.18	0.22	0.48
rrlH	226607	0.29	NA	SENSE	469.33	498	498	0	44	ECK0204,JWR0004	gcgcctcgtgaactcAtctccgggggtagag	ATCAAACCGGGAGATAGCTGGTTCTCCCCGAAAGCTATTTAGGTAGCGCCT	T	0.03	0.04	0.47	0.2	0.27
rrlH	226608	0.29	NA	SENSE	469.33	210	210	0	45	ECK0204,JWR0004	cgcctcgtgaactcaTctccgggggtagagc	TCAAACCGGGAGATAGCTGGTTCTCCCCGAAAGCTATTTAGGTAGCGCCTC	C	0.01	0.02	0.06	0.44	0.47
rrlH	226609	0.29	NA	SENSE	469.33	206	206	0	45	ECK0204,JWR0004	gcctcgtgaactcatCtccgggggtagagca	CAAACCGGGAGATAGCTGGTTCTCCCCGAAAGCTATTTAGGTAGCGCCTCG	T	0.04	0.05	0.4	0.14	0.37
rrlH	226611	0.29	NA	SENSE	469.33	218	218	0	45	ECK0204,JWR0004	ctcgtgaactcatctCcgggggtagagcact	AACCGGGAGATAGCTGGTTCTCCCCGAAAGCTATTTAGGTAGCGCCTCGTG	C	0.08	0.03	0.17	0.24	0.49
rrlH	226612	0.29	NA	SENSE	469.33	839	839	0	42	ECK0204,JWR0004	tcgtgaactcatctcCgggggtagagcactg	ACCGGGAGATAGCTGGTTCTCCCCGAAAGCTATTTAGGTAGCGCCTCGTGA	G	0.11	0.04	0.16	0.16	0.52
rrlH	226614	0.29	NA	SENSE	469.33	217	217	0	45	ECK0204,JWR0004	gtgaactcatctccgGgggtagagcactgtt	CGGGAGATAGCTGGTTCTCCCCGAAAGCTATTTAGGTAGCGCCTCGTGAAC	G	0.02	0.05	0.35	0.25	0.32
rrlH	226616	0.3	NA	SENSE	469.33	223	223	0	45	ECK0204,JWR0004	gaactcatctccgggGgtagagcactgtttc	GGAGATAGCTGGTTCTCCCCGAAAGCTATTTAGGTAGCGCCTCGTGAACTC	G	0.1	0.04	0.16	0.39	0.3
rrlH	226617	0.3	NA	SENSE	469.33	967	967	0	41	ECK0204,JWR0004	aactcatctccggggGtagagcactgtttcg	GAGATAGCTGGTTCTCCCCGAAAGCTATTTAGGTAGCGCCTCGTGAACTCA	T	0.35	0.13	0.1	0.19	0.23
rrlH	226618	0.3	NA	SENSE	469.33	760	760	0	42	ECK0204,JWR0004	actcatctccgggggTagagcactgtttcgg	AGATAGCTGGTTCTCCCCGAAAGCTATTTAGGTAGCGCCTCGTGAACTCAT	A	0.13	0.09	0.18	0.19	0.4
rrlH	226619	0.3	NA	SENSE	469.33	1435	1435	0	39	ECK0204,JWR0004	ctcatctccgggggtAgagcactgtttcggc	GATAGCTGGTTCTCCCCGAAAGCTATTTAGGTAGCGCCTCGTGAACTCATC	G	0	0.3	0.31	0.2	0.19
rrlH	226620	0.3	NA	SENSE	469.33	381	381	0	44	ECK0204,JWR0004	tcatctccgggggtaGagcactgtttcggca	ATAGCTGGTTCTCCCCGAAAGCTATTTAGGTAGCGCCTCGTGAACTCATCT	A	0	0	0.29	0.34	0.37
rrlH	226622	0.3	NA	SENSE	469.33	1199	1199	0	40	ECK0204,JWR0004	atctccgggggtagaGcactgtttcggcaag	AGCTGGTTCTCCCCGAAAGCTATTTAGGTAGCGCCTCGTGAACTCATCTCC	C	0	0	0	0	1
rrlH	226623	0.3	NA	SENSE	469.33	412	412	0	44	ECK0204,JWR0004	tctccgggggtagagCactgtttcggcaagg	GCTGGTTCTCCCCGAAAGCTATTTAGGTAGCGCCTCGTGAACTCATCTCCG	A	0	0	0	0	1
rrlH	226980	0.42	NA	SENSE	469.33	299	299	0	74	ECK0204,JWR0004	cctgtgaaggtgtacTgtgaggtatgctgga	GGCAGCGACGCTTATGCGTTGTTGGGTAGGGGAGCGTTCTGTAAGCCTGTG	G	0.07	0.1	0.14	0.36	0.33
rrlH	226981	0.42	NA	SENSE	469.33	2243	2243	0	64	ECK0204,JWR0004	ctgtgaaggtgtactGtgaggtatgctggag	GCAGCGACGCTTATGCGTTGTTGGGTAGGGGAGCGTTCTGTAAGCCTGTGA	T	0.06	0.14	0.36	0.16	0.27
rrlH	226982	0.42	NA	SENSE	469.33	809	809	0	71	ECK0204,JWR0004	tgtgaaggtgtactgTgaggtatgctggagg	CAGCGACGCTTATGCGTTGTTGGGTAGGGGAGCGTTCTGTAAGCCTGTGAA	G	0.05	0.03	0.16	0.24	0.51
rrlH	226985	0.42	NA	SENSE	469.33	216	216	0	74	ECK0204,JWR0004	gaaggtgtactgtgaGgtatgctggaggtat	CGACGCTTATGCGTTGTTGGGTAGGGGAGCGTTCTGTAAGCCTGTGAAGGT	G	0.19	0.06	0.14	0.18	0.43
rrlH	226986	0.42	NA	SENSE	469.33	1085	1085	0	70	ECK0204,JWR0004	aaggtgtactgtgagGtatgctggaggtatc	GACGCTTATGCGTTGTTGGGTAGGGGAGCGTTCTGTAAGCCTGTGAAGGTG	T	0.31	0.18	0.2	0.13	0.19
rrlH	226987	0.42	NA	SENSE	469.33	692	692	0	72	ECK0204,JWR0004	aggtgtactgtgaggTatgctggaggtatca	ACGCTTATGCGTTGTTGGGTAGGGGAGCGTTCTGTAAGCCTGTGAAGGTGT	A	0.13	0.12	0.39	0.26	0.09
rrlH	226988	0.42	NA	SENSE	469.33	1755	1755	0	66	ECK0204,JWR0004	ggtgtactgtgaggtAtgctggaggtatcag	CGCTTATGCGTTGTTGGGTAGGGGAGCGTTCTGTAAGCCTGTGAAGGTGTA	T	0.09	0.14	0.41	0.27	0.09
rrlH	226989	0.42	NA	SENSE	469.33	847	847	0	71	ECK0204,JWR0004	gtgtactgtgaggtaTgctggaggtatcaga	GCTTATGCGTTGTTGGGTAGGGGAGCGTTCTGTAAGCCTGTGAAGGTGTAC	G	0.04	0.07	0.32	0.37	0.2
rrlH	226990	0.42	NA	SENSE	469.33	319	319	0	74	ECK0204,JWR0004	tgtactgtgaggtatGctggaggtatcagaa	CTTATGCGTTGTTGGGTAGGGGAGCGTTCTGTAAGCCTGTGAAGGTGTACT	C	0.12	0.09	0.22	0.32	0.25
rrlH	226991	0.42	NA	SENSE	469.33	428	428	0	73	ECK0204,JWR0004	gtactgtgaggtatgCtggaggtatcagaag	TTATGCGTTGTTGGGTAGGGGAGCGTTCTGTAAGCCTGTGAAGGTGTACTG	T	0.07	0.05	0.27	0.3	0.3
rrlH	226992	0.42	NA	SENSE	469.33	672	672	0	72	ECK0204,JWR0004	tactgtgaggtatgcTggaggtatcagaagt	TATGCGTTGTTGGGTAGGGGAGCGTTCTGTAAGCCTGTGAAGGTGTACTGT	G	0.06	0.04	0.1	0.27	0.52
rrlH	226993	0.43	NA	SENSE	469.33	619	619	0	72	ECK0204,JWR0004	actgtgaggtatgctGgaggtatcagaagtg	ATGCGTTGTTGGGTAGGGGAGCGTTCTGTAAGCCTGTGAAGGTGTACTGTG	G	0.07	0.09	0.31	0.21	0.32
rrlH	226994	0.43	NA	SENSE	469.33	389	389	0	73	ECK0204,JWR0004	ctgtgaggtatgctgGaggtatcagaagtgc	TGCGTTGTTGGGTAGGGGAGCGTTCTGTAAGCCTGTGAAGGTGTACTGTGA	A	0.03	0.02	0.11	0.26	0.58
rrlH	226997	0.43	NA	SENSE	469.33	501	501	0	73	ECK0204,JWR0004	tgaggtatgctggagGtatcagaagtgcgaa	GTTGTTGGGTAGGGGAGCGTTCTGTAAGCCTGTGAAGGTGTACTGTGAGGT	T	0.2	0.11	0.27	0.25	0.17
rrlH	226998	0.43	NA	SENSE	469.33	356	356	0	73	ECK0204,JWR0004	gaggtatgctggaggTatcagaagtgcgaat	TTGTTGGGTAGGGGAGCGTTCTGTAAGCCTGTGAAGGTGTACTGTGAGGTA	A	0.09	0.1	0.17	0.28	0.37
rrlH	226999	0.43	NA	SENSE	469.33	1858	1858	0	66	ECK0204,JWR0004	aggtatgctggaggtAtcagaagtgcgaatg	TGTTGGGTAGGGGAGCGTTCTGTAAGCCTGTGAAGGTGTACTGTGAGGTAT	T	0.05	0.1	0.32	0.24	0.29
rrlH	227000	0.43	NA	SENSE	469.33	253	253	0	74	ECK0204,JWR0004	ggtatgctggaggtaTcagaagtgcgaatgc	GTTGGGTAGGGGAGCGTTCTGTAAGCCTGTGAAGGTGTACTGTGAGGTATG	C	0.02	0.06	0.1	0.35	0.47
rrlH	227003	0.43	NA	SENSE	469.33	288	288	0	74	ECK0204,JWR0004	atgctggaggtatcaGaagtgcgaatgctga	GGGTAGGGGAGCGTTCTGTAAGCCTGTGAAGGTGTACTGTGAGGTATGCTG	A	0	0	0.1	0.08	0.82
rrlH	227004	0.43	NA	SENSE	469.33	215	215	0	74	ECK0204,JWR0004	tgctggaggtatcagAagtgcgaatgctgac	GGTAGGGGAGCGTTCTGTAAGCCTGTGAAGGTGTACTGTGAGGTATGCTGG	A	0	0	0	0.25	0.75
rrlH	228689	27	NA	SENSE	469.33	444	444	0	11	Intergenic	gctgttttggcggatTgagagaagattttca	TAACCGGTACTAATGAACCGTGAGGCTTAACCTTACAACGCCGAAGCTGTT	G	0.05	0.08	0.44	0.23	0.2
rrlH	228690	28	NA	SENSE	469.33	922	922	0	8	Intergenic	ctgttttggcggattGagagaagattttcag	AACCGGTACTAATGAACCGTGAGGCTTAACCTTACAACGCCGAAGCTGTTT	A	0	0.17	0.29	0.41	0.13
rrlH	228691	29	NA	SENSE	469.33	771	771	0	9	Intergenic	tgttttggcggattgAgagaagattttcagc	ACCGGTACTAATGAACCGTGAGGCTTAACCTTACAACGCCGAAGCTGTTTT	G	0	0	0.27	0.29	0.44
rrlH	228692	30	NA	SENSE	469.33	346	346	0	11	Intergenic	gttttggcggattgaGagaagattttcagcc	CCGGTACTAATGAACCGTGAGGCTTAACCTTACAACGCCGAAGCTGTTTTG	A	0	0	0	0.5	0.5
aspU	229007	3	NA	SENSE	29668.2	201	201	0	56	Intergenic	gtccgttccgccactTattaagaagcctcga	TTAGAATACCTGCCTGTCACGCAGGGGGTCGCGGGTTCGAGTCCCGTCCGT	A	0.09	0.05	0.26	0.22	0.38
aspU	229008	4	NA	SENSE	29668.2	378	378	0	55	Intergenic	tccgttccgccacttAttaagaagcctcgag	TAGAATACCTGCCTGTCACGCAGGGGGTCGCGGGTTCGAGTCCCGTCCGTT	T	0.05	0.06	0.25	0.24	0.4
aspU	229009	5	NA	SENSE	29668.2	273	273	0	56	Intergenic	ccgttccgccacttaTtaagaagcctcgagt	AGAATACCTGCCTGTCACGCAGGGGGTCGCGGGTTCGAGTCCCGTCCGTTC	T	0.08	0.05	0.22	0.23	0.42
aspU	229016	12	NA	SENSE	29668.2	278	278	0	56	Intergenic	gccacttattaagaaGcctcgagttaacgct	CTGCCTGTCACGCAGGGGGTCGCGGGTTCGAGTCCCGTCCGTTCCGCCACT	C	0.18	0.05	0.19	0.13	0.44
aspU	229019	15	NA	SENSE	29668.2	653	653	0	54	Intergenic	acttattaagaagccTcgagttaacgctcga	CCTGTCACGCAGGGGGTCGCGGGTTCGAGTCCCGTCCGTTCCGCCACTTAT	C	0.37	0.12	0.27	0.07	0.17
aspU	229020	16	NA	SENSE	29668.2	1239	1239	0	51	Intergenic	cttattaagaagcctCgagttaacgctcgag	CTGTCACGCAGGGGGTCGCGGGTTCGAGTCCCGTCCGTTCCGCCACTTATT	G	0.33	0.03	0.12	0.32	0.19
aspU	229023	19	NA	SENSE	29668.2	732	732	0	54	Intergenic	attaagaagcctcgaGttaacgctcgaggtt	TCACGCAGGGGGTCGCGGGTTCGAGTCCCGTCCGTTCCGCCACTTATTAAG	T	0.43	0.28	0.1	0.11	0.08
aspU	229024	20	NA	SENSE	29668.2	1508	1508	0	50	Intergenic	ttaagaagcctcgagTtaacgctcgaggttt	CACGCAGGGGGTCGCGGGTTCGAGTCCCGTCCGTTCCGCCACTTATTAAGA	T	0.39	0.07	0.31	0.14	0.09
aspU	229025	21	NA	SENSE	29668.2	520	520	0	55	Intergenic	taagaagcctcgagtTaacgctcgaggtttt	ACGCAGGGGGTCGCGGGTTCGAGTCCCGTCCGTTCCGCCACTTATTAAGAA	A	0.34	0.06	0.13	0.33	0.14
aspU	229030	26	NA	SENSE	29668.2	368	368	0	55	Intergenic	agcctcgagttaacgCtcgaggttttttttc	GGGGGTCGCGGGTTCGAGTCCCGTCCGTTCCGCCACTTATTAAGAAGCCTC	T	0.06	0.18	0.26	0.21	0.28
aspU	229031	27	NA	SENSE	29668.2	1007	1007	0	52	Intergenic	gcctcgagttaacgcTcgaggttttttttcg	GGGGTCGCGGGTTCGAGTCCCGTCCGTTCCGCCACTTATTAAGAAGCCTCG	C	0.05	0.08	0.39	0.24	0.24
aspU	229032	28	NA	SENSE	29668.2	1757	1757	0	48	Intergenic	cctcgagttaacgctCgaggttttttttcgt	GGGTCGCGGGTTCGAGTCCCGTCCGTTCCGCCACTTATTAAGAAGCCTCGA	G	0.07	0.02	0.12	0.42	0.37
aspU	229033	29	NA	SENSE	29668.2	293	293	0	56	Intergenic	ctcgagttaacgctcGaggttttttttcgtc	GGTCGCGGGTTCGAGTCCCGTCCGTTCCGCCACTTATTAAGAAGCCTCGAG	A	0.16	0.06	0.27	0.2	0.31
aspU	229037	33	NA	SENSE	29668.2	432	432	0	55	Intergenic	agttaacgctcgaggTtttttttcgtctgta	GCGGGTTCGAGTCCCGTCCGTTCCGCCACTTATTAAGAAGCCTCGAGTTAA	T	0.06	0.05	0.22	0.33	0.34
aspU	229038	34	NA	SENSE	29668.2	880	880	0	53	Intergenic	gttaacgctcgaggtTttttttcgtctgtat	CGGGTTCGAGTCCCGTCCGTTCCGCCACTTATTAAGAAGCCTCGAGTTAAC	T	0.07	0.06	0.28	0.36	0.22
yafD	231689	0.71	hypothetical protein	SENSE	26.748	216	27	8	17	ECK0209,JW5017	gtcattatggcgggaGatttcaatgcctgga	CAGTTACTTCCTATTGGCGATCAGATAGCTCACCACAGCGGCCCGGTCATT	A	0.07	0.06	0.24	0.38	0.25
yafD	231763	0.8	hypothetical protein	SENSE	26.748	229	22.9	10	19	ECK0209,JW5017	gtcgctgcgccaggtGcgttttaccgatgat	GAGCCGTAGAAGGATGAACGCGTTATATCGCTTTGCGCGGGAAATGTCGCT	C	0.09	0.11	0.49	0.27	0.03
yafD	231800	0.85	hypothetical protein	SENSE	26.748	216	24	9	16	ECK0209,JW5017	cgtcgggcgtttggtCgcccgctcgattttg	CGGGAAATGTCGCTGCGCCAGGTGCGTTTTACCGATGATCAGCGCCGTCGG	G	0.02	0.02	0.12	0.2	0.64
yafE	231964	0.06	putative S-adenosyl-L-methionine-dependent methyltransferase	SENSE	36.604	365	52.143	7	22	ECK0210,JW0200	accaacgtttggcgcTgcgcaaaacgtgagc	CGGCAAGCCTGATAAATAAGGTATGTCAGGTCTGCCACAGGGCAGACCAAC	G	0.04	0.07	0.29	0.4	0.2
yafE	231991	0.1	putative S-adenosyl-L-methionine-dependent methyltransferase	SENSE	36.604	555	79.286	7	22	ECK0210,JW0200	gagcgcggtggtggcGtatgacttatctgcc	AGGTCTGCCACAGGGCAGACCAACGTTTGGCGCTGCGCAAAACGTGAGCGC	T	0.06	0.06	0.3	0.38	0.2
yafE	231992	0.11	putative S-adenosyl-L-methionine-dependent methyltransferase	SENSE	36.604	440	62.857	7	23	ECK0210,JW0200	agcgcggtggtggcgTatgacttatctgccc	GGTCTGCCACAGGGCAGACCAACGTTTGGCGCTGCGCAAAACGTGAGCGCG	A	0.01	0.02	0.07	0.27	0.63
yafE	231993	0.11	putative S-adenosyl-L-methionine-dependent methyltransferase	SENSE	36.604	541	77.286	7	23	ECK0210,JW0200	gcgcggtggtggcgtAtgacttatctgccca	GTCTGCCACAGGGCAGACCAACGTTTGGCGCTGCGCAAAACGTGAGCGCGG	T	0.02	0.04	0.45	0.23	0.26
yafE	231994	0.11	putative S-adenosyl-L-methionine-dependent methyltransferase	SENSE	36.604	228	28.5	8	24	ECK0210,JW0200	cgcggtggtggcgtaTgacttatctgcccac	TCTGCCACAGGGCAGACCAACGTTTGGCGCTGCGCAAAACGTGAGCGCGGT	G	0.03	0.03	0.09	0.36	0.49
yafE	232160	0.38	putative S-adenosyl-L-methionine-dependent methyltransferase	SENSE	36.604	234	26	9	19	ECK0210,JW0200	tggcatgatgttggtGcagcactgcgagaag	GATAACGCATTTGATATTGTTATCAGCCGTTATTCTGCCCATCACTGGCAT	C	0.06	0.16	0.56	0.15	0.07
yafE	232242	0.51	putative S-adenosyl-L-methionine-dependent methyltransferase	SENSE	36.604	239	34.143	7	17	ECK0210,JW0200	ctccgggtcacccagTgcgcgacatctggtt	GGATATTGAAACCTGGCGGTAGGCTGATTGTGATGGACGTAATGTCTCCGG	G	0.01	0.03	0.1	0.17	0.68
yafE	232471	0.87	putative S-adenosyl-L-methionine-dependent methyltransferase	SENSE	36.604	411	137	3	12	ECK0210,JW0200	cgcatcgacagaggtGagaacgtattttgcc	TACGCCAGAAGCGTTAGTAGACGCTATTCGCATTTACCAACAGAGCGCATC	A	0.08	0.1	0.23	0.4	0.18
yafE	232475	0.88	putative S-adenosyl-L-methionine-dependent methyltransferase	SENSE	36.604	315	105	3	13	ECK0210,JW0200	tcgacagaggtgagaAcgtattttgccttgc	CCAGAAGCGTTAGTAGACGCTATTCGCATTTACCAACAGAGCGCATCGACA	C	0.17	0.05	0.3	0.16	0.32
mltD	233212	0.55	putative membrane-bound lytic murein transglycosylase D	SENSE	31.267	223	27.875	8	20	dniR,ECK0211,JW5018,yafG	cagcaagcgttatggCgtacgtctgccaacg	GCAGTACGTGCCTAAAATGCTGGCATTGAGTGATATTCTCAAAAACAGCAA	G	0.08	0.03	0.08	0.39	0.43
mltD	233238	0.53	putative membrane-bound lytic murein transglycosylase D	SENSE	31.267	283	40.429	7	18	dniR,ECK0211,JW5018,yafG	ctggcattgagtgatAttctcaaaaacagca	TCGTTACCGTTGCCGCAGGAAACGAAGCAGTACGTGCCTAAAATGCTGGCA	T	0	0.09	0.17	0.43	0.31
mltD	233309	0.48	putative membrane-bound lytic murein transglycosylase D	SENSE	31.267	237	29.625	8	18	dniR,ECK0211,JW5018,yafG	cgcgtgggaaatccaCggacttctggtcgtt	ACAGCGGCGAAGGTCGGGTCATGAAGGCAATTAAAACGAACAAAGCGCGTG	G	0.01	0	0.05	0.61	0.33
mltD	233425	0.39	putative membrane-bound lytic murein transglycosylase D	SENSE	31.267	249	24.9	10	20	dniR,ECK0211,JW5018,yafG	cgcgctgaatatgatGcagcgtctgaacaaa	CCGCAATTATGACGCGCGTCGCGATGTTGTTGCTTCAACAACTGCCGCGCT	C	0.08	0.15	0.22	0.14	0.4
mltD	233503	0.33	putative membrane-bound lytic murein transglycosylase D	SENSE	31.267	325	29.545	11	21	dniR,ECK0211,JW5018,yafG	gagcacggggcgcaaTtatggtttgaaacag	CGCAACGTCTGGCGCCAATGCCGCAGGCATCTGGCAGATCATTCCGAGCAC	T	0.03	0.06	0.45	0.31	0.14
mltD	233761	0.14	putative membrane-bound lytic murein transglycosylase D	SENSE	31.267	677	75.222	9	45	dniR,ECK0211,JW5018,yafG	ggctttcattggcgaCgagctaaagatggga	ATGGATGGACGATGGGACGTCTATCGCGCCAGATGGTGACTTGTGGGCTTT	G	0	0.01	0.15	0.42	0.42
mltD	233768	0.14	putative membrane-bound lytic murein transglycosylase D	SENSE	31.267	235	29.375	8	48	dniR,ECK0211,JW5018,yafG	acttgtgggctttcaTtggcgacgagctaaa	AGGCACGATGGATGGACGATGGGACGTCTATCGCGCCAGATGGTGACTTGT	T	0.01	0.01	0.2	0.34	0.44
mltD	233778	0.13	putative membrane-bound lytic murein transglycosylase D	SENSE	31.267	2900	322.222	9	34	dniR,ECK0211,JW5018,yafG	ccagatggtgacttgTgggctttcattggcg	TTTACAAGTCAGGCACGATGGATGGACGATGGGACGTCTATCGCGCCAGAT	G	0.06	0.02	0.21	0.35	0.36
mltD	233779	0.13	putative membrane-bound lytic murein transglycosylase D	SENSE	31.267	1356	169.5	8	42	dniR,ECK0211,JW5018,yafG	gccagatggtgacttGtgggctttcattggc	GTTTACAAGTCAGGCACGATGGATGGACGATGGGACGTCTATCGCGCCAGA	T	0.03	0.13	0.41	0.16	0.27
mltD	233780	0.13	putative membrane-bound lytic murein transglycosylase D	SENSE	31.267	379	47.375	8	47	dniR,ECK0211,JW5018,yafG	cgccagatggtgactTgtgggctttcattgg	AGTTTACAAGTCAGGCACGATGGATGGACGATGGGACGTCTATCGCGCCAG	G	0.01	0.06	0.07	0.5	0.36
mltD	233781	0.13	putative membrane-bound lytic murein transglycosylase D	SENSE	31.267	345	38.333	9	48	dniR,ECK0211,JW5018,yafG	gcgccagatggtgacTtgtgggctttcattg	AAGTTTACAAGTCAGGCACGATGGATGGACGATGGGACGTCTATCGCGCCA	T	0.07	0.03	0.49	0.23	0.17
mltD	233911	0.03	putative membrane-bound lytic murein transglycosylase D	SENSE	31.267	582	64.667	9	25	dniR,ECK0211,JW5018,yafG	tgtcctgctcgtgggTtgccagagtaccggc	AACTATTGACACACACATGAAGGCAAAAGCGATATTACTCGCCTCTGTCCT	T	0.01	0.11	0.39	0.28	0.21
mltD	233917	0.03	putative membrane-bound lytic murein transglycosylase D	SENSE	31.267	324	36	9	25	dniR,ECK0211,JW5018,yafG	cgcctctgtcctgctCgtgggttgccagagt	TTAAGCAACTATTGACACACACATGAAGGCAAAAGCGATATTACTCGCCTC	G	0.01	0.04	0.25	0.57	0.12
gloB	233999	28	hydroxyacylglutathione hydrolase	SENSE	6.602	420	60	7	21	Intergenic	gtcatcggctccgttCgccgttatgatcggt	GCATGGTTAAGGTCAAAGAAAGATAGGTTCTGATAAAACTTTCTTGTCATC	G	0.01	0.03	0.13	0.31	0.51
yafS	234870	0.07	putative S-adenosyl-L-methionine-dependent methyltransferase	SENSE	16.992	276	92	3	7	ECK0213,JW0203	gattgctggggcgatTtgccctggggaaagc	GTTGTGATGAAACCGGCAAGAGTCCCTCAAACTGTCGTGGCTCCTGATTGC	T	0.06	0.04	0.33	0.47	0.09
yafS	234993	0.25	putative S-adenosyl-L-methionine-dependent methyltransferase	SENSE	16.992	338	169	2	3	ECK0213,JW0203	atcaattgcgaagcgTgcgcggtttctcatc	ATGTATGGTTTTCATCTGCTTAAGATTGGCAATTTAAGCGCAGAAATCAAT	G	0.04	0.13	0.44	0.18	0.2
yafS	235335	0.72	putative S-adenosyl-L-methionine-dependent methyltransferase	ANTI	16.992	224	224	1	0	ECK0213,JW0203	gaacgtggaaacggcTggcgtgtagcacttc	GAATATGCGCATTCAATAGTTTTCCTCCGTGTTTGTTCCACGGGAGAACGT	G	0.03	0.03	0.2	0.29	0.45
rnhA	235629	0.8	ribonuclease HI%2C degrades RNA of DNA-RNA hybrids	ANTI	13.443	245	245	1	4	cer,dasF,ECK0214,herA,JW0204,rnh,sdrA,sin	ttttccgggtgtccgGcatggcctttaaccc	GTGGGATTCATCGCCGCGGCACGAGCCAGTTCATCACAGCGTTCGTTTTCC	C	0.08	0.11	0.36	0.36	0.1
rnhA	235969	0.07	ribonuclease HI%2C degrades RNA of DNA-RNA hybrids	SENSE	13.443	238	238	0	0	cer,dasF,ECK0214,herA,JW0204,rnh,sdrA,sin	attttcaccgatggtTcgtgtctgggcaatc	GATTCAATTACAGGAAGTCTACCAGAGATGCTTAAACAGGTAGAAATTTTC	C	0.07	0.14	0.4	0.22	0.16
aspV	236921	-10	NA	SENSE	0	202	50.5	4	76	Intergenic	cctcgttcccaacggAacacaacgcggagcg	ATGAGAAAAACCGTTGACGAAGGTCGAGGCAATCCGTAATATTCGCCTCGT	A	0.96	0	0.01	0.03	0
aspV	236922	-9	NA	SENSE	0	376	94	4	75	Intergenic	ctcgttcccaacggaAcacaacgcggagcgg	TGAGAAAAACCGTTGACGAAGGTCGAGGCAATCCGTAATATTCGCCTCGTT	C	0.96	0.01	0.01	0.02	0.01
aspV	236923	-8	NA	SENSE	0	254	63.5	4	76	Intergenic	tcgttcccaacggaaCacaacgcggagcggt	GAGAAAAACCGTTGACGAAGGTCGAGGCAATCCGTAATATTCGCCTCGTTC	A	0.92	0.02	0.02	0.03	0.02
aspV	236933	0.03	NA	SENSE	0	222	44.4	5	86	ECK0216,JWR0007	cggaacacaacgcggAgcggtagttcagtcg	GTTGACGAAGGTCGAGGCAATCCGTAATATTCGCCTCGTTCCCAACGGAAC	G	0.08	0.17	0.18	0.14	0.43
aspV	236934	0.04	NA	SENSE	0	947	189.4	5	89	ECK0216,JWR0007	ggaacacaacgcggaGcggtagttcagtcgg	TTGACGAAGGTCGAGGCAATCCGTAATATTCGCCTCGTTCCCAACGGAACA	C	0.1	0.09	0.36	0.26	0.18
aspV	236935	0.05	NA	SENSE	0	329	65.8	5	99	ECK0216,JWR0007	gaacacaacgcggagCggtagttcagtcggt	TGACGAAGGTCGAGGCAATCCGTAATATTCGCCTCGTTCCCAACGGAACAC	G	0.16	0.04	0.14	0.43	0.22
aspV	236936	0.07	NA	SENSE	0	224	44.8	5	101	ECK0216,JWR0007	aacacaacgcggagcGgtagttcagtcggtt	GACGAAGGTCGAGGCAATCCGTAATATTCGCCTCGTTCCCAACGGAACACA	G	0.21	0.07	0.12	0.29	0.32
aspV	236937	0.08	NA	SENSE	0	1976	329.333	6	96	ECK0216,JWR0007	acacaacgcggagcgGtagttcagtcggtta	ACGAAGGTCGAGGCAATCCGTAATATTCGCCTCGTTCCCAACGGAACACAA	T	0.19	0.04	0.19	0.19	0.4
aspV	236938	0.09	NA	SENSE	0	616	102.667	6	106	ECK0216,JWR0007	cacaacgcggagcggTagttcagtcggttag	CGAAGGTCGAGGCAATCCGTAATATTCGCCTCGTTCCCAACGGAACACAAC	A	0.1	0.06	0.11	0.28	0.45
aspV	236939	0.11	NA	SENSE	0	414	69	6	113	ECK0216,JWR0007	acaacgcggagcggtAgttcagtcggttaga	GAAGGTCGAGGCAATCCGTAATATTCGCCTCGTTCCCAACGGAACACAACG	G	0.1	0.11	0.43	0.13	0.23
aspV	236940	0.12	NA	SENSE	0	311	51.833	6	135	ECK0216,JWR0007	caacgcggagcggtaGttcagtcggttagaa	AAGGTCGAGGCAATCCGTAATATTCGCCTCGTTCCCAACGGAACACAACGC	T	0.15	0.04	0.19	0.39	0.23
aspV	236942	0.14	NA	SENSE	0	521	86.833	6	147	ECK0216,JWR0007	acgcggagcggtagtTcagtcggttagaata	GGTCGAGGCAATCCGTAATATTCGCCTCGTTCCCAACGGAACACAACGCGG	C	0.06	0.07	0.5	0.2	0.17
aspV	236943	0.16	NA	SENSE	0	232	38.667	6	149	ECK0216,JWR0007	cgcggagcggtagttCagtcggttagaatac	GTCGAGGCAATCCGTAATATTCGCCTCGTTCCCAACGGAACACAACGCGGA	A	0.04	0.03	0.1	0.57	0.25
aspV	237010	3	NA	SENSE	0	1665	55.5	30	181	Intergenic	gtccgttccgccactAttcactcatgaaaat	TTAGAATACCTGCCTGTCACGCAGGGGGTCGCGGGTTCGAGTCCCGTCCGT	T	0.05	0.1	0.27	0.2	0.38
aspV	237011	4	NA	SENSE	0	1079	35.967	30	184	Intergenic	tccgttccgccactaTtcactcatgaaaatg	TAGAATACCTGCCTGTCACGCAGGGGGTCGCGGGTTCGAGTCCCGTCCGTT	T	0.06	0.06	0.23	0.23	0.42
aspV	237016	9	NA	SENSE	0	393	12.281	32	190	Intergenic	tccgccactattcacTcatgaaaatgagttc	TACCTGCCTGTCACGCAGGGGGTCGCGGGTTCGAGTCCCGTCCGTTCCGCC	C	0.04	0.03	0.05	0.4	0.49
aspV	237017	10	NA	SENSE	0	868	27.125	32	187	Intergenic	ccgccactattcactCatgaaaatgagttca	ACCTGCCTGTCACGCAGGGGGTCGCGGGTTCGAGTCCCGTCCGTTCCGCCA	A	0.04	0.01	0.04	0.05	0.86
aspV	237018	11	NA	SENSE	0	549	16.636	33	190	Intergenic	cgccactattcactcAtgaaaatgagttcag	CCTGCCTGTCACGCAGGGGGTCGCGGGTTCGAGTCCCGTCCGTTCCGCCAC	T	0.07	0.05	0.15	0.12	0.6
aspV	237019	12	NA	SENSE	0	556	14.632	38	200	Intergenic	gccactattcactcaTgaaaatgagttcaga	CTGCCTGTCACGCAGGGGGTCGCGGGTTCGAGTCCCGTCCGTTCCGCCACT	G	0.04	0.01	0.24	0.16	0.55
aspV	237024	17	NA	SENSE	0	527	13.868	38	201	Intergenic	tattcactcatgaaaAtgagttcagagagcc	TGTCACGCAGGGGGTCGCGGGTTCGAGTCCCGTCCGTTCCGCCACTATTCA	T	0.3	0.11	0.34	0.21	0.05
aspV	237034	27	NA	SENSE	0	1498	45.394	33	193	Intergenic	tgaaaatgagttcagAgagccgcaagatttt	GGGGTCGCGGGTTCGAGTCCCGTCCGTTCCGCCACTATTCACTCATGAAAA	G	0.31	0.11	0.37	0.17	0.05
aspV	237035	28	NA	SENSE	0	1334	40.424	33	189	Intergenic	gaaaatgagttcagaGagccgcaagattttt	GGGTCGCGGGTTCGAGTCCCGTCCGTTCCGCCACTATTCACTCATGAAAAT	A	0.26	0.05	0.18	0.4	0.11
aspV	237037	30	NA	SENSE	0	774	24.188	32	190	Intergenic	aaatgagttcagagaGccgcaagatttttaa	GTCGCGGGTTCGAGTCCCGTCCGTTCCGCCACTATTCACTCATGAAAATGA	C	0.48	0.22	0.1	0.06	0.14
aspV	237038	31	NA	SENSE	0	482	15.062	32	181	Intergenic	aatgagttcagagagCcgcaagatttttaat	TCGCGGGTTCGAGTCCCGTCCGTTCCGCCACTATTCACTCATGAAAATGAG	C	0.17	0.3	0.3	0.08	0.15
aspV	237039	32	NA	SENSE	0	1473	49.1	30	173	Intergenic	atgagttcagagagcCgcaagatttttaatt	CGCGGGTTCGAGTCCCGTCCGTTCCGCCACTATTCACTCATGAAAATGAGT	G	0.04	0.1	0.32	0.36	0.18
aspV	237040	33	NA	SENSE	0	4292	143.067	30	157	Intergenic	tgagttcagagagccGcaagatttttaattt	GCGGGTTCGAGTCCCGTCCGTTCCGCCACTATTCACTCATGAAAATGAGTT	C	0.07	0.05	0.33	0.34	0.21
aspV	237041	34	NA	SENSE	0	2406	80.2	30	166	Intergenic	gagttcagagagccgCaagatttttaatttt	CGGGTTCGAGTCCCGTCCGTTCCGCCACTATTCACTCATGAAAATGAGTTC	A	0.02	0.02	0.12	0.46	0.38
aspV	237044	37	NA	SENSE	0	369	12.3	30	173	Intergenic	ttcagagagccgcaaGatttttaattttgcg	GTTCGAGTCCCGTCCGTTCCGCCACTATTCACTCATGAAAATGAGTTCAGA	A	0.22	0.06	0.18	0.21	0.32
aspV	237045	38	NA	SENSE	0	967	32.233	30	169	Intergenic	tcagagagccgcaagAtttttaattttgcgg	TTCGAGTCCCGTCCGTTCCGCCACTATTCACTCATGAAAATGAGTTCAGAG	T	0.27	0.05	0.17	0.37	0.15
aspV	237046	39	NA	SENSE	0	885	29.5	30	169	Intergenic	cagagagccgcaagaTttttaattttgcggt	TCGAGTCCCGTCCGTTCCGCCACTATTCACTCATGAAAATGAGTTCAGAGA	T	0.22	0.1	0.13	0.21	0.34
aspV	237047	40	NA	SENSE	0	796	27.448	29	169	Intergenic	agagagccgcaagatTtttaattttgcggtt	CGAGTCCCGTCCGTTCCGCCACTATTCACTCATGAAAATGAGTTCAGAGAG	T	0.06	0.17	0.22	0.15	0.4
aspV	237062	55	NA	SENSE	0	979	33.759	29	168	Intergenic	ttttaattttgcggtTtttttgtatttgaat	CCGCCACTATTCACTCATGAAAATGAGTTCAGAGAGCCGCAAGATTTTTAA	T	0.13	0.09	0.33	0.28	0.16
aspV	237063	56	NA	SENSE	0	495	17.069	29	171	Intergenic	tttaattttgcggttTttttgtatttgaatt	CGCCACTATTCACTCATGAAAATGAGTTCAGAGAGCCGCAAGATTTTTAAT	T	0.15	0.09	0.25	0.35	0.17
aspV	237064	57	NA	SENSE	0	389	13.414	29	172	Intergenic	ttaattttgcggtttTtttgtatttgaattc	GCCACTATTCACTCATGAAAATGAGTTCAGAGAGCCGCAAGATTTTTAATT	T	0.13	0.03	0.26	0.35	0.22
aspV	237119	112	NA	SENSE	0	2040	70.345	29	143	Intergenic	tactctggcgtaggtGcgtgattctcgcttg	GGTTTTTTTGTATTTGAATTCCACCATTTCTCTGTTCAATGATTTTACTCT	C	0.14	0.11	0.19	0.21	0.35
aspV	237120	113	NA	SENSE	0	891	30.724	29	146	Intergenic	actctggcgtaggtgCgtgattctcgcttgt	GTTTTTTTGTATTTGAATTCCACCATTTCTCTGTTCAATGATTTTACTCTG	G	0.01	0.08	0.09	0.19	0.62
gmhA	243535	-8	D-sedoheptulose 7-phosphate isomerase	SENSE	17.767	449	149.667	3	8	Intergenic	catttatgctgaaggAtatcctcatgtacca	CTTCTCGCTTTTGGCGGTATCCGGTACACTGCATTTTGTCTATTACATTTA	T	0.4	0.12	0.21	0.17	0.1
gmhA	244176	55	D-sedoheptulose 7-phosphate isomerase	SENSE	17.767	218	43.6	5	13	Intergenic	gcatttgtgcgctgaTgcctgatgcgacgct	AAGTAAGTCTGGCGTAGGCCGGATAAGACGTTTACGCCGCATCCGGCATTT	G	0.05	0.06	0.22	0.52	0.16
gmhA	244206	85	D-sedoheptulose 7-phosphate isomerase	SENSE	17.767	446	111.5	4	13	Intergenic	tgacgcgtcttatcaTgcctacaaatctgta	TTTACGCCGCATCCGGCATTTGTGCGCTGATGCCTGATGCGACGCTGACGC	G	0.01	0.06	0.22	0.28	0.43
yafJ	244321	-6	putative amidotransfease	SENSE	23.584	439	62.714	7	22	Intergenic	ccgctgttgtggaggTtacccatgtgcgaat	GACCTGAAAATTCTTAAATCAATCTTCGCCGGGGGCCATGCGCTCCCGCTG	T	0.17	0.16	0.23	0.16	0.29
yafJ	244322	-5	putative amidotransfease	SENSE	23.584	247	35.286	7	23	Intergenic	cgctgttgtggaggtTacccatgtgcgaatt	ACCTGAAAATTCTTAAATCAATCTTCGCCGGGGGCCATGCGCTCCCGCTGT	A	0.1	0.05	0.34	0.27	0.24
yafJ	244327	0	putative amidotransfease	SENSE	23.584	394	56.286	7	22	ECK0224,JW0213	ttgtggaggttacccAtgtgcgaattgctcg	AAAATTCTTAAATCAATCTTCGCCGGGGGCCATGCGCTCCCGCTGTTGTGG	T	0.06	0.15	0.36	0.33	0.11
yafJ	244328	0	putative amidotransfease	SENSE	23.584	498	71.143	7	22	ECK0224,JW0213	tgtggaggttacccaTgtgcgaattgctcgg	AAATTCTTAAATCAATCTTCGCCGGGGGCCATGCGCTCCCGCTGTTGTGGA	G	0.03	0.05	0.17	0.29	0.47
yafJ	244356	0.04	putative amidotransfease	SENSE	23.584	216	30.857	7	23	ECK0224,JW0213	cgggatgagcgccaaCgtccctaccgatatc	CCATGCGCTCCCGCTGTTGTGGAGGTTACCCATGTGCGAATTGCTCGGGAT	G	0.01	0.03	0.22	0.38	0.37
yafJ	244414	0.11	putative amidotransfease	SENSE	23.584	210	35	6	21	ECK0224,JW0213	cgtggtggtggaaccGggccacataaagatg	AACGTCCCTACCGATATCTGCTTTAGTTTCACCGGGCTTGTACAGCGTGGT	G	0	0.05	0.16	0.56	0.23
yafJ	244554	0.3	putative amidotransfease	SENSE	23.584	206	103	2	7	ECK0224,JW0213	ctgttcggtggtggcTcatattcgccaggct	TAATTCCCCCATCGCCAAACTTGTCCAGGACTACCCGATAAAATCCTGTTC	C	0.08	0.19	0.36	0.28	0.09
yafJ	244555	0.3	putative amidotransfease	SENSE	23.584	247	123.5	2	7	ECK0224,JW0213	tgttcggtggtggctCatattcgccaggcta	AATTCCCCCATCGCCAAACTTGTCCAGGACTACCCGATAAAATCCTGTTCG	A	0.02	0.01	0.16	0.47	0.33
yafJ	244754	0.56	putative amidotransfease	ANTI	23.584	382	382	1	2	ECK0224,JW0213	gtgcgcgggtaacgcTgcgttaatttatgca	GCCAGTGAGGCGATATATTTAAATACCGCCGCCATGTTGCCCGGTGTGCGC	G	0.01	0.05	0.26	0.24	0.44
yafJ	244898	0.74	putative amidotransfease	ANTI	23.584	471	235.5	2	15	ECK0224,JW0213	cggcgggtgatccagTgtaaattagtcgagc	ATTTCCACATCCTGATCCAGCAACGTTGCCACGCCAAACGGCGCGCGGCGG	G	0.01	0	0.03	0.13	0.83
yafJ	244960	0.83	putative amidotransfease	ANTI	23.584	211	42.2	5	21	ECK0224,JW0213	tctgcgagctgaagtCgatttccacatcctg	TCAGCGGCTGTGTTGCAATCACCGTGACCACATCATTCGGTGTGGTCTGCG	G	0.04	0.06	0.14	0.25	0.52
yafJ	244968	0.84	putative amidotransfease	ANTI	23.584	221	44.2	5	22	ECK0224,JW0213	cggtgtggtctgcgaGctgaagtcgatttcc	ATTGCCCGTCAGCGGCTGTGTTGCAATCACCGTGACCACATCATTCGGTGT	C	0.26	0.22	0.18	0.1	0.25
yafJ	244978	0.85	putative amidotransfease	ANTI	23.584	263	43.833	6	22	ECK0224,JW0213	ccacatcattcggtgTggtctgcgagctgaa	GCCAGGTTTCATTGCCCGTCAGCGGCTGTGTTGCAATCACCGTGACCACAT	G	0.1	0.07	0.27	0.15	0.41
yafJ	245048	0.94	putative amidotransfease	ANTI	23.584	299	37.375	8	18	ECK0224,JW0213	cgccattcgcctggcAtaatcttttgccagg	AGCCACAACTGGCATCAAACTACACGCTCCCCGAGGCAAAATAAGCGCCAT	T	0.03	0.13	0.24	0.53	0.08
yafK	245316	0.66	hypothetical protein	SENSE	50.442	219	54.75	4	12	ECK0225,JW0214	actggtgcgctggtgTttggtcagccgagcg	TACGCAATGACCAATCAGGGTATTGATGAGATATTCCAGTTCGTTACTGGT	T	0.02	0.11	0.33	0.34	0.2
yafK	245344	0.62	hypothetical protein	SENSE	50.442	239	26.556	9	17	ECK0225,JW0214	gggtattgatgagatAttccagttcgttact	CCACGGCGATTGTGTTTCCATCGGCTGCTACGCAATGACCAATCAGGGTAT	T	0.02	0.05	0.69	0.17	0.07
yafK	245444	0.49	hypothetical protein	SENSE	50.442	260	43.333	6	14	ECK0225,JW0214	gtttccccaatgcctAtgaccgtgcgcatgg	ATCAGTTAAAACCAGACAGCCGTTACTACAAAGCGATTAATATTGGTTTCC	T	0.05	0.06	0.28	0.36	0.25
yafK	245677	0.17	hypothetical protein	SENSE	50.442	567	81	7	40	ECK0225,JW0214	gttgatgggatccccTgtctacatccagatc	CAGCAGTAGCTCTACCACGCCTGTGAGCAAAGAGTATAAGCAGCAGTTGAT	G	0.08	0.08	0.27	0.37	0.2
yafK	245678	0.17	hypothetical protein	SENSE	50.442	301	37.625	8	41	ECK0225,JW0214	agttgatgggatcccCtgtctacatccagat	GCAGCAGTAGCTCTACCACGCCTGTGAGCAAAGAGTATAAGCAGCAGTTGA	T	0.08	0.21	0.32	0.12	0.27
yafK	245720	0.11	hypothetical protein	SENSE	50.442	383	38.3	10	45	ECK0225,JW0214	gcagtagctctaccaCgcctgtgagcaaaga	CGATGTTGTTGATCCCGTGCGTTTCATTTGCCGGTTTGCTGGGCAGCAGTA	G	0.08	0.01	0.17	0.24	0.5
yafK	245732	0.1	hypothetical protein	SENSE	50.442	226	20.545	11	48	ECK0225,JW0214	gtttgctgggcagcaGtagctctaccacgcc	CATTAATTCTTGCGATGTTGTTGATCCCGTGCGTTTCATTTGCCGGTTTGC	T	0.07	0.06	0.28	0.46	0.13
yafK	245761	0.06	hypothetical protein	SENSE	50.442	493	37.923	13	53	ECK0225,JW0214	gttgttgatcccgtgCgtttcatttgccggt	TCAAGGAATAAGCAGTATGCGTAAAATCGCATTAATTCTTGCGATGTTGTT	G	0.03	0.03	0.18	0.31	0.44
yafK	245762	0.06	hypothetical protein	SENSE	50.442	525	40.385	13	53	ECK0225,JW0214	tgttgttgatcccgtGcgtttcatttgccgg	ATCAAGGAATAAGCAGTATGCGTAAAATCGCATTAATTCTTGCGATGTTGT	C	0.07	0.08	0.3	0.31	0.24
yafK	245763	0.06	hypothetical protein	SENSE	50.442	1285	98.846	13	49	ECK0225,JW0214	atgttgttgatcccgTgcgtttcatttgccg	TATCAAGGAATAAGCAGTATGCGTAAAATCGCATTAATTCTTGCGATGTTG	G	0.03	0.11	0.32	0.26	0.27
yafK	245764	0.06	hypothetical protein	SENSE	50.442	1014	78	13	51	ECK0225,JW0214	gatgttgttgatcccGtgcgtttcatttgcc	TTATCAAGGAATAAGCAGTATGCGTAAAATCGCATTAATTCTTGCGATGTT	T	0.08	0.16	0.36	0.15	0.27
yafK	245765	0.05	hypothetical protein	SENSE	50.442	271	20.846	13	54	ECK0225,JW0214	cgatgttgttgatccCgtgcgtttcatttgc	TTTATCAAGGAATAAGCAGTATGCGTAAAATCGCATTAATTCTTGCGATGT	G	0.08	0.06	0.08	0.41	0.36
yafK	245776	0.04	hypothetical protein	SENSE	50.442	274	19.571	14	56	ECK0225,JW0214	attaattcttgcgatGttgttgatcccgtgc	TGTGTAACCGTTTTATCAAGGAATAAGCAGTATGCGTAAAATCGCATTAAT	T	0.16	0.25	0.24	0.16	0.18
yafK	245851	-46	hypothetical protein	SENSE	50.442	273	24.818	11	46	Intergenic	cgatttgggatccatTttgccgtcctggcgt	AAACTCTTTTGGTGATAATGTGAGCCTTCCAAATCCAGACTATTCCGATTT	T	0.03	0.11	0.42	0.3	0.14
dinJ	246420	0.32	antitoxin of YafQ-DinJ toxin-antitoxin system	SENSE	99.464	220	44	5	9	ECK0227,JW0216,sosA	tggccgggatggggcTgaccatctctgacct	GCGCCCGAATCGATGAAGATCTGAAGAATCAGGCAGCGGACGTACTGGCCG	G	0.01	0.02	0.1	0.38	0.5
dinB	249850	-1048	DNA polymerase IV	SENSE	5.187	501	501	0	1	Intergenic	gcgatggcgtccccgCgcacaaacttcgatg	ATACAGACGCCGCCGATCAGGTTGATCGCCAGAATCATCATCCCGGCGATG	G	0.01	0.01	0.08	0.32	0.58
yafN	251997	-8	antitoxin of the YafO-YafN toxin-antitoxin system	SENSE	26.161	271	135.5	2	7	Intergenic	cattattatgagggtAtcactgtatgcatcg	TGGTGCTGGGATTATGATGTATACTATTATGTATATTCTGGTGTGCATTAT	T	0.32	0.11	0.1	0.32	0.14
yafN	252003	-2	antitoxin of the YafO-YafN toxin-antitoxin system	SENSE	26.161	260	130	2	7	Intergenic	tatgagggtatcactGtatgcatcgaattct	TGGGATTATGATGTATACTATTATGTATATTCTGGTGTGCATTATTATGAG	T	0.23	0.05	0.22	0.4	0.12
pepD	254094	165	aminoacyl-histidine dipeptidase (peptidase D)	SENSE	15.654	912	76	12	27	Intergenic	cgcgctattttcctgTtgctgttgctccagc	ACGTTCAATCTGGTGATGGAACATTCGCCGCTGCGATTTCAGCGCCGCGCT	T	0.03	0.14	0.2	0.19	0.44
pepD	254123	136	aminoacyl-histidine dipeptidase (peptidase D)	SENSE	15.654	256	21.333	12	30	Intergenic	tggaacattcgccgcTgcgatttcagcgccg	ATCCCTGTAAATGTCCGTCGCGGGTTGCCACGTTCAATCTGGTGATGGAAC	G	0.01	0.05	0.41	0.27	0.26
pepD	254134	125	aminoacyl-histidine dipeptidase (peptidase D)	SENSE	15.654	480	43.636	11	28	Intergenic	caatctggtgatggaAcattcgccgctgcga	CGATAAAAGCCATCCCTGTAAATGTCCGTCGCGGGTTGCCACGTTCAATCT	C	0.17	0.1	0.17	0.28	0.28
pepD	254138	121	aminoacyl-histidine dipeptidase (peptidase D)	SENSE	15.654	238	21.636	11	30	Intergenic	cgttcaatctggtgaTggaacattcgccgct	CCTTCGATAAAAGCCATCCCTGTAAATGTCCGTCGCGGGTTGCCACGTTCA	G	0.04	0.11	0.35	0.3	0.2
pepD	254153	106	aminoacyl-histidine dipeptidase (peptidase D)	SENSE	15.654	277	27.7	10	30	Intergenic	cgtcgcgggttgccaCgttcaatctggtgat	TTCATCCTTCATTATCCTTCGATAAAAGCCATCCCTGTAAATGTCCGTCGC	G	0	0.02	0.1	0.41	0.46
pepD	255359	0.25	aminoacyl-histidine dipeptidase (peptidase D)	SENSE	15.654	227	37.833	6	13	ECK0238,JW0227,pepH	gataacggcattggtAtggcctctgcgctgg	ATTGATGGCGAATGGGTTAAAGCGCGCGGCACCACGCTGGGTGCGGATAAC	T	0.08	0.02	0.23	0.45	0.22
pepD	255721	-5	aminoacyl-histidine dipeptidase (peptidase D)	SENSE	15.654	691	115.167	6	22	Intergenic	gatcgacaaggagacTtaacgtgtctgaact	AACATTTTCTGCTAACCCTGTGACCTGCAATACTGTTTTGCGGGTGATCGA	T	0.06	0.06	0.17	0.26	0.46
pepD	255727	-11	aminoacyl-histidine dipeptidase (peptidase D)	SENSE	15.654	285	47.5	6	24	Intergenic	gcgggtgatcgacaaGgagacttaacgtgtc	GTTGACAACATTTTCTGCTAACCCTGTGACCTGCAATACTGTTTTGCGGGT	G	0.15	0.08	0.36	0.27	0.14
pepD	255762	-46	aminoacyl-histidine dipeptidase (peptidase D)	SENSE	15.654	262	52.4	5	22	Intergenic	ttttctgctaaccctGtgacctgcaatactg	GGTATTCTCAAACATATCTCGCAAGCCTGTCTTGTGTTGACAACATTTTCT	T	0	0	0.74	0.21	0.04
pepD	255776	-60	aminoacyl-histidine dipeptidase (peptidase D)	SENSE	15.654	269	67.25	4	20	Intergenic	ttgtgttgacaacatTttctgctaaccctgt	ACGCGGGATAAAGTGGTATTCTCAAACATATCTCGCAAGCCTGTCTTGTGT	T	0.02	0.05	0.43	0.22	0.28
gpt	256350	0.81	guanine-hypoxanthine phosphoribosyltransferase	SENSE	50.796	363	36.3	10	22	ECK0239,gpp,gxu,JW0228	cgctggttgatgactAtgttgttgatatccc	CAAAAGCGCACTTTGTCACCATCTTCGCAAAACCGGCTGGTCGTCCGCTGG	T	0.02	0.14	0.32	0.32	0.2
frsA	256521	-6	fermentation-respiration switch protein%3B PTS Enzyme IIA(Glc)-binding protein%3B pNP-butyrate esterase activity	SENSE	9.365	468	93.6	5	13	Intergenic	agtattctggaggctGcatccatgacacagg	GCGTTGTTCTTTTTAACTTCAGGCGGGTTACAATAGTTTCCAGTAAGTATT	C	0.48	0.08	0.22	0.16	0.06
frsA	256527	0	fermentation-respiration switch protein%3B PTS Enzyme IIA(Glc)-binding protein%3B pNP-butyrate esterase activity	SENSE	9.365	432	86.4	5	13	ECK0240,JW0229,yafA	ctggaggctgcatccAtgacacaggcaaacc	TTCTTTTTAACTTCAGGCGGGTTACAATAGTTTCCAGTAAGTATTCTGGAG	T	0.06	0.09	0.26	0.24	0.35
crl	257822	-7	sigma factor-binding protein%2C stimulates RNA polymerase holoenzyme formation	SENSE	145.362	244	40.667	6	26	Intergenic	tgcatcacaacaggaGatagcaatgacgtta	CTTGTGTTAAAAATTTGCTAAATTTTGCCAATTTGGTAAAACAGTTGCATC	A	0.9	0.02	0.02	0.04	0.02
crl	257857	0.07	sigma factor-binding protein%2C stimulates RNA polymerase holoenzyme formation	SENSE	145.362	257	25.7	10	46	ECK0241,JW0230	gtggacacccgaagaGcagattgatcaaaaa	GTAAAACAGTTGCATCACAACAGGAGATAGCAATGACGTTACCGAGTGGAC	C	0.09	0.11	0.35	0.32	0.14
crl	257891	0.15	sigma factor-binding protein%2C stimulates RNA polymerase holoenzyme formation	SENSE	145.362	207	13.8	15	51	ECK0241,JW0230	taccgcactaggcccGtatattcgtgaaggt	GACGTTACCGAGTGGACACCCGAAGAGCAGATTGATCAAAAAATTTACCGC	T	0.08	0.1	0.14	0.31	0.37
crl	257893	0.16	sigma factor-binding protein%2C stimulates RNA polymerase holoenzyme formation	SENSE	145.362	484	32.267	15	50	ECK0241,JW0230	ccgcactaggcccgtAtattcgtgaaggtaa	CGTTACCGAGTGGACACCCGAAGAGCAGATTGATCAAAAAATTTACCGCAC	T	0.06	0.08	0.38	0.24	0.24
crl	257911	0.2	sigma factor-binding protein%2C stimulates RNA polymerase holoenzyme formation	SENSE	145.362	370	19.474	19	59	ECK0241,JW0230	ttcgtgaaggtaagtGcaaagataatcgatt	CGAAGAGCAGATTGATCAAAAAATTTACCGCACTAGGCCCGTATATTCGTG	C	0.19	0.09	0.3	0.27	0.15
crl	257917	0.22	sigma factor-binding protein%2C stimulates RNA polymerase holoenzyme formation	SENSE	145.362	400	19.048	21	60	ECK0241,JW0230	aaggtaagtgcaaagAtaatcgattcttttt	GCAGATTGATCAAAAAATTTACCGCACTAGGCCCGTATATTCGTGAAGGTA	T	0.17	0.08	0.16	0.3	0.29
crl	257946	0.29	sigma factor-binding protein%2C stimulates RNA polymerase holoenzyme formation	SENSE	145.362	1229	49.16	25	57	ECK0241,JW0230	ttcgattgtctggctGtatgcgtcaacgtga	GGCCCGTATATTCGTGAAGGTAAGTGCAAAGATAATCGATTCTTTTTCGAT	T	0	0.11	0.35	0.39	0.15
crl	257947	0.29	sigma factor-binding protein%2C stimulates RNA polymerase holoenzyme formation	SENSE	145.362	586	23.44	25	60	ECK0241,JW0230	tcgattgtctggctgTatgcgtcaacgtgaa	GCCCGTATATTCGTGAAGGTAAGTGCAAAGATAATCGATTCTTTTTCGATT	A	0.05	0.06	0.23	0.31	0.35
crl	257950	0.3	sigma factor-binding protein%2C stimulates RNA polymerase holoenzyme formation	SENSE	145.362	441	17.64	25	61	ECK0241,JW0230	attgtctggctgtatGcgtcaacgtgaaacc	CGTATATTCGTGAAGGTAAGTGCAAAGATAATCGATTCTTTTTCGATTGTC	C	0.05	0.14	0.35	0.4	0.06
crl	257951	0.3	sigma factor-binding protein%2C stimulates RNA polymerase holoenzyme formation	SENSE	145.362	489	19.56	25	60	ECK0241,JW0230	ttgtctggctgtatgCgtcaacgtgaaaccg	GTATATTCGTGAAGGTAAGTGCAAAGATAATCGATTCTTTTTCGATTGTCT	G	0.02	0.03	0.2	0.33	0.42
crl	257998	0.42	sigma factor-binding protein%2C stimulates RNA polymerase holoenzyme formation	SENSE	145.362	405	18.409	22	58	ECK0241,JW0230	aattctggggctggtGgatggagctggaagc	GTCTGGCTGTATGCGTCAACGTGAAACCGGCACCGGAAGTGCGTGAATTCT	G	0.14	0.06	0.26	0.35	0.18
crl	258007	0.44	sigma factor-binding protein%2C stimulates RNA polymerase holoenzyme formation	SENSE	145.362	504	21.913	23	58	ECK0241,JW0230	gctggtggatggagcTggaagcgcaggaatc	TATGCGTCAACGTGAAACCGGCACCGGAAGTGCGTGAATTCTGGGGCTGGT	G	0.01	0.02	0.19	0.37	0.41
crl	258119	0.72	sigma factor-binding protein%2C stimulates RNA polymerase holoenzyme formation	SENSE	145.362	366	16.636	22	41	ECK0241,JW0230	ggttgaacgactggaGcacaccctgcgtgag	TAAAGCAGGCGACTGGAAGAGTGTTCCGGTAAAAGACACTGAAGTGGTTGA	C	0.19	0.11	0.31	0.3	0.1
crl	258127	0.74	sigma factor-binding protein%2C stimulates RNA polymerase holoenzyme formation	SENSE	145.362	313	14.227	22	41	ECK0241,JW0230	gactggagcacacccTgcgtgagtttcacga	GCGACTGGAAGAGTGTTCCGGTAAAAGACACTGAAGTGGTTGAACGACTGG	G	0.04	0.02	0.23	0.46	0.25
crl	258149	0.8	sigma factor-binding protein%2C stimulates RNA polymerase holoenzyme formation	SENSE	145.362	385	17.5	22	43	ECK0241,JW0230	gtttcacgagaagctGcgtgaactgctgacg	AAAAGACACTGAAGTGGTTGAACGACTGGAGCACACCCTGCGTGAGTTTCA	C	0.1	0.16	0.28	0.22	0.24
phoE	258372	0.9	outer membrane phosphoporin protein E	ANTI	3.485	542	20.846	26	47	ECK0242,JW0231,ompE	tcaacaaacgctgacAtatttttgttgaaat	TTAATATTCAATTTGTTATCGCTATCCAGTTGGTTGATTTTATAATCAACA	T	0.13	0.05	0.32	0.25	0.24
phoE	258374	0.9	outer membrane phosphoporin protein E	ANTI	3.485	838	32.231	26	46	ECK0242,JW0231,ompE	aacaaacgctgacatAtttttgttgaaataa	AATATTCAATTTGTTATCGCTATCCAGTTGGTTGATTTTATAATCAACAAA	T	0.09	0.15	0.25	0.15	0.36
phoE	258422	0.85	outer membrane phosphoporin protein E	ANTI	3.485	336	12.923	26	48	ECK0242,JW0231,ompE	gatataattgaccagAtcttcatcaccgata	AAACGCTGACATATTTTTGTTGAAATAATACGTAGCACCGACGTCGATATA	T	0.2	0.03	0.41	0.23	0.13
phoE	258566	0.72	outer membrane phosphoporin protein E	ANTI	3.485	252	28	9	20	ECK0242,JW0231,ompE	agttattggcgtcatTttgcgtgtttcagaa	TTGAGCGACCGCTTCAAAGTTCTGTGTCTTATTGGCAAAGCCGCCAGTTAT	T	0.01	0.17	0.36	0.16	0.3
phoE	258753	0.54	outer membrane phosphoporin protein E	SENSE	3.485	445	445	1	2	ECK0242,JW0231,ompE	gcgatggcttcggcaCgtcattgacatatga	AATATCAAGGGAAAAACGAAAACCGCGACGTTAAAAAGCAAAACGGCGATG	G	0.02	0.07	0.34	0.4	0.18
proB	259500	-112	gamma-glutamate kinase	SENSE	28.321	637	127.4	5	13	Intergenic	ccgctaggcttgctgAtcccgcgcaacaaaa	AAATGTGGTAATTTATTAAATCTGTAATAAAAGCGTAAACAACTGCCGCTA	T	0.01	0.03	0.22	0.36	0.37
proB	259609	-3	gamma-glutamate kinase	SENSE	28.321	203	13.533	15	38	Intergenic	attgaatggcagagaAtcatgagtgacagcc	ACGACAGTCCTGCTAAAACGTTCGTTTGATATCATTTTTCCTAAAATTGAA	T	0.16	0.14	0.26	0.29	0.15
proB	259644	0.03	gamma-glutamate kinase	SENSE	28.321	703	46.867	15	35	ECK0243,JW0232,pro	gctggtggtaaaactCggcaccagtgtgcta	TTTTCCTAAAATTGAATGGCAGAGAATCATGAGTGACAGCCAGACGCTGGT	G	0.02	0.04	0.33	0.23	0.38
proB	259654	0.04	gamma-glutamate kinase	SENSE	28.321	906	60.4	15	38	ECK0243,JW0232,pro	aaactcggcaccagtGtgctaacaggcggat	ATTGAATGGCAGAGAATCATGAGTGACAGCCAGACGCTGGTGGTAAAACTC	T	0.01	0.04	0.2	0.51	0.24
proB	259655	0.04	gamma-glutamate kinase	SENSE	28.321	366	24.4	15	41	ECK0243,JW0232,pro	aactcggcaccagtgTgctaacaggcggatc	TTGAATGGCAGAGAATCATGAGTGACAGCCAGACGCTGGTGGTAAAACTCG	G	0.01	0.01	0.07	0.24	0.68
proB	259664	0.05	gamma-glutamate kinase	SENSE	28.321	201	13.4	15	42	ECK0243,JW0232,pro	ccagtgtgctaacagGcggatcgcgccgtct	AGAGAATCATGAGTGACAGCCAGACGCTGGTGGTAAAACTCGGCACCAGTG	C	0.58	0.02	0.12	0.11	0.16
proB	259669	0.05	gamma-glutamate kinase	SENSE	28.321	260	17.333	15	42	ECK0243,JW0232,pro	gtgctaacaggcggaTcgcgccgtctgaacc	ATCATGAGTGACAGCCAGACGCTGGTGGTAAAACTCGGCACCAGTGTGCTA	C	0.11	0.19	0.24	0.27	0.19
proB	259672	0.05	gamma-glutamate kinase	SENSE	28.321	222	14.8	15	42	ECK0243,JW0232,pro	ctaacaggcggatcgCgccgtctgaaccgtg	ATGAGTGACAGCCAGACGCTGGTGGTAAAACTCGGCACCAGTGTGCTAACA	G	0.06	0	0.03	0.3	0.61
proB	259686	0.07	gamma-glutamate kinase	SENSE	28.321	310	20.667	15	42	ECK0243,JW0232,pro	gcgccgtctgaaccgTgcccatatcgttgaa	GACGCTGGTGGTAAAACTCGGCACCAGTGTGCTAACAGGCGGATCGCGCCG	G	0.01	0.04	0.69	0.18	0.08
proB	259745	0.12	gamma-glutamate kinase	SENSE	28.321	206	17.167	12	33	ECK0243,JW0232,pro	ccgccgggcatcggaTtgttattgtgacgtc	GTGCCCATATCGTTGAACTTGTTCGCCAGTGCGCGCAGTTACATGCCGCCG	T	0.04	0.03	0.04	0.4	0.49
proB	259750	0.13	gamma-glutamate kinase	SENSE	28.321	372	31	12	33	ECK0243,JW0232,pro	gggcatcggattgttAttgtgacgtcgggcg	CATATCGTTGAACTTGTTCGCCAGTGCGCGCAGTTACATGCCGCCGGGCAT	T	0.03	0.01	0.23	0.06	0.67
proB	259751	0.13	gamma-glutamate kinase	SENSE	28.321	269	22.417	12	33	ECK0243,JW0232,pro	ggcatcggattgttaTtgtgacgtcgggcgc	ATATCGTTGAACTTGTTCGCCAGTGCGCGCAGTTACATGCCGCCGGGCATC	T	0.02	0.01	0.19	0.47	0.31
proB	259853	0.22	gamma-glutamate kinase	SENSE	28.321	201	20.1	10	18	ECK0243,JW0232,pro	cggcggtagggcagaGtcgactgattcaact	GTTACCCGGAACTGCCAGCGACCATCGCCTCGAAACAACTGCTGGCGGCGG	T	0.03	0.09	0.18	0.17	0.52
proA	260874	0.12	gamma-glutamylphosphate reductase	SENSE	20.233	338	37.556	9	16	ECK0244,JW0233,pro	gctaacgcccaggatGttgctgacgcgcgag	AAAATCGCCGATGAACTGGAAGCACAAAGCGAAATCATCCTCAACGCTAAC	T	0.06	0.04	0.54	0.21	0.15
proA	260886	0.13	gamma-glutamylphosphate reductase	SENSE	20.233	247	27.444	9	18	ECK0244,JW0233,pro	gatgttgctgacgcgCgagccaatggcctta	GAACTGGAAGCACAAAGCGAAATCATCCTCAACGCTAACGCCCAGGATGTT	G	0.03	0.09	0.15	0.38	0.34
proA	261209	0.38	gamma-glutamylphosphate reductase	SENSE	20.233	477	53	9	14	ECK0244,JW0233,pro	ggcggtgattcaggaCgccctgaaatcctgc	CCTGCGCGGTGGCAAAGAAACGTGTCGCACTAACGCTGCAACGGTGGCGGT	G	0.01	0.02	0.26	0.35	0.36
proA	261390	0.53	gamma-glutamylphosphate reductase	SENSE	20.233	274	39.143	7	12	ECK0244,JW0233,pro	gtgatcacaggtggtAtaggcgtatgccata	GGCGCTGGTTTGCATAAACTGTGCCGTGAACAGTCGACAATCCCGGTGATC	T	0.09	0.1	0.31	0.28	0.22
thrW	262076	-19	NA	SENSE	6047.34	314	31.4	10	82	Intergenic	ccgtgattcacgttcGtgaacatgtcctttc	CACAAGGCCATTGACGCATCGCCCGGTTAGTTTTAACCTTGTCCACCGTGA	T	0.81	0.04	0.11	0.01	0.03
thrW	262078	-17	NA	SENSE	6047.34	485	48.5	10	80	Intergenic	gtgattcacgttcgtGaacatgtcctttcag	CAAGGCCATTGACGCATCGCCCGGTTAGTTTTAACCTTGTCCACCGTGATT	A	0.24	0.47	0.22	0.04	0.03
thrW	262080	-15	NA	SENSE	6047.34	322	32.2	10	80	Intergenic	gattcacgttcgtgaAcatgtcctttcaggg	AGGCCATTGACGCATCGCCCGGTTAGTTTTAACCTTGTCCACCGTGATTCA	C	0.04	0.04	0.2	0.55	0.16
thrW	262081	-14	NA	SENSE	6047.34	290	29	10	80	Intergenic	attcacgttcgtgaaCatgtcctttcagggc	GGCCATTGACGCATCGCCCGGTTAGTTTTAACCTTGTCCACCGTGATTCAC	A	0.01	0.04	0.09	0.34	0.52
thrW	262082	-13	NA	SENSE	6047.34	200	20	10	81	Intergenic	ttcacgttcgtgaacAtgtcctttcagggcc	GCCATTGACGCATCGCCCGGTTAGTTTTAACCTTGTCCACCGTGATTCACG	T	0.04	0.05	0.1	0.22	0.59
thrW	262084	-11	NA	SENSE	6047.34	234	21.273	11	86	Intergenic	cacgttcgtgaacatGtcctttcagggccga	CATTGACGCATCGCCCGGTTAGTTTTAACCTTGTCCACCGTGATTCACGTT	T	0.11	0.14	0.17	0.22	0.36
thrW	262091	-4	NA	SENSE	6047.34	368	30.667	12	90	Intergenic	gtgaacatgtcctttCagggccgatatagct	GCATCGCCCGGTTAGTTTTAACCTTGTCCACCGTGATTCACGTTCGTGAAC	A	0.05	0.08	0.33	0.38	0.17
thrW	262099	0.05	NA	SENSE	6047.34	781	65.083	12	95	ECK0245,JWR0008	gtcctttcagggccgAtatagctcagttggt	CGGTTAGTTTTAACCTTGTCCACCGTGATTCACGTTCGTGAACATGTCCTT	T	0.09	0.09	0.36	0.4	0.07
thrW	262100	0.07	NA	SENSE	6047.34	646	53.833	12	95	ECK0245,JWR0008	tcctttcagggccgaTatagctcagttggta	GGTTAGTTTTAACCTTGTCCACCGTGATTCACGTTCGTGAACATGTCCTTT	A	0.03	0.06	0.13	0.38	0.4
thrW	262101	0.08	NA	SENSE	6047.34	2114	151	14	88	ECK0245,JWR0008	cctttcagggccgatAtagctcagttggtag	GTTAGTTTTAACCTTGTCCACCGTGATTCACGTTCGTGAACATGTCCTTTC	T	0.09	0.08	0.34	0.22	0.27
thrW	262102	0.09	NA	SENSE	6047.34	446	31.857	14	93	ECK0245,JWR0008	ctttcagggccgataTagctcagttggtaga	TTAGTTTTAACCTTGTCCACCGTGATTCACGTTCGTGAACATGTCCTTTCA	A	0.06	0.02	0.15	0.32	0.45
thrW	262110	0.2	NA	SENSE	6047.34	414	27.6	15	81	ECK0245,JWR0008	gccgatatagctcagTtggtagagcagcgca	AACCTTGTCCACCGTGATTCACGTTCGTGAACATGTCCTTTCAGGGCCGAT	T	0.02	0.06	0.21	0.34	0.37
thrW	262111	0.21	NA	SENSE	6047.34	465	31	15	81	ECK0245,JWR0008	ccgatatagctcagtTggtagagcagcgcat	ACCTTGTCCACCGTGATTCACGTTCGTGAACATGTCCTTTCAGGGCCGATA	G	0.03	0.08	0.3	0.35	0.24
thrW	262112	0.23	NA	SENSE	6047.34	377	25.133	15	82	ECK0245,JWR0008	cgatatagctcagttGgtagagcagcgcatt	CCTTGTCCACCGTGATTCACGTTCGTGAACATGTCCTTTCAGGGCCGATAT	G	0	0.08	0.24	0.21	0.47
thrW	262113	0.24	NA	SENSE	6047.34	673	39.588	17	81	ECK0245,JWR0008	gatatagctcagttgGtagagcagcgcattc	CTTGTCCACCGTGATTCACGTTCGTGAACATGTCCTTTCAGGGCCGATATA	T	0	0	0.34	0.27	0.4
thrW	262122	0.36	NA	SENSE	6047.34	662	30.091	22	87	ECK0245,JWR0008	cagttggtagagcagCgcattcgtaatgcga	CGTGATTCACGTTCGTGAACATGTCCTTTCAGGGCCGATATAGCTCAGTTG	G	0.07	0.01	0.08	0.29	0.55
thrW	262123	0.37	NA	SENSE	6047.34	567	25.773	22	88	ECK0245,JWR0008	agttggtagagcagcGcattcgtaatgcgaa	GTGATTCACGTTCGTGAACATGTCCTTTCAGGGCCGATATAGCTCAGTTGG	C	0.2	0.25	0.26	0.13	0.16
thrW	262124	0.39	NA	SENSE	6047.34	712	32.364	22	87	ECK0245,JWR0008	gttggtagagcagcgCattcgtaatgcgaag	TGATTCACGTTCGTGAACATGTCCTTTCAGGGCCGATATAGCTCAGTTGGT	A	0.04	0.04	0.29	0.29	0.34
thrW	262125	0.4	NA	SENSE	6047.34	1160	52.727	22	85	ECK0245,JWR0008	ttggtagagcagcgcAttcgtaatgcgaagg	GATTCACGTTCGTGAACATGTCCTTTCAGGGCCGATATAGCTCAGTTGGTA	T	0.03	0.09	0.32	0.34	0.22
thrW	262126	0.41	NA	SENSE	6047.34	381	17.318	22	88	ECK0245,JWR0008	tggtagagcagcgcaTtcgtaatgcgaaggt	ATTCACGTTCGTGAACATGTCCTTTCAGGGCCGATATAGCTCAGTTGGTAG	T	0.08	0.05	0.3	0.29	0.28
thrW	262134	0.52	NA	SENSE	6047.34	605	30.25	20	87	ECK0245,JWR0008	cagcgcattcgtaatGcgaaggtcgtaggtt	TCGTGAACATGTCCTTTCAGGGCCGATATAGCTCAGTTGGTAGAGCAGCGC	C	0.11	0.07	0.16	0.39	0.26
thrW	262184	14	NA	SENSE	6047.34	923	27.97	33	120	Intergenic	cattaaaatcaaattGttacgtaagatctta	CATTCGTAATGCGAAGGTCGTAGGTTCGACTCCTATTATCGGCACCATTAA	T	0.31	0.08	0.23	0.24	0.13
thrW	262185	15	NA	SENSE	6047.34	411	12.455	33	121	Intergenic	attaaaatcaaattgTtacgtaagatcttat	ATTCGTAATGCGAAGGTCGTAGGTTCGACTCCTATTATCGGCACCATTAAA	T	0.25	0.16	0.2	0.24	0.16
thrW	262196	26	NA	SENSE	6047.34	903	21	43	121	Intergenic	attgttacgtaagatCttatcattctcccac	GAAGGTCGTAGGTTCGACTCCTATTATCGGCACCATTAAAATCAAATTGTT	T	0.12	0.14	0.23	0.41	0.11
thrW	262197	27	NA	SENSE	6047.34	1112	25.86	43	122	Intergenic	ttgttacgtaagatcTtatcattctcccacc	AAGGTCGTAGGTTCGACTCCTATTATCGGCACCATTAAAATCAAATTGTTA	T	0.11	0.07	0.22	0.22	0.38
thrW	262202	32	NA	ANTI	6047.34	773	19.821	39	115	Intergenic	tttttggtgggagaaTgataagatcttacgt	TTCGTTGATAGAATTTACTTACACCAGCTGTTACATTAAGATAATTTTTTG	G	0.36	0.2	0.11	0.16	0.17
thrW	262203	33	NA	ANTI	6047.34	2227	57.103	39	121	Intergenic	ttttttggtgggagaAtgataagatcttacg	CTTCGTTGATAGAATTTACTTACACCAGCTGTTACATTAAGATAATTTTTT	T	0.48	0.11	0.23	0.14	0.04
thrW	262235	65	NA	SENSE	6047.34	500	15.152	33	88	Intergenic	tatcttaatgtaacaGctggtgtaagtaaat	AATCAAATTGTTACGTAAGATCTTATCATTCTCCCACCAAAAAATTATCTT	C	0.26	0.12	0.12	0.36	0.14
thrW	262236	66	NA	SENSE	6047.34	470	14.242	33	87	Intergenic	atcttaatgtaacagCtggtgtaagtaaatt	ATCAAATTGTTACGTAAGATCTTATCATTCTCCCACCAAAAAATTATCTTA	T	0.19	0.18	0.23	0.15	0.24
thrW	262241	71	NA	SENSE	6047.34	1991	53.811	37	83	Intergenic	aatgtaacagctggtGtaagtaaattctatc	ATTGTTACGTAAGATCTTATCATTCTCCCACCAAAAAATTATCTTAATGTA	T	0.16	0.12	0.31	0.23	0.18
thrW	262242	72	NA	SENSE	6047.34	522	14.108	37	91	Intergenic	atgtaacagctggtgTaagtaaattctatca	TTGTTACGTAAGATCTTATCATTCTCCCACCAAAAAATTATCTTAATGTAA	A	0.13	0.03	0.15	0.2	0.49
thrW	262264	94	NA	SENSE	6047.34	675	12.981	52	97	Intergenic	attctatcaacgaagAtcaatcttatctact	TCTCCCACCAAAAAATTATCTTAATGTAACAGCTGGTGTAAGTAAATTCTA	T	0.1	0.2	0.24	0.32	0.13
thrW	262265	95	NA	SENSE	6047.34	1153	22.173	52	95	Intergenic	ttctatcaacgaagaTcaatcttatctactg	CTCCCACCAAAAAATTATCTTAATGTAACAGCTGGTGTAAGTAAATTCTAT	C	0.13	0.13	0.26	0.17	0.31
ykfI	262441	111	CP4-6 prophage%3B toxin of the YkfI-YafW toxin-antitoxin system	ANTI	1.65	406	25.375	16	36	Intergenic	tctggttgcatgattGtttgtccgtaaaaag	AAGCTCGAACAAATTAGCTCATTATGATCGGTTAATACTTCAACTTCTGGT	T	0.09	0.06	0.24	0.47	0.14
ykfI	262541	11	CP4-6 prophage%3B toxin of the YkfI-YafW toxin-antitoxin system	ANTI	1.65	415	46.111	9	22	Intergenic	taaatcgggaaggttGtacgcaatgttcatc	AGGCGCATTACGCAATAGGTAAACAAGGGAGGAAGTTCAGAAATGTAAATC	T	0.1	0.06	0.14	0.45	0.25
ykfI	262595	0.87	CP4-6 prophage%3B toxin of the YkfI-YafW toxin-antitoxin system	ANTI	1.65	286	47.667	6	16	ECK0246,JW0234	cgcaacaagccagttGcctgccgcgctcgca	AAGGTTGTACGCAATGTTCATCGTACTACGTTGTTACGGCTTTGCCGCAAC	C	0.06	0.1	0.26	0.22	0.36
ykfI	262738	0.45	CP4-6 prophage%3B toxin of the YkfI-YafW toxin-antitoxin system	ANTI	1.65	220	36.667	6	12	ECK0246,JW0234	gataccggcatcgatGtgttccttaatcaca	CAGCTCGTATTTTTCTACCAGAAAATTCACGGCATCGGCTAGGGTGATACC	T	0.05	0.02	0.19	0.35	0.39
ykfB	265151	0.34	CP4-6 prophage%3B putative protein	ANTI	5.435	272	272	1	3	ECK0252,JW0239	tggtccgggttccctGtgcagttgatggtaa	TCATCGGCAAGGGTAAGAAAGACTGAATGCTGATAGAAACCATTCTGGTCC	T	0.02	0.08	0.6	0.14	0.17
insI1	271055	77	IS1 repressor TnpA	SENSE	4.814	271	271	1	4	Intergenic	gggcgcgttatcctgTggccactctctgcca	TTGATGTCAGACTCCCTGAACAGTTCTCGATAATCGGGAAACTCAGGGCGC	G	0.02	0.02	0.54	0.21	0.21
afuC	277089	0.9	CP4-6 prophage%3B predicted ferric transporter subunit	ANTI	1.273	275	137.5	2	5	ECK0264,fbpC,JW0254,yagC	tgcaataatatctccTgcccgtgccattcca	TAATACTGCTCGCCGACGTCCGGTTGCAGACGCGTAGCGTTGACCTGCAAT	G	0.06	0.03	0.3	0.39	0.22
yagF	282484	0.03	CP4-6 prophage%3B predicted dehydratase	SENSE	16.213	560	93.333	6	12	ECK0270,JW0262	tgcggtgatcacccaCgcggcggggccgcag	GATGACCATTGAGAAAATTTTCACCCCGCAGGACGACGCGTTTTATGCGGT	G	0.01	0.04	0.36	0.33	0.26
yagF	282644	0.11	CP4-6 prophage%3B predicted dehydratase	SENSE	16.213	240	40	6	12	ECK0270,JW0262	actcagggcggcatcCgcgccggagacggac	TGGGACGCCAACAAGCTCACCGGCAAAGAGGTGCTGATTATCGGCACTCAG	G	0.01	0.03	0.05	0.09	0.82
yagF	282993	0.29	CP4-6 prophage%3B predicted dehydratase	SENSE	16.213	254	36.286	7	13	ECK0270,JW0262	cgggcggggcgacgcTgccgccgaccgtcgg	TGATTGCGCTGGCCGCGATGCACGACCTGCCGACTATTCTGGTGCCGGGCG	G	0	0.02	0.13	0.28	0.57
yagI	288273	0.15	CP4-6 prophage%3B predicted DNA-binding transcriptional regulator	SENSE	17.806	201	40.2	5	10	ECK0273,JW0265	ggggctgagcaagagTaccctccactcgctg	CGAGCAGGCCACCGAGCTTAAGATCACCGACATCAGCAAACTGATGGGGCT	A	0.02	0	0.12	0.54	0.32
yagK	292184	-12	CP4-6 prophage%3B conserved protein	SENSE	10.586	295	295	0	2	Intergenic	ccgtaggaccaaataCaggtatatattatga	GGAATAGCCCTGCCTGTATGGCATCCCTGTACGGTCTGCTATAGACCGTAG	A	0.1	0	0.05	0.1	0.75
yagL	292385	59	CP4-6 prophage%3B DNA-binding protein	SENSE	4.779	2475	618.75	4	1	Intergenic	ggctggggctaccttCgtctcaaatttagat	AATTCCAGAAGCTAATTGCAGAGTAACTTTTTAACAGCCATCACAGGCTGG	G	0.02	0.01	0.19	0.33	0.45
yagL	292386	58	CP4-6 prophage%3B DNA-binding protein	SENSE	4.779	540	135	4	11	Intergenic	aggctggggctacctTcgtctcaaatttaga	TAATTCCAGAAGCTAATTGCAGAGTAACTTTTTAACAGCCATCACAGGCTG	C	0.03	0.17	0.42	0.35	0.04
yagL	292387	57	CP4-6 prophage%3B DNA-binding protein	SENSE	4.779	875	218.75	4	9	Intergenic	caggctggggctaccTtcgtctcaaatttag	TTAATTCCAGAAGCTAATTGCAGAGTAACTTTTTAACAGCCATCACAGGCT	T	0.12	0.31	0.49	0.07	0.01
yagL	292392	52	CP4-6 prophage%3B DNA-binding protein	SENSE	4.779	310	77.5	4	12	Intergenic	catcacaggctggggCtaccttcgtctcaaa	ATCGGTTAATTCCAGAAGCTAATTGCAGAGTAACTTTTTAACAGCCATCAC	T	0.75	0.03	0.06	0.1	0.06
yagM	293198	0.97	CP4-6 prophage%3B putative protein	ANTI	0.659	201	33.5	6	10	ECK0278,JW0273	cttgtgagtatgggtTtataatgatgtcatc	CTCATAATTGTTTGTCCTTCTTTGTTACCTCTTAGGTTCTGCTCTCTTGTG	T	0.44	0.07	0.2	0.21	0.06
yagN	294231	132	CP4-6 prophage%3B putative protein	SENSE	92.789	1355	451.667	3	13	Intergenic	cctgaggggctacctCgcccaaaacaaatca	TACAAATCTCAAACCATTCGTAAATGGCTTTGTCAGGACAAATTGCCTGAG	G	0.02	0.01	0.04	0.29	0.64
yagN	294232	131	CP4-6 prophage%3B putative protein	SENSE	92.789	308	102.667	3	18	Intergenic	gcctgaggggctaccTcgcccaaaacaaatc	CTACAAATCTCAAACCATTCGTAAATGGCTTTGTCAGGACAAATTGCCTGA	C	0	0.02	0.28	0.41	0.28
yagN	294238	125	CP4-6 prophage%3B putative protein	SENSE	92.789	227	56.75	4	19	Intergenic	caaattgcctgagggGctacctcgcccaaaa	CATTAGCTACAAATCTCAAACCATTCGTAAATGGCTTTGTCAGGACAAATT	C	0.52	0.07	0.03	0.19	0.19
yagN	294356	7	CP4-6 prophage%3B putative protein	SENSE	92.789	336	16	21	37	Intergenic	gcaaaatgagcgcatTcaaactcccggatac	ATAATGCTTAAAGCTTTCTTTGCCAATATCTCAATCACTGAGGTGGCAAAA	C	0.01	0.03	0.32	0.33	0.31
yagN	294357	6	CP4-6 prophage%3B putative protein	SENSE	92.789	331	15.762	21	37	Intergenic	ggcaaaatgagcgcaTtcaaactcccggata	AATAATGCTTAAAGCTTTCTTTGCCAATATCTCAATCACTGAGGTGGCAAA	T	0.01	0.07	0.35	0.22	0.35
yagN	294358	5	CP4-6 prophage%3B putative protein	SENSE	92.789	279	13.286	21	38	Intergenic	tggcaaaatgagcgcAttcaaactcccggat	CAATAATGCTTAAAGCTTTCTTTGCCAATATCTCAATCACTGAGGTGGCAA	T	0.03	0.05	0.2	0.3	0.42
yagN	294366	0.99	CP4-6 prophage%3B putative protein	SENSE	92.789	606	28.857	21	37	ECK0279,JW0274	cactgaggtggcaaaAtgagcgcattcaaac	TACTAATTCAATAATGCTTAAAGCTTTCTTTGCCAATATCTCAATCACTGA	T	0.35	0.17	0.2	0.18	0.1
yagN	294685	0.27	CP4-6 prophage%3B putative protein	SENSE	92.789	477	31.8	15	30	ECK0279,JW0274	cgtccatggaagaggTtgtcgagtatctcaa	GGTGTATTAATTCAAGTAAAACAACTCAATCCTTTAACGATCCTGCGTCCA	T	0.02	0.05	0.1	0.53	0.3
yagN	294700	0.23	CP4-6 prophage%3B putative protein	SENSE	92.789	429	28.6	15	30	ECK0279,JW0274	cctttaacgatcctgCgtccatggaagaggt	CTATCAGAGCTCGCTGGTGTATTAATTCAAGTAAAACAACTCAATCCTTTA	G	0.02	0.02	0.09	0.34	0.53
yagN	294701	0.23	CP4-6 prophage%3B putative protein	SENSE	92.789	646	46.143	14	28	ECK0279,JW0274	tcctttaacgatcctGcgtccatggaagagg	GCTATCAGAGCTCGCTGGTGTATTAATTCAAGTAAAACAACTCAATCCTTT	C	0.01	0.07	0.38	0.28	0.26
yagN	294739	0.15	CP4-6 prophage%3B putative protein	SENSE	92.789	221	17	13	30	ECK0279,JW0274	gagctcgctggtgtaTtaattcaagtaaaac	CAACCCCAGCAACTGTATCCATAGAACCCACTCTGGCAGCTATCAGAGCTC	T	0.05	0.07	0.56	0.22	0.11
yagN	294811	-8	CP4-6 prophage%3B putative protein	SENSE	92.789	244	40.667	6	16	Intergenic	gcaactacacaggagAtaagccaatggcaac	GATAGATTTTCATGTATCGTAATACACAGTTTAGTCAATGATACAGCAACT	T	0.2	0.06	0.55	0.15	0.04
yagU	302487	0.44	inner membrane protein%2C DUF1440 family	SENSE	18.363	204	34	6	13	ECK0286,JW0281	tcccaatgcggctgtTtatacctttgccggg	CAATCCACCGTATATTTTTCTTCGAGACTGGTTGGGGCTGACAGATCCCAA	T	0.02	0.1	0.18	0.36	0.33
ecpE	303619	100	hypothetical protein	SENSE	5.534	243	243	0	0	Intergenic	ctgtaacgatgggctTtctcatatgcacacc	CCCCAAAAATCGTTTAAATGATGTGGAAGCGATCGTCAATATCACCTGTAA	T	0.95	0	0.01	0.04	0
ecpE	303879	0.77	hypothetical protein	SENSE	5.534	216	216	0	2	ECK0288,JW5030,matF,yagV	tgattaagccaggatGtgattcgaccgaaga	TGACAGGAACGGTAAGTAACACTGGCAACACATGGTTTAAGCTACTGATTA	T	0.28	0.18	0.37	0.1	0.07
ecpE	303881	0.77	hypothetical protein	SENSE	5.534	227	227	0	2	ECK0288,JW5030,matF,yagV	actgattaagccaggAtgtgattcgaccgaa	GGTGACAGGAACGGTAAGTAACACTGGCAACACATGGTTTAAGCTACTGAT	T	0.77	0.17	0.04	0.02	0.01
ykgM	312045	-44	50S ribosomal protein L31 type B%3B alternative L31 utilized during zinc limitation	SENSE	10.613	238	119	2	5	Intergenic	aaatgatccggatgaGcatgtatctttatgg	TGCGAAAATTCCACATCCACAAAGAGTCACAGGGATTGAGTGTTGAAATGA	C	0.33	0.19	0.14	0.16	0.18
ykgR	312275	90	hypothetical protein	SENSE	212.512	234	78	3	7	Intergenic	atccgtgggagaggaAtacacgctgtcaggt	TATTTAAAATATGCATCCTCTCCCTTTTTTGTAAGTAATTATTATATCCGT	T	0.06	0.15	0.24	0.37	0.18
ykgE	320726	-106	putative oxidoreductase	SENSE	4.97	226	226	1	2	Intergenic	caaatgaggggtggtAtgttgctagccaatt	AGTTATTGCATTTGACGTTTGGATGAAAGATTATCATTTGTCATACAAATG	T	0.16	0.07	0.26	0.34	0.16
betA	326418	0.03	choline dehydrogenase%2C a flavoprotein	SENSE	8.135	338	84.5	4	8	ECK0309,JW0303	cggcaacgttctcgcTacccgtctgactgaa	GGTTTATTTGCAATTTGACTACATCATTATTGGTGCCGGCTCAGCCGGCAA	A	0.04	0.01	0.02	0.09	0.83
betI	328067	0.84	DNA-binding transcriptional repressor	SENSE	30.016	201	40.2	5	12	ECK0311,JW0305	gctgattgatggattAtggctgcgcgcggct	ATTGCCGCGCGAACAGGCACAGGAAGCGGGCTACGGCCTGGCCGCGCTGAT	T	0.03	0.08	0.41	0.16	0.31
betI	328234	0.55	DNA-binding transcriptional repressor	SENSE	30.016	245	30.625	8	17	ECK0311,JW0305	gcggcgatgaaagccTggctggcgttctggg	CAGGCGATTGTTGGCGGAAACTTCGATGAAACGCAGGTGAGCAGTGCGGCG	G	0	0.01	0.15	0.47	0.36
betI	328296	0.45	DNA-binding transcriptional repressor	SENSE	30.016	265	33.125	8	17	ECK0311,JW0305	gtgcagagcagcgatTacaggcgattgttgg	TGCGTGACGCGGTTTTGAATCGATTACATGCACTTCCGCAGGGCAGTGCAG	A	0.05	0.07	0.45	0.12	0.31
betI	328297	0.44	DNA-binding transcriptional repressor	SENSE	30.016	240	30	8	17	ECK0311,JW0305	agtgcagagcagcgaTtacaggcgattgttg	CTGCGTGACGCGGTTTTGAATCGATTACATGCACTTCCGCAGGGCAGTGCA	T	0.08	0.23	0.27	0.2	0.22
betI	328531	0.05	DNA-binding transcriptional repressor	SENSE	30.016	423	141	3	12	ECK0311,JW0305	gggatgcagtcgatcCggcgcagacaactga	AGATAAACACCGCTGATGAATGGAGTGGCGAAAATGCCCAAATTGGGGATG	G	0.02	0.01	0.04	0.36	0.57
betT	328761	0.04	choline transporter of high affinity	SENSE	9.127	447	111.75	4	10	ECK0312,JW0306	ctccgccggactgatTttgttgttttccctg	ACACAGCAGGGAAAAGGACAAAATCAATCCGGTGGTGTTTTACACCTCCGC	T	0.01	0.03	0.25	0.39	0.32
betT	329342	0.32	choline transporter of high affinity	SENSE	9.127	294	73.5	4	7	ECK0312,JW0306	tggtgcagcttaactAtggcttgagcgtact	TGATCGGCACTATCTTCGGTATTGCCACTACGCTCGGTATCGGTGTGGTGC	T	0.07	0.19	0.21	0.33	0.2
yahM	344489	-139	hypothetical protein	SENSE	371.449	379	379	1	20	Intergenic	tcatgtttgtgtgggGtcttttctgtatctt	GTGAATGTGTTGGTTGACATTCATATGAAAAAAATCATAATTCCATCATGT	T	0.99	0	0	0	0
yahM	344490	-138	hypothetical protein	SENSE	371.449	612	612	1	19	Intergenic	catgtttgtgtggggTcttttctgtatctta	TGAATGTGTTGGTTGACATTCATATGAAAAAAATCATAATTCCATCATGTT	C	0.99	0	0	0	0
yahM	344491	-137	hypothetical protein	SENSE	371.449	375	187.5	2	20	Intergenic	atgtttgtgtggggtCttttctgtatcttac	GAATGTGTTGGTTGACATTCATATGAAAAAAATCATAATTCCATCATGTTT	T	0.32	0.66	0.02	0	0
yahM	344492	-136	hypothetical protein	SENSE	371.449	428	214	2	20	Intergenic	tgtttgtgtggggtcTtttctgtatcttacg	AATGTGTTGGTTGACATTCATATGAAAAAAATCATAATTCCATCATGTTTG	T	0.24	0.08	0.67	0	0
yahM	344493	-135	hypothetical protein	SENSE	371.449	210	105	2	21	Intergenic	gtttgtgtggggtctTttctgtatcttacgc	ATGTGTTGGTTGACATTCATATGAAAAAAATCATAATTCCATCATGTTTGT	T	0.06	0.16	0.17	0.61	0
yahM	344598	-30	hypothetical protein	SENSE	371.449	429	22.579	19	44	Intergenic	agacgacaaccaggaTtgttgtatggtacgg	TGTAAGGCTCATATCAAAAACCGCCATTAGCTCATCAGGAAGAGCAGACGA	T	0.1	0.2	0.23	0.17	0.3
yahM	344603	-25	hypothetical protein	SENSE	371.449	688	34.4	20	44	Intergenic	acaaccaggattgttGtatggtacggggttc	GGCTCATATCAAAAACCGCCATTAGCTCATCAGGAAGAGCAGACGACAACC	T	0.06	0.07	0.27	0.45	0.14
yahM	344604	-24	hypothetical protein	SENSE	371.449	250	12.5	20	46	Intergenic	caaccaggattgttgTatggtacggggttcg	GCTCATATCAAAAACCGCCATTAGCTCATCAGGAAGAGCAGACGACAACCA	A	0.13	0.03	0.11	0.12	0.61
yahM	344684	0.23	hypothetical protein	SENSE	371.449	240	16	15	46	ECK0325,JW5044	cttattatcatccctGcaaagtggaacattg	CTCGATGGCGGTCCAACTTTTCAAAACTCTTCTGAATCAGATCCCCTTATT	C	0.25	0.06	0.36	0.18	0.15
yahM	344690	0.25	hypothetical protein	SENSE	371.449	263	17.533	15	45	ECK0325,JW5044	atcatccctgcaaagTggaacattgccattg	GGCGGTCCAACTTTTCAAAACTCTTCTGAATCAGATCCCCTTATTATCATC	G	0.85	0.04	0.02	0.04	0.06
yahM	344721	0.38	hypothetical protein	SENSE	371.449	368	46	8	28	ECK0325,JW5044	tttggctattcaggaTggggcagaccaatga	CAGATCCCCTTATTATCATCCCTGCAAAGTGGAACATTGCCATTGTTTGGC	G	0.04	0.05	0.49	0.23	0.19
yahM	344725	0.4	hypothetical protein	SENSE	371.449	344	49.143	7	28	ECK0325,JW5044	gctattcaggatgggGcagaccaatgaaaaa	TCCCCTTATTATCATCCCTGCAAAGTGGAACATTGCCATTGTTTGGCTATT	C	0.03	0.03	0.27	0.46	0.2
yahM	344759	0.53	hypothetical protein	SENSE	371.449	232	77.333	3	22	ECK0325,JW5044	ccacacaggggagagTgggctgaaatgggaa	GCCATTGTTTGGCTATTCAGGATGGGGCAGACCAATGAAAAAAGCCCACAC	G	0.06	0	0.24	0.24	0.46
yahM	344839	0.86	hypothetical protein	SENSE	371.449	264	264	1	1	ECK0325,JW5044	ggctatcatcgccgaTggccgtgattcggca	AAGACTCAAGTAAACTTATCGGAAATAAGGACCACGCATTACGGGGGCTAT	G	0	0.04	0.16	0.23	0.57
cynT	358017	-6	carbonic anhydrase	SENSE	64.827	224	17.231	13	58	Intergenic	agagacagacagaggTtaacggtgaaagaga	GACTTTTACCTTATGACAATCGGCGAGTAGTCTGCCTCTCATTCCAGAGAC	T	0.14	0.17	0.3	0.21	0.18
cynT	358028	0.01	carbonic anhydrase	SENSE	64.827	276	14.526	19	64	ECK0336,JW0330	gaggttaacggtgaaAgagattattgatgga	TATGACAATCGGCGAGTAGTCTGCCTCTCATTCCAGAGACAGACAGAGGTT	G	0.22	0.25	0.41	0.09	0.03
cynT	358029	0.01	carbonic anhydrase	SENSE	64.827	253	13.316	19	64	ECK0336,JW0330	aggttaacggtgaaaGagattattgatggat	ATGACAATCGGCGAGTAGTCTGCCTCTCATTCCAGAGACAGACAGAGGTTA	A	0.08	0.1	0.34	0.38	0.09
cynT	358031	0.01	carbonic anhydrase	SENSE	64.827	465	24.474	19	63	ECK0336,JW0330	gttaacggtgaaagaGattattgatggattc	GACAATCGGCGAGTAGTCTGCCTCTCATTCCAGAGACAGACAGAGGTTAAC	A	0.06	0.02	0.14	0.36	0.42
cynT	358044	0.03	carbonic anhydrase	SENSE	64.827	399	15.96	25	66	ECK0336,JW0330	gagattattgatggaTtccttaaattccagc	TAGTCTGCCTCTCATTCCAGAGACAGACAGAGGTTAACGGTGAAAGAGATT	T	0.05	0.1	0.5	0.23	0.12
cynT	358048	0.04	carbonic anhydrase	SENSE	64.827	545	18.793	29	67	ECK0336,JW0330	ttattgatggattccTtaaattccagcgcga	CTGCCTCTCATTCCAGAGACAGACAGAGGTTAACGGTGAAAGAGATTATTG	T	0.13	0.09	0.29	0.3	0.19
cynT	358177	0.23	carbonic anhydrase	SENSE	64.827	619	12.38	50	84	ECK0336,JW0330	agctggtgacgcaacGtgagcctggcgatct	CGCGCACACTTTTTATCTCCTGCTCCGACAGCCGTCTGGTCCCTGAGCTGG	T	0.03	0.18	0.18	0.33	0.27
cynT	358270	0.37	carbonic anhydrase	SENSE	64.827	330	12.692	26	51	ECK0336,JW0330	ctgcttcggtggagtAtgccgtcgctgcgct	CGGGCAATATCGTCCCTTCCTACGGGCCGGAACCCGGTGGCGTTTCTGCTT	T	0.08	0.22	0.41	0.08	0.21
cynX	359972	0.66	putative cyanate transporter	ANTI	1.667	286	14.3	20	43	ECK0338,JW0332	gatggcgagccatagCaggcatcagcaaagc	CCAGTTGTAACACCAGCGCCAGCATTAACAGTTTGCGCCGATCCTGATGGC	A	0.15	0.06	0.19	0.33	0.27
cynX	359982	0.66	putative cyanate transporter	ANTI	1.667	708	35.4	20	42	ECK0338,JW0332	cgccgatcctgatggCgagccatagcaggca	CAGAACCCCACCAGTTGTAACACCAGCGCCAGCATTAACAGTTTGCGCCGA	G	0.01	0.01	0.02	0.42	0.55
cynX	359983	0.66	putative cyanate transporter	ANTI	1.667	323	16.15	20	44	ECK0338,JW0332	gcgccgatcctgatgGcgagccatagcaggc	GCAGAACCCCACCAGTTGTAACACCAGCGCCAGCATTAACAGTTTGCGCCG	C	0.01	0.02	0.3	0.28	0.4
cynX	359984	0.67	putative cyanate transporter	ANTI	1.667	365	18.25	20	44	ECK0338,JW0332	tgcgccgatcctgatGgcgagccatagcagg	CGCAGAACCCCACCAGTTGTAACACCAGCGCCAGCATTAACAGTTTGCGCC	G	0	0.04	0.16	0.36	0.44
cynX	359985	0.67	putative cyanate transporter	ANTI	1.667	398	19.9	20	44	ECK0338,JW0332	ttgcgccgatcctgaTggcgagccatagcag	CCGCAGAACCCCACCAGTTGTAACACCAGCGCCAGCATTAACAGTTTGCGC	G	0.01	0.03	0.22	0.42	0.33
cynX	359987	0.67	putative cyanate transporter	ANTI	1.667	298	14.9	20	45	ECK0338,JW0332	gtttgcgccgatcctGatggcgagccatagc	AGCCGCAGAACCCCACCAGTTGTAACACCAGCGCCAGCATTAACAGTTTGC	A	0.04	0.13	0.49	0.3	0.04
cynX	359988	0.67	putative cyanate transporter	ANTI	1.667	279	13.286	21	45	ECK0338,JW0332	agtttgcgccgatccTgatggcgagccatag	AAGCCGCAGAACCCCACCAGTTGTAACACCAGCGCCAGCATTAACAGTTTG	G	0.1	0.27	0.38	0.18	0.07
cynX	360140	0.8	putative cyanate transporter	ANTI	1.667	580	17.576	33	64	ECK0338,JW0332	gcacagagtgatcgaGcgccagcagcaaaca	CGATTCCCTGCATAAACGCCACCAGCTTGCCAGCAATAGCCGGTTGCACAG	C	0.06	0.01	0.17	0.21	0.54
cynX	360145	0.81	putative cyanate transporter	ANTI	1.667	771	22.676	34	71	ECK0338,JW0332	cggttgcacagagtgAtcgagcgccagcagc	AAAACCGATTCCCTGCATAAACGCCACCAGCTTGCCAGCAATAGCCGGTTG	T	0.02	0.06	0.35	0.21	0.36
cynX	360242	0.89	putative cyanate transporter	ANTI	1.667	811	13.295	61	108	ECK0338,JW0332	cgctgatactacgcaGcacgccagaaaacca	CAACGACGCACAGCGCATGAAATGCCCAGTCCATCAGGTAATTGCCGCTGA	C	0.06	0.14	0.14	0.14	0.51
cynX	360315	0.95	putative cyanate transporter	ANTI	1.667	915	12.534	73	123	ECK0338,JW0332	gcaaaacgcagggttAtgatcatcagcccaa	TCGCATCATGCCTCTTTGACCCACAGCTGCGGAAAACGTACTGGTGCAAAA	T	0.05	0.03	0.28	0.31	0.33
lacA	360519	0.92	thiogalactoside acetyltransferase	SENSE	196.836	592	12.082	49	96	ECK0339,JW0333	aaataaacgaccgggAtaagcactattattt	CACCAAACGTCGTGGCGGCTGGCGTTCCTTGTCGGGTTATTCGCGAAATAA	T	0.31	0.13	0.18	0.28	0.1
lacA	360704	0.62	thiogalactoside acetyltransferase	SENSE	196.836	2221	31.729	70	119	ECK0339,JW0333	aaaaaacggcgagatGtactcttttccgata	CGTTACTCTTTCCGTTACGGGACACCCTGTACACCATGAATTGAGAAAAAA	T	0.11	0.03	0.18	0.29	0.4
lacA	360737	0.57	thiogalactoside acetyltransferase	SENSE	196.836	861	12.851	67	126	ECK0339,JW0333	cgttacgggacacccTgtacaccatgaattg	AACAATCGGTGATAACGTACTGATTGCACCCAACGTTACTCTTTCCGTTAC	G	0.03	0.05	0.18	0.38	0.35
lacA	360803	0.46	thiogalactoside acetyltransferase	SENSE	196.836	737	12.492	59	130	ECK0339,JW0333	cattgtcgatgactaCacggtaacaatcggt	CAACATCCATATAGGCCGCAATTTTTATGCAAATTTCAATTTAACCATTGT	A	0.09	0.04	0.1	0.33	0.44
lacA	360888	0.32	thiogalactoside acetyltransferase	SENSE	196.836	778	14.407	54	110	ECK0339,JW0333	acgcctgggtagaacCgcctgtctatttctc	AAAGAGAAAGCCTGATTAAAGAAATGTTTGCCACGGTAGGGGAAAACGCCT	G	0.02	0.02	0.05	0.21	0.7
lacA	360905	0.29	thiogalactoside acetyltransferase	SENSE	196.836	731	13.792	53	105	ECK0339,JW0333	tgccacggtaggggaAaacgcctgggtagaa	TCCATCAGAAGTTGAAAAAAGAGAAAGCCTGATTAAAGAAATGTTTGCCAC	A	0.06	0.12	0.19	0.17	0.46
lacA	360923	0.26	thiogalactoside acetyltransferase	SENSE	196.836	665	12.547	53	106	ECK0339,JW0333	cctgattaaagaaatGtttgccacggtaggg	TGAGTTTAATCACTCGCATCCATCAGAAGTTGAAAAAAGAGAAAGCCTGAT	T	0.06	0.09	0.29	0.38	0.17
lacA	360978	0.17	thiogalactoside acetyltransferase	SENSE	196.836	830	14.821	56	115	ECK0339,JW0333	cgttaatgtatgagtTtaatcactcgcatcc	CCGATATGTGCGAAGGCTTACCGGAAAAAAGACTTCGTGGGAAAACGTTAA	T	0.17	0.14	0.33	0.27	0.09
lacA	361021	0.1	thiogalactoside acetyltransferase	SENSE	196.836	747	16.6	45	90	ECK0339,JW0333	gatatgtgcgaaggcTtaccggaaaaaagac	AACATGCCAATGACCGAAAGAATAAGAGCAGGCAAGCTATTTACCGATATG	T	0.16	0.16	0.32	0.24	0.11
lacA	361033	0.08	thiogalactoside acetyltransferase	SENSE	196.836	628	13.956	45	87	ECK0339,JW0333	aagctatttaccgatAtgtgcgaaggcttac	GTGATCGCATTGAACATGCCAATGACCGAAAGAATAAGAGCAGGCAAGCTA	T	0.09	0.24	0.32	0.07	0.28
lacA	361054	0.05	thiogalactoside acetyltransferase	SENSE	196.836	715	16.25	44	86	ECK0339,JW0333	accgaaagaataagaGcaggcaagctattta	CGACCAACATATCATAACGGAGTGATCGCATTGAACATGCCAATGACCGAA	C	0.19	0.02	0.1	0.3	0.39
lacY	361357	0.83	lactose permease	SENSE	169.129	740	14.231	52	101	ECK0340,JW0334	tttttcagcgacgatTtatctggtctgtttc	GCTGGTGGGCTGCTTTAAATATATTACCAGCCAGTTTGAAGTGCGTTTTTC	T	0.17	0.04	0.37	0.28	0.14
lacY	361407	0.79	lactose permease	SENSE	169.129	1002	18.218	55	93	ECK0340,JW0334	ttcctgctggtgggcTgctttaaatatatta	CTGGAAGTGGTTATTCTGAAAACGCTGCATATGTTTGAAGTACCGTTCCTG	G	0.01	0.01	0.16	0.45	0.37
lacY	361408	0.79	lactose permease	SENSE	169.129	737	13.4	55	96	ECK0340,JW0334	gttcctgctggtgggCtgctttaaatatatt	GCTGGAAGTGGTTATTCTGAAAACGCTGCATATGTTTGAAGTACCGTTCCT	T	0.03	0.13	0.54	0.19	0.11
lacY	361678	0.58	lactose permease	SENSE	169.129	855	12.574	68	118	ECK0340,JW0334	tgtttttgaccaacaGtttgctaatttcttt	GTGGTTTTTGTCACTGTATGTTATTGGCGTTTCCTGCACCTACGATGTTTT	T	0.1	0.17	0.27	0.32	0.14
lacY	361797	0.48	lactose permease	SENSE	169.129	1489	26.589	56	125	ECK0340,JW0334	gccaatgcggtaggtGccaaccattcggcat	TTACTCTTTTTCGCCAAAACGGATGCGCCCTCTTCTGCCACGGTTGCCAAT	C	0.07	0.04	0.34	0.24	0.3
lacY	361833	0.45	lactose permease	SENSE	169.129	1512	27.491	55	117	ECK0340,JW0334	ttcgccaaaacggatGcgccctcttctgcca	TGGCTGGGCTCTGGCTGTGCACTCATCCTCGCCGTTTTACTCTTTTTCGCC	C	0.09	0.02	0.15	0.4	0.34
lacY	361877	0.42	lactose permease	SENSE	169.129	860	12.647	68	157	ECK0340,JW0334	ggctgggctctggctGtgcactcatcctcgc	CGATTGTCGGCATCATGTTCACCATCAATAATCAGTTTGTTTTCTGGCTGG	T	0.02	0.04	0.31	0.42	0.21
lacY	362040	0.29	lactose permease	SENSE	169.129	1225	17.754	69	168	ECK0340,JW0334	tgttttaacgccggtGcgccagcagtagagg	AACATTTTAGTAGGATCGATTGTTGGTGGTATTTATCTAGGCTTTTGTTTT	C	0.05	0.1	0.29	0.28	0.27
lacY	362068	0.27	lactose permease	SENSE	169.129	1505	23.154	65	160	ECK0340,JW0334	gattgttggtggtatTtatctaggcttttgt	TTTTATCTTCGGGCCACTGTTACAATACAACATTTTAGTAGGATCGATTGT	T	0.15	0.1	0.39	0.23	0.13
lacY	362070	0.27	lactose permease	SENSE	169.129	1770	28.095	63	153	ECK0340,JW0334	tcgattgttggtggtAtttatctaggctttt	ATTTTTATCTTCGGGCCACTGTTACAATACAACATTTTAGTAGGATCGATT	T	0.15	0.18	0.36	0.17	0.15
lacY	362081	0.26	lactose permease	SENSE	169.129	1143	19.707	58	146	ECK0340,JW0334	ttttagtaggatcgaTtgttggtggtattta	CGCCGTTCTTTATTTTTATCTTCGGGCCACTGTTACAATACAACATTTTAG	T	0.18	0.12	0.46	0.17	0.07
lacY	362110	0.23	lactose permease	SENSE	169.129	1211	18.631	65	151	ECK0340,JW0334	tatcttcgggccactGttacaatacaacatt	GATTATTACCGGCATGTTAGTGATGTTTGCGCCGTTCTTTATTTTTATCTT	T	0.15	0.1	0.17	0.3	0.27
lacY	362146	0.21	lactose permease	SENSE	169.129	1272	19.569	65	139	ECK0340,JW0334	cggcatgttagtgatGtttgcgccgttcttt	TTCTGACAAACTCGGGCTGCGCAAATACCTGCTGTGGATTATTACCGGCAT	T	0.04	0.11	0.39	0.26	0.21
lacY	362308	0.08	lactose permease	SENSE	169.129	1175	18.651	63	138	ECK0340,JW0334	cccgtttttcccgatTtggctacatgacatc	CGGTTTATTCTTTTTCTTTTACTTTTTTATCATGGGAGCCTACTTCCCGTT	T	0.04	0.13	0.33	0.15	0.35
lacY	362327	0.06	lactose permease	SENSE	169.129	914	14.062	65	140	ECK0340,JW0334	ttatcatgggagcctActtcccgtttttccc	ACACAAACTTTTGGATGTTCGGTTTATTCTTTTTCTTTTACTTTTTTATCA	C	0.29	0.02	0.11	0.28	0.3
lacY	362328	0.06	lactose permease	SENSE	169.129	1708	26.277	65	136	ECK0340,JW0334	tttatcatgggagccTacttcccgtttttcc	AACACAAACTTTTGGATGTTCGGTTTATTCTTTTTCTTTTACTTTTTTATC	A	0.17	0.04	0.23	0.29	0.27
lacY	362329	0.06	lactose permease	SENSE	169.129	799	12.292	65	141	ECK0340,JW0334	ttttatcatgggagcCtacttcccgtttttc	AAACACAAACTTTTGGATGTTCGGTTTATTCTTTTTCTTTTACTTTTTTAT	T	0.19	0.15	0.23	0.09	0.33
lacY	362331	0.06	lactose permease	SENSE	169.129	1401	22.238	63	137	ECK0340,JW0334	ttttttatcatgggaGcctacttcccgtttt	AAAAACACAAACTTTTGGATGTTCGGTTTATTCTTTTTCTTTTACTTTTTT	C	0.24	0.06	0.46	0.19	0.05
lacY	362364	0.03	lactose permease	SENSE	169.129	849	13.476	63	151	ECK0340,JW0334	ttttggatgttcggtTtattctttttctttt	TTTCGCGTAAGGAAATCCATTATGTACTATTTAAAAAACACAAACTTTTGG	T	0.16	0.14	0.44	0.17	0.1
lacZ	362432	23	beta-D-galactosidase	SENSE	170.872	918	14.123	65	111	Intergenic	cgggcaggccatgtcTgcccgtatttcgcgt	GTCGCTACCATTACCAGTTGGTCTGGTGTCAAAAATAATAATAACCGGGCA	G	0.01	0.02	0.09	0.26	0.62
lacZ	362436	19	beta-D-galactosidase	SENSE	170.872	1021	15.47	66	110	Intergenic	taaccgggcaggccaTgtctgcccgtatttc	GCCGGTCGCTACCATTACCAGTTGGTCTGGTGTCAAAAATAATAATAACCG	G	0.08	0.01	0.05	0.22	0.65
lacZ	362437	18	beta-D-galactosidase	SENSE	170.872	1606	24.333	66	107	Intergenic	ataaccgggcaggccAtgtctgcccgtattt	CGCCGGTCGCTACCATTACCAGTTGGTCTGGTGTCAAAAATAATAATAACC	T	0.12	0.08	0.23	0.44	0.14
lacZ	362546	0.97	beta-D-galactosidase	SENSE	170.872	1417	17.494	81	130	ECK0341,JW0335	tccatatggggattgGtggcgacgactcctg	ATCTGCTGCACGCGGAAGAAGGCACATGGCTGAATATCGACGGTTTCCATA	T	0.03	0.06	0.2	0.17	0.54
lacZ	362752	0.9	beta-D-galactosidase	SENSE	170.872	984	12.456	79	133	ECK0341,JW0335	gccattgtcagacatGtataccccgtacgtc	CTATCCCGACCGCCTTACTGCCGCCTGTTTTGACCGCTGGGATCTGCCATT	T	0.15	0.07	0.49	0.21	0.07
lacZ	362945	0.84	beta-D-galactosidase	SENSE	170.872	2498	22.917	109	151	ECK0341,JW0335	accggattgatggtaGtggtcaaatggcgat	CGTGGCAGCATCAGGGGAAAACCTTATTTATCAGCCGGAAAACCTACCGGA	T	0.03	0.13	0.37	0.28	0.2
lacZ	363223	0.75	beta-D-galactosidase	SENSE	170.872	1104	14.526	76	122	ECK0341,JW0335	ctttctttcacagatGtggattggcgataaa	CATCGAGCTGGGTAATAAGCGTTGGCAATTTAACCGCCAGTCAGGCTTTCT	T	0.09	0.12	0.2	0.44	0.15
lacZ	363269	0.74	beta-D-galactosidase	SENSE	170.872	953	14.224	67	126	ECK0341,JW0335	gcatcgagctgggtaAtaagcgttggcaatt	CGTCCCACGCCATCCCGCATCTGACCACCAGCGAAATGGATTTTTGCATCG	T	0.15	0.03	0.31	0.32	0.19
lacZ	363518	0.65	beta-D-galactosidase	SENSE	170.872	2055	25.061	82	140	ECK0341,JW0335	gcggtgaagtgcctcTggatgtcgctccaca	AGCTCCTGCACTGGATGGTGGCGCTGGATGGTAAGCCGCTGGCAAGCGGTG	G	0.06	0.02	0.33	0.39	0.2
lacZ	363775	0.57	beta-D-galactosidase	SENSE	170.872	1613	17.344	93	148	ECK0341,JW0335	tgaaaacggcaacccGtggtcggcttacggc	CGGCTTCGTCTGGGACTGGGTGGATCAGTCGCTGATTAAATATGATGAAAA	T	0.04	0.05	0.21	0.28	0.42
lacZ	363936	0.52	beta-D-galactosidase	SENSE	170.872	2139	25.771	83	143	ECK0341,JW0335	ctacctggagagacgCgcccgctgatccttt	CCCTTCCCGGCTGTGCCGAAATGGTCCATCAAAAAATGGCTTTCGCTACCT	G	0.02	0.01	0.08	0.55	0.34
lacZ	363937	0.52	beta-D-galactosidase	SENSE	170.872	1266	15.253	83	149	ECK0341,JW0335	gctacctggagagacGcgcccgctgatcctt	GCCCTTCCCGGCTGTGCCGAAATGGTCCATCAAAAAATGGCTTTCGCTACC	C	0.03	0.06	0.53	0.19	0.19
lacZ	364258	0.41	beta-D-galactosidase	SENSE	170.872	1120	12.444	90	156	ECK0341,JW0335	cggcatggtgccaatGaatcgtctgaccgat	CCGCTACGGCCTGTATGTGGTGGATGAAGCCAATATTGAAACCCACGGCAT	A	0.04	0.08	0.33	0.24	0.3
lacZ	364522	0.33	beta-D-galactosidase	SENSE	170.872	1286	13.681	94	134	ECK0341,JW0335	cggtttccgcgaggtGcggattgaaaatggt	GCACACCGCCGACGGCACGCTGATTGAAGCAGAAGCCTGCGATGTCGGTTT	C	0.05	0.17	0.43	0.21	0.14
lacZ	364712	0.27	beta-D-galactosidase	SENSE	170.872	1616	19.951	81	154	ECK0341,JW0335	tcgccagcggcaccgCgcctttcggcggtga	ACTACCTACGGGTAACAGTTTCTTTATGGCAGGGTGAAACGCAGGTCGCCA	G	0	0.02	0.08	0.24	0.66
lacZ	364788	0.24	beta-D-galactosidase	SENSE	170.872	1173	14.848	79	149	ECK0341,JW0335	gctgaagttcagatgTgcggcgagttgcgtg	GTTGCCACTCGCTTTAATGATGATTTCAGCCGCGCTGTACTGGAGGCTGAA	G	0.02	0.04	0.2	0.31	0.42
lacZ	364789	0.24	beta-D-galactosidase	SENSE	170.872	1608	20.354	79	148	ECK0341,JW0335	ggctgaagttcagatGtgcggcgagttgcgt	TGTTGCCACTCGCTTTAATGATGATTTCAGCCGCGCTGTACTGGAGGCTGA	T	0.05	0.08	0.32	0.27	0.28
lacZ	364963	0.18	beta-D-galactosidase	SENSE	170.872	1039	15.279	68	134	ECK0341,JW0335	cctcgcggtgatggtGctgcgctggagtgac	GTCTGAATTTGACCTGAGCGCATTTTTACGCGCCGGAGAAAACCGCCTCGC	C	0.05	0.02	0.19	0.46	0.28
lacZ	365067	0.15	beta-D-galactosidase	SENSE	170.872	1752	20.372	86	171	ECK0341,JW0335	gcgtttcatctgtggTgcaacgggcgctggg	CTACAGGAAGGCCAGACGCGAATTATTTTTGATGGCGTTAACTCGGCGTTT	G	0.01	0.04	0.32	0.39	0.23
lacZ	365084	0.14	beta-D-galactosidase	SENSE	170.872	1557	17.494	89	175	ECK0341,JW0335	ttgatggcgttaactCggcgtttcatctgtg	ATGTTGATGAAAGCTGGCTACAGGAAGGCCAGACGCGAATTATTTTTGATG	G	0	0.04	0.1	0.18	0.67
lacZ	365251	0.09	beta-D-galactosidase	SENSE	170.872	2092	24.905	84	158	ECK0341,JW0335	ctcaaactggcagatGcacggttacgatgcg	CTGGCTGGAGTGCGATCTTCCTGAGGCCGATACTGTCGTCGTCCCCTCAAA	C	0.05	0.09	0.32	0.26	0.28
lacZ	365300	0.07	beta-D-galactosidase	SENSE	170.872	1325	16.358	81	167	ECK0341,JW0335	aaagctggctggagtGcgatcttcctgaggc	GCGAATGGCGCTTTGCCTGGTTTCCGGCACCAGAAGCGGTGCCGGAAAGCT	C	0.05	0.01	0.09	0.3	0.55
lacZ	365348	0.06	beta-D-galactosidase	SENSE	170.872	1238	15.098	82	153	ECK0341,JW0335	atggcgaatggcgctTtgcctggtttccggc	AAGAGGCCCGCACCGATCGCCCTTCCCAACAGTTGCGCAGCCTGAATGGCG	T	0.01	0.14	0.05	0.19	0.61
lacZ	365353	0.06	beta-D-galactosidase	SENSE	170.872	1076	13.62	79	139	ECK0341,JW0335	cctgaatggcgaatgGcgctttgcctggttt	TAGCGAAGAGGCCCGCACCGATCGCCCTTCCCAACAGTTGCGCAGCCTGAA	C	0.06	0.03	0.28	0.43	0.2
lacZ	365485	0.01	beta-D-galactosidase	SENSE	170.872	853	12.186	70	160	ECK0341,JW0335	cgttttacaacgtcgTgactgggaaaaccct	CACACAGGAAACAGCTATGACCATGATTACGGATTCACTGGCCGTCGTTTT	G	0.08	0.14	0.21	0.17	0.39
lacZ	365519	0	beta-D-galactosidase	SENSE	170.872	737	15.354	48	143	ECK0341,JW0335	cagctatgaccatgaTtacggattcactggc	TATGTTGTGTGGAATTGTGAGCGGATAACAATTTCACACAGGAAACAGCTA	T	0.15	0.08	0.25	0.28	0.23
lacZ	365529	0	beta-D-galactosidase	SENSE	170.872	1171	24.396	48	139	ECK0341,JW0335	acacaggaaacagctAtgaccatgattacgg	TTCCGGCTCGTATGTTGTGTGGAATTGTGAGCGGATAACAATTTCACACAG	T	0.16	0.12	0.32	0.18	0.22
lacZ	365530	-1	beta-D-galactosidase	SENSE	170.872	825	17.553	47	140	Intergenic	cacacaggaaacagcTatgaccatgattacg	CTTCCGGCTCGTATGTTGTGTGGAATTGTGAGCGGATAACAATTTCACACA	A	0.04	0.05	0.07	0.17	0.67
lacZ	365531	-2	beta-D-galactosidase	SENSE	170.872	2224	49.422	45	131	Intergenic	tcacacaggaaacagCtatgaccatgattac	GCTTCCGGCTCGTATGTTGTGTGGAATTGTGAGCGGATAACAATTTCACAC	T	0.07	0.05	0.16	0.35	0.37
lacZ	365532	-3	beta-D-galactosidase	SENSE	170.872	526	12.829	41	138	Intergenic	ttcacacaggaaacaGctatgaccatgatta	TGCTTCCGGCTCGTATGTTGTGTGGAATTGTGAGCGGATAACAATTTCACA	C	0.09	0.06	0.19	0.29	0.38
lacZ	365535	-6	beta-D-galactosidase	SENSE	170.872	469	12.342	38	137	Intergenic	aatttcacacaggaaAcagctatgaccatga	TTATGCTTCCGGCTCGTATGTTGTGTGGAATTGTGAGCGGATAACAATTTC	C	0.12	0.23	0.29	0.16	0.19
lacZ	365551	-22	beta-D-galactosidase	SENSE	170.872	657	23.464	28	126	Intergenic	attgtgagcggataaCaatttcacacaggaa	CCCCAGGCTTTACACTTTATGCTTCCGGCTCGTATGTTGTGTGGAATTGTG	A	0.06	0.29	0.45	0.18	0.01
lacZ	365552	-23	beta-D-galactosidase	SENSE	170.872	390	14.444	27	127	Intergenic	aattgtgagcggataAcaatttcacacagga	ACCCCAGGCTTTACACTTTATGCTTCCGGCTCGTATGTTGTGTGGAATTGT	C	0.36	0.49	0.13	0.01	0.01
lacZ	365554	-25	beta-D-galactosidase	SENSE	170.872	989	38.038	26	124	Intergenic	ggaattgtgagcggaTaacaatttcacacag	GCACCCCAGGCTTTACACTTTATGCTTCCGGCTCGTATGTTGTGTGGAATT	A	0.94	0	0.01	0.03	0.02
lacZ	365555	-26	beta-D-galactosidase	SENSE	170.872	1967	85.522	23	119	Intergenic	tggaattgtgagcggAtaacaatttcacaca	GGCACCCCAGGCTTTACACTTTATGCTTCCGGCTCGTATGTTGTGTGGAAT	T	0.96	0.01	0.02	0.01	0
yaiL	376612	77	hypothetical protein	SENSE	7.537	387	193.5	2	10	Intergenic	gtttatgggcgaagtGtagaccggataaggc	CGCAGATGCCTGATGCGACGCTATGCGCGTCTTATCAGGCCTACGGTTTAT	T	0	0.08	0.3	0.53	0.08
frmB	376658	101	S-formylglutathione hydrolase	ANTI	4.211	203	203	1	13	Intergenic	ggcagtcgtgcgccaTgcctgatgcgacgct	TTTATGGGCGAAGTGTAGACCGGATAAGGCGTTCACGCCGCATCCGGCAGT	G	0	0.06	0.37	0.34	0.23
frmB	376712	47	S-formylglutathione hydrolase	ANTI	4.211	578	289	2	13	Intergenic	gcttacgggcgaagtGtaggccggataaggc	GCGCCATGCCTGATGCGACGCTTTGCGCGTCTTATCAGGCCTACGGCTTAC	T	0.01	0.04	0.35	0.5	0.09
frmB	376755	4	S-formylglutathione hydrolase	ANTI	4.211	245	81.667	3	13	Intergenic	tccggcagtcgtgctAttatcaacgcatatt	CGGCTTACGGGCGAAGTGTAGGCCGGATAAGGCGTTCACGCCGCATCCGGC	T	0.04	0.05	0.38	0.31	0.22
frmB	376912	0.82	S-formylglutathione hydrolase	ANTI	4.211	914	228.5	4	12	ECK0352,JW0346,yaiM	atttggagtccgcagCtgttctgcgtaaaaa	ACGGATTAACGTCTTGATATTCATCTCCTGGCAGATCTTTTCAAGATTTGG	T	0.21	0.11	0.27	0.3	0.11
frmB	376913	0.82	S-formylglutathione hydrolase	ANTI	4.211	401	100.25	4	14	ECK0352,JW0346,yaiM	tttggagtccgcagcTgttctgcgtaaaaat	CGGATTAACGTCTTGATATTCATCTCCTGGCAGATCTTTTCAAGATTTGGA	G	0.11	0.09	0.23	0.34	0.23
frmB	377606	-14	S-formylglutathione hydrolase	SENSE	4.211	354	354	1	1	Intergenic	ccgggggattaacccTgagataatgactgat	GTCCACTTCAGGCGGGGGTTCTTAATACTCTCCCCGGGCAGCCGTCCGGGG	G	0.05	0	0.11	0.28	0.57
yaiO	380282	-216	outer membrane protein	SENSE	4.357	230	230	0	1	Intergenic	tggatgaacagcccgTgtctgttcgaactcc	ACCAGGCATATTTAGGCGCACAAGTACGTACCAGTAATCATCGTCTGGATG	G	0.01	0.06	0.36	0.22	0.36
tauD	387781	0.9	taurine dioxygenase%2C 2-oxoglutarate-dependent	ANTI	0.986	283	94.333	3	9	ECK0365,JW0360,ssiD,yaiG	cggcattggcatagtGctgggtcacgcggtt	CAAGGATCGTCGCCCGATGCATTATCCGTCGCTGTGGCAGGTAATCGGCAT	C	0.01	0.15	0.36	0.37	0.1
hemB	389630	-679	5-aminolevulinate dehydratase (porphobilinogen synthase)	SENSE	10.183	209	209	1	3	Intergenic	gttgccatctacagtGcctgccttatccata	ACCATTGGTGTTGTTGTAATAGACAAAACCACTATAGTTTACATAGTTGCC	C	0.05	0.21	0.7	0.03	0
insF1	390161	802	IS3 transposase B	SENSE	26.29	246	123	2	4	Intergenic	atgagattcggtagtGtaggtttcgttgtaa	CGAAGTCACTGTGGAATCTTTTACAGAGATATTGTTATCCCAAGTATGAGA	T	0.24	0.37	0.18	0.09	0.13
ampH	395011	0.43	penicillin-binding protein	SENSE	15.149	1020	204	5	10	ECK0371,JW5052,yaiH	gcaacgctggaaataCctttctacggcgaag	CGGTGGCGCGGCACATCGTCCGGTGTTTGTCTGGCCAACGCGCGAGCAACG	C	1	0	0	0	0
ampH	395412	0.09	penicillin-binding protein	SENSE	15.149	257	42.833	6	13	ECK0371,JW5052,yaiH	gagtttgcctctgatAttgtcgatcgttatg	GCGTCATTGACCTCCGTCCATGCGGCGCAGCCGATCACTGAACCGGAGTTT	T	0.03	0.16	0.34	0.28	0.19
sbmA	395773	-90	microcin B17 transporter	SENSE	6.692	221	73.667	3	8	Intergenic	tgctatgggtcacaaTgggcggtttcatttg	TCCGTCGAAACAATTCTTATGGTCAGGCTGGCGAACTAAGCGCCTTGCTAT	G	0.05	0.06	0.22	0.32	0.36
sbmA	396909	0.86	microcin B17 transporter	SENSE	6.692	210	105	2	3	ECK0372,JW0368	cggtacgattacgctCggcctgatgacgcag	CGATAACGTTTTCGGTTTGTTCTTGCTGTTTCCGTCAATTGTTGCCGGTAC	G	0.08	0.01	0.29	0.17	0.45
yaiZ	398811	-6	putative inner membrane protein%2C DUF2754 family	SENSE	690.403	215	35.833	6	24	Intergenic	tttttcgttaacggaGctgccatgaatctgc	TTGTCTACACCACAGACGGTTGTTGCAGAATATGCAAGGATGTTGTTTTTC	C	0.15	0.24	0.22	0.23	0.17
yaiZ	398822	0.02	putative inner membrane protein%2C DUF2754 family	SENSE	690.403	318	53	6	24	ECK0375,JW5053	cggagctgccatgaaTctgcctgtaaaaatc	ACAGACGGTTGTTGCAGAATATGCAAGGATGTTGTTTTTCGTTAACGGAGC	C	0.05	0.04	0.41	0.34	0.17
yaiZ	398857	0.19	putative inner membrane protein%2C DUF2754 family	SENSE	690.403	491	35.071	14	31	ECK0375,JW5053	gtgactggcactactAtgcgttcgccattgg	TTTTCGTTAACGGAGCTGCCATGAATCTGCCTGTAAAAATCCGCCGTGACT	T	0.11	0.09	0.38	0.09	0.33
yaiZ	398956	0.66	putative inner membrane protein%2C DUF2754 family	SENSE	690.403	220	15.714	14	31	ECK0375,JW5053	ccgtcggtctggtgaCgtgggtgattagttt	TGGTGGGGTTACTGGGATTTGAAGCAAAAGGTTGGCAGACCTATGCCGTCG	G	0.04	0.02	0.05	0.37	0.53
yaiZ	398989	0.81	putative inner membrane protein%2C DUF2754 family	SENSE	690.403	266	17.733	15	30	ECK0375,JW5053	ggctggcggggttgaTtattcgtcgtcgcga	GGCAGACCTATGCCGTCGGTCTGGTGACGTGGGTGATTAGTTTCTGGCTGG	T	0.01	0.06	0.35	0.44	0.13
ddlA	399060	0.99	D-alanine-D-alanine ligase A	ANTI	8.664	223	12.389	18	39	ECK0376,JW0372	ttaaaatattacattGtggttttcaatgcgt	CGCGATGAAGAAACTGAAAACGCCCAATAAGAATATTATCGGGCGTTAAAA	T	0.19	0.04	0.36	0.2	0.21
ddlA	399155	0.91	D-alanine-D-alanine ligase A	ANTI	8.664	1220	48.8	25	42	ECK0376,JW0372	accgctggcttgccaCagcttcggatacata	CAGCGCCAGTTCAATCAAACGTGTGATCAGATCGGTGTAACCCAGACCGCT	A	0.01	0.03	0.14	0.45	0.37
ddlA	399197	0.87	D-alanine-D-alanine ligase A	ANTI	8.664	462	21	22	41	ECK0376,JW0372	gaagccaggcagggtGttgatctcgttgatc	CAGACCGCTGGCTTGCCACAGCTTCGGATACATACTGATATTAGTGAAGCC	T	0.06	0.04	0.27	0.47	0.16
ddlA	399232	0.84	D-alanine-D-alanine ligase A	ANTI	8.664	228	12.667	18	39	ECK0376,JW0372	cttcgttctctggggTtaaaaacacgtctac	TGATATTAGTGAAGCCAGGCAGGGTGTTGATCTCGTTGATCACCACTTCGT	T	0.36	0.28	0.2	0.12	0.04
ddlA	399234	0.83	D-alanine-D-alanine ligase A	ANTI	8.664	253	14.056	18	39	ECK0376,JW0372	tcgttctctggggttAaaaacacgtctacac	ATATTAGTGAAGCCAGGCAGGGTGTTGATCTCGTTGATCACCACTTCGTTC	A	0.32	0.08	0.12	0.39	0.08
ddlA	399422	0.66	D-alanine-D-alanine ligase A	ANTI	8.664	744	62	12	24	ECK0376,JW0372	gatctctccacaggtGctggcttgcggattg	GTCAATGTACTTGGTGTCGTAGGCATAGAAATCGCTGGTGAGTACGATCTC	C	0.17	0.22	0.38	0.16	0.07
ddlA	399428	0.66	D-alanine-D-alanine ligase A	ANTI	8.664	203	16.917	12	26	ECK0376,JW0372	tccacaggtgctggcTtgcggattgtcgttg	GTACTTGGTGTCGTAGGCATAGAAATCGCTGGTGAGTACGATCTCTCCACA	T	0	0.05	0.4	0.33	0.22
ddlA	399866	0.26	D-alanine-D-alanine ligase A	ANTI	8.664	228	114	2	7	ECK0376,JW0372	caccgtcggcaacggCtgaccgttttgcgcg	ACCATCTTCGCCCAGCGTACCGTGGACAATCGGGAAAATGACATCCACCGT	T	0.03	0.13	0.18	0.46	0.21
ddlA	399867	0.26	D-alanine-D-alanine ligase A	ANTI	8.664	274	137	2	7	ECK0376,JW0372	accgtcggcaacggcTgaccgttttgcgcgt	CCATCTTCGCCCAGCGTACCGTGGACAATCGGGAAAATGACATCCACCGTC	G	0.03	0.03	0.23	0.28	0.44
ddlA	399960	0.17	D-alanine-D-alanine ligase A	ANTI	8.664	205	102.5	2	6	ECK0376,JW0372	gcaatatgggcaggaTcgtctgcatttagca	TGTTTACCTGGCACCTGCGCAAGGCTGGTCGCCGAAGGGCGCAACGCAATA	C	0.13	0.05	0.46	0.26	0.09
iraP	400918	48	anti-RssB factor%2C RpoS stabilzer during Pi starvation%3B anti-adapter protein	SENSE	97.793	478	95.6	5	13	Intergenic	tgtcacggccgagacTtatagtcgctttgtt	TCCTCGTCAGTAAAAAGTTAATCTTTTCAACAGCTGTCATAAAGTTGTCAC	T	0.09	0.06	0.17	0.48	0.19
phoA	401238	0.19	bacterial alkaline phosphatase	SENSE	7.111	263	263	1	6	ECK0378,JW0374,psiA	aattatgccgaaggtGcgggcggctttttta	CTGATTGGCGATGGGATGGGGGACTCGGAAATTACTGCCGCACGTAATTAT	C	0.08	0.24	0.25	0.33	0.11
proC	404822	0.06	pyrroline-5-carboxylate reductase%2C NAD(P)-binding	SENSE	6.376	325	325	1	3	ECK0381,JW0377,pro,Pro2	gcaatatgggaaaagCcattctcggcggtct	GCAGGAGTGAGGCAATGGAAAAGAAAATCGGTTTTATTGGCTGCGGCAATA	C	0.96	0	0	0.02	0.02
yaiI	405006	0.04	conserved protein%2C UPF0178 family%2C downregulated by beryllium	SENSE	24.327	1383	1383	1	9	ECK0382,JW0378	acaatttgggtggatGccgacgcgtgtccca	AAGCGCGACACAATAGAGGATTACCCAACAAAGGATGACTTTATGACAATT	C	0.26	0.05	0.26	0.35	0.08
yaiI	405007	0.04	conserved protein%2C UPF0178 family%2C downregulated by beryllium	SENSE	24.327	499	499	1	14	ECK0382,JW0378	caatttgggtggatgCcgacgcgtgtcccaa	AGCGCGACACAATAGAGGATTACCCAACAAAGGATGACTTTATGACAATTT	C	0.23	0.05	0.05	0.31	0.35
yaiI	405502	56	conserved protein%2C UPF0178 family%2C downregulated by beryllium	SENSE	24.327	890	111.25	8	30	Intergenic	ggtatagtaaggggtGtattgagattttcac	GCTAAATGTAATTTATTATTTACACTTCATTCTTGAATATTTATTGGTATA	T	0.09	0.05	0.28	0.27	0.31
yaiI	405528	82	conserved protein%2C UPF0178 family%2C downregulated by beryllium	SENSE	24.327	515	46.818	11	40	Intergenic	ttcactttaagtggaAttttttctttacaat	TCATTCTTGAATATTTATTGGTATAGTAAGGGGTGTATTGAGATTTTCACT	T	0.1	0.07	0.27	0.3	0.27
yaiI	405529	83	conserved protein%2C UPF0178 family%2C downregulated by beryllium	SENSE	24.327	206	18.727	11	42	Intergenic	tcactttaagtggaaTtttttctttacaatc	CATTCTTGAATATTTATTGGTATAGTAAGGGGTGTATTGAGATTTTCACTT	T	0.08	0.11	0.22	0.41	0.18
yaiI	405530	84	conserved protein%2C UPF0178 family%2C downregulated by beryllium	SENSE	24.327	357	32.455	11	41	Intergenic	cactttaagtggaatTttttctttacaatcg	ATTCTTGAATATTTATTGGTATAGTAAGGGGTGTATTGAGATTTTCACTTT	T	0.09	0.17	0.13	0.17	0.43
aroL	405551	-78	shikimate kinase II	SENSE	32.503	234	19.5	12	43	Intergenic	tttacaatcgaaattGtactagtttgatggt	TAGTAAGGGGTGTATTGAGATTTTCACTTTAAGTGGAATTTTTTCTTTACA	T	0.07	0.03	0.33	0.26	0.3
aroL	405567	-62	shikimate kinase II	SENSE	32.503	695	53.462	13	42	Intergenic	tactagtttgatggtAtgatcgctattctca	GAGATTTTCACTTTAAGTGGAATTTTTTCTTTACAATCGAAATTGTACTAG	T	0.31	0.08	0.19	0.24	0.18
aroL	405570	-59	shikimate kinase II	SENSE	32.503	305	21.786	14	45	Intergenic	tagtttgatggtatgAtcgctattctcatga	ATTTTCACTTTAAGTGGAATTTTTTCTTTACAATCGAAATTGTACTAGTTT	T	0.21	0.07	0.44	0.19	0.09
aroL	405612	-17	shikimate kinase II	SENSE	32.503	426	30.429	14	42	Intergenic	gccgcattgcgacctAttggggaaaacccac	TACTAGTTTGATGGTATGATCGCTATTCTCATGACACCGGCTTTCGCCGCA	T	0.09	0.06	0.54	0.27	0.05
aroL	405613	-16	shikimate kinase II	SENSE	32.503	594	45.692	13	41	Intergenic	ccgcattgcgacctaTtggggaaaacccacg	ACTAGTTTGATGGTATGATCGCTATTCTCATGACACCGGCTTTCGCCGCAT	T	0.07	0.08	0.3	0.43	0.11
aroL	405614	-15	shikimate kinase II	SENSE	32.503	407	31.308	13	41	Intergenic	cgcattgcgacctatTggggaaaacccacga	CTAGTTTGATGGTATGATCGCTATTCTCATGACACCGGCTTTCGCCGCATT	G	0.03	0.11	0.25	0.27	0.34
aroL	405787	0.3	shikimate kinase II	SENSE	32.503	491	70.143	7	14	ECK0383,JW0379	cgtcgaaagggaagaGtgggcgggatttcgc	CGATCAGTGGTTGCAATCACAGCTCAATATGACGGTCGCGGAGATCGTCGA	T	0.09	0.11	0.33	0.25	0.21
aroL	405788	0.3	shikimate kinase II	SENSE	32.503	603	100.5	6	13	ECK0383,JW0379	gtcgaaagggaagagTgggcgggatttcgcg	GATCAGTGGTTGCAATCACAGCTCAATATGACGGTCGCGGAGATCGTCGAA	G	0.1	0.05	0.27	0.32	0.26
aroM	407341	12	conserved protein%2C AroM family	ANTI	16.55	210	52.5	4	15	Intergenic	gccagaggcgctggcTgtcacgcaaaattac	TAAACTGGCCCTGTTTGGTAGTTGAACATCTACTTCACTATAGGGGCCAGA	G	0.01	0.02	0.04	0.14	0.79
yaiE	407399	-2	conserved protein%2C UPF0345 family	SENSE	171.086	994	165.667	6	18	Intergenic	ccaaacagggccagtTtatgcttcaaagtaa	ACAGCCAGCGCCTCTGGCCCCTATAGTGAAGTAGATGTTCAACTACCAAAC	T	0.05	0.05	0.3	0.41	0.19
yaiE	407400	-1	conserved protein%2C UPF0345 family	SENSE	171.086	319	53.167	6	21	Intergenic	caaacagggccagttTatgcttcaaagtaat	CAGCCAGCGCCTCTGGCCCCTATAGTGAAGTAGATGTTCAACTACCAAACA	A	0.05	0.02	0.03	0.28	0.62
yaiE	407479	0.27	conserved protein%2C UPF0345 family	SENSE	171.086	241	26.778	9	25	ECK0386,JW0382	actggtcgcgccagcGtgggtgttatggttg	TACTTTTCCGGCAAAGTGAAATCAATCGGCTTTTCCAGCAGCAGCACTGGT	T	0.03	0.13	0.45	0.16	0.22
yaiE	407480	0.28	conserved protein%2C UPF0345 family	SENSE	171.086	837	93	9	22	ECK0386,JW0382	ctggtcgcgccagcgTgggtgttatggttga	ACTTTTCCGGCAAAGTGAAATCAATCGGCTTTTCCAGCAGCAGCACTGGTC	G	0.03	0.16	0.29	0.38	0.14
yaiE	407810	125	conserved protein%2C UPF0345 family	SENSE	171.086	256	32	8	15	Intergenic	tttatcaaggttgatAtaaatatcagtgaag	ATATTTCCTTTGCTGCGATTTTTTCAATTTCCGATATATTCATAATTTATC	T	0.18	0.07	0.36	0.27	0.12
yaiE	407836	151	conserved protein%2C UPF0345 family	SENSE	171.086	234	29.25	8	16	Intergenic	tgaagatctccagatAttgttgcggaactgg	ATTTCCGATATATTCATAATTTATCAAGGTTGATATAAATATCAGTGAAGA	T	0.05	0	0.32	0.36	0.26
araJ	411647	0.05	arabinose-inducible predicted transporter%2C MFS family	SENSE	8.563	206	41.2	5	15	ECK0390,JW0386	tggggatggccgaatTtggcattatgggcgt	GTATGAAAAAAGTCATTTTATCTTTGGCTCTGGGCACGTTTGGTTTGGGGA	T	0.03	0.09	0.29	0.28	0.31
araJ	411667	0.03	arabinose-inducible predicted transporter%2C MFS family	SENSE	8.563	421	84.2	5	14	ECK0390,JW0386	ggctctgggcacgttTggtttggggatggcc	TTCTGGTGGTTGTGATGGTGGTATGAAAAAAGTCATTTTATCTTTGGCTCT	G	0.01	0	0.13	0.22	0.63
araJ	411668	0.03	arabinose-inducible predicted transporter%2C MFS family	SENSE	8.563	644	128.8	5	13	ECK0390,JW0386	tggctctgggcacgtTtggtttggggatggc	GTTCTGGTGGTTGTGATGGTGGTATGAAAAAAGTCATTTTATCTTTGGCTC	T	0.01	0.09	0.23	0.36	0.3
sbcC	414403	0.18	exonuclease%2C dsDNA%2C ATP-dependent	ANTI	5.194	265	265	1	1	ECK0391,JW0387,rmuA	cgggccgatttgtgcTgctcaaaaaccatcg	AACGTGACGCCGCTGGCCTGCGCTTGCAGCTTCTCCAGCTCTGTGCGGGCC	G	0.02	0.03	0.2	0.45	0.29
phoB	416970	0.88	DNA-binding response regulator in two-component regulatory system with PhoR (or CreC)	SENSE	6.839	276	276	1	2	ECK0393,JW0389,phoRc	tccacattcgtcgccTgcgtaaagcactgga	ACGTCTGGGGAACTAACGTGTATGTGGAAGACCGCACGGTCGATGTCCACA	G	0.01	0.05	0.25	0.62	0.08
phoR	418528	120	sensory histidine kinase in two-component regulatory system with PhoB	SENSE	5.089	201	201	1	4	Intergenic	ttcgcatgattagccAtgtctttttcacgga	GTCAAAATACGGGCGTTAGATTTTACAACGATTGGTGATTTTTTGTTCGCA	T	0.07	0.05	0.44	0.36	0.07
phoR	418529	121	sensory histidine kinase in two-component regulatory system with PhoB	SENSE	5.089	352	352	1	3	Intergenic	tcgcatgattagccaTgtctttttcacggaa	TCAAAATACGGGCGTTAGATTTTACAACGATTGGTGATTTTTTGTTCGCAT	G	0.01	0.04	0.12	0.45	0.37
brnQ	418794	-21	branched-chain amino acid transport system 2 carrier protein%3B LIV-II transport system for Ile%2C Leu%2C and Val	SENSE	24.284	464	38.667	12	20	Intergenic	aacgttacaacaccaCatccacaggcagtat	TTAAATATACCGCTGTATCATCCCCAGGGATTGGCACAAAAATTTAACGTT	A	0.02	0.11	0.08	0.19	0.6
brnQ	418929	0.09	branched-chain amino acid transport system 2 carrier protein%3B LIV-II transport system for Ile%2C Leu%2C and Val	SENSE	24.284	290	17.059	17	26	ECK0395,hrbA,JW0391	ggcttacaggcaggcGaacacgtctggactg	GCGTTGTTCGTCGGCGCAGGTAACATTATTTTCCCTCCAATGGTCGGCTTA	A	0.07	0.11	0.38	0.27	0.18
brnQ	419038	0.17	branched-chain amino acid transport system 2 carrier protein%3B LIV-II transport system for Ile%2C Leu%2C and Val	SENSE	24.284	236	19.667	12	20	ECK0395,hrbA,JW0391	ttgacagcctcagcaCgccaatcggtaaagt	TGCCGGTATTAACGGTAGTGGCGCTGGCAAAAGTTGGCGGCGGTGTTGACA	G	0.06	0.06	0.08	0.31	0.49
brnQ	419979	0.88	branched-chain amino acid transport system 2 carrier protein%3B LIV-II transport system for Ile%2C Leu%2C and Val	SENSE	24.284	208	17.333	12	19	ECK0395,hrbA,JW0391	ctcgacgggatcaaaGcatctgcattcagcg	CGCGTGATTGCTCCGCCGATGTTTATCAGCCTGCTTTTTGGTATTCTCGAC	C	0.06	0.04	0.08	0.29	0.53
brnQ	420170	36	branched-chain amino acid transport system 2 carrier protein%3B LIV-II transport system for Ile%2C Leu%2C and Val	SENSE	24.284	470	78.333	6	16	Intergenic	accacggggctgcgaTgccccgtggtttttt	TCAGGTGACCTCCAGCGCTCACTAAATCACTGAACATTTGTTTTAACCACG	G	0.01	0	0.15	0.22	0.61
proY	420177	-33	proline-specific permease	SENSE	8.329	417	69.5	6	15	Intergenic	ggctgcgatgccccgTggttttttattgtgt	ACCTCCAGCGCTCACTAAATCACTGAACATTTGTTTTAACCACGGGGCTGC	G	0	0.04	0.23	0.22	0.52
proY	421322	0.81	proline-specific permease	SENSE	8.329	336	112	3	5	ECK0396,hisY,JW5055,yajM	cgccacggtgtgggtGtggattatgatcctg	CATGCCGGAAAACGTCTTCCTGGTGATCGCTTCGCTGGCAACCTTCGCCAC	T	0.08	0.68	0.08	0.05	0.12
malZ	423448	0.94	maltodextrin glucosidase	ANTI	2.446	244	122	2	4	ECK0397,JW0393	attgagaaacggtgaCgcgggtagcaccact	GTCAGTCAGTTGCCCATGCCCTTCTTTGCATTGCCATTGCACGGCATTGAG	G	0.07	0.17	0.17	0.11	0.47
queA	424560	0.3	S-adenosylmethionine:tRNA ribosyltransferase-isomerase	SENSE	9.947	213	71	3	5	ECK0399,JW0395	gcgcagaactgctgcTgggcgatgacgaaag	AACGCATTCTTGCGCATATTCGCGCCTCGAAAGCGCCAAAACCTGGCGCAG	G	0.01	0.03	0.15	0.23	0.57
tgt	425423	0.06	tRNA-guanine transglycosylase	SENSE	20.05	338	56.333	6	12	ECK0400,JW0396,vacC	cctggtctttgatcgTggcgtagtggaaacg	GAAATTTGAACTGGACACCACCGACGGTCGCGCACGCCGTGGCCGCCTGGT	G	0.06	0.05	0.28	0.39	0.22
tgt	425794	0.38	tRNA-guanine transglycosylase	SENSE	20.05	274	54.8	5	10	ECK0400,JW0396,vacC	tgatctttgatgagtGtacgccgtatcctgc	AAAAATCAATGGAGATTCAGTACGATCTTGGTTCGGATATCGTCATGATCT	T	0.14	0.13	0.51	0.17	0.05
tgt	426393	0.92	tRNA-guanine transglycosylase	SENSE	20.05	372	37.2	10	19	ECK0400,JW0396,vacC	cgtttgatggcgggtTtacgcaaggctattg	TTAGGCGCGCGACTCAACACCATTCATAACCTTCGTTACTACCAGCGTTTG	T	0.08	0.1	0.21	0.5	0.11
tgt	426465	0.98	tRNA-guanine transglycosylase	SENSE	20.05	394	30.308	13	26	ECK0400,JW0396,vacC	cgtcaggggcgagaaGtaccacctttgaacg	ATTGAAGAGGGTAAATTAGAGAGCTTCGTAACTGATTTTTACCAGCGTCAG	T	0.03	0.04	0.1	0.57	0.27
yajC	426570	0.18	SecYEG protein translocase auxillary subunit	SENSE	118.542	217	15.5	14	33	ECK0401,JW0397	ggcgcaaggtagcccGatgtctttgattttg	AATGAGCTTTTTTATTTCTGATGCGGTAGCGGCAACGGGTGCACCGGCGCA	A	0.04	0.06	0.31	0.33	0.26
yajC	426571	0.18	SecYEG protein translocase auxillary subunit	SENSE	118.542	281	20.071	14	33	ECK0401,JW0397	gcgcaaggtagcccgAtgtctttgattttga	ATGAGCTTTTTTATTTCTGATGCGGTAGCGGCAACGGGTGCACCGGCGCAA	T	0.08	0.09	0.19	0.35	0.3
yajC	426572	0.18	SecYEG protein translocase auxillary subunit	SENSE	118.542	718	51.286	14	31	ECK0401,JW0397	cgcaaggtagcccgaTgtctttgattttgat	TGAGCTTTTTTATTTCTGATGCGGTAGCGGCAACGGGTGCACCGGCGCAAG	G	0.05	0.01	0.06	0.24	0.65
yajC	426597	0.26	SecYEG protein translocase auxillary subunit	SENSE	118.542	455	30.333	15	35	ECK0401,JW0397	tttgatgctggtggtAttcggtctgattttc	AGCGGCAACGGGTGCACCGGCGCAAGGTAGCCCGATGTCTTTGATTTTGAT	T	0.14	0.12	0.29	0.35	0.1
yajC	426627	0.35	SecYEG protein translocase auxillary subunit	SENSE	118.542	229	14.312	16	35	ECK0401,JW0397	ctatttcatgatcctGcgtccacagcagaag	CCCGATGTCTTTGATTTTGATGCTGGTGGTATTCGGTCTGATTTTCTATTT	C	0.18	0.11	0.24	0.28	0.18
secD	426865	-6	SecYEG protein translocase auxillary subunit	SENSE	32.917	208	13	16	34	Intergenic	tttttccctaagggaAttgccgtgttaaacc	GCTGCCGTCCTGCCGAAAGGCACCATGAAGGCGCTGTAATTAAAATTTTTC	T	0.07	0.16	0.39	0.29	0.09
secD	426936	0.04	SecYEG protein translocase auxillary subunit	SENSE	32.917	550	27.5	20	43	ECK0402,JW0398	tgtcatcggtctgctGtatgcgcttcccaac	AAACCGTTATCCTTTGTGGAAGTACGTCATGCTGATCGTGGTGATTGTCAT	T	0.07	0.11	0.34	0.32	0.16
secD	426937	0.04	SecYEG protein translocase auxillary subunit	SENSE	32.917	584	29.2	20	43	ECK0402,JW0398	gtcatcggtctgctgTatgcgcttcccaacc	AACCGTTATCCTTTGTGGAAGTACGTCATGCTGATCGTGGTGATTGTCATC	A	0.04	0.05	0.24	0.33	0.34
secD	426966	0.05	SecYEG protein translocase auxillary subunit	SENSE	32.917	246	12.947	19	43	ECK0402,JW0398	cctgtttggtgaggaTccggctgttcagatc	GCTGATCGTGGTGATTGTCATCGGTCTGCTGTATGCGCTTCCCAACCTGTT	C	0.19	0.12	0.39	0.2	0.11
secD	426972	0.05	SecYEG protein translocase auxillary subunit	SENSE	32.917	487	25.632	19	42	ECK0402,JW0398	tggtgaggatccggcTgttcagatcactggt	CGTGGTGATTGTCATCGGTCTGCTGTATGCGCTTCCCAACCTGTTTGGTGA	G	0.02	0.04	0.08	0.15	0.71
secD	426988	0.06	SecYEG protein translocase auxillary subunit	SENSE	32.917	458	21.81	21	51	ECK0402,JW0398	gttcagatcactggtGcgcgcggagtcgccg	GGTCTGCTGTATGCGCTTCCCAACCTGTTTGGTGAGGATCCGGCTGTTCAG	C	0.01	0.07	0.27	0.43	0.22
secD	426989	0.06	SecYEG protein translocase auxillary subunit	SENSE	32.917	326	15.524	21	52	ECK0402,JW0398	ttcagatcactggtgCgcgcggagtcgccgc	GTCTGCTGTATGCGCTTCCCAACCTGTTTGGTGAGGATCCGGCTGTTCAGA	G	0.04	0.01	0.1	0.33	0.53
secD	427080	0.11	SecYEG protein translocase auxillary subunit	SENSE	32.917	314	18.471	17	42	ECK0402,JW0398	gtctgtggcactggaAgagggcgctattctt	GATCCAGGTCCAGAAAACGTTACAAGAAGAAAAAATAACTGCTAAGTCTGT	G	0.37	0.14	0.28	0.16	0.05
secD	427081	0.11	SecYEG protein translocase auxillary subunit	SENSE	32.917	250	15.625	16	42	ECK0402,JW0398	tctgtggcactggaaGagggcgctattcttg	ATCCAGGTCCAGAAAACGTTACAAGAAGAAAAAATAACTGCTAAGTCTGTG	A	0.32	0.07	0.14	0.34	0.14
secD	427085	0.12	SecYEG protein translocase auxillary subunit	SENSE	32.917	539	33.688	16	41	ECK0402,JW0398	tggcactggaagaggGcgctattcttgcgcg	AGGTCCAGAAAACGTTACAAGAAGAAAAAATAACTGCTAAGTCTGTGGCAC	C	0.05	0.05	0.22	0.32	0.37
secD	427114	0.13	SecYEG protein translocase auxillary subunit	SENSE	32.917	235	13.824	17	40	ECK0402,JW0398	cgcttcgactccactGacacccagttgcgcg	ATAACTGCTAAGTCTGTGGCACTGGAAGAGGGCGCTATTCTTGCGCGCTTC	A	0.03	0.08	0.15	0.52	0.21
secD	427125	0.14	SecYEG protein translocase auxillary subunit	SENSE	32.917	346	21.625	16	38	ECK0402,JW0398	cactgacacccagttGcgcgctcgtgaagca	GTCTGTGGCACTGGAAGAGGGCGCTATTCTTGCGCGCTTCGACTCCACTGA	C	0.03	0.06	0.16	0.36	0.39
secD	427126	0.14	SecYEG protein translocase auxillary subunit	SENSE	32.917	303	18.938	16	38	ECK0402,JW0398	actgacacccagttgCgcgctcgtgaagcat	TCTGTGGCACTGGAAGAGGGCGCTATTCTTGCGCGCTTCGACTCCACTGAC	G	0.03	0.04	0.12	0.16	0.66
secD	427164	0.16	SecYEG protein translocase auxillary subunit	SENSE	32.917	327	17.211	19	43	ECK0402,JW0398	cgttatgggtgacaaAtacgtcgtggcgctt	CGACTCCACTGACACCCAGTTGCGCGCTCGTGAAGCATTAATGGGCGTTAT	T	0.13	0.05	0.11	0.4	0.31
secD	427239	0.2	SecYEG protein translocase auxillary subunit	SENSE	32.917	279	17.438	16	28	ECK0402,JW0398	tgagccgatgaagctCggccttgacctgcgt	TAACCTTGCCCCGGCAACGCCGCGCTGGCTGGCAGCTATTCACGCTGAGCC	G	0.08	0.06	0.17	0.3	0.39
secD	427253	0.21	SecYEG protein translocase auxillary subunit	SENSE	32.917	235	15.667	15	28	ECK0402,JW0398	tcggccttgacctgcGtggcggcgttcactt	CAACGCCGCGCTGGCTGGCAGCTATTCACGCTGAGCCGATGAAGCTCGGCC	T	0.02	0.07	0.36	0.27	0.27
secD	427343	0.26	SecYEG protein translocase auxillary subunit	SENSE	32.917	226	17.385	13	26	ECK0402,JW0398	gcctacgcagtgaccTgcgcgaaaagggcat	ATATGGACACCGCGCTTGGCAAACTCCAGGAACAAAATATCGATAGCCTAC	G	0.03	0.11	0.37	0.24	0.25
secD	427432	0.3	SecYEG protein translocase auxillary subunit	SENSE	32.917	252	21	12	22	ECK0402,JW0398	gctaaagctcgtgatGaagccattgcgtatc	GTTCGTAAAGAAAACAACTACGGCCTGAGCATCACTTTCCGCGATGCTAAA	A	0.27	0.02	0.32	0.21	0.17
secD	428071	0.65	SecYEG protein translocase auxillary subunit	SENSE	32.917	221	24.556	9	19	ECK0402,JW0398	gccaacatccagtctCgtctgggtaacagct	AATGGTCGTGCGGTTCTGGTGAAACAGGAAGAGGTGATTAACATCGCCAAC	G	0.02	0.03	0.17	0.23	0.56
secD	428305	0.78	SecYEG protein translocase auxillary subunit	SENSE	32.917	539	44.917	12	23	ECK0402,JW0398	aagtttggtctgattGcgaccagtgctctga	GCCGGTCTGCTGGTTTCTATTCTGTTCATGATCATCTTCTATAAGAAGTTT	C	0.05	0.08	0.25	0.51	0.12
secD	428306	0.78	SecYEG protein translocase auxillary subunit	SENSE	32.917	441	36.75	12	23	ECK0402,JW0398	agtttggtctgattgCgaccagtgctctgat	CCGGTCTGCTGGTTTCTATTCTGTTCATGATCATCTTCTATAAGAAGTTTG	G	0.02	0.01	0.06	0.23	0.68
secD	428505	0.88	SecYEG protein translocase auxillary subunit	SENSE	32.917	201	20.1	10	18	ECK0402,JW0398	ggcaattgatgaaggTtatcgtggcgcattc	CGAACGTATTAAAGAAGAGTTGAGCAACGGACGTACTGTTCAACAGGCAAT	T	0.08	0.13	0.51	0.16	0.11
[truncated: 15,395 more rows]

## Sheet: dNusG_12
Gene	Pause Location	Gene Offset	Description	Sense	Expression	Count	Score	Median	Mean	Gene Pause	Logo	RNA	(+1)	<16 nt	16 nt	17 nt	18 nt	>18 nt
[truncated: 27,449 more rows]

## Sheet: Legend
Dataset S4. Pauses in WT or dNusG cells that have score values at least 12 and contain at least 200 sequencing reads.
[truncated: 15 more rows]
