# Supplementary material for: Robust regulation of transcription pausing in Escherichia coli by the ubiquitous elongation factor NusG
Source: Proc Natl Acad Sci U S A. 2023 Jun 5;120(24):e2221114120. doi: 10.1073/pnas.2221114120 (PMC10268239; doi:10.1073/pnas.2221114120)
Supplement: Supplementary file 6 — Dataset S05 (XLSX) [file pnas.2221114120.sd05.xlsx]

## Sheet: Differential_50
Pause Location	Strand	Gene	Offset	Gene Pause	(+1)	Sense	WT CDS TPM	dNusG CDS TPM	Log2FC-CDS TPM	Start	Stop	Dist start	Dist stop	WT Count	dNusG Count	WT Median	dNusG Median	WT Score	dNusG Score	log2FC-Pause	log2FC-Pause-TPM	Diff<16	<16-WT	<16-dNusG	Diff-16	16-WT	16-dNusG	Diff-17	17-WT	17-dNusG	Diff-18	18-WT	18-dNusG	Diff>18	>18-WT	>18-dNusG	sequence
230	+	thrL	0.62	ECK0001:JW4367	T	SENSE	5399	6843	0.34	190	255	40	-25	513	890	30	8	17.1	111.25	2.7	2.36	0.03	0.03	0.06	0	0.02	0.02	-0.02	0.17	0.15	0	0.19	0.19	0	0.59	0.59	cacaacatccatgaaacgcattagcaccaccattaccaccaccatcaccaTtaccacaggtaacggtgcgggctgacgcgtacaggaaacacagaaaaaag
256	+	thrL	1	Intergenic	G	SENSE	5399	6843	0.34	190	255	66	1	1547	1537	31	10	49.9	153.7	1.62	1.28	0.04	0.02	0.06	0.03	0.1	0.13	-0.01	0.16	0.15	-0.06	0.22	0.16	0	0.49	0.49	ccaccattaccaccaccatcaccattaccacaggtaacggtgcgggctgaCgcgtacaggaaacacagaaaaaagcccgcacctgacagtgcgggcttttt
257	+	thrL	2	Intergenic	C	SENSE	5399	6843	0.34	190	255	67	2	476	598	31	10	15.35	59.8	1.96	1.62	0.05	0.05	0.1	0.02	0.23	0.25	-0.01	0.43	0.42	-0.08	0.17	0.09	0.01	0.13	0.14	caccattaccaccaccatcaccattaccacaggtaacggtgcgggctgacGcgtacaggaaacacagaaaaaagcccgcacctgacagtgcgggctttttt
258	+	thrL	3	Intergenic	G	SENSE	5399	6843	0.34	190	255	68	3	2361	6188	31	10	76.16	618.8	3.02	2.68	0.09	0.03	0.12	0.01	0.04	0.05	-0.1	0.29	0.19	-0.12	0.35	0.23	0.12	0.29	0.41	accattaccaccaccatcaccattaccacaggtaacggtgcgggctgacgCgtacaggaaacacagaaaaaagcccgcacctgacagtgcgggcttttttt
259	+	thrL	4	Intergenic	T	SENSE	5399	6843	0.34	190	255	69	4	479	1130	31	10	15.45	113	2.87	2.53	0.05	0.08	0.13	-0.02	0.13	0.11	-0.17	0.35	0.18	-0.01	0.29	0.28	0.15	0.15	0.3	ccattaccaccaccatcaccattaccacaggtaacggtgcgggctgacgcGtacaggaaacacagaaaaaagcccgcacctgacagtgcgggctttttttt
296	+	thrL	41	Intergenic	C	SENSE	5399	6843	0.34	190	255	106	41	1170	145	21	8	55.71	18.12	-1.62	-1.96	0.02	0.04	0.06	0.01	0.03	0.04	-0.02	0.15	0.13	-0.03	0.5	0.47	0.02	0.28	0.3	tgcgggctgacgcgtacaggaaacacagaaaaaagcccgcacctgacagtGcgggctttttttttcgaccaaaggtaacgaggtaacaaccatgcgagtgt
775	+	thrA	0.18	ECK0002:Hs:JW0001:thrA1:thrA2:thrD	T	SENSE	143	508	1.83	337	2799	438	-2024	30	1256	2	12	15	104.67	2.8	0.97	0.04	0	0.04	0	0.07	0.07	-0.19	0.43	0.24	-0.07	0.33	0.26	0.22	0.17	0.39	cgatcgccattatggccggcgtattagaagcgcgcggtcacaacgttactGttatcgatccggtcgaaaaactgctggcagtggggcattacctcgaatct
2726	+	thrA	0.97	ECK0002:Hs:JW0001:thrA1:thrA2:thrD	G	SENSE	143	508	1.83	337	2799	2389	-73	327	623	5	3	65.4	207.67	1.67	-0.16	0.02	0.04	0.06	0	0.02	0.02	0	0.13	0.13	-0.11	0.38	0.27	0.09	0.43	0.52	ctatagccactattatcagccgctgccgttggtactgcgcggatatggtgCgggcaatgacgttacagctgccggtgtctttgctgatctgctacgtaccc
8280	+	talB	0.04	ECK0008:JW0007:yaaK	T	SENSE	1212	1400	0.21	8238	9191	42	-911	128	685	20	7	6.4	97.86	3.93	3.73	0.1	0.16	0.26	0.01	0.07	0.08	0	0.16	0.16	-0.1	0.38	0.28	0	0.23	0.23	atactatcatgacggacaaattgacctcccttcgtcagtacaccaccgtaGtggccgacactggggacatcgcggcaatgaagctgtatcaaccgcaggat
8409	+	talB	0.18	ECK0008:JW0007:yaaK	G	SENSE	1212	1400	0.21	8238	9191	171	-782	2015	755	24	12	83.96	62.92	-0.42	-0.62	0.15	0.17	0.32	-0.02	0.15	0.13	-0.04	0.25	0.21	-0.05	0.27	0.22	-0.03	0.15	0.12	acgcagcgcagattccggaataccgtaagttgattgatgatgctgtcgccTgggcgaaacagcagagcaacgatcgcgcgcagcagatcgtggacgcgacc
8433	+	talB	0.2	ECK0008:JW0007:yaaK	G	SENSE	1212	1400	0.21	8238	9191	195	-758	427	2171	26	12	16.42	180.92	3.46	3.25	0.07	0.08	0.15	0	0.03	0.03	0	0.16	0.16	0.07	0.26	0.33	-0.13	0.46	0.33	gtaagttgattgatgatgctgtcgcctgggcgaaacagcagagcaacgatCgcgcgcagcagatcgtggacgcgaccgacaaactggcagtaaatattggt
8660	+	talB	0.44	ECK0008:JW0007:yaaK	G	SENSE	1212	1400	0.21	8238	9191	422	-531	57	766	28	13	2.04	58.92	4.85	4.64	0.02	0.02	0.04	0.01	0.02	0.03	0.1	0.07	0.17	0.06	0.17	0.23	-0.21	0.73	0.52	agcaacgatcgtattctgatcaaactggcttctacctggcagggtatccgTgctgcagaacagctggaaaaagaaggcatcaactgtaacctgaccctgct
8661	+	talB	0.44	ECK0008:JW0007:yaaK	C	SENSE	1212	1400	0.21	8238	9191	423	-530	37	705	28	13	1.32	54.23	5.36	5.15	-0.01	0.03	0.02	0.03	0	0.03	-0.03	0.13	0.1	0.09	0.1	0.19	-0.08	0.74	0.66	gcaacgatcgtattctgatcaaactggcttctacctggcagggtatccgtGctgcagaacagctggaaaaagaaggcatcaactgtaacctgaccctgctg
8752	+	talB	0.54	ECK0008:JW0007:yaaK	G	SENSE	1212	1400	0.21	8238	9191	514	-439	68	607	25	11	2.72	55.18	4.34	4.13	0.02	0	0.02	0	0.04	0.04	-0.09	0.24	0.15	0.26	0.06	0.32	-0.18	0.66	0.48	gaccctgctgttctccttcgctcaggctcgtgcttgtgcggaagcgggcgTgttcctgatctcgccgtttgttggccgtattcttgactggtacaaagcga
8753	+	talB	0.54	ECK0008:JW0007:yaaK	T	SENSE	1212	1400	0.21	8238	9191	515	-438	95	617	25	11	3.8	56.09	3.88	3.68	-0.01	0.04	0.03	-0.04	0.08	0.04	-0.01	0.18	0.17	-0.08	0.33	0.25	0.15	0.36	0.51	accctgctgttctccttcgctcaggctcgtgcttgtgcggaagcgggcgtGttcctgatctcgccgtttgttggccgtattcttgactggtacaaagcgaa
8754	+	talB	0.54	ECK0008:JW0007:yaaK	T	SENSE	1212	1400	0.21	8238	9191	516	-437	55	822	25	11	2.2	74.73	5.09	4.88	0	0.02	0.02	0	0.02	0.02	-0.05	0.17	0.12	-0.02	0.2	0.18	0.07	0.59	0.66	ccctgctgttctccttcgctcaggctcgtgcttgtgcggaagcgggcgtgTtcctgatctcgccgtttgttggccgtattcttgactggtacaaagcgaat
8911	+	talB	0.71	ECK0008:JW0007:yaaK	A	SENSE	1212	1400	0.21	8238	9191	673	-280	525	1529	21	7	25	218.43	3.13	2.92	0.01	0.02	0.03	0	0.04	0.04	-0.03	0.22	0.19	0.03	0.32	0.35	0	0.39	0.39	aatctaccagtactacaaagagcacggttatgaaaccgtggttatgggcgCaagcttccgtaacatcggcgaaattctggaactggcaggctgcgaccgtc
9070	+	talB	0.87	ECK0008:JW0007:yaaK	G	SENSE	1212	1400	0.21	8238	9191	832	-121	141	739	17	8	8.29	92.38	3.48	3.27	-0.01	0.03	0.02	-0.07	0.24	0.17	0	0.14	0.14	0.07	0.09	0.16	0.01	0.5	0.51	taaactgtcttacaccggcgaagtgaaagcgcgtccggcgcgtatcactgAgtccgagttcctgtggcagcacaaccaggatccaatggcagtagataaac
9084	+	talB	0.89	ECK0008:JW0007:yaaK	G	SENSE	1212	1400	0.21	8238	9191	846	-107	98	716	18	7	5.44	102.29	4.23	4.02	0.01	0.03	0.04	0.06	0.01	0.07	0	0.25	0.25	-0.03	0.45	0.42	-0.04	0.26	0.22	ccggcgaagtgaaagcgcgtccggcgcgtatcactgagtccgagttcctgTggcagcacaaccaggatccaatggcagtagataaactggcggaaggtatc
9148	+	talB	0.95	ECK0008:JW0007:yaaK	T	SENSE	1212	1400	0.21	8238	9191	910	-43	332	661	14	6	23.71	110.17	2.22	2.01	0.06	0.03	0.09	-0.04	0.13	0.09	-0.04	0.42	0.38	0	0.34	0.34	0.02	0.08	0.1	ggatccaatggcagtagataaactggcggaaggtatccgtaagtttgctaTtgaccaggaaaaactggaaaaaatgatcggcgatctgctgtaatcattct
9383	+	mog	0.13	bisD:chlG:ECK0009:JW0008:mogA:yaaG	G	SENSE	509	522	0.04	9306	9893	77	-510	932	1125	16	5	58.25	225	1.95	1.91	0.04	0.09	0.13	0.02	0.08	0.1	-0.01	0.32	0.31	-0.08	0.36	0.28	0.02	0.15	0.17	tccatctctgatcgcgcatccagcggcgtttatcaggataaaggcatcccTgcgctggaagaatggctgacatcggcgctaaccacgccgtttgaactgga
14110	+	dnaK	31	Intergenic	G	SENSE	1483	8155	2.46	12163	14079	1947	31	663	3430	25	51	26.52	67.25	1.34	-1.12	0.04	0.1	0.14	0.03	0.05	0.08	-0.08	0.2	0.12	-0.1	0.36	0.26	0.09	0.3	0.39	aagtcaaagacaaaaaataatcgccctataaacgggtaattatactgacaCgggcgaaggggaatttcctctccgcccgtgcattcatctaggggcaattt
14684	+	dnaJ	0.46	ECK0015:faa:groP:grpC:JW0014	G	SENSE	928	2846	1.62	14168	15298	516	-614	292	2372	18	39	16.22	60.82	1.91	0.29	0.01	0.01	0.02	0.12	0.03	0.15	0	0.08	0.08	-0.15	0.47	0.32	0.03	0.4	0.43	cacagccgcagacttgtccgacctgtcatggttctggtcaggtgcagatgCgccagggattcttcgctgtacagcagacctgtccacactgtcagggccgc
14785	+	dnaJ	0.55	ECK0015:faa:groP:grpC:JW0014	G	SENSE	928	2846	1.62	14168	15298	617	-513	381	1877	16	35	23.81	53.63	1.17	-0.45	0.05	0.04	0.09	0.04	0.1	0.14	-0.18	0.58	0.4	0.03	0.13	0.16	0.06	0.15	0.21	ggtacgctgatcaaagatccgtgcaacaaatgtcatggtcatggtcgtgtTgagcgcagcaaaacgctgtccgttaaaatcccggcaggggtggacactgg
15319	+	dnaJ	21	Intergenic	G	SENSE	928	2846	1.62	14168	15298	1151	21	228	1123	13	22	17.54	51.05	1.54	-0.08	0.11	0.05	0.16	-0.01	0.05	0.04	-0.24	0.43	0.19	0.08	0.07	0.15	0.06	0.4	0.46	aagaagttttttgacgacctgacccgctaacctccccaaaagcctgcccgTgggcaggcctgggtaaaaatagggtgcgttgaagatatgcgagcacctgt
15344	+	dnaJ	46	Intergenic	G	SENSE	928	2846	1.62	14168	15298	1176	46	514	5563	9	15	57.11	370.87	2.7	1.08	0.12	0.03	0.15	0.04	0.06	0.1	-0.31	0.59	0.28	-0.02	0.19	0.17	0.16	0.13	0.29	gctaacctccccaaaagcctgcccgtgggcaggcctgggtaaaaatagggTgcgttgaagatatgcgagcacctgtaaagtggcggggatcactcccataa
16902	+	mokC	0.28	ECK4466:gefL	T	ANTI	496	2046	2.04	16751	16960	151	-58	194	1270	7	12	27.71	105.83	1.93	-0.11	0.02	0.03	0.05	0.04	0.04	0.08	-0.09	0.39	0.3	-0.06	0.29	0.23	0.08	0.25	0.33	cggtgatacagatgacgatcagggcgacaatcatcgccttatgctgcttcAttgctctcttctccttgaccttacggtcagtaagaggcactctacatgtg
16903	+	mokC	0.27	ECK4466:gefL	T	ANTI	496	2046	2.04	16751	16960	152	-57	219	1980	7	14	31.29	141.43	2.18	0.13	0	0.03	0.03	0.04	0.07	0.11	-0.15	0.34	0.19	-0.07	0.39	0.32	0.19	0.17	0.36	ggtgatacagatgacgatcagggcgacaatcatcgccttatgctgcttcaTtgctctcttctccttgaccttacggtcagtaagaggcactctacatgtgt
16944	+	mokC	0.08	ECK4466:gefL	T	ANTI	496	2046	2.04	16751	16960	193	-16	50	604	8	10	6.25	60.4	3.27	1.23	-0.06	0.16	0.1	-0.02	0.08	0.06	0.01	0.12	0.13	-0.09	0.41	0.32	0.16	0.23	0.39	gctgcttcattgctctcttctccttgaccttacggtcagtaagaggcactCtacatgtgttcagcatataggaggcctcgggttgatggtaaaatatcact
16989	+	sokC	0.69	ECK0019:JWR0224:sof	T	SENSE	3107	2315	-0.42	16952	17006	37	-17	936	446	8	10	117	44.6	-1.39	-0.97	0.01	0.04	0.05	-0.02	0.03	0.01	-0.03	0.28	0.25	0.02	0.4	0.42	0.01	0.25	0.26	gcactctacatgtgttcagcatataggaggcctcgggttgatggtaaaatAtcactcggggcttttctctatctgccgttcagctaatgcctgagacagac
16996	+	sokC	0.81	ECK0019:JWR0224:sof	G	SENSE	3107	2315	-0.42	16952	17006	44	-10	758	298	8	10	94.75	29.8	-1.67	-1.24	-0.1	0.15	0.05	0	0.05	0.05	-0.03	0.16	0.13	0.03	0.46	0.49	0.09	0.18	0.27	acatgtgttcagcatataggaggcctcgggttgatggtaaaatatcactcGgggcttttctctatctgccgttcagctaatgcctgagacagacagcctca
17465	+	nhaA	-24	Intergenic	T	SENSE	225	3753	4.06	17489	18655	-24	-1190	198	689	2	11	99	62.64	-0.66	-4.72	0.03	0.97	1	0	0	0	-0.01	0.01	0	0	0	0	-0.01	0.01	0	aatctgattttaacgatgattcgtgcggggtaaaatagtaaaaacgatctAttcacctgaaagagaaataaaaagtgaaacatctgcatcgattctttagc
17466	+	nhaA	-23	Intergenic	T	SENSE	225	3753	4.06	17489	18655	-23	-1189	247	1080	2	11	123.5	98.18	-0.33	-4.39	0.07	0.93	1	-0.01	0.01	0	-0.03	0.03	0	-0.02	0.02	0	-0.01	0.01	0	atctgattttaacgatgattcgtgcggggtaaaatagtaaaaacgatctaTtcacctgaaagagaaataaaaagtgaaacatctgcatcgattctttagca
17467	+	nhaA	-22	Intergenic	C	SENSE	225	3753	4.06	17489	18655	-22	-1188	267	1017	2	11	133.5	92.45	-0.53	-4.59	0	1	1	0	0	0	0	0	0	0	0	0	0	0	0	tctgattttaacgatgattcgtgcggggtaaaatagtaaaaacgatctatTcacctgaaagagaaataaaaagtgaaacatctgcatcgattctttagcag
17468	+	nhaA	-21	Intergenic	A	SENSE	225	3753	4.06	17489	18655	-21	-1187	255	696	2	11	127.5	63.27	-1.01	-5.07	0.04	0.79	0.83	-0.04	0.21	0.17	0	0	0	0	0	0	0	0	0	ctgattttaacgatgattcgtgcggggtaaaatagtaaaaacgatctattCacctgaaagagaaataaaaagtgaaacatctgcatcgattctttagcagt
17807	+	nhaA	0.27	ant:antA:ECK0020:JW0018	T	SENSE	225	3753	4.06	17489	18655	318	-848	76	2150	3	39	25.33	55.13	1.12	-2.94	0.1	0.01	0.11	0.02	0.14	0.16	0.05	0.13	0.18	0.04	0.12	0.16	-0.19	0.59	0.4	gcttacgccaggccgcatttccagttatcgccgctattggtgggatgattGtgccggcattactctatctggcttttaactatgccgatccgattacccgc
17808	+	nhaA	0.27	ant:antA:ECK0020:JW0018	G	SENSE	225	3753	4.06	17489	18655	319	-847	37	2828	3	38	12.33	74.42	2.59	-1.47	0.04	0.03	0.07	0.05	0.03	0.08	0.05	0.11	0.16	0.04	0.08	0.12	-0.19	0.76	0.57	cttacgccaggccgcatttccagttatcgccgctattggtgggatgattgTgccggcattactctatctggcttttaactatgccgatccgattacccgcg
17929	+	nhaA	0.38	ant:antA:ECK0020:JW0018	G	SENSE	225	3753	4.06	17489	18655	440	-726	52	2114	3	41	17.33	51.56	1.57	-2.49	0.03	0.02	0.05	0.03	0	0.03	0.05	0.17	0.22	0.07	0.04	0.11	-0.18	0.77	0.59	gctactgacattgcttttgcacttggtgtactggcgctgttgggaagtcgTgttccgttagcgctgaagatctttttgatggctctggctattatcgacga
18405	+	nhaA	0.79	ant:antA:ECK0020:JW0018	G	SENSE	225	3753	4.06	17489	18655	916	-250	102	2945	4	52	25.5	56.63	1.15	-2.91	0.04	0.01	0.05	0.02	0	0.02	0.01	0.05	0.06	-0.13	0.32	0.19	0.05	0.62	0.67	attggggatcatcgctggcttgctgattggcaaaccgctggggattagtcTgttctgctggttggcgctgcgtttgaaactggcgcatctgcctgagggaa
19229	+	nhaR	0.57	antO:ECK0021:JW0019:yaaB	G	SENSE	161	835	2.37	18715	19620	514	-391	33	816	2	6	16.5	136	3.04	0.67	0.03	0.03	0.06	0	0.09	0.09	-0.02	0.3	0.28	0.08	0.15	0.23	-0.08	0.42	0.34	ctctacgcagcaggaaggcctgttctccgtgagaattggcgaatgtggcgTgagtttctggtgtacaaatccaccaccagaaaaaccgttcccggcttgtc
19366	-	nhaR	0.72	antO:ECK0021:JW0019:yaaB	G	ANTI	117	148	0.34	19620	18715	254	-651	120	547	2	7	60	78.14	0.38	0.04	0.03	0	0.03	0	0.02	0.02	-0.01	0.08	0.07	-0.07	0.31	0.24	0.06	0.58	0.64	accaaaagctttcatcaaagcggcatcatcaaactcgccgaggatttctaCgtttaatccctgggagttaaaccagttaagcaatttgcgccctaacattg
19367	+	nhaR	0.72	antO:ECK0021:JW0019:yaaB	A	SENSE	161	835	2.37	18715	19620	652	-253	14	697	2	7	7	99.57	3.83	1.46	0.09	0.01	0.1	0.02	0.01	0.03	-0.12	0.23	0.11	-0.12	0.32	0.2	0.15	0.42	0.57	aatgttagggcgcaaattgcttaactggtttaactcccagggattaaacgTagaaatcctcggcgagtttgatgatgccgctttgatgaaagcttttggtg
21748	+	ribF	0.36	ECK0026:JW0023:yaaC	C	SENSE	838	475	-0.82	21407	22348	341	-600	883	135	11	5	80.27	27	-1.57	-0.75	0.14	0.12	0.26	0	0.14	0.14	-0.07	0.2	0.13	-0.14	0.47	0.33	0.06	0.07	0.13	cgtttcgcggcgttaaccgcgcaaaatttcatcagcgatcttctggtgaaGcatttgcgcgtaaaatttcttgccgtaggtgatgatttccgctttggcgc
21892	+	ribF	0.52	ECK0026:JW0023:yaaC	C	SENSE	838	475	-0.82	21407	22348	485	-456	607	347	12	4	50.58	86.75	0.78	1.6	0.05	0.03	0.08	0.08	0.07	0.15	0.08	0.2	0.28	0.13	0.23	0.36	-0.33	0.46	0.13	gaatacggcttcgatatcaccagtacgcaaactttttgcgaaggtggcgtGcgcatcagcagcaccgccgtgcgtcaggcccttgcggatgacaatctggc
21893	+	ribF	0.52	ECK0026:JW0023:yaaC	G	SENSE	838	475	-0.82	21407	22348	486	-455	722	1003	12	4	60.17	250.75	2.06	2.88	0.04	0.02	0.06	0.03	0.02	0.05	0.07	0.09	0.16	0.15	0.19	0.34	-0.29	0.68	0.39	aatacggcttcgatatcaccagtacgcaaactttttgcgaaggtggcgtgCgcatcagcagcaccgccgtgcgtcaggcccttgcggatgacaatctggct
21970	+	ribF	0.6	ECK0026:JW0023:yaaC	T	SENSE	838	475	-0.82	21407	22348	563	-378	995	489	12	3	82.92	163	0.98	1.79	0	0.05	0.05	-0.02	0.07	0.05	-0.14	0.41	0.27	0.07	0.28	0.35	0.09	0.18	0.27	gcccttgcggatgacaatctggctctggcagagagtttactggggcacccGtttgccatctccgggcgtgtagtccacggtgatgaattagggcgcactat
22262	+	ribF	0.91	ECK0026:JW0023:yaaC	T	SENSE	838	475	-0.82	21407	22348	855	-86	326	543	11	3	29.64	181	2.61	3.43	0.03	0.05	0.08	-0.03	0.13	0.1	-0.04	0.3	0.26	0.02	0.28	0.3	0	0.25	0.25	gtcgccatatacaagtagtgctgcgtaaaaaaatacgcaatgagcagcgaTttgcgtcgctggacgaactgaaagcgcagattgcgcgtgatgaattaacc
22401	+	ileS	0	ECK0027:ilvS:JW0024	T	SENSE	562	478	-0.23	22391	25207	10	-2806	687	54	13	3	52.85	18	-1.55	-1.32	0.09	0.26	0.35	0.01	0.14	0.15	-0.06	0.21	0.15	-0.09	0.22	0.13	0.06	0.16	0.22	ctgttatgtaatcaaaccgaaatacggaaccgagaatctgatgagtgactAtaaatcaaccctgaatttgccggaaacagggttcccgatgcgtggcgatc
22444	+	ileS	0.02	ECK0027:ilvS:JW0024	G	SENSE	562	478	-0.23	22391	25207	53	-2763	295	758	13	3	22.69	252.67	3.48	3.71	0.02	0.02	0.04	0.13	0.09	0.22	-0.01	0.28	0.27	0.03	0.14	0.17	-0.18	0.47	0.29	agtgactataaatcaaccctgaatttgccggaaacagggttcccgatgcgTggcgatctcgccaagcgcgaacccggaatgctggcgcgttggactgatga
23055	+	ileS	0.24	ECK0027:ilvS:JW0024	G	SENSE	562	478	-0.23	22391	25207	664	-2152	451	650	12	5	37.58	130	1.79	2.02	0.04	0.03	0.07	0.02	0.08	0.1	-0.07	0.37	0.3	-0.05	0.33	0.28	0.07	0.19	0.26	aacttctccgtccatcgacgttgctttccaggcagtcgatcaggatgcacTgaaagcaaaatttgccgtaagcaacgttaacggcccaatctcgctggtaa
23301	+	ileS	0.32	ECK0027:ilvS:JW0024	G	SENSE	562	478	-0.23	22391	25207	910	-1906	67	632	9	6	7.44	105.33	3.82	4.06	0.04	0	0.04	0.03	0.03	0.06	0.04	0.13	0.17	0.07	0.24	0.31	-0.19	0.6	0.41	gaccgattacaccattctcggcacggtaaaaggtgcggagcttgagctgcTgcgctttacccatccgtttatgggcttcgacgttccggcaatcctcggcg
24031	+	ileS	0.58	ECK0027:ilvS:JW0024	C	SENSE	562	478	-0.23	22391	25207	1640	-1176	632	700	10	4	63.2	175	1.47	1.7	0.08	0.03	0.11	0.07	0.04	0.11	-0.15	0.45	0.3	-0.03	0.29	0.26	0.03	0.19	0.22	ttggatgtatggtttgactccggatctacccactcttctgttgttgacgtGcgtccggaatttgccggtcacgcagcggacatgtatctggaaggttctga
24032	+	ileS	0.58	ECK0027:ilvS:JW0024	G	SENSE	562	478	-0.23	22391	25207	1641	-1175	373	1171	10	4	37.3	292.75	2.97	3.21	0.05	0.01	0.06	0.05	0.02	0.07	0.08	0.09	0.17	-0.2	0.48	0.28	0.02	0.4	0.42	tggatgtatggtttgactccggatctacccactcttctgttgttgacgtgCgtccggaatttgccggtcacgcagcggacatgtatctggaaggttctgac
24258	+	ileS	0.66	ECK0027:ilvS:JW0024	T	SENSE	562	478	-0.23	22391	25207	1867	-949	310	951	9	4	34.44	237.75	2.79	3.02	0.08	0.25	0.33	0.01	0.08	0.09	-0.01	0.28	0.27	-0.03	0.17	0.14	-0.04	0.22	0.18	catcggcaataccgtttcgccgcaggatgtgatgaacaaactgggcgcggAtattctgcgtctgtgggtggcatcaaccgactacaccggtgaaatggccg
24568	+	ileS	0.77	ECK0027:ilvS:JW0024	T	SENSE	562	478	-0.23	22391	25207	2177	-639	142	572	9	3	15.78	190.67	3.59	3.83	0.04	0.01	0.05	0.01	0.02	0.03	0.02	0.22	0.24	-0.19	0.39	0.2	0.11	0.37	0.48	gaagtggtacagcgtctgatgcgcttctgctccgttgagatgggttccttCtacctcgacatcatcaaagaccgtcagtacaccgccaaagcggacagtgt
25331	+	lspA	0.25	ECK0028:JW0025	G	SENSE	942	923	-0.03	25207	25701	124	-370	838	752	19	7	44.11	107.43	1.28	1.31	0.01	0.01	0.02	0	0.02	0.02	-0.04	0.12	0.08	0.02	0.19	0.21	0.01	0.66	0.67	cagcaaatacctgatcctccagaactttgctctgggggatacggtcccgcTgttcccgtcgcttaatctgcattatgcgcgtaactatggcgcggcgttta
25332	+	lspA	0.25	ECK0028:JW0025	T	SENSE	942	923	-0.03	25207	25701	125	-369	585	1951	20	7	29.25	278.71	3.25	3.28	-0.02	0.06	0.04	0	0.03	0.03	-0.09	0.18	0.09	-0.11	0.28	0.17	0.22	0.45	0.67	agcaaatacctgatcctccagaactttgctctgggggatacggtcccgctGttcccgtcgcttaatctgcattatgcgcgtaactatggcgcggcgtttag
25333	+	lspA	0.26	ECK0028:JW0025	T	SENSE	942	923	-0.03	25207	25701	126	-368	692	1317	20	7	34.6	188.14	2.44	2.47	0.01	0.03	0.04	0	0.02	0.02	-0.01	0.07	0.06	-0.06	0.16	0.1	0.06	0.72	0.78	gcaaatacctgatcctccagaactttgctctgggggatacggtcccgctgTtcccgtcgcttaatctgcattatgcgcgtaactatggcgcggcgtttagt
51100	-	apaH	0.14	cfcB:ECK0050:JW0048	G	SENSE	308	307	0	51222	50380	122	-720	185	542	6	3	30.83	180.67	2.55	2.56	0.02	0.03	0.05	-0.01	0.04	0.03	-0.05	0.16	0.11	-0.22	0.47	0.25	0.25	0.3	0.55	tttacccctgggaaagataccctctggctgacgggcgatctggtcgcgcgCgggccgggttcgctggatgttctgcgctatgtgaaatccttaggcgacag
51856	-	rsmA	0.7	ECK0052:JW0050:ksgA	G	SENSE	423	582	0.46	52430	51609	574	-247	429	1263	8	3	53.62	421	2.97	2.51	0.03	0.03	0.06	-0.01	0.09	0.08	-0.05	0.39	0.34	0.02	0.25	0.27	0.01	0.24	0.25	agtaccgccgtcagcctttacaccaccacccaaagtggattccgccgtcgTgcgcctggttcctcatgcaacgatgcctcacccggttaaagatgttcgtg
52104	-	rsmA	0.4	ECK0052:JW0050:ksgA	G	SENSE	423	582	0.46	52430	51609	326	-495	83	541	6	3	13.83	180.33	3.7	3.24	0.02	0.01	0.03	0.04	0.01	0.05	0.05	0.22	0.27	-0.12	0.53	0.41	0.01	0.23	0.24	atgacctttaactttggtgaactggccgagaaaatgggtcagccgctgcgTgttttcggcaacctgccttataacatctccacgccgttgatgttccatct
52105	-	rsmA	0.4	ECK0052:JW0050:ksgA	T	SENSE	423	582	0.46	52430	51609	325	-496	256	908	6	4	42.67	227	2.41	1.95	0.02	0.02	0.04	0.02	0.05	0.07	-0.12	0.64	0.52	0.09	0.16	0.25	-0.01	0.13	0.12	gatgacctttaactttggtgaactggccgagaaaatgggtcagccgctgcGtgttttcggcaacctgccttataacatctccacgccgttgatgttccatc
52299	-	rsmA	0.16	ECK0052:JW0050:ksgA	G	SENSE	423	582	0.46	52430	51609	131	-690	165	806	8	5	20.62	161.2	2.97	2.51	0.01	0.01	0.02	0.01	0.01	0.02	0.03	0.22	0.25	-0.03	0.3	0.27	-0.02	0.46	0.44	agtattgtgtctgccattaacccgcaaaagggccaggcgatggtcgaaatCggccccggtctggcggcattgaccgaaccggtcggcgaacgtctggacca
52548	-	pdxA	0.88	ECK0053:JW0051	T	SENSE	491	273	-0.85	53416	52427	868	-121	351	1233	7	3	50.14	411	3.04	3.88	0.04	0.02	0.06	0.04	0.08	0.12	-0.03	0.28	0.25	-0.01	0.25	0.24	-0.05	0.38	0.33	aaaataccagggcttcgggcgcggtgtgaacattacgctgggcctgccctTtattcgcacatcagtggaccacggcaccgcgcttgaactggcgggacgtg
52549	-	pdxA	0.88	ECK0053:JW0051	T	SENSE	491	273	-0.85	53416	52427	867	-122	193	596	7	3	27.57	198.67	2.85	3.7	0.03	0.02	0.05	0.05	0.14	0.19	-0.03	0.2	0.17	0.09	0.19	0.28	-0.14	0.45	0.31	taaaataccagggcttcgggcgcggtgtgaacattacgctgggcctgcccTttattcgcacatcagtggaccacggcaccgcgcttgaactggcgggacgt
52554	-	pdxA	0.87	ECK0053:JW0051	G	SENSE	491	273	-0.85	53416	52427	862	-127	555	649	7	3	79.29	216.33	1.45	2.29	0.09	0.15	0.24	0.02	0.02	0.04	-0.01	0.07	0.06	-0.07	0.21	0.14	-0.03	0.56	0.53	cgtgctaaaataccagggcttcgggcgcggtgtgaacattacgctgggccTgccctttattcgcacatcagtggaccacggcaccgcgcttgaactggcgg
53628	-	surA	0.84	ECK0054:JW0052	G	SENSE	677	268	-1.34	54702	53416	1074	-212	778	325	11	2	70.73	162.5	1.2	2.54	0.02	0.02	0.04	0.01	0.06	0.07	-0.09	0.31	0.22	-0.07	0.35	0.28	0.12	0.26	0.38	gctgggctacaccagatattttcgatccggccttccgtgacgccctgactCgcctgaacaaaggtcaaatgagtgcaccggttcactcttcattcggctgg
54564	-	surA	0.11	ECK0054:JW0052	A	SENSE	677	268	-1.34	54702	53416	138	-1148	774	1098	15	2	51.6	549	3.41	4.75	0.13	0.07	0.2	0.02	0.03	0.05	-0.04	0.17	0.13	-0.04	0.24	0.2	-0.05	0.48	0.43	ccgtcgtcaataacggcgtcgtgctggaaagcgacgttgatggattaatgCagtcggtaaaactgaacgctgctcaggcaaggcagcaacttcctgatgac
54565	-	surA	0.11	ECK0054:JW0052	C	SENSE	677	268	-1.34	54702	53416	137	-1149	951	480	15	2	63.4	240	1.92	3.26	0.08	0.09	0.17	0	0.11	0.11	-0.01	0.24	0.23	-0.07	0.34	0.27	0	0.22	0.22	gccgtcgtcaataacggcgtcgtgctggaaagcgacgttgatggattaatGcagtcggtaaaactgaacgctgctcaggcaaggcagcaacttcctgatga
56422	-	lptD	0.29	ECK0055:imp:JW0053:ostA:yabG	T	SENSE	616	369	-0.74	57109	54755	687	-1667	334	3583	11	4	30.36	895.75	4.88	5.62	0.05	0.02	0.07	0	0.08	0.08	-0.05	0.23	0.18	-0.03	0.3	0.27	0.04	0.37	0.41	gcccctatttgcagttgccggtgggtgacaaacgtcgctctggtttcttgAtcccgaacgccaagtacaccaccaccaactactttgagttctacctgcca
56996	-	lptD	0.05	ECK0055:imp:JW0053:ostA:yabG	G	SENSE	616	369	-0.74	57109	54755	113	-2241	143	917	14	3	10.21	305.67	4.9	5.64	0	0.02	0.02	0.02	0.03	0.05	0.08	0.11	0.19	0.18	0.19	0.37	-0.27	0.65	0.38	ggactggcagccgacctcgcctcacagtgcatgttgggcgtgccaagctaTgaccgtcctctggtacagggcgataccaatgacttacccgtgactatcaa
57802	+	djlA	0.54	ECK0056:JW0054:yabH	A	SENSE	199	373	0.91	57364	58179	438	-377	179	1616	4	4	44.75	404	3.17	2.27	0.05	0.03	0.08	0.01	0.02	0.03	0.01	0.24	0.25	-0.14	0.48	0.34	0.07	0.24	0.31	gtatgtttctggagatccagattcaggcggcgtttgctgatggttcactgCacccgaatgaacgggcggtgctgtatgtcattgcagaagaattagggatc
58600	+	djlA	421	Intergenic	T	SENSE	199	373	0.91	57364	58179	1236	421	222	942	3	2	74	471	2.67	1.76	0.01	0.02	0.03	0.05	0.09	0.14	-0.03	0.28	0.25	0.03	0.44	0.47	-0.07	0.18	0.11	gggacaagatggacgtgaagatgaatatctttcaacgcttgtgggagacgTtacgccatctgttctggtcagataaacagactgaggcttataaacttctg
58601	+	djlA	422	Intergenic	A	SENSE	199	373	0.91	57364	58179	1237	422	115	696	3	2	38.33	348	3.18	2.28	0.01	0.03	0.04	0.01	0.02	0.03	-0.07	0.42	0.35	-0.03	0.28	0.25	0.09	0.25	0.34	ggacaagatggacgtgaagatgaatatctttcaacgcttgtgggagacgtTacgccatctgttctggtcagataaacagactgaggcttataaacttctgt
60391	-	rapA	0.99	ECK0060:hepA:JW0058:yabA	G	SENSE	199	627	1.66	63264	60358	2873	-33	126	812	3	3	42	270.67	2.69	1.03	0.01	0.02	0.03	0.04	0.1	0.14	-0.06	0.2	0.14	-0.04	0.11	0.07	0.05	0.57	0.62	aaccgtcagcaggtaatggaaagcctggatcaggcaggttggcgtctggaTgccctgcgtttgatcgttgtaacgcatcagtaacggagccgaaaatgggg
60507	-	rapA	0.95	ECK0060:hepA:JW0058:yabA	G	SENSE	199	627	1.66	63264	60358	2757	-149	226	540	4	5	56.5	108	0.93	-0.72	0	0.01	0.01	0.01	0.02	0.03	0.02	0.07	0.09	-0.05	0.35	0.3	0.01	0.55	0.56	ttgatgcagcgcgtaacgaagccgacgaaaaactgtctgccgagctgtctCgtctggaagctctgcgtgcagtgaacccgaacattcgtgacgacgaactg
61583	-	rapA	0.58	ECK0060:hepA:JW0058:yabA	G	SENSE	199	627	1.66	63264	60358	1681	-1225	75	588	3	6	25	98	1.97	0.32	0.03	0.01	0.04	0.04	0.01	0.05	-0.06	0.15	0.09	-0.16	0.43	0.27	0.14	0.4	0.54	ccgcgctgccgcctggtttgccgaagaagacaccggcgcacaggtactgcTgtgctcagaaatcggttctgaaggacgtaacttccagttcgccagccaca
61584	-	rapA	0.58	ECK0060:hepA:JW0058:yabA	T	SENSE	199	627	1.66	63264	60358	1680	-1226	64	545	3	6	21.33	90.83	2.09	0.43	0	0.03	0.03	-0.03	0.09	0.06	-0.11	0.36	0.25	0.03	0.2	0.23	0.1	0.32	0.42	accgcgctgccgcctggtttgccgaagaagacaccggcgcacaggtactgCtgtgctcagaaatcggttctgaaggacgtaacttccagttcgccagccac
62756	-	rapA	0.17	ECK0060:hepA:JW0058:yabA	G	SENSE	199	627	1.66	63264	60358	508	-2398	27	584	3	7	9	83.43	3.21	1.56	0.02	0.07	0.09	-0.05	0.15	0.1	0.06	0.11	0.17	-0.03	0.3	0.27	0	0.37	0.37	cctgatcccgcatcagctcaacatcgctcatgatgttggtcgccgccacgCgccgcgcgtcctgctggctgacgaagtgggtttagggaaaaccattgaag
62975	-	rapA	0.1	ECK0060:hepA:JW0058:yabA	G	SENSE	199	627	1.66	63264	60358	289	-2617	387	804	4	6	96.75	134	0.47	-1.19	0	0.02	0.02	0.01	0.01	0.02	-0.03	0.11	0.08	-0.13	0.55	0.42	0.14	0.32	0.46	gctgacctatatcggtactcgcctggatactgaagagtccggcgtagcccTgcgtgaagttttccttgatagcaaactggtgttcagcaaaccgcaggacc
63297	-	rapA	-33	Intergenic	G	SENSE	199	627	1.66	63264	60358	-33	-2939	816	3405	8	14	102	243.21	1.25	-0.4	0.04	0.03	0.07	0.01	0.01	0.02	0.03	0.07	0.1	-0.07	0.29	0.22	-0.01	0.61	0.6	ctggacctgaataacaccactacctcataagcacggtagcgggtggttatTgcctgcaattaaagatatagagccgaacacatatgccttttacacttggt
63298	-	rapA	-34	Intergenic	T	SENSE	199	627	1.66	63264	60358	-34	-2940	3403	9093	8	14	425.38	649.5	0.61	-1.05	0.07	0.05	0.12	0.03	0.05	0.08	-0.09	0.28	0.19	-0.11	0.32	0.21	0.09	0.31	0.4	cctggacctgaataacaccactacctcataagcacggtagcgggtggttaTtgcctgcaattaaagatatagagccgaacacatatgccttttacacttgg
63299	-	rapA	-35	Intergenic	T	SENSE	199	627	1.66	63264	60358	-35	-2941	2051	5731	8	14	256.38	409.36	0.68	-0.98	0.06	0.04	0.1	-0.02	0.12	0.1	-0.17	0.42	0.25	0	0.2	0.2	0.13	0.22	0.35	tcctggacctgaataacaccactacctcataagcacggtagcgggtggttAttgcctgcaattaaagatatagagccgaacacatatgccttttacacttg
63300	-	rapA	-36	Intergenic	A	SENSE	199	627	1.66	63264	60358	-36	-2942	368	1103	8	14	46	78.79	0.78	-0.88	-0.03	0.13	0.1	-0.05	0.29	0.24	-0.04	0.26	0.22	-0.02	0.12	0.1	0.13	0.2	0.33	ttcctggacctgaataacaccactacctcataagcacggtagcgggtggtTattgcctgcaattaaagatatagagccgaacacatatgccttttacactt
63301	-	rapA	-37	Intergenic	T	SENSE	199	627	1.66	63264	60358	-37	-2943	867	1217	8	14	108.38	86.93	-0.32	-1.97	0.05	0.35	0.4	0	0.15	0.15	-0.06	0.16	0.1	-0.03	0.3	0.27	0.03	0.05	0.08	attcctggacctgaataacaccactacctcataagcacggtagcgggtggTtattgcctgcaattaaagatatagagccgaacacatatgccttttacact
63305	-	rapA	-41	Intergenic	T	SENSE	199	627	1.66	63264	60358	-41	-2947	922	455	8	14	115.25	32.5	-1.83	-3.48	0.01	0.8	0.81	-0.05	0.1	0.05	0.02	0.06	0.08	0	0.02	0.02	0.03	0.01	0.04	ttccattcctggacctgaataacaccactacctcataagcacggtagcggGtggttattgcctgcaattaaagatatagagccgaacacatatgcctttta
63491	-	polB	0.97	dinA:ECK0061:JW0059	T	SENSE	345	931	1.43	65780	63429	2289	-62	122	612	4	9	30.5	68	1.16	-0.28	0.01	0.37	0.38	-0.02	0.11	0.09	-0.09	0.23	0.14	-0.01	0.25	0.24	0.11	0.05	0.16	tggattacgaacactatctgacccgccagctacaacccgtggcggagggaAtactcccttttattgaggataattttgctacacttatgaccgggcaactt
64618	-	polB	0.49	dinA:ECK0061:JW0059	G	SENSE	345	931	1.43	65780	63429	1162	-1189	40	617	2	6	20	102.83	2.36	0.93	0.04	0	0.04	0	0.05	0.05	0.03	0.07	0.1	-0.08	0.2	0.12	0.01	0.68	0.69	ggcatttggtcatctctattttccgcgaatgcatcgcgctggttatgtcgCgcctaatctcggcgaagtgccgccgcacgccagccctggcggctacgtga
64620	-	polB	0.49	dinA:ECK0061:JW0059	G	SENSE	345	931	1.43	65780	63429	1160	-1191	88	1164	2	6	44	194	2.14	0.71	0.08	0	0.08	0.03	0.03	0.06	-0.03	0.48	0.45	-0.06	0.4	0.34	-0.02	0.09	0.07	gcggcatttggtcatctctattttccgcgaatgcatcgcgctggttatgtCgcgcctaatctcggcgaagtgccgccgcacgccagccctggcggctacgt
64683	-	polB	0.47	dinA:ECK0061:JW0059	G	SENSE	345	931	1.43	65780	63429	1097	-1254	71	766	2	5	35.5	153.2	2.11	0.68	0.03	0	0.03	0.01	0.01	0.02	-0.08	0.16	0.08	-0.19	0.32	0.13	0.23	0.51	0.74	ccatttttactcgaacgggcaacggtgaacggcctgccggtggaccgacaCggcggttcggtggcggcatttggtcatctctattttccgcgaatgcatcg
64788	-	polB	0.42	dinA:ECK0061:JW0059	A	SENSE	345	931	1.43	65780	63429	992	-1359	21	638	2	4	10.5	159.5	3.93	2.49	0.02	0.03	0.05	-0.01	0.03	0.02	-0.18	0.27	0.09	-0.01	0.3	0.29	0.17	0.38	0.55	gacgaaattgaccgccgtttcgccgaagataaacctgcgctggcaacttaTaacctgaaagattgcgagctggtgacgcagatcttccacaaaactgaaat
65104	-	polB	0.29	dinA:ECK0061:JW0059	G	SENSE	345	931	1.43	65780	63429	676	-1675	143	805	5	9	28.6	89.44	1.64	0.21	0.04	0.04	0.08	0.03	0.07	0.1	-0.02	0.49	0.47	0.02	0.2	0.22	-0.07	0.2	0.13	cgcctggtttgccaactacgatcctgatgtgatcatcggttggaacgtggTgcagttcgatctgcgaatgctgcaaaaacatgccgagcgttaccgtcttc
65251	-	polB	0.23	dinA:ECK0061:JW0059	C	SENSE	345	931	1.43	65780	63429	529	-1822	105	1549	8	9	13.12	172.11	3.71	2.28	0.01	0.02	0.03	0.03	0.05	0.08	0.02	0.07	0.09	-0.08	0.44	0.36	0.01	0.43	0.44	ccgccacggtgagctgtactgcatcggcctggaaggctgcgggcagcgcaTcgtttatatgctggggccggagaatggcgacgcctcctcgcttgatttcg
65252	-	polB	0.22	dinA:ECK0061:JW0059	T	SENSE	345	931	1.43	65780	63429	528	-1823	136	1369	8	9	17	152.11	3.16	1.73	0.04	0.01	0.05	0.01	0.01	0.02	-0.09	0.42	0.33	0.03	0.43	0.46	0	0.13	0.13	cccgccacggtgagctgtactgcatcggcctggaaggctgcgggcagcgcAtcgtttatatgctggggccggagaatggcgacgcctcctcgcttgatttc
65456	-	polB	0.14	dinA:ECK0061:JW0059	G	SENSE	345	931	1.43	65780	63429	324	-2027	471	1788	16	14	29.44	127.71	2.12	0.68	0.01	0.05	0.06	0.01	0.02	0.03	0.02	0.07	0.09	0.01	0.15	0.16	-0.05	0.71	0.66	acgaaaagcgcctgcgtgaaggtggcgttaccgtctacgaggccgatgtgCgtccgccagaacgctatctgatggagcggtttatcacctcaccggtgtgg
65457	-	polB	0.14	dinA:ECK0061:JW0059	C	SENSE	345	931	1.43	65780	63429	323	-2028	326	840	16	14	20.38	60	1.56	0.13	0	0.05	0.05	0.05	0.03	0.08	-0.01	0.18	0.17	-0.01	0.32	0.31	-0.02	0.41	0.39	tacgaaaagcgcctgcgtgaaggtggcgttaccgtctacgaggccgatgtGcgtccgccagaacgctatctgatggagcggtttatcacctcaccggtgtg
65459	-	polB	0.14	dinA:ECK0061:JW0059	T	SENSE	345	931	1.43	65780	63429	321	-2030	829	906	16	14	51.81	64.71	0.32	-1.11	0.08	0.05	0.13	0.04	0.13	0.17	-0.08	0.44	0.36	-0.05	0.29	0.24	0.02	0.09	0.11	attacgaaaagcgcctgcgtgaaggtggcgttaccgtctacgaggccgatGtgcgtccgccagaacgctatctgatggagcggtttatcacctcaccggtg
65593	-	polB	0.08	dinA:ECK0061:JW0059	T	SENSE	345	931	1.43	65780	63429	187	-2164	283	1146	18	13	15.72	88.15	2.49	1.06	0.01	0.03	0.04	0.04	0.12	0.16	-0.08	0.31	0.23	-0.04	0.12	0.08	0.08	0.42	0.5	cgccgatcaggttccccgcgctcagcatattttgcagggtgaacaaggctTtcgcctgacaccgctggcgttaaaggattttcaccgccagccggtgtatg
65625	-	polB	0.07	dinA:ECK0061:JW0059	G	SENSE	345	931	1.43	65780	63429	155	-2196	901	1290	18	15	50.06	86	0.78	-0.65	0.05	0.05	0.1	0	0.01	0.01	-0.02	0.05	0.03	-0.08	0.17	0.09	0.05	0.73	0.78	cttgcaccgcaagagtccgtggcgtttattcccgccgatcaggttccccgCgctcagcatattttgcagggtgaacaaggctttcgcctgacaccgctggc
65673	-	polB	0.05	dinA:ECK0061:JW0059	G	SENSE	345	931	1.43	65780	63429	107	-2244	857	3258	16	12	53.56	271.5	2.34	0.91	0.05	0.06	0.11	0.01	0.04	0.05	-0.05	0.22	0.17	-0.11	0.26	0.15	0.09	0.42	0.51	gaagtctccttctggctggcgacggacaacgggccgttgcaggttacgctTgcaccgcaagagtccgtggcgtttattcccgccgatcaggttccccgcgc
70251	+	araC	-136	Intergenic	T	SENSE	453	1376	1.6	70387	71265	-136	-1014	287	621	7	12	41	51.75	0.34	-1.27	0.01	0.04	0.05	0.01	0.03	0.04	-0.04	0.3	0.26	-0.03	0.56	0.53	0.05	0.07	0.12	tgattatagacacttttgttacgcgtttttgtcatggctttggtcccgctTtgttacagaatgcttttaataagcggggttaccggttgggttagcgagaa
70434	+	araC	0.05	ECK0065:JW0063	G	SENSE	453	1376	1.6	70387	71265	47	-831	165	608	7	12	23.57	50.67	1.1	-0.5	0.02	0.05	0.07	0.02	0.02	0.04	0.05	0.08	0.13	-0.07	0.24	0.17	-0.01	0.61	0.6	agtatggctgaagcgcaaaatgatcccctgctgccgggatactcgtttaaCgcccatctggtggcgggtttaacgccgattgaggccaacggttatctcga
70744	+	araC	0.41	ECK0065:JW0063	T	SENSE	453	1376	1.6	70387	71265	357	-521	63	1262	10	16	6.3	78.88	3.65	2.04	-0.02	0.05	0.03	0.04	0.06	0.1	-0.06	0.41	0.35	0.09	0.19	0.28	-0.05	0.29	0.24	actggcatgaatggcttaactggccgtcaatatttgccaatacgggtttcTttcgcccggatgaagcgcaccagccgcatttcagcgacctgtttgggcaa
70745	+	araC	0.41	ECK0065:JW0063	T	SENSE	453	1376	1.6	70387	71265	358	-520	508	2494	10	16	50.8	155.88	1.62	0.01	0	0.01	0.01	0.02	0.03	0.05	0	0.15	0.15	-0.16	0.52	0.36	0.13	0.3	0.43	ctggcatgaatggcttaactggccgtcaatatttgccaatacgggtttctTtcgcccggatgaagcgcaccagccgcatttcagcgacctgtttgggcaaa
70746	+	araC	0.41	ECK0065:JW0063	C	SENSE	453	1376	1.6	70387	71265	359	-519	36	876	10	16	3.6	54.75	3.93	2.32	0	0	0	0.01	0	0.01	-0.07	0.11	0.04	-0.01	0.18	0.17	0.07	0.71	0.78	tggcatgaatggcttaactggccgtcaatatttgccaatacgggtttcttTcgcccggatgaagcgcaccagccgcatttcagcgacctgtttgggcaaat
70933	+	araC	0.62	ECK0065:JW0063	G	SENSE	453	1376	1.6	70387	71265	546	-332	56	684	8	13	7	52.62	2.91	1.31	-0.01	0.05	0.04	-0.01	0.04	0.03	0.01	0.12	0.13	-0.09	0.46	0.37	0.11	0.32	0.43	cgattaacgagtcgctccatccaccgatggataatcgggtacgcgaggctTgtcagtacatcagcgatcacctggcagacagcaattttgatatcgccagc
71077	+	araC	0.79	ECK0065:JW0063	G	SENSE	453	1376	1.6	70387	71265	690	-188	414	1238	9	15	46	82.53	0.84	-0.76	0.02	0	0.02	0.01	0.01	0.02	0.01	0.05	0.06	-0.03	0.12	0.09	-0.02	0.82	0.8	ttttccgccagcagttagggattagcgtcttaagctggcgcgaggaccaaCgcattagtcaggcgaagctgcttttgagcactacccggatgcctatcgcc
71717	+	yabI	0.48	ECK0066:JW5005	G	SENSE	788	1739	1.14	71351	72115	366	-398	459	872	11	15	41.73	58.13	0.48	-0.66	0.08	0.05	0.13	0.03	0.04	0.07	0	0.11	0.11	-0.16	0.46	0.3	0.04	0.34	0.38	atcaacacagcatgttcaccattctggtcggtcgttttgttggcccgacgCgtccgctggtgccaatggtggcgggaatgctggatctgccggtggctaaa
71801	+	yabI	0.59	ECK0066:JW5005	G	SENSE	788	1739	1.14	71351	72115	450	-314	965	2071	11	16	87.73	129.44	0.56	-0.58	0.02	0.03	0.05	0	0.21	0.21	-0.02	0.31	0.29	-0.02	0.41	0.39	0.02	0.04	0.06	atctgccggtggctaaatttattacgccgaatattatcggctgcctgctgTggccgccgttttacttcctgccagggattctggcgggcgcggcgatcgat
72595	+	thiQ	0.48	ECK0067:JW0065:sfuC:yabJ	T	ANTI	220	778	1.82	72229	72927	366	-332	103	639	2	7	51.5	91.29	0.83	-1	0.01	0.01	0.02	-0.07	0.12	0.05	-0.15	0.34	0.19	-0.01	0.27	0.26	0.22	0.26	0.48	cccggtaaccgcgccattaaattatcaatccccatctggcgggcgatagcGtgcattttcccctgctgtaccgcgttcagtttcaatcccggatttagccc
74697	+	thiB	0.8	ECK0069:JW0067:sfuA:tbpA:yabL	T	ANTI	5	128	4.68	74497	75480	200	-783	1	573	3	1	0	573	NA	NA	0	0	0	0.1	0.05	0.15	0.27	0.11	0.38	0.06	0.26	0.32	-0.43	0.58	0.15	gccggttgggatcgcattctggaaagccggagaaaccataaactggaggaAtttttgcgccagctccggctgcttgctggcagcggtgcgggcggcgactt
83641	-	leuL	0.78	ECK0077:JW0074:leuLP	G	SENSE	1699	1750	0.04	83708	83622	67	-19	1910	3494	7	1	272.86	3494	3.68	3.64	0.04	0.01	0.05	0.03	0.03	0.06	0.08	0.11	0.19	0.05	0.29	0.34	-0.2	0.56	0.36	ctttatcggtctactactactaaacgcatcttctttgcgcggtagacgagTgagcggcatccagcattaagccagcacgcagtcaaacaaaaaacccgcgc
88000	+	cra	-28	Intergenic	T	SENSE	589	280	-1.07	88028	89032	-28	-1032	1022	855	4	1	255.5	855	1.74	2.82	-0.04	0.12	0.08	-0.03	0.17	0.14	-0.11	0.39	0.28	0.1	0.21	0.31	0.08	0.11	0.19	tctgcgcttagatgttaatgaatttaacccataccagtacaatggctatgGtttttacattttacgcaaggggcaattgtgaaactggatgaaatcgctcg
89537	+	mraZ	-97	Intergenic	T	SENSE	1606	1786	0.15	89634	90092	-97	-555	700	85	14	3	50	28.33	-0.82	-0.97	0.1	0.12	0.22	-0.1	0.15	0.05	-0.04	0.29	0.25	-0.02	0.3	0.28	0.06	0.14	0.2	aaataaacaacgctgatattagccgtaaacatcgggttttttacctcggtAtgccttgtgactggcttgacaagcttttcctcagctccgtaaactccttt
89763	+	mraZ	0.28	ECK0082:JW0079:yabB	G	SENSE	1606	1786	0.15	89634	90092	129	-329	2442	2187	31	10	78.77	218.7	1.47	1.32	0.11	0.12	0.23	0	0.03	0.03	-0.04	0.22	0.18	0.01	0.3	0.31	-0.08	0.33	0.25	ttgagaacgctgccggtcaaatggtttgcaccattgacatttatcacccgTgcctgctgctttaccccctgcctgaatgggaaattatcgagcaaaaatta
90000	+	mraZ	0.8	ECK0082:JW0079:yabB	C	SENSE	1606	1786	0.15	89634	90092	366	-92	516	1757	23	13	22.43	135.15	2.59	2.44	0.07	0.03	0.1	0.07	0.06	0.13	0.05	0.31	0.36	0.12	0.17	0.29	-0.31	0.43	0.12	aagaagtgatgctggttggacagttcaacaagtttgagctgtgggatgaaAcaacctggcatcaacaggtcaaggaagatatcgacgcagagcagttggct
90001	+	mraZ	0.8	ECK0082:JW0079:yabB	A	SENSE	1606	1786	0.15	89634	90092	367	-91	1268	4285	23	13	55.13	329.62	2.58	2.43	0.03	0.02	0.05	0.05	0.01	0.06	0.05	0.07	0.12	-0.01	0.31	0.3	-0.11	0.59	0.48	agaagtgatgctggttggacagttcaacaagtttgagctgtgggatgaaaCaacctggcatcaacaggtcaaggaagatatcgacgcagagcagttggcta
90208	+	rsmH	0.12	ECK0083:JW0080:mraW:yabC	G	SENSE	1282	1520	0.25	90094	91035	114	-827	1124	1959	43	25	26.14	78.36	1.58	1.34	0.02	0.02	0.04	0.01	0.02	0.03	0.03	0.06	0.09	0	0.21	0.21	-0.04	0.68	0.64	gtcctgatggcatctacattgatgggacttttggtcgcggtggtcactcaCgtctgatcctctcgcagcttggcgaagaggggcgtttgctggcgatcgat
90487	+	rsmH	0.42	ECK0083:JW0080:mraW:yabC	G	SENSE	1282	1520	0.25	90094	91035	393	-548	217	715	23	11	9.43	65	2.79	2.54	0.05	0.07	0.12	0.01	0.01	0.02	-0.01	0.07	0.06	-0.04	0.47	0.43	-0.02	0.39	0.37	gcttttcctttatgcgcgatggtccgctggacatgcgtatggacccaaccCgtgggcagtcagccgctgaatggctacaaaccgcagaagaagccgatatc
90567	+	rsmH	0.5	ECK0083:JW0080:mraW:yabC	C	SENSE	1282	1520	0.25	90094	91035	473	-468	1673	1921	21	8	79.67	240.12	1.59	1.35	0.1	0.05	0.15	0.05	0.06	0.11	0.11	0.14	0.25	0	0.27	0.27	-0.25	0.48	0.23	accgcagaagaagccgatatcgcctgggtattgaaaacctatggtgaagaGcgttttgccaaacgcattgcccgcgccattgtcgagcgtaaccgcgaaca
90568	+	rsmH	0.5	ECK0083:JW0080:mraW:yabC	G	SENSE	1282	1520	0.25	90094	91035	474	-467	421	1388	20	8	21.05	173.5	3.04	2.8	0.04	0.09	0.13	0.02	0.02	0.04	0.04	0.1	0.14	0.13	0.18	0.31	-0.23	0.61	0.38	ccgcagaagaagccgatatcgcctgggtattgaaaacctatggtgaagagCgttttgccaaacgcattgcccgcgccattgtcgagcgtaaccgcgaacag
90595	+	rsmH	0.53	ECK0083:JW0080:mraW:yabC	T	SENSE	1282	1520	0.25	90094	91035	501	-440	328	899	19	7	17.26	128.43	2.9	2.65	-0.01	0.02	0.01	-0.05	0.11	0.06	-0.08	0.34	0.26	0.03	0.4	0.43	0.11	0.13	0.24	tattgaaaacctatggtgaagagcgttttgccaaacgcattgcccgcgccAttgtcgagcgtaaccgcgaacagccgatgacccgcaccaaagaactggcg
90895	+	rsmH	0.85	ECK0083:JW0080:mraW:yabC	T	SENSE	1282	1520	0.25	90094	91035	801	-140	324	543	21	5	15.43	108.6	2.82	2.57	0	0	0	0.02	0.04	0.06	-0.05	0.24	0.19	0.06	0.2	0.26	-0.02	0.52	0.5	gttttatgcgtgaaaacagccgcggtccgcaagttccggcagggttaccgAtgactgaagagcagctcaaaaaactgggtggccgtcagctgcgagcacta
90896	+	rsmH	0.85	ECK0083:JW0080:mraW:yabC	G	SENSE	1282	1520	0.25	90094	91035	802	-139	514	1105	21	5	24.48	221	3.17	2.93	0.01	0.03	0.04	0	0.04	0.04	-0.04	0.13	0.09	-0.02	0.19	0.17	0.05	0.61	0.66	ttttatgcgtgaaaacagccgcggtccgcaagttccggcagggttaccgaTgactgaagagcagctcaaaaaactgggtggccgtcagctgcgagcactag
90990	+	rsmH	0.95	ECK0083:JW0080:mraW:yabC	G	SENSE	1282	1520	0.25	90094	91035	896	-45	328	1019	19	6	17.26	169.83	3.3	3.05	0.02	0.02	0.04	0.02	0.01	0.03	0.06	0.08	0.14	0	0.27	0.27	-0.09	0.62	0.53	gcactaggcaagttaatgccgggcgaagaagaggtggctgagaaccctcgTgcccgtagttcagttctgcgtattgcagagaggacgaatgcatgatcagc
91007	+	rsmH	0.97	ECK0083:JW0080:mraW:yabC	G	SENSE	1282	1520	0.25	90094	91035	913	-28	207	1445	22	6	9.41	240.83	4.68	4.43	0.01	0.01	0.02	0.01	0.01	0.02	0.04	0.06	0.1	0.08	0.37	0.45	-0.13	0.55	0.42	gccgggcgaagaagaggtggctgagaaccctcgtgcccgtagttcagttcTgcgtattgcagagaggacgaatgcatgatcagcagagtgacagaagctct
93622	+	murE	0.31	ECK0086:JW0083	T	SENSE	704	213	-1.72	93166	94653	456	-1031	459	777	13	1	35.31	777	4.46	6.18	0	0.01	0.01	0.01	0.03	0.04	-0.06	0.28	0.22	-0.04	0.22	0.18	0.09	0.46	0.55	aaatcagcgcggtaatgggcaccgttggtaacggcctgctggggaaagtgAtcccgacagaaaatacaaccggttcggcagtcgatgttcagcatgagctg
98473	+	ftsW	0.06	ECK0090:JW0087	G	SENSE	602	166	-1.86	98403	99647	70	-1174	777	678	8	1	97.12	678	2.8	4.66	0.04	0.02	0.06	0.01	0.02	0.03	-0.02	0.15	0.13	0.02	0.2	0.22	-0.03	0.6	0.57	cctgaaaatgccgcgcctgccaggattcagtatcctggtctggatctccaCggcgctaaagggctgggtgatgggctcgcgggaaaaagataccgacagcc
99718	+	murG	0.07	ECK0091:JW0088	G	SENSE	624	163	-1.94	99644	100711	74	-993	1041	244	14	2	74.36	122	0.71	2.65	0.04	0.01	0.05	0.03	0.02	0.05	0.03	0.16	0.19	0.11	0.19	0.3	-0.2	0.62	0.42	atggtgatggcaggcggaaccggtggacatgtattcccgggactggcggtTgcgcaccatctaatggctcagggttggcaagttcgctggctggggactgc
101088	+	murC	0.22	ECK0092:JW0089	G	SENSE	539	178	-1.6	100765	102240	323	-1152	77	569	11	1	7	569	6.34	7.94	0.03	0.01	0.04	0.04	0	0.04	0.12	0.05	0.17	-0.03	0.4	0.37	-0.16	0.53	0.37	aacccggaaattgtcgccgctcatgaagcgcgtattccggtgatccgtcgTgccgaaatgctggctgagttaatgcgttttcgtcatggcatcgccattgc
102460	+	ddlB	0.25	ddl:ECK0093:JW0090	G	SENSE	741	349	-1.09	102233	103153	227	-693	379	535	14	3	27.07	178.33	2.72	3.81	0.02	0	0.02	0.03	0.01	0.04	0.03	0.16	0.19	-0.01	0.25	0.24	-0.07	0.58	0.51	atcgcgctacacggtcgcggcggtgaagatggtacgctgcaggggatgctCgagctgatgggcttgccttataccggaagcggagtgatggcatctgcgct
103531	+	ftsQ	0.45	ECK0094:JW0091	T	SENSE	876	453	-0.95	103155	103985	376	-454	927	421	16	3	57.94	140.33	1.28	2.23	0.16	0.04	0.2	0.08	0.08	0.16	-0.05	0.3	0.25	-0.2	0.42	0.22	0.01	0.16	0.17	gagcgtcagaaagcagtggcctgatgaattgaagattcatctggttgaatAtgtgccgattgcgcggtggaatgatcaacatatggtagacgcggaaggaa
103532	+	ftsQ	0.45	ECK0094:JW0091	G	SENSE	876	453	-0.95	103155	103985	377	-453	407	1014	16	3	25.44	338	3.73	4.68	0.07	0.03	0.1	0.05	0.03	0.08	0.07	0.1	0.17	-0.1	0.31	0.21	-0.08	0.52	0.44	agcgtcagaaagcagtggcctgatgaattgaagattcatctggttgaataTgtgccgattgcgcggtggaatgatcaacatatggtagacgcggaaggaaa
103710	+	ftsQ	0.67	ECK0094:JW0091	T	SENSE	876	453	-0.95	103155	103985	555	-275	233	570	15	3	15.53	190	3.61	4.56	0.01	0.05	0.06	0.01	0.1	0.11	-0.05	0.15	0.1	0.1	0.45	0.55	-0.05	0.24	0.19	aagtgttgcagggctatcgcgaaatggggcagatgctggcaaaggacagaTttactctgaaggaagcggcgatgaccgcgcggcgttcctggcagttgacg
103711	+	ftsQ	0.67	ECK0094:JW0091	T	SENSE	876	453	-0.95	103155	103985	556	-274	876	822	16	3	54.75	274	2.32	3.27	0.01	0.02	0.03	0.05	0.08	0.13	0.06	0.2	0.26	-0.2	0.32	0.12	0.08	0.38	0.46	agtgttgcagggctatcgcgaaatggggcagatgctggcaaaggacagatTtactctgaaggaagcggcgatgaccgcgcggcgttcctggcagttgacgc
104062	+	ftsA	0.06	divA:ECK0095:JW0092	C	SENSE	856	623	-0.46	103982	105244	80	-1182	576	942	15	4	38.4	235.5	2.62	3.07	0.03	0.01	0.04	0.02	0.03	0.05	-0.08	0.31	0.23	-0.06	0.3	0.24	0.1	0.34	0.44	gtaggactggagattggtaccgcgaaggttgccgctttagtaggggaagtTctgcccgacggtatggtcaatatcattggcgtgggcagctgcccgtcgcg
104063	+	ftsA	0.06	divA:ECK0095:JW0092	T	SENSE	856	623	-0.46	103982	105244	81	-1181	279	1746	15	4	18.6	436.5	4.55	5.01	-0.01	0.13	0.12	0.01	0.01	0.02	0.02	0.05	0.07	-0.23	0.44	0.21	0.21	0.37	0.58	taggactggagattggtaccgcgaaggttgccgctttagtaggggaagttCtgcccgacggtatggtcaatatcattggcgtgggcagctgcccgtcgcgt
105562	+	ftsZ	0.22	ECK0096:JW0093:sfiB:sulB	G	SENSE	768	604	-0.35	105305	106456	257	-894	538	1146	16	5	33.62	229.2	2.77	3.12	0.05	0.02	0.07	0.03	0.04	0.07	-0.02	0.11	0.09	-0.02	0.11	0.09	-0.04	0.72	0.68	gctggcgctaatccagaagttggccgcaatgcggctgatgaggatcgcgaTgcattgcgtgcggcgctggaaggtgcagacatggtctttattgctgcggg
105942	+	ftsZ	0.55	ECK0096:JW0093:sfiB:sulB	A	SENSE	768	604	-0.35	105305	106456	637	-514	125	622	16	6	7.81	103.67	3.73	4.08	0.03	0.02	0.05	0.04	0.09	0.13	0.11	0.27	0.38	-0.23	0.5	0.27	0.05	0.12	0.17	cgctgaactgattactcgtccgggtttgatgaacgtggactttgcagacgTacgcaccgtaatgtctgagatgggctacgcaatgatgggttctggcgtgg
105944	+	ftsZ	0.56	ECK0096:JW0093:sfiB:sulB	G	SENSE	768	604	-0.35	105305	106456	639	-512	144	702	15	6	9.6	117	3.61	3.95	-0.01	0.02	0.01	0.01	0.01	0.02	0.06	0.04	0.1	0.02	0.31	0.33	-0.08	0.62	0.54	ctgaactgattactcgtccgggtttgatgaacgtggactttgcagacgtaCgcaccgtaatgtctgagatgggctacgcaatgatgggttctggcgtggcg
106253	+	ftsZ	0.82	ECK0096:JW0093:sfiB:sulB	T	SENSE	768	604	-0.35	105305	106456	948	-203	136	1015	15	5	9.07	203	4.48	4.83	-0.02	0.04	0.02	0.01	0.03	0.04	-0.1	0.41	0.31	-0.09	0.33	0.24	0.18	0.2	0.38	cggatatgaatgacgagctgcgcgtaaccgttgttgcgacaggtatcggcAtggacaaacgtcctgaaatcactctggtgaccaataagcaggttcagcag
106254	+	ftsZ	0.82	ECK0096:JW0093:sfiB:sulB	G	SENSE	768	604	-0.35	105305	106456	949	-202	140	922	15	5	9.33	184.4	4.3	4.65	0	0.02	0.02	-0.03	0.06	0.03	-0.02	0.08	0.06	-0.07	0.35	0.28	0.12	0.49	0.61	ggatatgaatgacgagctgcgcgtaaccgttgttgcgacaggtatcggcaTggacaaacgtcctgaaatcactctggtgaccaataagcaggttcagcagc
106646	+	lpxC	0.1	asmB:ECK0097:envA:JW0094	G	SENSE	2714	5357	0.98	106557	107474	89	-828	1782	3572	68	52	26.21	68.69	1.39	0.41	0.09	0.02	0.11	0.01	0.05	0.06	-0.12	0.39	0.27	-0.15	0.34	0.19	0.17	0.2	0.37	acgggtgtcggtttacataccggcaagaaagtcaccctgacgttacgcccTgcgccggccaacaccggggtcatctatcgtcgcaccgacttgaatccacc
106899	+	lpxC	0.37	asmB:ECK0097:envA:JW0094	T	SENSE	2714	5357	0.98	106557	107474	342	-575	250	2347	47	44	5.32	53.34	3.33	2.34	0.06	0.07	0.13	0.03	0.06	0.09	-0.07	0.32	0.25	-0.07	0.25	0.18	0.05	0.31	0.36	cgccggaaatcccgatcatggacggcagcgccgctccgtttgtatacctgCtgcttgacgccggtatcgacgagttgaactgcgccaaaaaatttgttcgc
106931	+	lpxC	0.41	asmB:ECK0097:envA:JW0094	G	SENSE	2714	5357	0.98	106557	107474	374	-543	377	2764	47	45	8.02	61.42	2.94	1.96	0.04	0.04	0.08	0.05	0.02	0.07	0.08	0.06	0.14	-0.04	0.32	0.28	-0.13	0.56	0.43	gctccgtttgtatacctgctgcttgacgccggtatcgacgagttgaactgCgccaaaaaatttgttcgcatcaaagagactgttcgtgtcgaagatggcga
107535	+	lpxC	61	Intergenic	A	SENSE	2714	5357	0.98	106557	107474	978	61	1449	709	22	16	65.86	44.31	-0.57	-1.55	0.11	0.29	0.4	0	0.1	0.1	-0.04	0.29	0.25	-0.12	0.21	0.09	0.04	0.11	0.15	actgtcgtataaaattcgactggcaaatctggcactctctccggccaggtGaaccagtcgtttttttttgaattttataagagctataaaaaacggtgcga
107541	+	lpxC	67	Intergenic	T	SENSE	2714	5357	0.98	106557	107474	984	67	656	968	22	15	29.82	64.53	1.11	0.13	0.03	0.02	0.05	0.03	0.02	0.05	0.05	0.11	0.16	0.02	0.24	0.26	-0.14	0.62	0.48	gtataaaattcgactggcaaatctggcactctctccggccaggtgaaccaGtcgtttttttttgaattttataagagctataaaaaacggtgcgaacgctg
107544	+	lpxC	70	Intergenic	T	SENSE	2714	5357	0.98	106557	107474	987	70	263	1384	22	16	11.95	86.5	2.86	1.87	0.06	0.03	0.09	0.03	0.01	0.04	0.11	0.05	0.16	0.08	0.14	0.22	-0.27	0.76	0.49	taaaattcgactggcaaatctggcactctctccggccaggtgaaccagtcGtttttttttgaattttataagagctataaaaaacggtgcgaacgctgttt
107545	+	lpxC	71	Intergenic	T	SENSE	2714	5357	0.98	106557	107474	988	71	221	815	22	16	10.05	50.94	2.34	1.36	0.06	0.05	0.11	0	0.02	0.02	0.01	0.04	0.05	0.09	0.03	0.12	-0.17	0.87	0.7	aaaattcgactggcaaatctggcactctctccggccaggtgaaccagtcgTttttttttgaattttataagagctataaaaaacggtgcgaacgctgtttt
107795	+	secM	0.18	ECK0098:JW5007:srrA:yacA	T	SENSE	1205	3069	1.35	107705	108217	90	-422	2095	4379	23	25	91.09	175.16	0.94	-0.41	0.04	0.02	0.06	0.01	0.03	0.04	0.04	0.23	0.27	-0.07	0.34	0.27	-0.01	0.37	0.36	gctacttctggccgcatctcttattagggatggttgcggcgagtttaggtTtgcctgcgctcagcaacgccgccgaaccaaacgcgcccgcaaaagcgaca
107796	+	secM	0.18	ECK0098:JW5007:srrA:yacA	G	SENSE	1205	3069	1.35	107705	108217	91	-421	620	3716	23	25	26.96	148.64	2.46	1.11	0.03	0.01	0.04	0.01	0.02	0.03	0.02	0.07	0.09	0.04	0.28	0.32	-0.1	0.62	0.52	ctacttctggccgcatctcttattagggatggttgcggcgagtttaggttTgcctgcgctcagcaacgccgccgaaccaaacgcgcccgcaaaagcgacaa
107800	+	secM	0.19	ECK0098:JW5007:srrA:yacA	G	SENSE	1205	3069	1.35	107705	108217	95	-417	769	1804	24	25	32.04	72.16	1.17	-0.18	0.04	0.07	0.11	0	0.07	0.07	-0.13	0.47	0.34	-0.03	0.18	0.15	0.12	0.22	0.34	ttctggccgcatctcttattagggatggttgcggcgagtttaggtttgccTgcgctcagcaacgccgccgaaccaaacgcgcccgcaaaagcgacaacccg
107894	+	secM	0.37	ECK0098:JW5007:srrA:yacA	T	SENSE	1205	3069	1.35	107705	108217	189	-323	511	767	13	13	39.31	59	0.59	-0.76	0.09	0.02	0.11	0.04	0.03	0.07	-0.06	0.44	0.38	-0.06	0.29	0.23	-0.02	0.22	0.2	caacccgcaaccacgagccttcagccaaagttaactttggtcaattggccTtgctggaagcgaacacacgccgcccgaattcgaactattccgttgattac
107895	+	secM	0.37	ECK0098:JW5007:srrA:yacA	G	SENSE	1205	3069	1.35	107705	108217	190	-322	603	1291	13	13	46.38	99.31	1.1	-0.25	0.11	0.03	0.14	0.04	0.02	0.06	0.13	0.07	0.2	-0.23	0.57	0.34	-0.05	0.31	0.26	aacccgcaaccacgagccttcagccaaagttaactttggtcaattggcctTgctggaagcgaacacacgccgcccgaattcgaactattccgttgattact
108028	+	secM	0.63	ECK0098:JW5007:srrA:yacA	T	SENSE	1205	3069	1.35	107705	108217	323	-189	144	1038	16	17	9	61.06	2.76	1.41	0.02	0.04	0.06	0.02	0.07	0.09	-0.15	0.36	0.21	0.02	0.21	0.23	0.09	0.32	0.41	catctttctttcgcaatggcaccgcaaacactgcccgttgctgaagaatcTttgcctcttcaggcgcaacatcttgcattactggatacgctcagcgcgct
108029	+	secM	0.63	ECK0098:JW5007:srrA:yacA	T	SENSE	1205	3069	1.35	107705	108217	324	-188	127	2565	16	17	7.94	150.88	4.25	2.9	0.02	0.05	0.07	-0.02	0.09	0.07	-0.12	0.33	0.21	-0.05	0.23	0.18	0.15	0.31	0.46	atctttctttcgcaatggcaccgcaaacactgcccgttgctgaagaatctTtgcctcttcaggcgcaacatcttgcattactggatacgctcagcgcgctg
108070	+	secM	0.71	ECK0098:JW5007:srrA:yacA	A	SENSE	1205	3069	1.35	107705	108217	365	-147	146	615	15	10	9.73	61.5	2.66	1.31	0.02	0.03	0.05	0.06	0.15	0.21	0	0.09	0.09	-0.04	0.12	0.08	-0.04	0.61	0.57	gaagaatctttgcctcttcaggcgcaacatcttgcattactggatacgctCagcgcgctgctgacccaggaaggcacgccgtctgaaaagggttatcgcat
108096	+	secM	0.76	ECK0098:JW5007:srrA:yacA	G	SENSE	1205	3069	1.35	107705	108217	391	-121	269	1549	16	9	16.81	172.11	3.36	2.01	0.01	0.01	0.02	0.01	0.01	0.02	-0.03	0.15	0.12	-0.05	0.19	0.14	0.05	0.65	0.7	acatcttgcattactggatacgctcagcgcgctgctgacccaggaaggcaCgccgtctgaaaagggttatcgcattgattatgcgcattttaccccacaag
108099	+	secM	0.77	ECK0098:JW5007:srrA:yacA	G	SENSE	1205	3069	1.35	107705	108217	394	-118	83	1257	15	8	5.53	157.12	4.83	3.48	-0.02	0.04	0.02	-0.01	0.01	0	0	0.05	0.05	-0.04	0.11	0.07	0.06	0.8	0.86	tcttgcattactggatacgctcagcgcgctgctgacccaggaaggcacgcCgtctgaaaagggttatcgcattgattatgcgcattttaccccacaagcaa
108273	+	secA	-6	Intergenic	T	SENSE	528	244	-1.11	108279	110984	-6	-2711	1920	412	18	3	106.67	137.33	0.36	1.48	0.06	0.03	0.09	0.05	0.01	0.06	-0.02	0.29	0.27	-0.04	0.47	0.43	-0.04	0.2	0.16	ataaacctttacttcattttattaactccgcaacgcggggcgtttgagatTttattatgctaatcaaattgttaactaaagttttcggtagtcgtaacgat
111795	-	yacG	0.26	ECK0101:JW5008	G	SENSE	541	313	-0.79	111846	111649	51	-146	770	594	3	2	256.67	297	0.21	1	-0.01	0.03	0.02	0	0.02	0.02	-0.1	0.3	0.2	0	0.16	0.16	0.11	0.49	0.6	tgtcagaaactattacggtgaattgcccaacctgcgggaaaacggtggtgTggggtgaaatcagcccgtttcggccattttgctccaaacgttgtcagctg
111796	-	yacG	0.25	ECK0101:JW5008	T	SENSE	541	313	-0.79	111846	111649	50	-147	647	140	3	2	215.67	70	-1.62	-0.83	0	0	0	-0.05	0.16	0.11	-0.06	0.2	0.14	0.19	0.36	0.55	-0.08	0.28	0.2	atgtcagaaactattacggtgaattgcccaacctgcgggaaaacggtggtGtggggtgaaatcagcccgtttcggccattttgctccaaacgttgtcagct
112707	-	coaE	0.83	ECK0103:JW0100:yacE	G	SENSE	504	475	-0.09	113219	112599	512	-108	247	1212	7	3	35.29	404	3.52	3.6	0.03	0	0.03	0.08	0.01	0.09	0.01	0.12	0.13	-0.1	0.31	0.21	-0.02	0.56	0.54	atccttgctgctcaggcaacgcgcgaagcccgccttgccgtggcagatgaCgtcattgataataacggcgcaccggatgctatcgcatcggatgttgcccg
113879	+	guaC	0.42	ECK0104:JW0101	G	SENSE	571	1166	1.03	113444	114487	435	-608	221	843	8	12	27.62	70.25	1.35	0.32	0.01	0.01	0.02	0.04	0.05	0.09	-0.01	0.24	0.23	-0.08	0.45	0.37	0.05	0.24	0.29	acgtggcgaatggttattccgaacacttcgtgcagttcgttgcgaaagcgCgtgaagcgtggccgaccaaaaccatttgtgctggtaacgtagtgactggt
114067	+	guaC	0.6	ECK0104:JW0101	G	SENSE	571	1166	1.03	113444	114487	623	-420	161	940	7	14	23	67.14	1.55	0.52	0.03	0.06	0.09	0.07	0.09	0.16	0.04	0.21	0.25	0.02	0.33	0.35	-0.16	0.31	0.15	acaggcgtcggttatccgcaactttctgcggtaatcgaatgtgccgatgcTgcgcacggtctgggcggaatgatcgtcagcgatggtggctgcaccacgcc
121245	-	aroP	0.22	ECK0111:JW0108	A	SENSE	154	703	2.19	121551	120178	306	-1067	4	756	2	6	2	126	5.98	3.79	0.06	0	0.06	0.02	0	0.02	-0.09	0.17	0.08	0.2	0	0.2	-0.2	0.83	0.63	actggggcagttttgccggtttcgcctctggctggaactactgggtactgTacgttttagttgccatggctgagctgactgccgtgggtaaatacattcag
121246	-	aroP	0.22	ECK0111:JW0108	T	SENSE	154	703	2.19	121551	120178	305	-1068	98	1423	2	6	49	237.17	2.28	0.08	0.03	0.05	0.08	0.08	0.01	0.09	0.01	0.17	0.18	-0.06	0.46	0.4	-0.05	0.31	0.26	tactggggcagttttgccggtttcgcctctggctggaactactgggtactGtacgttttagttgccatggctgagctgactgccgtgggtaaatacattca
121344	-	aroP	0.15	ECK0111:JW0108	T	SENSE	154	703	2.19	121551	120178	207	-1166	27	590	2	6	13.5	98.33	2.86	0.67	0.05	0	0.05	-0.01	0.04	0.03	-0.04	0.15	0.11	-0.19	0.41	0.22	0.17	0.41	0.58	ccattgctggttttatcgcctttctgatcatgcgtcagctgggtgaaatgGtggtcgaagaacctgtcgcaggctcctttagccactttgcttataaatac
121454	-	aroP	0.07	ECK0111:JW0108	A	SENSE	154	703	2.19	121551	120178	97	-1276	35	1172	2	5	17.5	234.4	3.74	1.55	-0.04	0.09	0.05	0	0.03	0.03	0.08	0	0.08	-0.26	0.57	0.31	0.23	0.31	0.54	aaaccgccatattcagcttatcgcgctgggtggcgcgatagggaccgggtTattcctgggtagcgcctccgtaatacagtccgcagggccagggattatcc
121455	-	aroP	0.07	ECK0111:JW0108	T	SENSE	154	703	2.19	121551	120178	96	-1277	86	1310	2	5	43	262	2.61	0.42	0	0.07	0.07	0	0.05	0.05	-0.15	0.44	0.29	-0.04	0.16	0.12	0.2	0.28	0.48	aaaaccgccatattcagcttatcgcgctgggtggcgcgatagggaccgggTtattcctgggtagcgcctccgtaatacagtccgcagggccagggattatc
121456	-	aroP	0.07	ECK0111:JW0108	T	SENSE	154	703	2.19	121551	120178	95	-1278	53	891	2	5	26.5	178.2	2.75	0.56	0.04	0.02	0.06	-0.03	0.13	0.1	-0.04	0.15	0.11	-0.1	0.42	0.32	0.14	0.28	0.42	aaaaaccgccatattcagcttatcgcgctgggtggcgcgatagggaccggGttattcctgggtagcgcctccgtaatacagtccgcagggccagggattat
122277	+	pdhR	0.24	aceC:ECK0112:genA:JW0109:yacB	T	SENSE	2086	2167	0.05	122092	122856	185	-579	430	1264	43	22	10	57.45	2.52	2.47	0.03	0.09	0.12	0.01	0.11	0.12	0	0.29	0.29	-0.16	0.38	0.22	0.12	0.13	0.25	gtctcccgtccctccttgcgtgaggcgattcaacgtctcgaagcgaagggCttgttgcttcgtcgccagggtggcggcacttttgtccagagcagcctatg
122278	+	pdhR	0.24	aceC:ECK0112:genA:JW0109:yacB	T	SENSE	2086	2167	0.05	122092	122856	186	-578	960	3414	43	22	22.33	155.18	2.8	2.74	0.05	0.05	0.1	0.01	0.1	0.11	-0.03	0.25	0.22	-0.12	0.34	0.22	0.11	0.25	0.36	tctcccgtccctccttgcgtgaggcgattcaacgtctcgaagcgaagggcTtgttgcttcgtcgccagggtggcggcacttttgtccagagcagcctatgg
122280	+	pdhR	0.25	aceC:ECK0112:genA:JW0109:yacB	T	SENSE	2086	2167	0.05	122092	122856	188	-576	271	1854	43	24	6.3	77.25	3.62	3.56	0.05	0.02	0.07	0.05	0.04	0.09	0.03	0.21	0.24	-0.22	0.53	0.31	0.09	0.2	0.29	tcccgtccctccttgcgtgaggcgattcaacgtctcgaagcgaagggcttGttgcttcgtcgccagggtggcggcacttttgtccagagcagcctatggca
123885	+	aceE	0.33	ECK0113:JW0110	G	SENSE	1161	1214	0.06	123017	125680	868	-1795	143	821	28	13	5.11	63.15	3.63	3.56	0.08	0.01	0.09	0.06	0.07	0.13	-0.02	0.22	0.2	0.03	0.26	0.29	-0.16	0.45	0.29	caagatcatcaacgaactggaaggcatcttcgaaggtgctggctggaacgTgatcaaagtgatgtggggtagccgttgggatgaactgctgcgtaaggata
124573	+	aceE	0.58	ECK0113:JW0110	A	SENSE	1161	1214	0.06	123017	125680	1556	-1107	610	921	20	10	30.5	92.1	1.59	1.53	0.06	0.02	0.08	0.05	0.03	0.08	0.09	0.25	0.34	-0.17	0.39	0.22	-0.02	0.3	0.28	ctgaacgtgatgctgaagaacaagtcgatcaaagatcgtctggtaccgatCatcgccgacgaagcgcgtactttcggtatggaaggtctgttccgtcagat
124612	+	aceE	0.6	ECK0113:JW0110	T	SENSE	1161	1214	0.06	123017	125680	1595	-1068	102	776	20	10	5.1	77.6	3.93	3.86	0	0	0	0	0	0	0.03	0.26	0.29	0.24	0.11	0.35	-0.27	0.63	0.36	ctggtaccgatcatcgccgacgaagcgcgtactttcggtatggaaggtctGttccgtcagattggtatttacagcccgaacggtcagcagtacaccccgca
125049	+	aceE	0.76	ECK0113:JW0110	G	SENSE	1161	1214	0.06	123017	125680	2032	-631	127	1047	23	9	5.52	116.33	4.4	4.33	0	0.01	0.01	0.06	0.06	0.12	0	0.22	0.22	0.03	0.31	0.34	-0.08	0.39	0.31	ggcttacgcttacgaagttgctgtcatcatgcatgacggtctggagcgtaTgtacggtgaaaaacaagagaacgtttactactacatcactacgctgaacg
125050	+	aceE	0.76	ECK0113:JW0110	T	SENSE	1161	1214	0.06	123017	125680	2033	-630	178	1011	23	9	7.74	112.33	3.86	3.79	0.04	0.04	0.08	-0.02	0.12	0.1	-0.03	0.29	0.26	-0.01	0.29	0.28	0.02	0.26	0.28	gcttacgcttacgaagttgctgtcatcatgcatgacggtctggagcgtatGtacggtgaaaaacaagagaacgtttactactacatcactacgctgaacga
125531	+	aceE	0.94	ECK0113:JW0110	G	SENSE	1161	1214	0.06	123017	125680	2514	-149	381	1127	24	11	15.88	102.45	2.69	2.63	0.02	0.02	0.04	0.04	0.06	0.1	0	0.11	0.11	0.03	0.15	0.18	-0.1	0.66	0.56	gcgtactgggtactgatggcttcggtcgttccgacagccgtgagaacctgCgtcaccacttcgaagttgatgcttcttatgtcgtggttgcggcgctgggc
127085	+	aceF	0.73	ECK0114:JW0111	G	SENSE	1151	588	-0.97	125695	127587	1390	-502	236	608	25	7	9.44	86.86	3.2	4.17	0.02	0.03	0.05	0	0.07	0.07	-0.14	0.36	0.22	0.06	0.11	0.17	0.05	0.43	0.48	agcggcgaaacgtaagctggatgtgaagatcaccccggttgtcttcatcaTgaaagccgttgctgcagctcttgagcagatgcctcgcttcaatagttcgc
127313	+	aceF	0.86	ECK0114:JW0111	G	SENSE	1151	588	-0.97	125695	127587	1618	-274	347	1099	27	7	12.85	157	3.61	4.58	0.02	0.02	0.04	0.05	0.02	0.07	-0.04	0.16	0.12	-0.01	0.32	0.31	-0.02	0.47	0.45	tcgcgagctgatgactatttctaagaaagcgcgtgacggtaagctgactgCgggcgaaatgcagggcggttgcttcaccatctccagcatcggcggcctgg
127746	+	aceF	159	Intergenic	T	SENSE	1151	588	-0.97	125695	127587	2051	159	1867	3108	36	16	51.86	194.25	1.91	2.87	0.03	0.08	0.11	0.03	0.07	0.1	-0.03	0.3	0.27	0	0.18	0.18	-0.03	0.37	0.34	acaattttgtaaaataccgacggatagaacgacccggtggtggttagggtAttacttcacataccctatggatttctgggtgcagcaaggtagcaagcgcc
127747	+	aceF	160	Intergenic	T	SENSE	1151	588	-0.97	125695	127587	2052	160	427	1806	36	16	11.86	112.88	3.25	4.22	0.04	0.06	0.1	0	0.07	0.07	-0.02	0.21	0.19	0.01	0.22	0.23	-0.02	0.43	0.41	caattttgtaaaataccgacggatagaacgacccggtggtggttagggtaTtacttcacataccctatggatttctgggtgcagcaaggtagcaagcgcca
127839	+	lpd	-73	Intergenic	C	SENSE	1358	5920	2.12	127912	129336	-73	-1497	1323	3243	44	53	30.07	61.19	1.02	-1.1	0.11	0.19	0.3	0.06	0.16	0.22	-0.05	0.32	0.27	-0.06	0.21	0.15	-0.06	0.13	0.07	caagcgccagaatccccaggagcttacataagtaagtgactggggtgaggGcgtgaagctaacgccgctgcggcctgaaagacgacgggtatgaccgccgg
127841	+	lpd	-71	Intergenic	T	SENSE	1358	5920	2.12	127912	129336	-71	-1495	711	2901	44	53	16.16	54.74	1.76	-0.36	0.01	0.05	0.06	0.03	0.04	0.07	0.09	0.17	0.26	-0.01	0.33	0.32	-0.11	0.4	0.29	agcgccagaatccccaggagcttacataagtaagtgactggggtgagggcGtgaagctaacgccgctgcggcctgaaagacgacgggtatgaccgccggag
128054	+	lpd	0.1	dhl:ECK0115:JW0112:lpdA	C	SENSE	1358	5920	2.12	127912	129336	142	-1282	943	5176	32	80	29.47	64.7	1.13	-0.99	0.03	0.08	0.11	0.02	0.07	0.09	-0.18	0.37	0.19	-0.03	0.22	0.19	0.17	0.26	0.43	aaccgtaatcgtagaacgttacaacacccttggcggtgtttgcctgaacgTcggctgtatcccttctaaagcactgctgcacgtagcaaaagttatcgaag
128131	+	lpd	0.15	dhl:ECK0115:JW0112:lpdA	T	SENSE	1358	5920	2.12	127912	129336	219	-1205	540	3526	26	62	20.77	56.87	1.45	-0.67	0	0.04	0.04	-0.01	0.15	0.14	-0.01	0.24	0.23	-0.08	0.37	0.29	0.09	0.21	0.3	tgcacgtagcaaaagttatcgaagaagccaaagcgctggctgaacacggtAtcgtcttcggcgaaccgaaaaccgatatcgacaagattcgtacctggaaa
128496	+	lpd	0.41	dhl:ECK0115:JW0112:lpdA	G	SENSE	1358	5920	2.12	127912	129336	584	-840	385	3509	26	57	14.81	61.56	2.06	-0.07	0.04	0.02	0.06	0.02	0.04	0.06	-0.03	0.24	0.21	-0.14	0.5	0.36	0.11	0.21	0.32	ctggtaatgggtggcggtatcatcggtctggaaatgggcaccgtttaccaCgcgctgggttcacagattgacgtggttgaaatgttcgaccaggttatccc
129067	+	lpd	0.81	dhl:ECK0115:JW0112:lpdA	G	SENSE	1358	5920	2.12	127912	129336	1155	-269	561	4480	34	70	16.5	64	1.96	-0.17	0.07	0.03	0.1	0.03	0.08	0.11	-0.09	0.33	0.24	-0.1	0.31	0.21	0.08	0.25	0.33	agaaaggcatcagctatgaaaccgccaccttcccgtgggctgcttctggtCgtgctatcgcttccgactgcgcagacggtatgaccaagctgattttcgac
129240	+	lpd	0.93	dhl:ECK0115:JW0112:lpdA	G	SENSE	1358	5920	2.12	127912	129336	1328	-96	351	4669	26	56	13.5	83.38	2.63	0.5	0.04	0.03	0.07	0.02	0.02	0.04	0.06	0.1	0.16	-0.15	0.47	0.32	0.03	0.38	0.41	ctggcaatcgaaatgggttgtgatgctgaagacatcgcactgaccatccaCgcgcacccgactctgcacgagtctgtgggcctggcggcagaagtgttcga
129333	+	lpd	1	dhl:ECK0115:JW0112:lpdA	T	SENSE	1358	5920	2.12	127912	129336	1421	-3	622	1585	13	17	47.85	93.24	0.96	-1.16	0.01	0.03	0.04	0.01	0.05	0.06	-0.08	0.36	0.28	-0.02	0.32	0.3	0.08	0.24	0.32	gtgttcgaaggtagcattaccgacctgccgaacccgaaagcgaagaagaaGtaatttttcgtttgccggaacatccggcaattaaaaaagcggctaaccac
129383	+	yacH	24	Intergenic	G	ANTI	57	48	-0.25	129407	131260	-24	-1877	321	1253	5	5	64.2	250.6	1.96	2.21	-0.02	0.05	0.03	0.02	0	0.02	0.05	0.04	0.09	0.11	0.26	0.37	-0.16	0.65	0.49	gtaatttttcgtttgccggaacatccggcaattaaaaaagcggctaaccaCgccgctttttttacgtctgcaatttacctttccagtcttcttgctccacg
131650	+	acnB	0.01	ECK0117:JW0114:yacI:yacJ	G	SENSE	1014	1789	0.82	131615	134212	35	-2562	664	2334	35	22	18.97	106.09	2.48	1.66	0.07	0.04	0.11	0	0.04	0.04	-0.02	0.27	0.25	0.03	0.25	0.28	-0.06	0.39	0.33	gcgaggagaaccgtcgtgctagaagaataccgtaagcacgtagctgagcgTgccgctgaggggattgcgcccaaacccctggatgcaaaccaaatggccgc
131664	+	acnB	0.02	ECK0117:JW0114:yacI:yacJ	T	SENSE	1014	1789	0.82	131615	134212	49	-2548	410	1122	33	22	12.42	51	2.04	1.22	0.07	0.08	0.15	0	0.13	0.13	-0.06	0.23	0.17	-0.06	0.19	0.13	0.04	0.38	0.42	cgtgctagaagaataccgtaagcacgtagctgagcgtgccgctgaggggaTtgcgcccaaacccctggatgcaaaccaaatggccgcacttgtagagctgc
131665	+	acnB	0.02	ECK0117:JW0114:yacI:yacJ	G	SENSE	1014	1789	0.82	131615	134212	50	-2547	679	2046	31	22	21.9	93	2.09	1.27	0.04	0.01	0.05	0.07	0.07	0.14	0	0.21	0.21	-0.11	0.28	0.17	0	0.42	0.42	gtgctagaagaataccgtaagcacgtagctgagcgtgccgctgaggggatTgcgcccaaacccctggatgcaaaccaaatggccgcacttgtagagctgct
131666	+	acnB	0.02	ECK0117:JW0114:yacI:yacJ	C	SENSE	1014	1789	0.82	131615	134212	51	-2546	1362	1225	31	22	43.94	55.68	0.34	-0.48	0.03	0.02	0.05	0.01	0.02	0.03	0.07	0.2	0.27	-0.12	0.35	0.23	0	0.42	0.42	tgctagaagaataccgtaagcacgtagctgagcgtgccgctgaggggattGcgcccaaacccctggatgcaaaccaaatggccgcacttgtagagctgctg
131667	+	acnB	0.02	ECK0117:JW0114:yacI:yacJ	G	SENSE	1014	1789	0.82	131615	134212	52	-2545	1241	2794	30	21	41.37	133.05	1.69	0.87	0.02	0.01	0.03	0.01	0	0.01	0.03	0.01	0.04	0.02	0.23	0.25	-0.07	0.74	0.67	gctagaagaataccgtaagcacgtagctgagcgtgccgctgaggggattgCgcccaaacccctggatgcaaaccaaatggccgcacttgtagagctgctga
132185	+	acnB	0.22	ECK0117:JW0114:yacI:yacJ	G	SENSE	1014	1789	0.82	131615	134212	570	-2027	1735	7970	20	22	86.75	362.27	2.06	1.24	0.03	0.01	0.04	0.02	0.02	0.04	-0.01	0.14	0.13	-0.02	0.13	0.11	-0.02	0.7	0.68	ctggcgaaactaacaccgatgacctttctccggcaccggatgcgtggtcaCgcccggatatcccactgcacgcgctggcgatgctgaaaaacgcccgtgaa
132342	+	acnB	0.28	ECK0117:JW0114:yacI:yacJ	T	SENSE	1014	1789	0.82	131615	134212	727	-1870	111	1396	22	15	5.05	93.07	4.2	3.38	0.13	0.04	0.17	0.05	0.05	0.1	-0.08	0.31	0.23	-0.04	0.32	0.28	-0.08	0.3	0.22	gcaacagaaaggtttcccgctggcgtacgtcggtgacgttgtgggtacggGttcttcgcgtaaatccgccactaactccgttctgtggtttatgggcgatg
132343	+	acnB	0.28	ECK0117:JW0114:yacI:yacJ	T	SENSE	1014	1789	0.82	131615	134212	728	-1869	167	1160	22	15	7.59	77.33	3.35	2.53	0.11	0.04	0.15	0.02	0.06	0.08	-0.02	0.17	0.15	-0.08	0.35	0.27	-0.04	0.39	0.35	caacagaaaggtttcccgctggcgtacgtcggtgacgttgtgggtacgggTtcttcgcgtaaatccgccactaactccgttctgtggtttatgggcgatga
132484	+	acnB	0.33	ECK0117:JW0114:yacI:yacJ	G	SENSE	1014	1789	0.82	131615	134212	869	-1728	169	596	21	11	8.05	54.18	2.75	1.93	0	0.04	0.04	0	0.04	0.04	0.04	0.18	0.22	0.03	0.37	0.4	-0.08	0.38	0.3	ctcggcggtaaaattgcacccatcttctttaacacgatggaagacgcgggTgcactgccaatcgaagtcgacgtctctaacctgaacatgggcgacgtgat
132563	+	acnB	0.37	ECK0117:JW0114:yacI:yacJ	G	SENSE	1014	1789	0.82	131615	134212	948	-1649	346	736	21	11	16.48	66.91	2.02	1.2	0.02	0.1	0.12	0	0.02	0.02	0.03	0.05	0.08	-0.13	0.4	0.27	0.08	0.43	0.51	acctgaacatgggcgacgtgattgacgtttacccgtacaaaggtgaagtgCgtaaccacgaaaccggcgaactgctggcgaccttcgaactgaaaaccgac
132645	+	acnB	0.4	ECK0117:JW0114:yacI:yacJ	T	SENSE	1014	1789	0.82	131615	134212	1030	-1567	166	599	19	11	8.74	54.45	2.64	1.82	0.02	0.01	0.03	0.03	0.04	0.07	-0.13	0.38	0.25	0.03	0.39	0.42	0.05	0.18	0.23	cttcgaactgaaaaccgacgtgctgattgatgaagtgcgtgctggtggccGtattccgctgattatcgggcgtggcctgaccaccaaagcgcgtgaagcac
132647	+	acnB	0.4	ECK0117:JW0114:yacI:yacJ	T	SENSE	1014	1789	0.82	131615	134212	1032	-1565	157	1002	19	11	8.26	91.09	3.46	2.64	0.02	0.05	0.07	-0.01	0.09	0.08	-0.07	0.15	0.08	-0.04	0.41	0.37	0.09	0.3	0.39	tcgaactgaaaaccgacgtgctgattgatgaagtgcgtgctggtggccgtAttccgctgattatcgggcgtggcctgaccaccaaagcgcgtgaagcactt
132754	+	acnB	0.44	ECK0117:JW0114:yacI:yacJ	G	SENSE	1014	1789	0.82	131615	134212	1139	-1458	65	695	16	12	4.06	57.92	3.83	3.02	-0.03	0.04	0.01	0	0.04	0.04	0.04	0.15	0.19	-0.01	0.15	0.14	0.01	0.61	0.62	ccgcacagtgatgtgttccgtcaggcgaaagatgtcgctgagagcgatcgCggcttctcgctggcgcaaaaaatggtaggccgtgcctgtggcgtgaaagg
132764	+	acnB	0.44	ECK0117:JW0114:yacI:yacJ	T	SENSE	1014	1789	0.82	131615	134212	1149	-1448	46	821	16	13	2.88	63.15	4.45	3.64	0.04	0	0.04	-0.04	0.09	0.05	-0.15	0.3	0.15	-0.02	0.17	0.15	0.18	0.43	0.61	atgtgttccgtcaggcgaaagatgtcgctgagagcgatcgcggcttctcgCtggcgcaaaaaatggtaggccgtgcctgtggcgtgaaaggcattcgtccg
132787	+	acnB	0.45	ECK0117:JW0114:yacI:yacJ	G	SENSE	1014	1789	0.82	131615	134212	1172	-1425	204	751	17	13	12	57.77	2.27	1.45	0.01	0.03	0.04	0.03	0.01	0.04	0.25	0.06	0.31	-0.37	0.6	0.23	0.09	0.3	0.39	gtcgctgagagcgatcgcggcttctcgctggcgcaaaaaatggtaggccgTgcctgtggcgtgaaaggcattcgtccgggcgcgtactgtgaaccgaaaat
133022	+	acnB	0.54	ECK0117:JW0114:yacI:yacJ	T	SENSE	1014	1789	0.82	131615	134212	1407	-1190	531	1911	16	16	33.19	119.44	1.85	1.03	0.04	0.15	0.19	-0.03	0.31	0.28	-0.03	0.21	0.18	0.04	0.15	0.19	-0.02	0.18	0.16	acgtgaacacgcaccacacgctgccggacttcattatgaaccgtggcggtGtgtcgctgcgtccgggtgacggcgtcattcactcctggctgaaccgtatg
133251	+	acnB	0.63	ECK0117:JW0114:yacI:yacJ	G	SENSE	1014	1789	0.82	131615	134212	1636	-961	534	1023	17	10	31.41	102.3	1.7	0.88	0.01	0.01	0.02	0.02	0.09	0.11	-0.07	0.16	0.09	0	0.11	0.11	0.04	0.63	0.67	ggaatccgttctggtgcgcttcaaaggcaaaatgcagccgggcatcacccTgcgcgatctggtacacgctattccgctgtatgcgatcaaacaaggtctgc
133516	+	acnB	0.73	ECK0117:JW0114:yacI:yacJ	T	SENSE	1014	1789	0.82	131615	134212	1901	-696	340	667	20	12	17	55.58	1.71	0.89	0.03	0.09	0.12	0.01	0.11	0.12	0.02	0.23	0.25	-0.05	0.35	0.3	-0.02	0.23	0.21	gaatacctgaactctaacatcgtcctgctgaagtggatgatcgcggaaggTtacggcgatcgtcgtaccctggaacgtcgtattcagggcatggaaaaatg
133517	+	acnB	0.73	ECK0117:JW0114:yacI:yacJ	A	SENSE	1014	1789	0.82	131615	134212	1902	-695	436	1862	20	12	21.8	155.17	2.83	2.01	0	0.04	0.04	0.02	0.06	0.08	-0.09	0.26	0.17	-0.03	0.23	0.2	0.11	0.41	0.52	aatacctgaactctaacatcgtcctgctgaagtggatgatcgcggaaggtTacggcgatcgtcgtaccctggaacgtcgtattcagggcatggaaaaatgg
133688	+	acnB	0.8	ECK0117:JW0114:yacI:yacJ	G	SENSE	1014	1789	0.82	131615	134212	2073	-524	555	2496	18	11	30.83	226.91	2.88	2.06	0.01	0	0.01	0.03	0.01	0.04	-0.01	0.09	0.08	-0.07	0.33	0.26	0.04	0.57	0.61	cggatattaaagagccaatcctgtgtgctccgaacgacccggatgacgcgCgtccgctgtctgcggtacagggtgagaagatcgacgaagtgtttatcggt
133842	+	acnB	0.86	ECK0117:JW0114:yacI:yacJ	G	SENSE	1014	1789	0.82	131615	134212	2227	-370	101	560	18	10	5.61	56	3.32	2.5	0.03	0	0.03	-0.01	0.03	0.02	-0.04	0.07	0.03	-0.07	0.2	0.13	0.09	0.7	0.79	gcataaaggtcagttgccgacccgcctgtgggtggcaccgccaacccgtaTggacgccgcacagttgaccgaagaaggctactacagcgtcttcggtaaga
133898	+	acnB	0.88	ECK0117:JW0114:yacI:yacJ	C	SENSE	1014	1789	0.82	131615	134212	2283	-314	532	1390	16	9	33.25	154.44	2.22	1.4	0.1	0.03	0.13	0.11	0.01	0.12	-0.21	0.51	0.3	-0.03	0.24	0.21	0.04	0.2	0.24	ccgcacagttgaccgaagaaggctactacagcgtcttcggtaagagtggtGcgcgtatcgagatccctggctgttccctgtgtatgggtaaccaggcgcgt
133899	+	acnB	0.88	ECK0117:JW0114:yacI:yacJ	G	SENSE	1014	1789	0.82	131615	134212	2284	-313	430	2591	16	9	26.88	287.89	3.42	2.6	0.05	0.02	0.07	0.02	0.01	0.03	0.08	0.03	0.11	-0.19	0.46	0.27	0.05	0.47	0.52	cgcacagttgaccgaagaaggctactacagcgtcttcggtaagagtggtgCgcgtatcgagatccctggctgttccctgtgtatgggtaaccaggcgcgtg
134192	+	acnB	0.99	ECK0117:JW0114:yacI:yacJ	T	SENSE	1014	1789	0.82	131615	134212	2577	-20	559	1578	13	5	43	315.6	2.88	2.06	0	0.02	0.02	0.01	0	0.01	0	0.09	0.09	-0.05	0.29	0.24	0.05	0.59	0.64	atctgaacttcaaccagctttctcagtacaccgagaaagccgatggggtgAttttccagactgcggtttaaaaagtcagcgcacgcgctgcgcataaacga
136632	-	yacC	0.82	ECK0121:gspS:JW0118	T	SENSE	904	374	-1.27	136917	136570	285	-62	362	968	12	1	30.17	968	5	6.28	0.07	0.02	0.09	-0.03	0.09	0.06	-0.12	0.37	0.25	0.01	0.24	0.25	0.07	0.28	0.35	aagccctcggtgaagacagctaccgcgatctcagcggcattggcattcccGtcgctaaaaaatgcaaagccctggcccgcgattccttaagcctgcttgcc
140538	-	gcd	0.29	ECK0123:JW0120	G	SENSE	104	498	2.26	141225	138835	687	-1703	156	587	2	5	78	117.4	0.59	-1.67	0.02	0.01	0.03	0.03	0.01	0.04	0	0.13	0.13	-0.03	0.11	0.08	-0.02	0.74	0.72	aaatcaccaatgaagtgacgccgattaaagtgggcgacaccctttacctgTgtaccgctcaccagcgcctgtttgcgcttgatgccgccagcggcaaagag
140713	-	gcd	0.21	ECK0123:JW0120	G	SENSE	104	498	2.26	141225	138835	512	-1878	153	645	2	4	76.5	161.25	1.08	-1.18	0.09	0.02	0.11	0.01	0.04	0.05	-0.11	0.45	0.34	-0.02	0.35	0.33	0.02	0.15	0.17	acacctgctgaagctatctcccccgtagccgatcaggactggcctgcctaTggtcgtaatcaggaaggtcaacgcttttcgccgctgaaacaaattaacgc
140714	-	gcd	0.21	ECK0123:JW0120	T	SENSE	104	498	2.26	141225	138835	511	-1879	401	1297	2	4	200.5	324.25	0.69	-1.57	0.1	0.02	0.12	0.02	0.21	0.23	-0.17	0.52	0.35	-0.05	0.15	0.1	0.1	0.09	0.19	cacacctgctgaagctatctcccccgtagccgatcaggactggcctgcctAtggtcgtaatcaggaaggtcaacgcttttcgccgctgaaacaaattaacg
140817	-	gcd	0.17	ECK0123:JW0120	G	SENSE	104	498	2.26	141225	138835	408	-1982	402	902	4	7	100.5	128.86	0.36	-1.9	0	0.07	0.07	-0.04	0.13	0.09	-0.18	0.39	0.21	0.01	0.23	0.24	0.2	0.19	0.39	cagttgccgcactggtggtcgcactgctgattagcggtggtatcctgaccTgggccggatttaacgatccgcaggagatcaacggcaccttaagcgccgat
141020	-	gcd	0.09	ECK0123:JW0120	A	SENSE	104	498	2.26	141225	138835	205	-2185	65	839	3	9	21.67	93.22	2.1	-0.15	0.07	0.04	0.11	0.04	0.01	0.05	-0.07	0.17	0.1	-0.19	0.45	0.26	0.16	0.32	0.48	cgtcgcctggatgctgtggcgcagtaaacgcgccgcgctttggctatacgCagccctgctgctcggcaccatgatttggggcgtctgggaagttggtttcg
141140	-	gcd	0.04	ECK0123:JW0120	T	SENSE	104	498	2.26	141225	138835	85	-2305	93	931	3	10	31	93.1	1.59	-0.67	0.01	0.06	0.07	0.02	0.01	0.03	-0.09	0.22	0.13	-0.08	0.41	0.33	0.15	0.3	0.45	cgtcacgctaacagccctttttgcagcgctttgcgggctgtatctactcaTtggcggaggctggctggtcgcgattggcggctcctggtactaccctatcg
141172	-	gcd	0.02	ECK0123:JW0120	T	SENSE	104	498	2.26	141225	138835	53	-2337	55	560	3	8	18.33	70	1.93	-0.33	0.07	0.02	0.09	0.01	0.13	0.14	0	0.16	0.16	-0.09	0.38	0.29	0.01	0.31	0.32	gcaattaacaatacaggctcgcgacgattactcgtcacgctaacagccctTtttgcagcgctttgcgggctgtatctactcattggcggaggctggctggt
141173	-	gcd	0.02	ECK0123:JW0120	T	SENSE	104	498	2.26	141225	138835	52	-2338	53	879	2	8	26.5	109.88	2.05	-0.21	0.08	0.02	0.1	0.06	0.02	0.08	-0.07	0.34	0.27	-0.03	0.32	0.29	-0.05	0.3	0.25	ggcaattaacaatacaggctcgcgacgattactcgtcacgctaacagcccTttttgcagcgctttgcgggctgtatctactcattggcggaggctggctgg
145531	+	yadE	0.37	ECK0129:JW0126	G	SENSE	276	327	0.24	145081	146310	450	-779	514	634	5	3	102.8	211.33	1.04	0.8	0.01	0.02	0.03	0.02	0	0.02	0.02	0.06	0.08	0.28	0.18	0.46	-0.32	0.74	0.42	cgattttgcataaactgaaagacaggttaaatcaaacctggtatcagatcCgtattggcgatcgactggcctatatcagcgcactggatgcccaacccgat
145535	+	yadE	0.37	ECK0129:JW0126	T	SENSE	276	327	0.24	145081	146310	454	-775	109	634	4	3	27.25	211.33	2.96	2.71	0.02	0.03	0.05	0.01	0.07	0.08	-0.02	0.26	0.24	-0.09	0.51	0.42	0.08	0.13	0.21	tttgcataaactgaaagacaggttaaatcaaacctggtatcagatccgtaTtggcgatcgactggcctatatcagcgcactggatgcccaacccgataatg
146619	-	panD	0.2	ECK0130:JW0127	G	SENSE	679	534	-0.35	146694	146314	75	-305	113	753	13	2	8.69	376.5	5.44	5.78	-0.06	0.18	0.12	0.02	0.02	0.04	0.04	0.04	0.08	0.1	0.35	0.45	-0.11	0.42	0.31	aactccaccgcgtgaaagtgactcatgcggacctgcactatgaaggttctTgcgccattgaccaggattttcttgacgcagccggtattctcgaaaacgaa
147979	-	panC	0.96	ECK0132:JW0129	G	SENSE	428	454	0.09	148795	147944	816	-35	176	693	2	2	88	346.5	1.98	1.89	0.05	0.03	0.08	0.02	0.05	0.07	0.02	0.24	0.26	-0.02	0.1	0.08	-0.06	0.57	0.51	aaaccagcaaacgggcagtaattctggtagccgcctggcttggcgatgctCgcctgatcgacaacaaaatggtcgagctggcgtaatacttaactggcgct
150676	+	yadC	0.22	ECK0134:JW0131	T	ANTI	185	332	0.84	149715	150953	961	-277	178	625	6	2	29.67	312.5	3.4	2.55	0.02	0	0.02	-0.02	0.03	0.01	0.05	0.03	0.08	-0.09	0.38	0.29	0.05	0.56	0.61	tacctgaatagaccatggcattttcaatagttattggaccaggattcgctCtgccagatgtattgcagtaaagaataccaccaccggtacctgtatccagg
150696	-	yadC	0.21	ECK0134:JW0131	T	SENSE	104	611	2.55	150953	149715	257	-981	39	1850	5	2	7.8	925	6.89	4.34	0	0.07	0.07	0.05	0	0.05	0	0.22	0.22	0.12	0.1	0.22	-0.17	0.61	0.44	gtaaaaatgtactggtcatacctggatacaggtaccggtggtggtattctTtactgcaatacatctggcagagcgaatcctggtccaataactattgaaaa
150697	-	yadC	0.21	ECK0134:JW0131	T	SENSE	104	611	2.55	150953	149715	256	-982	9	542	5	2	1.8	271	7.23	4.68	-0.07	0.11	0.04	-0.07	0.11	0.04	-0.02	0.26	0.24	0.12	0.11	0.23	0.02	0.42	0.44	ggtaaaaatgtactggtcatacctggatacaggtaccggtggtggtattcTttactgcaatacatctggcagagcgaatcctggtccaataactattgaaa
150701	-	yadC	0.2	ECK0134:JW0131	T	SENSE	104	611	2.55	150953	149715	252	-986	16	610	5	2	3.2	305	6.57	4.02	0.08	0.11	0.19	-0.05	0.14	0.09	-0.06	0.39	0.33	0.05	0.17	0.22	-0.02	0.19	0.17	ctggggtaaaaatgtactggtcatacctggatacaggtaccggtggtggtAttctttactgcaatacatctggcagagcgaatcctggtccaataactatt
157765	+	pcnB	0.97	ECK0142:JW5808	G	ANTI	28	70	1.32	157729	159126	36	-1361	224	549	10	1	22.4	549	4.62	3.29	0.08	0.08	0.16	-0.05	0.22	0.17	-0.2	0.37	0.17	0.01	0.22	0.23	0.17	0.1	0.27	aatatacgccactgtcatgcggtaccctcacgacgtggtgcgcgtttgcgTggacgacgagtacgacgacgcggtgacggttcttcatccagctcgttgag
159027	-	pcnB	0.07	ECK0142:JW5808	G	SENSE	558	281	-0.99	159126	157729	99	-1298	1022	779	13	2	78.62	389.5	2.31	3.3	0	0	0	0.03	0.02	0.05	0.01	0.08	0.09	0.04	0.4	0.44	-0.1	0.51	0.41	aaagcgaggctgaacaggcagtcgcccgtccacaggtgacggtgatcccgCgtgagcagcatgctatttcccgcaaagatatcagtgaaaatgccctgaag
160183	-	dksA	0.93	ECK0144:JW0141:msmA	G	SENSE	847	347	-1.29	160604	160149	421	-34	651	775	15	2	43.4	387.5	3.16	4.45	0.03	0.03	0.06	0	0.07	0.07	-0.06	0.46	0.4	0.03	0.17	0.2	0.01	0.26	0.27	ccgtctggaagcgcgcccgacagccgatctgtgcatcgactgcaaaacgcTggctgaaattcgcgaaaaacagatggctggctaattacagccgttccatc
164369	+	hrpB	0.93	ECK0147:JW0144:yadO	T	SENSE	142	230	0.7	162105	164534	2264	-165	218	849	3	1	72.67	849	3.55	2.85	0.12	0.05	0.17	0.04	0.06	0.1	-0.09	0.23	0.14	-0.13	0.31	0.18	0.07	0.34	0.41	accaatccgacgatcgcccaggggcgcgtgccgctggtgctggagttgctTtcacctgcccaaaggccattacaaatcacacgagatttgagcgacttctg
165325	+	mrcB	0.23	ECK0148:JW0145:pbpF:ponB	G	SENSE	186	259	0.48	164730	167264	595	-1939	119	539	4	2	29.75	269.5	3.18	2.7	0.02	0.01	0.03	0.01	0.01	0.02	0.04	0.06	0.1	-0.07	0.27	0.2	-0.01	0.66	0.65	gatcgtcaatatggagaacaaccgtcagttcggtttcttccgtcttgatcCgcgtctgatcaccatgatctcttcgccaaacggtgagcagcgtctgtttg
166182	+	mrcB	0.57	ECK0148:JW0145:pbpF:ponB	G	SENSE	186	259	0.48	164730	167264	1452	-1082	53	597	4	2	13.25	298.5	4.49	4.02	-0.03	0.11	0.08	-0.01	0.04	0.03	-0.05	0.15	0.1	0.04	0.17	0.21	0.04	0.53	0.57	gcgatcttgaaactgcgattgtggtcgtcgaccgctttagtggtgaagttCgtgcgatggtcggaggttctgagccgcagtttgcgggctacaaccgtgcg
167449	+	fhuA	-35	Intergenic	A	SENSE	396	1068	1.43	167484	169727	-35	-2278	298	1762	7	3	42.57	587.33	3.79	2.35	0	0	0	0	0	0	-0.04	0.33	0.29	-0.05	0.09	0.04	0.08	0.58	0.66	cccgccagcgtttcgaatattatcttatctttataataatcattctcgttTacgttatcattcactttacatcagagatataccaatggcgcgttccaaaa
167655	+	fhuA	0.08	ECK0149:JW0146:T1:tonA	C	SENSE	396	1068	1.43	167484	169727	171	-2072	447	1825	7	9	63.86	202.78	1.67	0.24	0.05	0.01	0.06	0.08	0.09	0.17	-0.04	0.38	0.34	0.14	0.08	0.22	-0.23	0.44	0.21	ctatcaccgttaccgctgcacctgcgccgcaagaaagcgcatgggggcctGctgcaactattgcggcgcgacagtctgctaccggcactaaaaccgatacg
167656	+	fhuA	0.08	ECK0149:JW0146:T1:tonA	T	SENSE	396	1068	1.43	167484	169727	172	-2071	204	3341	7	9	29.14	371.22	3.67	2.24	0.02	0.01	0.03	0.04	0.02	0.06	-0.1	0.4	0.3	-0.07	0.35	0.28	0.12	0.21	0.33	tatcaccgttaccgctgcacctgcgccgcaagaaagcgcatgggggcctgCtgcaactattgcggcgcgacagtctgctaccggcactaaaaccgatacgc
167964	+	fhuA	0.21	ECK0149:JW0146:T1:tonA	G	SENSE	396	1068	1.43	167484	169727	480	-1763	78	579	6	8	13	72.38	2.48	1.05	0	0.03	0.03	0.01	0.03	0.04	-0.03	0.26	0.23	-0.19	0.31	0.12	0.19	0.38	0.57	tgcagggcaacttctataacgatgcggtcattgacccgtatatgctggaaCgcgctgaaattatgcgtggcccggtttccgtgctttacggtaaaagcagt
167966	+	fhuA	0.21	ECK0149:JW0146:T1:tonA	G	SENSE	396	1068	1.43	167484	169727	482	-1761	9	594	6	8	1.5	74.25	5.63	4.2	-0.02	0.09	0.07	0.02	0	0.02	0.08	0.09	0.17	-0.19	0.45	0.26	0.12	0.36	0.48	cagggcaacttctataacgatgcggtcattgacccgtatatgctggaacgCgctgaaattatgcgtggcccggtttccgtgctttacggtaaaagcagtcc
167995	+	fhuA	0.23	ECK0149:JW0146:T1:tonA	G	SENSE	396	1068	1.43	167484	169727	511	-1732	45	655	5	8	9	81.88	3.19	1.75	0.05	0	0.05	0.06	0	0.06	-0.05	0.21	0.16	-0.05	0.17	0.12	-0.02	0.62	0.6	tgacccgtatatgctggaacgcgctgaaattatgcgtggcccggtttccgTgctttacggtaaaagcagtcctggcggcctgttgaatatggtcagcaagc
168432	+	fhuA	0.42	ECK0149:JW0146:T1:tonA	A	SENSE	396	1068	1.43	167484	169727	948	-1295	778	1692	6	8	129.67	211.5	0.71	-0.73	0.03	0.02	0.05	0.04	0.03	0.07	-0.03	0.35	0.32	-0.05	0.51	0.46	0.02	0.09	0.11	atgaaggggcgaagaacaacacctattctcgtaatgagaagatggtcggcTacagcttcgatcacgaatttaacgacacctttactgtgcgtcagaacctg
168434	+	fhuA	0.42	ECK0149:JW0146:T1:tonA	A	SENSE	396	1068	1.43	167484	169727	950	-1293	69	941	6	8	11.5	117.62	3.35	1.92	0.01	0.04	0.05	0	0.03	0.03	-0.04	0.19	0.15	0	0.27	0.27	0.02	0.48	0.5	gaaggggcgaagaacaacacctattctcgtaatgagaagatggtcggctaCagcttcgatcacgaatttaacgacacctttactgtgcgtcagaacctgcg
169108	+	fhuA	0.72	ECK0149:JW0146:T1:tonA	T	SENSE	396	1068	1.43	167484	169727	1624	-619	148	1574	9	12	16.44	131.17	3	1.56	0.21	0.18	0.39	-0.02	0.13	0.11	-0.02	0.18	0.16	0.12	0.09	0.21	-0.3	0.43	0.13	ttacttcagctatagcgaatcgtttgaaccttcttcgcaagttgggaaggAtggtaatattttcgcaccgtctaaaggtaagcagtatgaagtcggcgtga
169110	+	fhuA	0.72	ECK0149:JW0146:T1:tonA	G	SENSE	396	1068	1.43	167484	169727	1626	-617	32	717	8	12	4	59.75	3.9	2.47	0.04	0.44	0.48	0.03	0	0.03	-0.03	0.09	0.06	0.01	0.25	0.26	-0.04	0.22	0.18	acttcagctatagcgaatcgtttgaaccttcttcgcaagttgggaaggatGgtaatattttcgcaccgtctaaaggtaagcagtatgaagtcggcgtgaaa
169111	+	fhuA	0.73	ECK0149:JW0146:T1:tonA	T	SENSE	396	1068	1.43	167484	169727	1627	-616	46	1004	8	12	5.75	83.67	3.86	2.43	0.06	0.15	0.21	0.1	0.2	0.3	-0.02	0.15	0.13	0.04	0.04	0.08	-0.18	0.46	0.28	cttcagctatagcgaatcgtttgaaccttcttcgcaagttgggaaggatgGtaatattttcgcaccgtctaaaggtaagcagtatgaagtcggcgtgaaat
169114	+	fhuA	0.73	ECK0149:JW0146:T1:tonA	T	SENSE	396	1068	1.43	167484	169727	1630	-613	93	1135	8	12	11.62	94.58	3.02	1.59	0.05	0.08	0.13	0.07	0.03	0.1	-0.15	0.44	0.29	-0.03	0.26	0.23	0.06	0.19	0.25	cagctatagcgaatcgtttgaaccttcttcgcaagttgggaaggatggtaAtattttcgcaccgtctaaaggtaagcagtatgaagtcggcgtgaaatatg
169119	+	fhuA	0.73	ECK0149:JW0146:T1:tonA	T	SENSE	396	1068	1.43	167484	169727	1635	-608	7	1001	8	12	1	83.42	6.38	4.95	0.02	0	0.02	0.07	0	0.07	0.11	0	0.11	0.16	0	0.16	-0.35	1	0.65	atagcgaatcgtttgaaccttcttcgcaagttgggaaggatggtaatattTtcgcaccgtctaaaggtaagcagtatgaagtcggcgtgaaatatgtaccg
169278	+	fhuA	0.8	ECK0149:JW0146:T1:tonA	G	SENSE	396	1068	1.43	167484	169727	1794	-449	302	645	7	7	43.14	92.14	1.09	-0.34	0.08	0.06	0.14	0.04	0.09	0.13	0	0.19	0.19	-0.09	0.26	0.17	-0.03	0.4	0.37	tgatggcggaccctgagggttccttcttctcggttgaaggtggcgagatcCgcgcacgtggcgtagaaatcgaagcgaaagcggcgctgtcggcgagtgtt
169594	+	fhuA	0.94	ECK0149:JW0146:T1:tonA	G	SENSE	396	1068	1.43	167484	169727	2110	-133	495	1016	10	12	49.5	84.67	0.77	-0.66	0.02	0.01	0.03	0.02	0.09	0.11	-0.12	0.45	0.33	-0.02	0.25	0.23	0.1	0.19	0.29	ttatacggtcgtggatgcgttagtacgttatgatctggcgcgagtcggcaTggctggctccaacgtggcgctgcatgttaacaacctgttcgatcgtgaat
169747	+	fhuA	20	Intergenic	T	SENSE	396	1068	1.43	167484	169727	2263	20	510	1177	9	5	56.67	235.4	2.05	0.62	0.05	0.2	0.25	0	0.08	0.08	-0.11	0.39	0.28	0	0.2	0.2	0.08	0.12	0.2	ggtcgttgcaaccgcaaccttccgtttctaatttctcttttggggcacggAtttccgtgcccatttcacaagttggctgttatgcaggaatacacgaatca
175669	+	clcA	0.4	ECK0154:eriC:JW5012:yadQ	G	SENSE	363	320	-0.18	175107	176528	562	-859	143	628	5	1	28.6	628	4.46	4.64	0.01	0.01	0.02	0	0.01	0.01	0.02	0.03	0.05	-0.02	0.3	0.28	-0.01	0.64	0.63	cgaagctcgccatacgctgctggcaaccggtgctgctgcggggctggctgCggcctttaacgcgccgctggcgggtattttgtttattatcgaagagatgc
176313	+	clcA	0.85	ECK0154:eriC:JW5012:yadQ	G	SENSE	363	320	-0.18	175107	176528	1206	-215	139	658	5	2	27.8	329	3.56	3.75	0.03	0	0.03	0.02	0.01	0.03	0.02	0.14	0.16	-0.02	0.27	0.25	-0.05	0.58	0.53	cggggacgtttgctattgccggaatgggggcattactggcggcatctattCgcgcgccgttaacggggatcattctggttctggagatgaccgataactac
176575	+	erpA	-35	Intergenic	T	SENSE	746	2275	1.61	176610	176954	-35	-379	968	1131	7	6	138.29	188.5	0.45	-1.16	-0.17	0.64	0.47	0.02	0.05	0.07	0.05	0.12	0.17	0.1	0.16	0.26	0.01	0.03	0.04	ttgaacgaaataccagggtattagataatggcgattattattgggttagaAtttgcccaattgccgatgtcgtttggagcaaaatatgagtgatgacgtag
176576	+	erpA	-34	Intergenic	T	SENSE	746	2275	1.61	176610	176954	-34	-378	574	1690	7	6	82	281.67	1.78	0.17	-0.03	0.27	0.24	-0.15	0.4	0.25	0.02	0.07	0.09	0.04	0.13	0.17	0.12	0.14	0.26	tgaacgaaataccagggtattagataatggcgattattattgggttagaaTttgcccaattgccgatgtcgtttggagcaaaatatgagtgatgacgtagc
176595	+	erpA	-15	Intergenic	G	SENSE	746	2275	1.61	176610	176954	-15	-359	1327	1581	8	7	165.88	225.86	0.45	-1.16	0.01	0.01	0.02	0	0.03	0.03	0	0.16	0.16	0.03	0.44	0.47	-0.03	0.35	0.32	ttagataatggcgattattattgggttagaatttgcccaattgccgatgtCgtttggagcaaaatatgagtgatgacgtagcactgccgctggagtttacc
176596	+	erpA	-14	Intergenic	T	SENSE	746	2275	1.61	176610	176954	-14	-358	304	647	8	7	38	92.43	1.28	-0.33	0.01	0.01	0.02	0	0.03	0.03	-0.18	0.44	0.26	-0.06	0.22	0.16	0.22	0.31	0.53	tagataatggcgattattattgggttagaatttgcccaattgccgatgtcGtttggagcaaaatatgagtgatgacgtagcactgccgctggagtttaccg
176598	+	erpA	-12	Intergenic	T	SENSE	746	2275	1.61	176610	176954	-12	-356	443	680	8	7	55.38	97.14	0.81	-0.8	0.04	0.08	0.12	-0.01	0.16	0.15	-0.17	0.33	0.16	-0.01	0.21	0.2	0.16	0.21	0.37	gataatggcgattattattgggttagaatttgcccaattgccgatgtcgtTtggagcaaaatatgagtgatgacgtagcactgccgctggagtttaccgac
176787	+	erpA	0.51	ECK0155:JW0152:yadR	T	SENSE	746	2275	1.61	176610	176954	177	-167	538	2736	14	29	38.43	94.34	1.3	-0.31	-0.01	0.01	0	0.05	0.07	0.12	-0.05	0.35	0.3	-0.02	0.4	0.38	0.02	0.18	0.2	gcggcttccagtatggtttcacctttgatgatcaggtgaacgaaggcgatAtgaccatcgaaaaacagggcgttggcctggtggttgatccgatgagcctg
176788	+	erpA	0.52	ECK0155:JW0152:yadR	G	SENSE	746	2275	1.61	176610	176954	178	-166	44	1625	15	30	2.93	54.17	4.21	2.6	-0.02	0.07	0.05	-0.03	0.06	0.03	-0.09	0.25	0.16	0	0.28	0.28	0.14	0.35	0.49	cggcttccagtatggtttcacctttgatgatcaggtgaacgaaggcgataTgaccatcgaaaaacagggcgttggcctggtggttgatccgatgagcctgc
177087	+	yadS	0.86	ECK0156:JW0153	G	ANTI	234	541	1.21	177001	177624	86	-537	117	567	7	4	16.71	141.75	3.08	1.88	-0.02	0.1	0.08	0	0.04	0.04	0.05	0.31	0.36	-0.11	0.35	0.24	0.11	0.19	0.3	cttaagatgccaacgaatagccgccagccgaatcaatagcgtcacgaccaTgcccatcatactggctgtttccagtggtacggaaaatgtgtaataagccg
189380	-	map	0.16	ECK0166:JW0163:pepM	G	SENSE	434	427	-0.02	189506	188712	126	-668	177	1080	9	3	19.67	360	4.19	4.22	0.01	0	0.01	0.01	0.06	0.07	-0.01	0.22	0.21	0	0.2	0.2	-0.01	0.53	0.52	agatgatcgaaccgtatgttaaaccgggcgtcagcaccggcgagctggatCgcatctgtaatgattacattgttaatgaacaacacgcggtttctgcctgc
190174	+	rpsB	0.41	ECK0168:JW0164	T	SENSE	1118	665	-0.75	189874	190599	300	-425	119	569	24	7	4.96	81.29	4.03	4.78	0.01	0.03	0.04	0.01	0.08	0.09	-0.04	0.45	0.41	-0.01	0.14	0.13	0.02	0.31	0.33	ctctgagctgcgaccagttcttcgtgaaccatcgctggctgggcggtatgCtgactaactggaaaaccgttcgtcagtccatcaaacgtctgaaagacctg
190782	+	tsf	-75	Intergenic	C	SENSE	722	451	-0.68	190857	191708	-75	-926	1507	259	27	7	55.81	37	-0.59	0.09	0.16	0.08	0.24	0.11	0.08	0.19	0.08	0.19	0.27	-0.31	0.5	0.19	-0.04	0.16	0.12	agggggagagcccttatagaccaggtagtacacgtttggttagggggcctGcatatggccccctttttcacttttatatctgtgcggtttaatgccgggca
191266	+	tsf	0.48	ECK0169:JW0165	G	SENSE	722	451	-0.68	190857	191708	409	-442	109	601	14	6	7.79	100.17	3.68	4.36	0.02	0.01	0.03	-0.01	0.05	0.04	0.01	0.36	0.37	-0.11	0.34	0.23	0.09	0.24	0.33	tgcgctggtagcgaaaattggtgaaaacatcaacattcgccgcgttgctgCgctggaaggcgacgttctgggttcttatcagcacggtgcgcgtatcggcg
192995	+	frr	0.22	ECK0171:JW0167:rrf	T	SENSE	866	536	-0.69	192872	193429	123	-434	460	938	19	5	24.21	187.6	2.95	3.65	0.01	0.02	0.03	0.03	0.07	0.1	-0.01	0.17	0.16	-0.13	0.43	0.3	0.1	0.31	0.41	gcaaaatacgcacgggtcgtgcttctcccagcctgctggatggcattgtcGtggaatattacggcacgccgacgccgctgcgtcagctggcaagcgtaacg
192996	+	frr	0.22	ECK0171:JW0167:rrf	G	SENSE	866	536	-0.69	192872	193429	124	-433	333	779	19	5	17.53	155.8	3.15	3.84	0.01	0.02	0.03	0.02	0.05	0.07	0.05	0.33	0.38	-0.02	0.1	0.08	-0.07	0.5	0.43	caaaatacgcacgggtcgtgcttctcccagcctgctggatggcattgtcgTggaatattacggcacgccgacgccgctgcgtcagctggcaagcgtaacgg
193486	+	dxr	-35	Intergenic	T	SENSE	252	232	-0.12	193521	194717	-35	-1231	1120	521	12	2	93.33	260.5	1.48	1.6	0.01	0.01	0.02	0.11	0.1	0.21	-0.06	0.26	0.2	-0.03	0.25	0.22	-0.03	0.38	0.35	gaacgacaaaaacgccgctcagtagatccttgcggatcggctggcggcgtTttgctttttattctgtctcaactctggatgtttcatgaagcaactcacca
193487	+	dxr	-34	Intergenic	T	SENSE	252	232	-0.12	193521	194717	-34	-1230	698	734	12	2	58.17	367	2.66	2.78	0.08	0.02	0.1	0.06	0.04	0.1	0.07	0.24	0.31	-0.07	0.24	0.17	-0.12	0.45	0.33	aacgacaaaaacgccgctcagtagatccttgcggatcggctggcggcgttTtgctttttattctgtctcaactctggatgtttcatgaagcaactcaccat
196864	+	rseP	0.24	ecfE:ECK0175:JW0171:yaeL	C	SENSE	929	645	-0.53	196546	197898	318	-1034	565	719	11	3	51.36	239.67	2.22	2.75	0.01	0.04	0.05	0.02	0.04	0.06	0.11	0.28	0.39	-0.08	0.41	0.33	-0.07	0.23	0.16	ataataaatctgtcggccaacgagcggcgattattgccgcaggtccggttGcaaacttcatttttgctatctttgcctactggctggtttttattattggt
196865	+	rseP	0.24	ecfE:ECK0175:JW0171:yaeL	A	SENSE	929	645	-0.53	196546	197898	319	-1033	324	1761	11	3	29.45	587	4.32	4.84	0.03	0.01	0.04	0.01	0.02	0.03	0.02	0.06	0.08	0.11	0.27	0.38	-0.15	0.64	0.49	taataaatctgtcggccaacgagcggcgattattgccgcaggtccggttgCaaacttcatttttgctatctttgcctactggctggtttttattattggtg
196915	+	rseP	0.27	ecfE:ECK0175:JW0171:yaeL	T	SENSE	929	645	-0.53	196546	197898	369	-983	652	97	10	3	65.2	32.33	-1.01	-0.49	0	0.08	0.08	-0.04	0.11	0.07	-0.07	0.26	0.19	0	0.38	0.38	0.11	0.17	0.28	caaacttcatttttgctatctttgcctactggctggtttttattattggtGtgcctggcgtacgtccggtggttggcgaaatagcagccaattcgatagct
196927	+	rseP	0.28	ecfE:ECK0175:JW0171:yaeL	G	SENSE	929	645	-0.53	196546	197898	381	-971	711	603	11	4	64.64	150.75	1.22	1.75	0.01	0.02	0.03	0.04	0.03	0.07	0.04	0.13	0.17	0.06	0.38	0.44	-0.15	0.45	0.3	ttgctatctttgcctactggctggtttttattattggtgtgcctggcgtaCgtccggtggttggcgaaatagcagccaattcgatagctgcggaagcacaa
197475	+	rseP	0.69	ecfE:ECK0175:JW0171:yaeL	T	SENSE	929	645	-0.53	196546	197898	929	-423	894	985	14	4	63.86	246.25	1.95	2.47	0.01	0.02	0.03	-0.01	0.05	0.04	-0.01	0.3	0.29	0	0.31	0.31	0.01	0.32	0.33	ggtaatggtaaagcgattggttttgtcggtattgagccgaaagtcattccTttgccagatgagtataaagttgtacgccagtatgggccgttcaacgccat
197476	+	rseP	0.69	ecfE:ECK0175:JW0171:yaeL	T	SENSE	929	645	-0.53	196546	197898	930	-422	870	1206	15	4	58	301.5	2.38	2.9	0.01	0.01	0.02	0	0.07	0.07	-0.09	0.25	0.16	0.02	0.31	0.33	0.04	0.37	0.41	gtaatggtaaagcgattggttttgtcggtattgagccgaaagtcattcctTtgccagatgagtataaagttgtacgccagtatgggccgttcaacgccatc
197757	+	rseP	0.9	ecfE:ECK0175:JW0171:yaeL	C	SENSE	929	645	-0.53	196546	197898	1211	-141	589	547	16	6	36.81	91.17	1.31	1.83	0.3	0.3	0.6	0.03	0.1	0.13	-0.07	0.21	0.14	-0.05	0.07	0.02	-0.2	0.32	0.12	gtgaacttagggataattaacctgtttccgttgcccgtacttgacgggggGcatctgctgttccttgcgatcgaaaagatcaagggcggaccggtatccga
198155	+	bamA	0.09	ecfK:ECK0176:JW0172:omp85:yaeT:yzzN:yzzY	G	SENSE	722	513	-0.49	197928	200360	227	-2205	309	846	13	3	23.77	282	3.57	4.06	0.05	0.05	0.1	0.02	0.02	0.04	0.03	0.04	0.07	-0.07	0.5	0.43	-0.02	0.39	0.37	agtaataccattcgcgctctgtttgctaccggcaactttgaggatgttcgCgtccttcgtgatggtgatacccttctggttcaggtaaaagaacgtccgac
198289	+	bamA	0.15	ecfK:ECK0176:JW0172:omp85:yaeT:yzzN:yzzY	G	SENSE	722	513	-0.49	197928	200360	361	-2071	555	808	11	3	50.45	269.33	2.42	2.91	0.01	0.02	0.03	0.01	0.04	0.05	-0.09	0.21	0.12	-0.1	0.44	0.34	0.18	0.28	0.46	ggtgaaagatgacatgctgaagcaaaacctcgaggcttctggtgtgcgtgTgggcgaatccctcgatcgcaccaccattgccgatatcgagaaaggtctgg
198882	+	bamA	0.39	ecfK:ECK0176:JW0172:omp85:yaeT:yzzN:yzzY	A	SENSE	722	513	-0.49	197928	200360	954	-1478	333	626	14	5	23.79	125.2	2.4	2.89	0.02	0.02	0.04	0.04	0.06	0.1	0.1	0.14	0.24	-0.1	0.35	0.25	-0.06	0.43	0.37	ccaagatggaagatgacatcaaaaagcttctcggtcgctatggttatgccTatccgcgcgtacagtcgatgcccgaaattaacgatgccgacaaaaccgtt
200253	+	bamA	0.96	ecfK:ECK0176:JW0172:omp85:yaeT:yzzN:yzzY	G	SENSE	722	513	-0.49	197928	200360	2325	-107	191	687	14	3	13.64	229	4.07	4.56	0.02	0.03	0.05	0	0.05	0.05	-0.07	0.2	0.13	-0.12	0.43	0.31	0.19	0.28	0.47	actatagtgatccaagcaatatccgtatgtctgcgggtatcgcattacaaTggatgtccccattggggccgttggtgttctcctacgcccagccgttcaaa
200288	+	bamA	0.97	ecfK:ECK0176:JW0172:omp85:yaeT:yzzN:yzzY	G	SENSE	722	513	-0.49	197928	200360	2360	-72	510	1027	15	4	34	256.75	2.92	3.41	0.07	0.06	0.13	-0.04	0.16	0.12	-0.15	0.27	0.12	-0.06	0.21	0.15	0.17	0.31	0.48	ggtatcgcattacaatggatgtccccattggggccgttggtgttctcctaCgcccagccgttcaaaaagtacgatggagacaaggcagaacagttccagtt
200470	+	skp	-12	Intergenic	A	SENSE	767	676	-0.18	200482	200967	-12	-497	1057	436	19	4	55.63	109	0.97	1.15	0.05	0.11	0.16	0.01	0.07	0.08	-0.07	0.28	0.21	-0.06	0.28	0.22	0.07	0.26	0.33	gatcgccgggccacgcaaagaactgcaccctccggtgcaaatgggatggtAaggagtttattgtgaaaaagtggttattagctgcaggtctcggtttagca
200796	+	skp	0.65	ECK0177:hlpA:JW0173:ompH	G	SENSE	767	676	-0.18	200482	200967	314	-171	254	616	16	5	15.88	123.2	2.96	3.14	0.09	0.02	0.11	0.01	0.04	0.05	-0.07	0.2	0.13	-0.04	0.19	0.15	0.02	0.55	0.57	gctcagcgccagacttttgctcagaaagcgcaggcttttgagcaggatcgCgcacgtcgttccaacgaagaacgcggcaaactggttactcgtatccagac
200800	+	skp	0.66	ECK0177:hlpA:JW0173:ompH	G	SENSE	767	676	-0.18	200482	200967	318	-167	309	2290	17	6	18.18	381.67	4.39	4.57	0	0.01	0.01	0.06	0	0.06	0.02	0.09	0.11	0.18	0.08	0.26	-0.25	0.81	0.56	agcgccagacttttgctcagaaagcgcaggcttttgagcaggatcgcgcaCgtcgttccaacgaagaacgcggcaaactggttactcgtatccagactgct
201223	+	lpxD	0.25	ECK0178:firA:JW0174:omsA:ssc	G	SENSE	1110	665	-0.74	200971	201996	252	-773	302	558	17	4	17.76	139.5	2.97	3.71	0.05	0.02	0.07	0.02	0.02	0.04	0.07	0.1	0.17	-0.01	0.38	0.37	-0.13	0.48	0.35	tcgcgaaaagtgccgcactggtagtgaagaatccctacctgacttacgcgCgcatggcgcaaattttagataccacgccgcagcccgcgcagaacattgca
202181	+	fabZ	0.18	ECK0179:JW0175:sabA:sefA:sfhC:yaeA	C	SENSE	767	630	-0.28	202101	202556	80	-375	790	143	13	5	60.77	28.6	-1.09	-0.8	0.15	0.08	0.23	0.04	0.16	0.2	-0.19	0.45	0.26	-0.08	0.2	0.12	0.08	0.11	0.19	gaagagattttagaacttctgccgcaccgtttcccgttcttactggtggaTcgcgtgctggattttgaagaaggtcgttttctgcgcgcagtaaaaaatgt
202495	+	fabZ	0.87	ECK0179:JW0175:sabA:sefA:sfhC:yaeA	G	SENSE	767	630	-0.28	202101	202556	394	-61	354	637	15	5	23.6	127.4	2.43	2.72	-0.06	0.26	0.2	0.03	0.02	0.05	0.05	0.06	0.11	0.04	0.18	0.22	-0.06	0.47	0.41	cactttcgaaaaaacgcgccgcggcctgacccgttttaaaggggttgctcTggtcgatggtaaagtagtttgcgaagcaacgatgatgtgtgctcgtagcc
202806	+	lpxA	0.31	ECK0180:JW0176	G	SENSE	653	501	-0.38	202560	203348	246	-542	709	468	12	4	59.08	117	0.99	1.37	0.03	0	0.03	0.03	0.01	0.04	0.02	0.33	0.35	-0.08	0.37	0.29	0.01	0.28	0.29	cctccatcggcgaagttaaccaggatctgaaatatgctggcgaaccgaccCgtgtggaaatcggcgatcgtaaccgcattcgcgaaagcgtcaccattcat
202959	+	lpxA	0.51	ECK0180:JW0176	T	SENSE	653	501	-0.38	202560	203348	399	-389	93	666	14	4	6.64	166.5	4.65	5.03	0.01	0.03	0.04	0.04	0.04	0.08	0.07	0.29	0.36	0.01	0.31	0.32	-0.13	0.33	0.2	tgatgatcaacgcgcacattgcgcacgattgtacggtaggtaaccgctgtAttctcgccaacaacgcaacgctggcgggtcacgtatcggttgacgacttc
203099	+	lpxA	0.68	ECK0180:JW0176	G	SENSE	653	501	-0.38	202560	203348	539	-249	164	625	11	4	14.91	156.25	3.39	3.77	0.06	0.02	0.08	0.01	0.02	0.03	-0.04	0.28	0.24	-0.17	0.44	0.27	0.14	0.24	0.38	atcattggtgcgcacgtgatggttggcggctgctccggtgtggcgcaggaCgtccctccttatgtcattgcgcagggtaaccacgcaacgccgttcggtgt
203480	+	lpxB	0.11	ECK0181:JW0177:pgsB	G	SENSE	707	512	-0.47	203348	204496	132	-1016	663	670	16	5	41.44	134	1.69	2.16	0.04	0.01	0.05	0.08	0.04	0.12	0.05	0.21	0.26	-0.07	0.35	0.28	-0.09	0.38	0.29	ctctgaaagaacatgtgcccaacgcccgctttgttggtgttgccgggccaCgaatgcaggctgaaggctgcgaagcctggtacgaaatggaagaactggcg
204342	+	lpxB	0.87	ECK0181:JW0177:pgsB	T	SENSE	707	512	-0.47	203348	204496	994	-154	784	256	9	3	87.11	85.33	-0.03	0.44	0.11	0.21	0.32	0	0.04	0.04	-0.03	0.21	0.18	-0.11	0.44	0.33	0.04	0.09	0.13	aaatctgctggcgggcagagagttagtcaaagaattattgcaggaagagtGtgagccgcaaaaactggctgcggcgctgttaccgctgttggcgaacggga
204790	+	rnhB	0.5	ECK0182:JW0178	T	SENSE	609	697	0.19	204493	205089	297	-299	477	1627	13	6	36.69	271.17	2.89	2.69	0.03	0.05	0.08	-0.01	0.08	0.07	-0.19	0.6	0.41	-0.01	0.1	0.09	0.18	0.17	0.35	ttcttcatgcgaccatgctggcgatgcagcgtgccgtcgctgggctgcatAttgcgccggaatatgtgttgattgatggtaaccgctgcccgaaattaccg
204791	+	rnhB	0.5	ECK0182:JW0178	T	SENSE	609	697	0.19	204493	205089	298	-298	206	915	13	6	15.85	152.5	3.27	3.07	0.03	0.02	0.05	0.04	0.05	0.09	-0.06	0.31	0.25	-0.06	0.53	0.47	0.06	0.09	0.15	tcttcatgcgaccatgctggcgatgcagcgtgccgtcgctgggctgcataTtgcgccggaatatgtgttgattgatggtaaccgctgcccgaaattaccga
205863	+	dnaE	0.21	ECK0183:JW0179:polC:sdgC	T	SENSE	387	370	-0.06	205126	208608	737	-2745	220	921	4	2	55	460.5	3.07	3.13	0	0	0	0	0	0	0.02	0.3	0.32	0.02	0.3	0.32	-0.03	0.4	0.37	cgcccgcgtaactattcgccgcagcaatatatgcgtagcgaagaggagatGtgtgagctgtttgccgacatccccgaagcccttgccaacaccgttgagat
205864	+	dnaE	0.21	ECK0183:JW0179:polC:sdgC	G	SENSE	387	370	-0.06	205126	208608	738	-2744	109	787	4	2	27.25	393.5	3.85	3.92	0.04	0	0.04	-0.07	0.19	0.12	0.04	0.04	0.08	0.04	0.15	0.19	-0.06	0.62	0.56	gcccgcgtaactattcgccgcagcaatatatgcgtagcgaagaggagatgTgtgagctgtttgccgacatccccgaagcccttgccaacaccgttgagatc
205866	+	dnaE	0.21	ECK0183:JW0179:polC:sdgC	G	SENSE	387	370	-0.06	205126	208608	740	-2742	16	786	4	2	4	393	6.62	6.68	-0.08	0.12	0.04	0.03	0	0.03	0.01	0.06	0.07	0.13	0.25	0.38	-0.07	0.56	0.49	ccgcgtaactattcgccgcagcaatatatgcgtagcgaagaggagatgtgTgagctgtttgccgacatccccgaagcccttgccaacaccgttgagatcgc
206676	+	dnaE	0.45	ECK0183:JW0179:polC:sdgC	G	SENSE	387	370	-0.06	205126	208608	1550	-1932	238	1523	2	1	119	1523	3.68	3.74	-0.23	0.29	0.06	0	0.01	0.01	0	0.02	0.02	-0.02	0.11	0.09	0.25	0.57	0.82	ctggaaggggtcacccgtaacgccggtaagcacgccggtggggtggttatCgcgccgaccaaaattaccgattttgcgccgctttactgcgatgaagaggg
208504	+	dnaE	0.97	ECK0183:JW0179:polC:sdgC	G	SENSE	387	370	-0.06	205126	208608	3378	-104	1777	306	21	5	84.62	61.2	-0.47	-0.4	0	0.01	0.01	0	0.04	0.04	-0.07	0.15	0.08	-0.05	0.23	0.18	0.12	0.57	0.69	ctgggacaattccagtacatctctactatcagagggcggatgcacgcgcgCggttgcgttttggcgcgacgtggcgtgtctctccgagcgatcgtttatta
223010	+	gmhB	0.31	ECK0200:gmbC:gmbX:gmhX:JW0196:wcbN:yaeD	G	SENSE	210	255	0.28	222833	223408	177	-398	105	752	3	2	35	376	3.43	3.15	0.04	0.07	0.11	0.02	0.03	0.05	0.13	0.09	0.22	-0.09	0.37	0.28	-0.11	0.45	0.34	aaaaaatgggctttgcgctggtggtagtaaccaaccagtctggcattgctCgcggtaaatttaccgaagcacagtttgaaacgctgaccgagtggatggac
231964	+	yafE	0.06	ECK0210:JW0200	G	SENSE	522	387	-0.43	231926	232549	38	-585	365	564	7	2	52.14	282	2.44	2.87	0.04	0.04	0.08	0	0.07	0.07	-0.14	0.29	0.15	-0.09	0.4	0.31	0.19	0.2	0.39	gataaataaggtatgtcaggtctgccacagggcagaccaacgtttggcgcTgcgcaaaacgtgagcgcggtggtggcgtatgacttatctgcccacatgct
233761	-	mltD	0.14	dniR:ECK0211:JW5018:yafG	G	SENSE	605	624	0.04	233955	232597	194	-1164	677	363	9	4	75.22	90.75	0.27	0.23	0.01	0	0.01	0	0.01	0.01	-0.03	0.15	0.12	0.09	0.42	0.51	-0.07	0.42	0.35	gatgggacgtctatcgcgccagatggtgacttgtgggctttcattggcgaCgagctaaagatgggaattccggaaaatgaccggattcgcgaacagaaaca
233778	-	mltD	0.13	dniR:ECK0211:JW5018:yafG	G	SENSE	605	624	0.04	233955	232597	177	-1181	2900	3459	9	5	322.22	691.8	1.1	1.06	0.04	0.06	0.1	0.02	0.02	0.04	-0.05	0.21	0.16	-0.13	0.35	0.22	0.13	0.36	0.49	aggcacgatggatggacgatgggacgtctatcgcgccagatggtgacttgTgggctttcattggcgacgagctaaagatgggaattccggaaaatgaccgg
233779	-	mltD	0.13	dniR:ECK0211:JW5018:yafG	T	SENSE	605	624	0.04	233955	232597	176	-1182	1356	769	8	5	169.5	153.8	-0.14	-0.18	0	0.03	0.03	-0.06	0.13	0.07	-0.16	0.41	0.25	-0.03	0.16	0.13	0.25	0.27	0.52	caggcacgatggatggacgatgggacgtctatcgcgccagatggtgacttGtgggctttcattggcgacgagctaaagatgggaattccggaaaatgaccg
233911	-	mltD	0.03	dniR:ECK0211:JW5018:yafG	T	SENSE	605	624	0.04	233955	232597	44	-1314	582	772	9	6	64.67	128.67	0.99	0.95	0.05	0.01	0.06	-0.02	0.11	0.09	-0.1	0.39	0.29	-0.07	0.28	0.21	0.13	0.21	0.34	acacacatgaaggcaaaagcgatattactcgcctctgtcctgctcgtgggTtgccagagtaccggcaacgttcaacagcacgcacagagcctttctgcagc
234887	+	yafS	0.1	ECK0213:JW0203	T	SENSE	264	327	0.31	234816	235538	71	-651	64	626	3	2	21.33	313	3.88	3.57	-0.02	0.05	0.03	0.01	0.03	0.04	0.12	0.14	0.26	0.08	0.31	0.39	-0.2	0.47	0.27	caaactgtcgtggctcctgattgctggggcgatttgccctggggaaagctTtatcgcaaggcgctggagcgccagctcaacccgtggttcactaaaatgta
236838	+	dnaQ	40	Intergenic	T	SENSE	203	297	0.55	236067	236798	771	40	99	1065	5	4	19.8	266.25	3.75	3.2	-0.02	0.06	0.04	-0.05	0.24	0.19	-0.01	0.28	0.27	-0.04	0.34	0.3	0.14	0.07	0.21	ggcgagcataaatacctgtgaaaggcgctaaaaatagcgacttgggcgatTtttgcagcaaacgattcaaaagatgagaaaaaccgttgacgaaggtcgag
236839	+	dnaQ	41	Intergenic	T	SENSE	203	297	0.55	236067	236798	772	41	95	1882	5	4	19	470.5	4.63	4.08	0.02	0.03	0.05	0.02	0.03	0.05	-0.2	0.62	0.42	0.03	0.2	0.23	0.14	0.12	0.26	gcgagcataaatacctgtgaaaggcgctaaaaatagcgacttgggcgattTttgcagcaaacgattcaaaagatgagaaaaaccgttgacgaaggtcgagg
236840	+	dnaQ	42	Intergenic	T	SENSE	203	297	0.55	236067	236798	773	42	138	2277	5	4	27.6	569.25	4.37	3.82	0.01	0.02	0.03	0.02	0.04	0.06	-0.03	0.17	0.14	-0.06	0.51	0.45	0.06	0.25	0.31	cgagcataaatacctgtgaaaggcgctaaaaatagcgacttgggcgatttTtgcagcaaacgattcaaaagatgagaaaaaccgttgacgaaggtcgaggc
236841	+	dnaQ	43	Intergenic	G	SENSE	203	297	0.55	236067	236798	774	43	18	616	5	4	3.6	154	5.42	4.87	0.02	0	0.02	0.01	0	0.01	0.04	0.06	0.1	0.06	0.06	0.12	-0.14	0.89	0.75	gagcataaatacctgtgaaaggcgctaaaaatagcgacttgggcgattttTgcagcaaacgattcaaaagatgagaaaaaccgttgacgaaggtcgaggca
236934	+	aspV	0.04	ECK0216:JWR0007	C	SENSE	2215	675	-1.71	236931	237007	3	-73	947	41	5	2	189.4	20.5	-3.21	-1.49	0.1	0.1	0.2	0.01	0.09	0.1	-0.12	0.36	0.24	-0.04	0.26	0.22	0.06	0.18	0.24	tcgaggcaatccgtaatattcgcctcgttcccaacggaacacaacgcggaGcggtagttcagtcggttagaatacctgcctgtcacgcagggggtcgcggg
236937	+	aspV	0.08	ECK0216:JWR0007	T	SENSE	2215	675	-1.71	236931	237007	6	-70	1976	524	6	2	329.33	262	-0.33	1.38	0.04	0.19	0.23	0	0.04	0.04	0.03	0.19	0.22	-0.04	0.19	0.15	-0.05	0.4	0.35	aggcaatccgtaatattcgcctcgttcccaacggaacacaacgcggagcgGtagttcagtcggttagaatacctgcctgtcacgcagggggtcgcgggttc
236938	+	aspV	0.09	ECK0216:JWR0007	A	SENSE	2215	675	-1.71	236931	237007	7	-69	616	84	6	2	102.67	42	-1.29	0.42	0.04	0.1	0.14	0.02	0.06	0.08	0.09	0.11	0.2	0.04	0.28	0.32	-0.2	0.45	0.25	ggcaatccgtaatattcgcctcgttcccaacggaacacaacgcggagcggTagttcagtcggttagaatacctgcctgtcacgcagggggtcgcgggttcg
237010	+	aspV	3	Intergenic	T	SENSE	2215	675	-1.71	236931	237007	79	3	1665	408	30	2	55.5	204	1.88	3.59	0	0.05	0.05	0.04	0.1	0.14	-0.03	0.27	0.24	0	0.2	0.2	-0.01	0.38	0.37	tgcctgtcacgcagggggtcgcgggttcgagtcccgtccgttccgccactAttcactcatgaaaatgagttcagagagccgcaagatttttaattttgcgg
237011	+	aspV	4	Intergenic	T	SENSE	2215	675	-1.71	236931	237007	80	4	1079	584	30	2	35.97	292	3.02	4.74	0.03	0.06	0.09	0.06	0.06	0.12	-0.05	0.23	0.18	-0.04	0.23	0.19	-0.01	0.42	0.41	gcctgtcacgcagggggtcgcgggttcgagtcccgtccgttccgccactaTtcactcatgaaaatgagttcagagagccgcaagatttttaattttgcggt
237040	+	aspV	33	Intergenic	C	SENSE	2215	675	-1.71	236931	237007	109	33	4292	1028	30	1	143.07	1028	2.85	4.56	-0.01	0.07	0.06	0.02	0.05	0.07	0.13	0.33	0.46	-0.01	0.34	0.33	-0.13	0.21	0.08	gtcccgtccgttccgccactattcactcatgaaaatgagttcagagagccGcaagatttttaattttgcggtttttttgtatttgaattccaccatttctc
237041	+	aspV	34	Intergenic	A	SENSE	2215	675	-1.71	236931	237007	110	34	2406	1076	30	1	80.2	1076	3.75	5.46	0.01	0.02	0.03	0.01	0.02	0.03	0.04	0.12	0.16	0.09	0.46	0.55	-0.14	0.38	0.24	tcccgtccgttccgccactattcactcatgaaaatgagttcagagagccgCaagatttttaattttgcggtttttttgtatttgaattccaccatttctct
237119	+	aspV	112	Intergenic	C	SENSE	2215	675	-1.71	236931	237007	188	112	2040	142	29	2	70.34	71	0.01	1.73	0.06	0.14	0.2	0.07	0.11	0.18	0.04	0.19	0.23	0.01	0.21	0.22	-0.17	0.35	0.18	tatttgaattccaccatttctctgttcaatgattttactctggcgtaggtGcgtgattctcgcttgttgtctcattcattaaaattcaataatgatatcga
241996	-	fadE	0.53	ECK0222:fadF:JW5020:yafH	G	SENSE	85	445	2.39	243303	240859	1307	-1137	47	587	2	4	23.5	146.75	2.64	0.25	0.06	0	0.06	0.04	0.04	0.08	0.06	0.31	0.37	-0.06	0.16	0.1	-0.1	0.49	0.39	attgccggtaatgcctacgtgatggatgctgcggcatcgctgattacctaCggcattatgctcggcgaaaaacctgccgtgctgtcggctatcgttaagta
244329	-	yafJ	0	ECK0224:JW0213	A	ANTI	432	1151	1.41	245094	244327	765	-2	18	540	7	2	2.57	270	6.72	5.3	-0.02	0.06	0.04	-0.01	0.05	0.04	-0.1	0.3	0.2	0.07	0.31	0.38	0.06	0.28	0.34	ctaaagcagatatcggtagggacgttggcgctcatcccgagcaattcgcaCatgggtaacctccacaacagcgggagcgcatggcccccggcgaagattga
244898	-	yafJ	0.74	ECK0224:JW0213	G	ANTI	432	1151	1.41	245094	244327	196	-571	471	816	2	7	235.5	116.57	-1.01	-2.43	0.01	0.01	0.02	0.03	0	0.03	0.06	0.03	0.09	0.1	0.13	0.23	-0.2	0.83	0.63	cctgatccagcaacgttgccacgccaaacggcgcgcggcgggtgatccagTgtaaattagtcgagcaatacgccattacatagcgcccgtccgaaagcagc
245142	-	yafK	0.9	ECK0225:JW0214	T	SENSE	797	1937	1.28	245805	245065	663	-77	92	657	4	9	23	73	1.67	0.39	0.02	0.07	0.09	-0.01	0.03	0.02	-0.03	0.2	0.17	-0.01	0.4	0.39	0.02	0.3	0.32	ttgagcaaacccgtaagccaccaaccgtttctgtggtcaatggtcgttacGtggtcagcaagccgttaagccacgaagttgtgcagccacaactggcatca
245143	-	yafK	0.89	ECK0225:JW0214	G	SENSE	797	1937	1.28	245805	245065	662	-78	59	654	4	9	14.75	72.67	2.3	1.02	-0.01	0.02	0.01	0	0.08	0.08	0	0.16	0.16	-0.05	0.38	0.33	0.07	0.36	0.43	tttgagcaaacccgtaagccaccaaccgtttctgtggtcaatggtcgttaCgtggtcagcaagccgttaagccacgaagttgtgcagccacaactggcatc
245316	-	yafK	0.66	ECK0225:JW0214	T	SENSE	797	1937	1.28	245805	245065	489	-251	219	1350	4	16	54.75	84.38	0.62	-0.66	0.02	0.02	0.04	0.03	0.11	0.14	0.02	0.33	0.35	-0.01	0.34	0.33	-0.06	0.2	0.14	ccaatcagggtattgatgagatattccagttcgttactggtgcgctggtgTttggtcagccgagcgtgcaagtgagtatttacccgttccgcatgaccgac
245437	-	yafK	0.5	ECK0225:JW0214	G	SENSE	797	1937	1.28	245805	245065	368	-372	95	1002	6	16	15.83	62.62	1.98	0.7	0.08	0.05	0.13	-0.02	0.05	0.03	-0.05	0.18	0.13	-0.02	0.3	0.28	0.01	0.42	0.43	agccgttactacaaagcgattaatattggtttccccaatgcctatgaccgTgcgcatggttatgaagggaaatacctgatgatccacggcgattgtgtttc
245677	-	yafK	0.17	ECK0225:JW0214	G	SENSE	797	1937	1.28	245805	245065	128	-612	567	634	7	9	81	70.44	-0.2	-1.48	0.09	0.08	0.17	-0.02	0.08	0.06	-0.08	0.27	0.19	-0.15	0.37	0.22	0.17	0.2	0.37	tctaccacgcctgtgagcaaagagtataagcagcagttgatgggatccccTgtctacatccagatcttcaaggaagaacgtacgctcgatctctacgtcaa
245714	-	yafK	0.12	ECK0225:JW0214	G	SENSE	797	1937	1.28	245805	245065	91	-649	84	700	11	11	7.64	63.64	3.06	1.78	0.01	0	0.01	0.03	0	0.03	0.05	0.17	0.22	-0.01	0.23	0.22	-0.08	0.6	0.52	gtgcgtttcatttgccggtttgctgggcagcagtagctctaccacgcctgTgagcaaagagtataagcagcagttgatgggatcccctgtctacatccaga
245720	-	yafK	0.11	ECK0225:JW0214	G	SENSE	797	1937	1.28	245805	245065	85	-655	383	1627	10	10	38.3	162.7	2.09	0.81	0.02	0.08	0.1	0.01	0.01	0.02	0	0.17	0.17	-0.09	0.24	0.15	0.05	0.5	0.55	gatcccgtgcgtttcatttgccggtttgctgggcagcagtagctctaccaCgcctgtgagcaaagagtataagcagcagttgatgggatcccctgtctaca
245761	-	yafK	0.06	ECK0225:JW0214	G	SENSE	797	1937	1.28	245805	245065	44	-696	493	1342	13	14	37.92	95.86	1.34	0.06	0.05	0.03	0.08	0.03	0.03	0.06	-0.02	0.18	0.16	-0.05	0.31	0.26	0	0.44	0.44	agcagtatgcgtaaaatcgcattaattcttgcgatgttgttgatcccgtgCgtttcatttgccggtttgctgggcagcagtagctctaccacgcctgtgag
245762	-	yafK	0.06	ECK0225:JW0214	C	SENSE	797	1937	1.28	245805	245065	43	-697	525	798	13	14	40.38	57	0.5	-0.78	0.02	0.07	0.09	0.02	0.08	0.1	-0.02	0.3	0.28	0	0.31	0.31	-0.02	0.24	0.22	aagcagtatgcgtaaaatcgcattaattcttgcgatgttgttgatcccgtGcgtttcatttgccggtttgctgggcagcagtagctctaccacgcctgtga
245763	-	yafK	0.06	ECK0225:JW0214	G	SENSE	797	1937	1.28	245805	245065	42	-698	1285	2916	13	14	98.85	208.29	1.08	-0.21	0.06	0.03	0.09	0.05	0.11	0.16	-0.09	0.32	0.23	-0.05	0.26	0.21	0.04	0.27	0.31	taagcagtatgcgtaaaatcgcattaattcttgcgatgttgttgatcccgTgcgtttcatttgccggtttgctgggcagcagtagctctaccacgcctgtg
245764	-	yafK	0.06	ECK0225:JW0214	T	SENSE	797	1937	1.28	245805	245065	41	-699	1014	3281	13	14	78	234.36	1.59	0.31	0.06	0.08	0.14	-0.02	0.16	0.14	-0.12	0.36	0.24	-0.03	0.15	0.12	0.1	0.27	0.37	ataagcagtatgcgtaaaatcgcattaattcttgcgatgttgttgatcccGtgcgtttcatttgccggtttgctgggcagcagtagctctaccacgcctgt
245765	-	yafK	0.05	ECK0225:JW0214	G	SENSE	797	1937	1.28	245805	245065	40	-700	271	1377	13	14	20.85	98.36	2.24	0.96	0.03	0.08	0.11	0.02	0.06	0.08	0.02	0.08	0.1	-0.06	0.41	0.35	0	0.36	0.36	aataagcagtatgcgtaaaatcgcattaattcttgcgatgttgttgatccCgtgcgtttcatttgccggtttgctgggcagcagtagctctaccacgcctg
246364	-	dinJ	0.53	ECK0227:JW0216:sosA	T	SENSE	240	1467	2.61	246502	246242	138	-122	63	1188	4	14	15.75	84.86	2.43	-0.18	0.02	0	0.02	-0.04	0.09	0.05	-0.19	0.46	0.27	0.03	0.14	0.17	0.2	0.31	0.51	tctctgacctggttcgcataaccctcacaaaggtcgcgcgtgaaaaggcaTtgccgtttgatttacgcgagcctaatcaattaaccattcaatcaatcaaa
246420	-	dinJ	0.32	ECK0227:JW0216:sosA	G	SENSE	240	1467	2.61	246502	246242	82	-178	220	887	5	15	44	59.13	0.43	-2.19	0.02	0.01	0.03	0	0.02	0.02	0.03	0.1	0.13	-0.09	0.38	0.29	0.03	0.5	0.53	cgatgaagatctgaagaatcaggcagcggacgtactggccgggatggggcTgaccatctctgacctggttcgcataaccctcacaaaggtcgcgcgtgaaa
252003	+	yafN	-2	Intergenic	T	SENSE	109	425	1.96	252005	252298	-2	-295	260	646	2	5	130	129.2	-0.01	-1.97	-0.06	0.23	0.17	-0.01	0.05	0.04	0.02	0.22	0.24	-0.06	0.4	0.34	0.08	0.12	0.2	atgtatactattatgtatattctggtgtgcattattatgagggtatcactGtatgcatcgaattctcgctgaaaaatcggtcaatatcactgagttacgta
252004	+	yafN	-1	Intergenic	A	SENSE	109	425	1.96	252005	252298	-1	-294	145	1117	2	5	72.5	223.4	1.62	-0.34	-0.02	0.05	0.03	-0.07	0.2	0.13	-0.01	0.05	0.04	0.05	0.14	0.19	0.05	0.56	0.61	tgtatactattatgtatattctggtgtgcattattatgagggtatcactgTatgcatcgaattctcgctgaaaaatcggtcaatatcactgagttacgtaa
256522	+	frsA	-5	Intergenic	A	SENSE	178	314	0.82	256527	257771	-5	-1249	146	614	5	1	29.2	614	4.39	3.58	-0.06	0.23	0.17	-0.02	0.03	0.01	-0.03	0.1	0.07	0.03	0.32	0.35	0.09	0.32	0.41	tttaacttcaggcgggttacaatagtttccagtaagtattctggaggctgCatccatgacacaggcaaacctgagcgaaaccctgttcaaaccccgcttta
256991	+	frsA	0.37	ECK0240:JW0229:yafA	G	SENSE	178	314	0.82	256527	257771	464	-780	154	809	3	2	51.33	404.5	2.98	2.16	0.02	0.02	0.04	0.02	0.02	0.04	-0.12	0.3	0.18	-0.08	0.27	0.19	0.16	0.39	0.55	catctgaaaggagatgacctggccgagcaagcgcaggctttgtcaaaccgCgcctatgaagaggccgctcagcgtctaccgggcacgatgcggcagatgga
257946	+	crl	0.29	ECK0241:JW0230	T	SENSE	1338	1834	0.45	257829	258230	117	-284	1229	599	25	10	49.16	59.9	0.29	-0.17	0	0	0	0.08	0.11	0.19	0	0.35	0.35	-0.08	0.39	0.31	0	0.15	0.15	ttcgtgaaggtaagtgcaaagataatcgattctttttcgattgtctggctGtatgcgtcaacgtgaaaccggcaccggaagtgcgtgaattctggggctgg
257947	+	crl	0.29	ECK0241:JW0230	A	SENSE	1338	1834	0.45	257829	258230	118	-283	586	1376	25	11	23.44	125.09	2.42	1.96	0.08	0.05	0.13	0.06	0.06	0.12	0.03	0.23	0.26	-0.04	0.31	0.27	-0.13	0.35	0.22	tcgtgaaggtaagtgcaaagataatcgattctttttcgattgtctggctgTatgcgtcaacgtgaaaccggcaccggaagtgcgtgaattctggggctggt
257950	+	crl	0.3	ECK0241:JW0230	C	SENSE	1338	1834	0.45	257829	258230	121	-280	441	1005	25	10	17.64	100.5	2.51	2.06	0.15	0.05	0.2	0.05	0.14	0.19	-0.08	0.35	0.27	-0.15	0.4	0.25	0.03	0.06	0.09	tgaaggtaagtgcaaagataatcgattctttttcgattgtctggctgtatGcgtcaacgtgaaaccggcaccggaagtgcgtgaattctggggctggtgga
257951	+	crl	0.3	ECK0241:JW0230	G	SENSE	1338	1834	0.45	257829	258230	122	-279	489	2728	25	10	19.56	272.8	3.8	3.35	0.07	0.02	0.09	0.07	0.03	0.1	0.01	0.2	0.21	-0.11	0.33	0.22	-0.04	0.42	0.38	gaaggtaagtgcaaagataatcgattctttttcgattgtctggctgtatgCgtcaacgtgaaaccggcaccggaagtgcgtgaattctggggctggtggat
258027	+	crl	0.49	ECK0241:JW0230	T	SENSE	1338	1834	0.45	257829	258230	198	-203	175	923	25	10	7	92.3	3.72	3.27	0.01	0.09	0.1	0.02	0.02	0.04	0.03	0.29	0.32	0.08	0.16	0.24	-0.15	0.45	0.3	tgcgtgaattctggggctggtggatggagctggaagcgcaggaatcccgtTttacctacagttaccagtttggtctgttcgataaagcaggcgactggaag
258150	+	crl	0.8	ECK0241:JW0230	G	SENSE	1338	1834	0.45	257829	258230	321	-80	249	712	22	12	11.32	59.33	2.39	1.93	0	0.04	0.04	0.01	0.02	0.03	-0.04	0.15	0.11	-0.09	0.29	0.2	0.11	0.51	0.62	aagtggttgaacgactggagcacaccctgcgtgagtttcacgagaagctgCgtgaactgctgacgacgctgaatctgaagctggaaccggcggatgatttt
258374	+	phoE	0.9	ECK0242:JW0231:ompE	T	ANTI	368	484	0.4	258269	259324	105	-950	838	814	26	6	32.23	135.67	2.07	1.68	0.05	0.09	0.14	0.05	0.15	0.2	-0.09	0.25	0.16	0.03	0.15	0.18	-0.05	0.36	0.31	ttgttatcgctatccagttggttgattttataatcaacaaacgctgacatAtttttgttgaaataatacgtagcaccgacgtcgatataattgaccagatc
258375	+	phoE	0.9	ECK0242:JW0231:ompE	T	ANTI	368	484	0.4	258269	259324	106	-949	165	593	26	6	6.35	98.83	3.96	3.56	0.05	0.09	0.14	0.04	0.01	0.05	-0.19	0.47	0.28	-0.02	0.28	0.26	0.12	0.15	0.27	tgttatcgctatccagttggttgattttataatcaacaaacgctgacataTttttgttgaaataatacgtagcaccgacgtcgatataattgaccagatct
259500	+	proB	-112	Intergenic	T	SENSE	527	1466	1.48	259612	260715	-112	-1215	637	2033	5	5	127.4	406.6	1.67	0.2	0.01	0.01	0.02	0	0.03	0.03	-0.05	0.22	0.17	-0.06	0.36	0.3	0.11	0.37	0.48	atttattaaatctgtaataaaagcgtaaacaactgccgctaggcttgctgAtcccgcgcaacaaaacgccatgctttgctcgcagatggttggcaaccgac
259644	+	proB	0.03	ECK0243:JW0232:pro	G	SENSE	527	1466	1.48	259612	260715	32	-1071	703	1640	15	16	46.87	102.5	1.13	-0.35	0.02	0.02	0.04	0.02	0.04	0.06	-0.04	0.33	0.29	-0.02	0.23	0.21	0.02	0.38	0.4	attgaatggcagagaatcatgagtgacagccagacgctggtggtaaaactCggcaccagtgtgctaacaggcggatcgcgccgtctgaaccgtgcccatat
259654	+	proB	0.04	ECK0243:JW0232:pro	T	SENSE	527	1466	1.48	259612	260715	42	-1061	906	508	15	17	60.4	29.88	-1.02	-2.49	0.02	0.01	0.03	0.05	0.04	0.09	0.12	0.2	0.32	-0.28	0.51	0.23	0.09	0.24	0.33	agagaatcatgagtgacagccagacgctggtggtaaaactcggcaccagtGtgctaacaggcggatcgcgccgtctgaaccgtgcccatatcgttgaactt
259655	+	proB	0.04	ECK0243:JW0232:pro	G	SENSE	527	1466	1.48	259612	260715	43	-1060	366	994	15	17	24.4	58.47	1.26	-0.22	0.01	0.01	0.02	0.02	0.01	0.03	0.04	0.07	0.11	0.07	0.24	0.31	-0.15	0.68	0.53	gagaatcatgagtgacagccagacgctggtggtaaaactcggcaccagtgTgctaacaggcggatcgcgccgtctgaaccgtgcccatatcgttgaacttg
259750	+	proB	0.13	ECK0243:JW0232:pro	T	SENSE	527	1466	1.48	259612	260715	138	-965	372	1614	12	14	31	115.29	1.89	0.42	0	0.03	0.03	0.03	0.01	0.04	-0.06	0.23	0.17	-0.01	0.06	0.05	0.04	0.67	0.71	aacttgttcgccagtgcgcgcagttacatgccgccgggcatcggattgttAttgtgacgtcgggcgcgatcgccgccggacgtgagcacctgggttacccg
259751	+	proB	0.13	ECK0243:JW0232:pro	T	SENSE	527	1466	1.48	259612	260715	139	-964	269	1554	12	16	22.42	97.12	2.11	0.64	0.1	0.02	0.12	0.01	0.01	0.02	-0.02	0.19	0.17	-0.09	0.47	0.38	0	0.31	0.31	acttgttcgccagtgcgcgcagttacatgccgccgggcatcggattgttaTtgtgacgtcgggcgcgatcgccgccggacgtgagcacctgggttacccgg
259933	+	proB	0.29	ECK0243:JW0232:pro	T	SENSE	527	1466	1.48	259612	260715	321	-782	173	682	8	13	21.62	52.46	1.28	-0.2	0.02	0.01	0.03	0.01	0.06	0.07	0	0.14	0.14	-0.1	0.57	0.47	0.07	0.22	0.29	tttcgatttatggcattcacgtcgggcaaatgctgctgacccgtgctgatAtggaagaccgtgaacgcttcctgaacgcccgcgacaccctgcgagcgttg
260206	+	proB	0.54	ECK0243:JW0232:pro	G	SENSE	527	1466	1.48	259612	260715	594	-509	197	712	8	13	24.62	54.77	1.15	-0.32	0	0	0	0.11	0.07	0.18	-0.01	0.17	0.16	-0.09	0.22	0.13	-0.01	0.54	0.53	atccgcaggcagaactgattaaagatgtttacggcattgatgacgcactgCgcgcgattgccggtgacagcgtttcaggcctcggaactggcggcatgagt
260229	+	proB	0.56	ECK0243:JW0232:pro	T	SENSE	527	1466	1.48	259612	260715	617	-486	47	638	8	12	5.88	53.17	3.18	1.7	0.02	0.02	0.04	0.04	0.26	0.3	-0.15	0.38	0.23	0.03	0.21	0.24	0.05	0.13	0.18	gatgtttacggcattgatgacgcactgcgcgcgattgccggtgacagcgtTtcaggcctcggaactggcggcatgagtaccaaattgcaggccgctgacgt
260874	+	proA	0.12	ECK0244:JW0233:pro	T	SENSE	385	1382	1.84	260727	261980	147	-1106	338	599	9	9	37.56	66.56	0.83	-1.02	0	0.06	0.06	0.01	0.04	0.05	-0.16	0.54	0.38	-0.01	0.21	0.2	0.16	0.15	0.31	atgaactggaagcacaaagcgaaatcatcctcaacgctaacgcccaggatGttgctgacgcgcgagccaatggccttagcgaagcgatgcttgaccgtctg
260886	+	proA	0.13	ECK0244:JW0233:pro	G	SENSE	385	1382	1.84	260727	261980	159	-1094	247	1777	9	9	27.44	197.44	2.85	1	0.1	0.03	0.13	0.04	0.09	0.13	-0.04	0.15	0.11	-0.1	0.38	0.28	0.02	0.34	0.36	cacaaagcgaaatcatcctcaacgctaacgcccaggatgttgctgacgcgCgagccaatggccttagcgaagcgatgcttgaccgtctggcactgacgccc
260967	+	proA	0.19	ECK0244:JW0233:pro	G	SENSE	385	1382	1.84	260727	261980	240	-1013	36	769	9	15	4	51.27	3.68	1.84	0.01	0.03	0.04	0.05	0.03	0.08	-0.01	0.08	0.07	0.03	0.03	0.06	-0.08	0.83	0.75	accgtctggcactgacgcccgcacggctgaaaggcattgccgacgatgtaCgtcaggtgtgcaacctcgccgatccggtggggcaggtaatcgatggcggc
261010	+	proA	0.23	ECK0244:JW0233:pro	T	SENSE	385	1382	1.84	260727	261980	283	-970	196	1053	9	15	21.78	70.2	1.69	-0.16	0.03	0.01	0.04	0.01	0.02	0.03	-0.13	0.26	0.13	-0.06	0.28	0.22	0.15	0.43	0.58	cgatgtacgtcaggtgtgcaacctcgccgatccggtggggcaggtaatcgAtggcggcgtactggacagcggcctgcgtcttgagcgtcgtcgcgtaccgc
261123	+	proA	0.32	ECK0244:JW0233:pro	G	SENSE	385	1382	1.84	260727	261980	396	-857	91	1140	9	12	10.11	95	3.23	1.39	0.17	0.04	0.21	0.02	0.16	0.18	0	0.2	0.2	-0.07	0.25	0.18	-0.1	0.34	0.24	gcgtgatttatgaagcgcgcccgaacgtgacggttgatgtcgcttcgctgTgcctgaaaaccggtaatgcggtgatcctgcgcggtggcaaagaaacgtgt
261209	+	proA	0.38	ECK0244:JW0233:pro	G	SENSE	385	1382	1.84	260727	261980	482	-771	477	2177	9	11	53	197.91	1.9	0.06	0	0.01	0.01	0.02	0.02	0.04	-0.02	0.26	0.24	-0.06	0.35	0.29	0.05	0.36	0.41	ggcaaagaaacgtgtcgcactaacgctgcaacggtggcggtgattcaggaCgccctgaaatcctgcggcttaccggcgggtgccgtgcaggcgattgataa
261224	+	proA	0.4	ECK0244:JW0233:pro	G	SENSE	385	1382	1.84	260727	261980	497	-756	52	546	7	10	7.43	54.6	2.88	1.03	0.01	0	0.01	-0.01	0.02	0.01	0.09	0.06	0.15	-0.01	0.21	0.2	-0.08	0.71	0.63	cgcactaacgctgcaacggtggcggtgattcaggacgccctgaaatcctgCggcttaccggcgggtgccgtgcaggcgattgataatcctgaccgtgcgct
261291	+	proA	0.45	ECK0244:JW0233:pro	G	SENSE	385	1382	1.84	260727	261980	564	-689	70	615	7	12	10	51.25	2.36	0.51	0	0.07	0.07	0.03	0	0.03	0.11	0.01	0.12	-0.01	0.36	0.35	-0.13	0.56	0.43	ccgtgcaggcgattgataatcctgaccgtgcgctggtcagtgaaatgctgCgtatggataaatacatcgacatgctgatcccgcgtggtggcgctggtttg
261339	+	proA	0.49	ECK0244:JW0233:pro	T	SENSE	385	1382	1.84	260727	261980	612	-641	106	825	7	12	15.14	68.75	2.18	0.34	0.01	0	0.01	0.04	0.06	0.1	-0.07	0.25	0.18	-0.03	0.47	0.44	0.04	0.23	0.27	tgcgtatggataaatacatcgacatgctgatcccgcgtggtggcgctggtTtgcataaactgtgccgtgaacagtcgacaatcccggtgatcacaggtggt
261350	+	proA	0.5	ECK0244:JW0233:pro	T	SENSE	385	1382	1.84	260727	261980	623	-630	31	927	7	12	4.43	77.25	4.12	2.28	0.09	0	0.09	0.04	0.09	0.13	-0.2	0.58	0.38	-0.02	0.15	0.13	0.1	0.18	0.28	aaatacatcgacatgctgatcccgcgtggtggcgctggtttgcataaactGtgccgtgaacagtcgacaatcccggtgatcacaggtggtataggcgtatg
261351	+	proA	0.5	ECK0244:JW0233:pro	G	SENSE	385	1382	1.84	260727	261980	624	-629	23	976	7	12	3.29	81.33	4.63	2.78	0.01	0.1	0.11	-0.09	0.14	0.05	0.06	0.1	0.16	-0.01	0.34	0.33	0.04	0.31	0.35	aatacatcgacatgctgatcccgcgtggtggcgctggtttgcataaactgTgccgtgaacagtcgacaatcccggtgatcacaggtggtataggcgtatgc
261397	+	proA	0.53	ECK0244:JW0233:pro	A	SENSE	385	1382	1.84	260727	261980	670	-583	39	549	7	9	5.57	61	3.45	1.61	0.02	0.15	0.17	0	0.03	0.03	0.16	0.05	0.21	-0.13	0.44	0.31	-0.05	0.33	0.28	actgtgccgtgaacagtcgacaatcccggtgatcacaggtggtataggcgTatgccatatttacgttgatgaaagtgtagagatcgctgaagcattaaaag
261535	+	proA	0.64	ECK0244:JW0233:pro	G	SENSE	385	1382	1.84	260727	261980	808	-445	146	849	5	6	29.2	141.5	2.28	0.43	0.03	0.01	0.04	0.03	0.04	0.07	0.1	0.17	0.27	-0.08	0.34	0.26	-0.06	0.42	0.36	taatacggttgaaacgttgctggtgaataaaaacatcgccgatagcttccTgcccgcattaagcaaacaaatggcggaaagcggcgtgacattacacgcag
261620	+	proA	0.71	ECK0244:JW0233:pro	G	SENSE	385	1382	1.84	260727	261980	893	-360	107	781	5	6	21.4	130.17	2.6	0.76	0.02	0.07	0.09	-0.02	0.08	0.06	-0.08	0.32	0.24	-0.09	0.25	0.16	0.18	0.28	0.46	gtgacattacacgcagatgcagctgcactggcgcagttgcaggcaggcccTgcgaaggtggttgctgttaaagccgaagagtatgacgatgagtttctgtc
261720	+	proA	0.79	ECK0244:JW0233:pro	A	SENSE	385	1382	1.84	260727	261980	993	-260	37	802	4	5	9.25	160.4	4.12	2.27	0.06	0.1	0.16	0.16	0.02	0.18	0.15	0.17	0.32	-0.25	0.44	0.19	-0.12	0.27	0.15	cattagatttgaacgtcaaaatcgtcagcgatcttgacgatgccatcgccCatattcgtgaacacggcacacaacactccgatgcgatcctgacccgcgat
261897	-	proA	0.93	ECK0244:JW0233:pro	T	ANTI	48	381	2.99	261980	260727	83	-1170	125	595	5	2	25	297.5	3.57	0.58	0.02	0.02	0.04	0.01	0.02	0.03	0.03	0.13	0.16	0.06	0.36	0.42	-0.12	0.47	0.35	ccacttgtaagtggtcagtgcttccagccccattgggccacgcgcgtggaGtttttgtgtgcttaccgccacttccgcacccagaccaaactggccgccgt
262101	+	thrW	0.08	ECK0245:JWR0008	T	SENSE	3184	1787	-0.83	262095	262170	6	-69	2114	792	14	1	151	792	2.39	3.22	0.08	0.09	0.17	0.01	0.08	0.09	-0.08	0.34	0.26	-0.07	0.22	0.15	0.06	0.27	0.33	accttgtccaccgtgattcacgttcgtgaacatgtcctttcagggccgatAtagctcagttggtagagcagcgcattcgtaatgcgaaggtcgtaggttcg
262122	+	thrW	0.36	ECK0245:JWR0008	G	SENSE	3184	1787	-0.83	262095	262170	27	-48	662	554	22	1	30.09	554	4.2	5.04	0.01	0.07	0.08	0.02	0.01	0.03	0.07	0.08	0.15	0.02	0.29	0.31	-0.13	0.55	0.42	gttcgtgaacatgtcctttcagggccgatatagctcagttggtagagcagCgcattcgtaatgcgaaggtcgtaggttcgactcctattatcggcaccatt
262125	+	thrW	0.4	ECK0245:JWR0008	T	SENSE	3184	1787	-0.83	262095	262170	30	-45	1160	769	22	1	52.73	769	3.87	4.7	0.03	0.03	0.06	0	0.09	0.09	-0.04	0.32	0.28	0	0.34	0.34	0.01	0.22	0.23	cgtgaacatgtcctttcagggccgatatagctcagttggtagagcagcgcAttcgtaatgcgaaggtcgtaggttcgactcctattatcggcaccattaaa
262202	-	thrW	32	Intergenic	G	ANTI	235	852	1.86	262170	262095	-32	-107	773	1200	39	2	19.82	600	4.92	3.06	0	0.36	0.36	0.01	0.2	0.21	0.02	0.11	0.13	-0.05	0.16	0.11	0.01	0.17	0.18	gaatttacttacaccagctgttacattaagataattttttggtgggagaaTgataagatcttacgtaacaatttgattttaatggtgccgataataggagt
262203	-	thrW	33	Intergenic	T	ANTI	235	852	1.86	262170	262095	-33	-108	2227	1495	39	2	57.1	747.5	3.71	1.85	0.12	0.48	0.6	0.03	0.11	0.14	-0.11	0.23	0.12	-0.02	0.14	0.12	-0.02	0.04	0.02	agaatttacttacaccagctgttacattaagataattttttggtgggagaAtgataagatcttacgtaacaatttgattttaatggtgccgataataggag
262241	+	thrW	71	Intergenic	T	SENSE	3184	1787	-0.83	262095	262170	146	71	1991	356	37	3	53.81	118.67	1.14	1.97	-0.05	0.16	0.11	0.17	0.12	0.29	-0.09	0.31	0.22	-0.01	0.23	0.22	-0.02	0.18	0.16	aagatcttatcattctcccaccaaaaaattatcttaatgtaacagctggtGtaagtaaattctatcaacgaagatcaatcttatctactgaccaaaaaggc
262242	+	thrW	72	Intergenic	A	SENSE	3184	1787	-0.83	262095	262170	147	72	522	542	37	3	14.11	180.67	3.68	4.51	0.01	0.13	0.14	0	0.03	0.03	0.14	0.15	0.29	-0.06	0.2	0.14	-0.09	0.49	0.4	agatcttatcattctcccaccaaaaaattatcttaatgtaacagctggtgTaagtaaattctatcaacgaagatcaatcttatctactgaccaaaaaggcc
262541	+	ykfI	11	Intergenic	T	ANTI	378	1207	1.67	262552	262893	-11	-352	415	708	9	11	46.11	64.36	0.48	-1.19	0.1	0.1	0.2	-0.02	0.06	0.04	-0.01	0.14	0.13	-0.1	0.45	0.35	0.04	0.25	0.29	cgcaataggtaaacaagggaggaagttcagaaatgtaaatcgggaaggttGtacgcaatgttcatcgtactacgttgttacggctttgccgcaacaagcca
262542	+	ykfI	10	Intergenic	A	ANTI	378	1207	1.67	262552	262893	-10	-351	91	799	9	11	10.11	72.64	2.84	1.17	0.05	0.01	0.06	0.07	0.09	0.16	-0.03	0.07	0.04	0.06	0.08	0.14	-0.15	0.76	0.61	gcaataggtaaacaagggaggaagttcagaaatgtaaatcgggaaggttgTacgcaatgttcatcgtactacgttgttacggctttgccgcaacaagccag
262614	+	ykfI	0.82	ECK0246:JW0234	G	ANTI	378	1207	1.67	262552	262893	62	-279	100	541	6	8	16.67	67.62	2.02	0.35	-0.02	0.03	0.01	0.01	0.01	0.02	-0.03	0.13	0.1	0.04	0.24	0.28	0	0.59	0.59	gttgttacggctttgccgcaacaagccagttgcctgccgcgctcgcagaaTgtctgcagcccggagataaggagattgttcctgccagctaaatcccttcc
262813	+	ykfI	0.23	ECK0246:JW0234	G	ANTI	378	1207	1.67	262552	262893	261	-80	58	652	5	12	11.6	54.33	2.23	0.55	0.02	0	0.02	0.09	0.05	0.14	0.02	0.24	0.26	-0.04	0.28	0.24	-0.09	0.43	0.34	cagaatggcgtgtcgtttattgtcagaccatagtgctgttccagcagacgTgtcagtaacatttgccagacagccacgggtgacaggcagggcttcaccgc
263073	+	yafW	0.5	ECK0247:JW0235	G	ANTI	165	1136	2.78	262914	263231	159	-158	53	1381	3	14	17.67	98.64	2.48	-0.3	-0.03	0.08	0.05	-0.02	0.06	0.04	0.03	0.09	0.12	0.08	0.17	0.25	-0.06	0.6	0.54	gggctgagttcaccggtggtcagcatcgattccatctggaggataaagtgCgggaatgtttcatccagcttccggcattcgatgtcactgaacttgccggt
263309	+	ykfH	0.73	ECK0248:JW5956	G	ANTI	86	1113	3.69	263250	263471	59	-162	86	2007	2	7	43	286.71	2.74	-0.96	0.02	0	0.02	0.04	0.01	0.05	-0.02	0.21	0.19	0.02	0.21	0.23	-0.06	0.57	0.51	ggtgatgctcatcaggcaggtatagggcccattgcggtcctggcggcgttCggcgtataccgcgaggactccggcgatatccggaacgtccctgccggtgt
263620	+	ykfG	0.71	ECK0249:JW0236	G	ANTI	118	1212	3.36	263480	263956	140	-336	179	956	2	7	89.5	136.57	0.61	-2.75	-0.01	0.06	0.05	0.04	0.01	0.05	0	0.07	0.07	-0.09	0.39	0.3	0.05	0.47	0.52	ctgaaccagtcgctgcgtgagggttttgtcggcctggctaggtgtcgtctCgccggaaggatggttatgcgcgagtatcaccgccgccgcgttgaagtgca
263637	+	ykfG	0.67	ECK0249:JW0236	G	ANTI	118	1212	3.36	263480	263956	157	-319	132	1426	2	10	66	142.6	1.11	-2.25	0	0.03	0.03	0.02	0	0.02	0.03	0.03	0.06	-0.08	0.36	0.28	0.03	0.58	0.61	tgagggttttgtcggcctggctaggtgtcgtctcgccggaaggatggttaTgcgcgagtatcaccgccgccgcgttgaagtgcagagcacgtttgaccacc
263719	+	ykfG	0.5	ECK0249:JW0236	G	ANTI	118	1212	3.36	263480	263956	239	-237	35	578	2	7	17.5	82.57	2.24	-1.12	0.09	0.03	0.12	0.01	0.03	0.04	-0.02	0.09	0.07	0.13	0	0.13	-0.23	0.86	0.63	cagagcacgtttgaccacctcccggggatgcacctcggtgcggttaatcgTgccggtgaagagcgtttcatgggcaatcaactgattctggttgtccagat
264430	+	yafX	0	ECK0250:JW5022	G	ANTI	136	808	2.57	263972	264430	458	0	99	556	2	8	49.5	69.5	0.49	-2.08	0	0.03	0.03	0.04	0.01	0.05	-0.2	0.53	0.33	-0.01	0.27	0.26	0.16	0.16	0.32	aaattcgggttggttagcgggtgcgaggtcgtgctgcgtctgtgttgtcaTgggtatgtctccgtcaataaaaacgccagcggcgatggctggcgtatggg
264755	+	ykfF	0.05	ECK0251:JW5023	G	ANTI	172	951	2.47	264528	264767	227	-12	58	704	3	9	19.33	78.22	2.02	-0.45	-0.03	0.05	0.02	-0.01	0.02	0.01	0.01	0.03	0.04	-0.02	0.14	0.12	0.04	0.76	0.8	agtgaccgcttgcgcttgtctccgggtgaaaggccccggtggcagcaacaCggattgggtcattttcgggctcctgataaaagaaaaccccggcagcctgc
282484	+	yagF	0.03	ECK0270:JW0262	G	SENSE	336	175	-0.94	282425	284392	59	-1908	560	805	6	1	93.33	805	3.11	4.05	0.03	0.01	0.04	0	0.04	0.04	-0.03	0.36	0.33	0.03	0.33	0.36	-0.03	0.26	0.23	gagaaaattttcaccccgcaggacgacgcgttttatgcggtgatcacccaCgcggcggggccgcagggcgctctgccgctgaccccgcagatgctgatgga
292337	+	yagL	107	Intergenic	T	ANTI	89	1094	3.62	292444	293142	-107	-805	80	835	2	13	40	64.23	0.68	-2.94	-0.1	0.61	0.51	-0.05	0.15	0.1	0.06	0.03	0.09	-0.02	0.1	0.08	0.11	0.11	0.22	ggacatactgatctgattactactcttactggtgaatacaggtagtaagaGtacacaatgccattatataatacctatccaacatctaaatttgagacgaa
292385	-	yagL	59	Intergenic	G	SENSE	77	124	0.69	293142	292444	757	59	2475	4317	4	32	618.75	134.91	-2.2	-2.88	0.06	0.02	0.08	0.04	0.01	0.05	0.07	0.19	0.26	-0.03	0.33	0.3	-0.14	0.45	0.31	gctaattgcagagtaactttttaacagccatcacaggctggggctaccttCgtctcaaatttagatgttggataggtattatataatggcattgtgtactc
292387	-	yagL	57	Intergenic	T	SENSE	77	124	0.69	293142	292444	755	57	875	1550	4	32	218.75	48.44	-2.18	-2.86	0.16	0.12	0.28	-0.06	0.31	0.25	-0.11	0.49	0.38	-0.04	0.07	0.03	0.05	0.01	0.06	aagctaattgcagagtaactttttaacagccatcacaggctggggctaccTtcgtctcaaatttagatgttggataggtattatataatggcattgtgtac
293098	+	yagL	0.06	ECK0277:JW0272	T	ANTI	89	1094	3.62	292444	293142	654	-44	10	599	2	5	5	119.8	4.58	0.96	0.05	0	0.05	0	0.19	0.19	-0.09	0.31	0.22	-0.08	0.31	0.23	0.12	0.19	0.31	tacctgaataatgtcattttgcataaaaaacaaccaaaaatagagagtgaTtgccagcgatactttaactggtaaagtagtattttacctctcataattgt
293203	+	yagM	0.96	ECK0278:JW0273	T	ANTI	101	498	2.3	293169	294023	34	-820	66	825	6	8	11	103.12	3.23	0.93	0.01	0.02	0.03	0.05	0	0.05	0.07	0.18	0.25	-0.06	0.44	0.38	-0.07	0.36	0.29	ccttctttgttacctcttaggttctgctctcttgtgagtatgggtttataAtgatgtcatccggtacattaacacggttggaaacatctgttttgcggagc
294231	-	yagN	132	Intergenic	G	SENSE	1022	712	-0.52	294803	294363	572	132	1355	1220	3	1	451.67	1220	1.43	1.95	0.01	0.02	0.03	0.02	0.01	0.03	0.03	0.04	0.07	0.01	0.29	0.3	-0.08	0.64	0.56	aaaccattcgtaaatggctttgtcaggacaaattgcctgaggggctacctCgcccaaaacaaatcaatggccgccattactggttacgtaaagatgtcctc
296658	+	paoD	336	Intergenic	T	ANTI	63	1129	4.16	296994	297950	-336	-1292	17	1322	2	16	8.5	82.62	3.28	-0.88	0.11	0	0.11	0	0.06	0.06	-0.21	0.41	0.2	0.13	0.24	0.37	-0.01	0.29	0.28	agccaattgctgccgccattctttgacgtagtcaatcagggcgcggagctTtggtgcaatattgcgacgctgtgggaaatacagatagaagcccggaaatt
296679	+	paoD	315	Intergenic	T	ANTI	63	1129	4.16	296994	297950	-315	-1271	78	896	2	16	39	56	0.52	-3.64	-0.02	0.15	0.13	-0.01	0.05	0.04	0.02	0.2	0.22	-0.09	0.39	0.3	0.09	0.22	0.31	tttgacgtagtcaatcagggcgcggagctttggtgcaatattgcgacgctGtgggaaatacagatagaagcccggaaattgtggaagaaagtcatcaagca
302487	+	yagU	0.44	ECK0286:JW0281	T	SENSE	263	580	1.14	302215	302829	272	-342	204	800	6	6	34	133.33	1.97	0.83	0.02	0.02	0.04	0.02	0.1	0.12	0.03	0.18	0.21	-0.06	0.36	0.3	0	0.33	0.33	tatatttttcttcgagactggttggggctgacagatcccaatgcggctgtTtatacctttgccgggcatgtctttaactgggttggtgttacgcacattat
321983	+	ykgF	0.3	ECK0306:JW0300	T	SENSE	86	163	0.92	321562	322989	421	-1006	70	800	2	1	35	800	4.51	3.59	0.04	0.04	0.08	0	0.11	0.11	-0.05	0.41	0.36	0.02	0.3	0.32	0	0.13	0.13	tgtgttgcaggatgctggcattcaggtgattgaaaccgatctgggtgaatAtattctccagctggatcaagatccgccatctcatgttgtggtcccggcaa
321984	+	ykgF	0.3	ECK0306:JW0300	A	SENSE	86	163	0.92	321562	322989	422	-1005	20	1214	2	1	10	1214	6.92	6	0.02	0.05	0.07	0.04	0	0.04	0.1	0	0.1	-0.22	0.5	0.28	0.05	0.45	0.5	gtgttgcaggatgctggcattcaggtgattgaaaccgatctgggtgaataTattctccagctggatcaagatccgccatctcatgttgtggtcccggcaat
326744	-	betB	0.82	ECK0310:JW0304	T	SENSE	175	578	1.72	327957	326485	1213	-259	10	976	3	5	3.33	195.2	5.87	4.15	0.03	0	0.03	0.07	0	0.07	-0.07	0.25	0.18	0.09	0.08	0.17	-0.11	0.67	0.56	cttcgggccagtgatgtccattctgacctacgagtcggaagacgaagtcaTtcgccgcgctaacgataccgactacggcctggcggcgggcatcgtgacag
327816	-	betB	0.1	ECK0310:JW0304	G	SENSE	175	578	1.72	327957	326485	141	-1331	156	2772	5	7	31.2	396	3.67	1.94	0.06	0.02	0.08	0.02	0.02	0.04	0	0.06	0.06	-0.14	0.33	0.19	0.07	0.56	0.63	acggtaacgtgctggcgaccgtgcaggccgccgggcgcgaggatgtcgatCgcgccgtgaaaagcgcccagcaggggcaaaaaatctgggcgtcgatgacc
328146	-	betI	0.7	ECK0311:JW0305	G	SENSE	411	901	1.13	328558	327971	412	-175	111	969	8	9	13.88	107.67	2.96	1.82	0.02	0	0.02	0.06	0.06	0.12	0.05	0.21	0.26	-0.07	0.31	0.24	-0.06	0.42	0.36	gctctatcgtttacagcaggtcagcagccgccgcttgctgtcgaatctggTgagcgagtttcgtcgcgaattgccgcgcgaacaggcacaggaagcgggct
328296	-	betI	0.45	ECK0311:JW0305	A	SENSE	411	901	1.13	328558	327971	262	-325	265	682	8	9	33.12	75.78	1.19	0.06	0.04	0.05	0.09	0.01	0.07	0.08	-0.12	0.45	0.33	0.03	0.12	0.15	0.04	0.31	0.35	ggttttgaatcgattacatgcacttccgcagggcagtgcagagcagcgatTacaggcgattgttggcggaaacttcgatgaaacgcaggtgagcagtgcgg
328761	+	betT	0.04	ECK0312:JW0306	T	SENSE	190	384	1.02	328687	330720	74	-1959	447	2708	4	3	111.75	902.67	3.01	2	0.07	0.01	0.08	0.03	0.03	0.06	-0.04	0.25	0.21	-0.13	0.39	0.26	0.07	0.32	0.39	gaaaaggacaaaatcaatccggtggtgttttacacctccgccggactgatTttgttgttttccctgacaacgatcctgtttcgcgacttctcggccctgtg
328762	+	betT	0.04	ECK0312:JW0306	T	SENSE	190	384	1.02	328687	330720	75	-1958	88	1566	4	3	22	522	4.57	3.55	0.04	0.02	0.06	0.1	0.01	0.11	0	0.14	0.14	-0.16	0.35	0.19	0.02	0.48	0.5	aaaaggacaaaatcaatccggtggtgttttacacctccgccggactgattTtgttgttttccctgacaacgatcctgtttcgcgacttctcggccctgtgg
329006	+	betT	0.16	ECK0312:JW0306	C	SENSE	190	384	1.02	328687	330720	319	-1714	25	560	3	2	8.33	280	5.07	4.06	0.02	0	0.02	0.02	0	0.02	0.03	0.04	0.07	0.09	0.32	0.41	-0.15	0.64	0.49	attcagcctgctgagttgggcggcgatgctgtttgctgccgggatcggtaTcgacctgatgttcttctccgtagccgaaccggtaacgcagtatatgcagc
329342	+	betT	0.32	ECK0312:JW0306	T	SENSE	190	384	1.02	328687	330720	655	-1378	294	1438	4	3	73.5	479.33	2.71	1.69	0.09	0.07	0.16	-0.05	0.19	0.14	-0.06	0.21	0.15	-0.06	0.33	0.27	0.09	0.2	0.29	tatcttcggtattgccactacgctcggtatcggtgtggtgcagcttaactAtggcttgagcgtactgtttgatattcccgattcgatggcggcgaaagcgg
329343	+	betT	0.32	ECK0312:JW0306	G	SENSE	190	384	1.02	328687	330720	656	-1377	97	1470	4	3	24.25	490	4.34	3.32	0.07	0.05	0.12	0.03	0.04	0.07	0.02	0.14	0.16	-0.04	0.22	0.18	-0.09	0.55	0.46	atcttcggtattgccactacgctcggtatcggtgtggtgcagcttaactaTggcttgagcgtactgtttgatattcccgattcgatggcggcgaaagcggc
344490	+	yahM	-138	Intergenic	C	SENSE	743	475	-0.65	344628	344873	-138	-383	612	495	1	3	612	165	-1.89	-1.25	-0.18	0.99	0.81	0.09	0	0.09	0.05	0	0.05	0.04	0	0.04	0.01	0	0.01	ggttgacattcatatgaaaaaaatcataattccatcatgtttgtgtggggTcttttctgtatcttacgcatcgcactcaagcctgacagaaaatatgctgt
344492	+	yahM	-136	Intergenic	T	SENSE	743	475	-0.65	344628	344873	-136	-381	428	702	2	3	214	234	0.13	0.77	-0.09	0.24	0.15	0.01	0.08	0.09	-0.03	0.67	0.64	0.09	0	0.09	0.03	0	0.03	ttgacattcatatgaaaaaaatcataattccatcatgtttgtgtggggtcTtttctgtatcttacgcatcgcactcaagcctgacagaaaatatgctgtaa
362416	+	lacY	-13	Intergenic	A	ANTI	13	88	2.76	361150	362403	1266	13	88	640	63	4	1.4	160	6.84	4.08	0.2	0.06	0.26	0.03	0.02	0.05	-0.27	0.4	0.13	-0.2	0.37	0.17	0.23	0.16	0.39	ccgaacatccaaaagtttgtgttttttaaatagtacataatggatttcctTacgcgaaatacgggcagacatggcctgcccggttattattatttttgaca
363518	-	lacZ	0.65	ECK0341:JW0335	G	SENSE	3718	979	-1.93	365529	362455	2011	-1063	2055	973	82	9	25.06	108.11	2.11	4.03	0.02	0.06	0.08	-0.01	0.02	0.01	-0.04	0.33	0.29	0.1	0.39	0.49	-0.09	0.2	0.11	ctggatggtggcgctggatggtaagccgctggcaagcggtgaagtgcctcTggatgtcgctccacaaggtaaacagttgattgaactgcctgaactaccgc
363936	-	lacZ	0.52	ECK0341:JW0335	G	SENSE	3718	979	-1.93	365529	362455	1593	-1481	2139	1899	83	7	25.77	271.29	3.4	5.32	0.02	0.02	0.04	0.02	0.01	0.03	0	0.08	0.08	-0.13	0.55	0.42	0.09	0.34	0.43	ctgtgccgaaatggtccatcaaaaaatggctttcgctacctggagagacgCgcccgctgatcctttgcgaatacgcccacgcgatgggtaacagtcttggc
364764	-	lacZ	0.25	ECK0341:JW0335	G	SENSE	3718	979	-1.93	365529	362455	765	-2309	964	1478	91	13	10.59	113.69	3.42	5.35	0.03	0.05	0.08	0.01	0.09	0.1	-0.05	0.16	0.11	-0.11	0.24	0.13	0.12	0.46	0.58	ctgtactggaggctgaagttcagatgtgcggcgagttgcgtgactacctaCgggtaacagtttctttatggcagggtgaaacgcaggtcgccagcggcacc
364788	-	lacZ	0.24	ECK0341:JW0335	G	SENSE	3718	979	-1.93	365529	362455	741	-2333	1173	1427	79	12	14.85	118.92	3	4.93	0.02	0.02	0.04	0.01	0.04	0.05	-0.02	0.2	0.18	-0.06	0.31	0.25	0.05	0.42	0.47	gctttaatgatgatttcagccgcgctgtactggaggctgaagttcagatgTgcggcgagttgcgtgactacctacgggtaacagtttctttatggcagggt
365067	-	lacZ	0.15	ECK0341:JW0335	G	SENSE	3718	979	-1.93	365529	362455	462	-2612	1752	1479	86	14	20.37	105.64	2.37	4.3	0.01	0.01	0.02	-0.01	0.04	0.03	-0.1	0.32	0.22	0.03	0.39	0.42	0.08	0.23	0.31	gccagacgcgaattatttttgatggcgttaactcggcgtttcatctgtggTgcaacgggcgctgggtcggttacggccaggacagtcgtttgccgtctgaa
365555	-	lacZ	-26	Intergenic	T	SENSE	3718	979	-1.93	365529	362455	-26	-3100	1967	200	23	5	85.52	40	-1.1	0.83	-0.05	0.96	0.91	0.02	0.01	0.03	0.02	0.02	0.04	0	0.01	0.01	0.01	0	0.01	gctttacactttatgcttccggctcgtatgttgtgtggaattgtgagcggAtaacaatttcacacaggaaacagctatgaccatgattacggattcactgg
367181	-	mhpR	0.56	ECK0343:JW0337	T	SENSE	141	414	1.55	367644	366811	463	-370	55	569	2	2	27.5	284.5	3.37	1.82	0.04	0	0.04	0.01	0.07	0.08	-0.17	0.45	0.28	-0.03	0.22	0.19	0.17	0.25	0.42	gcgacgtttgccgcttctgaaaaccgcctcgggcctgacctggctggcctTttgcccggaacaagaccgcaaggaattaatcgaaatgttagcctcccgcc
367345	-	mhpR	0.36	ECK0343:JW0337	T	SENSE	141	414	1.55	367644	366811	299	-534	66	845	3	3	22	281.67	3.68	2.12	0.03	0	0.03	0.08	0.09	0.17	0.03	0.27	0.3	-0.11	0.24	0.13	-0.01	0.39	0.38	cgtgacgaacagtggatttctgcactggcggccccactgctgggcgatctGttgcgcgaagtggtatggccgacagatgtgtccacgctggatgttgatgc
367467	-	mhpR	0.21	ECK0343:JW0337	A	SENSE	141	414	1.55	367644	366811	177	-656	53	1328	3	3	17.67	442.67	4.65	3.09	0.01	0	0.01	0.03	0	0.03	0.03	0.09	0.12	-0.03	0.38	0.35	-0.05	0.53	0.48	tgcatcgcaccactgtgcggcgactgctggagacgctgcaggaagagggaTatgtccgccgtagcccctccgatgatagttttcgactgaccatcaaagtg
376912	+	frmB	0.82	ECK0352:JW0346:yaiM	T	ANTI	225	227	0.01	376759	377592	153	-680	914	302	4	6	228.5	50.33	-2.18	-2.2	0.12	0.21	0.33	0.05	0.11	0.16	-0.1	0.27	0.17	-0.07	0.3	0.23	-0.01	0.11	0.1	gtcttgatattcatctcctggcagatcttttcaagatttggagtccgcagCtgttctgcgtaaaaatcatcactcaacccctgatcaaccatgatttccgc
376934	-	frmB	0.79	ECK0352:JW0346:yaiM	T	SENSE	72	1239	4.11	377592	376759	658	-175	50	613	3	5	16.67	122.6	2.88	-1.23	0.04	0.06	0.1	-0.04	0.12	0.08	-0.09	0.34	0.25	0.03	0.2	0.23	0.06	0.28	0.34	tatttcacaaggtcaacgcgttgcggaaatcatggttgatcaggggttgaGtgatgatttttacgcagaacagctgcggactccaaatcttgaaaagatct
377042	-	frmB	0.66	ECK0352:JW0346:yaiM	T	SENSE	72	1239	4.11	377592	376759	550	-283	34	2294	3	10	11.33	229.4	4.34	0.23	0.04	0	0.04	0.01	0.03	0.04	0.05	0.25	0.3	-0.06	0.33	0.27	-0.05	0.4	0.35	gttttcgcccattgtctccccatcgcaagtgccgtggggacagcaagcctTtgctgcatatcttgctgaaaataaagatgcctggttggattacgacccgg
377043	-	frmB	0.66	ECK0352:JW0346:yaiM	T	SENSE	72	1239	4.11	377592	376759	549	-284	27	851	3	10	9	85.1	3.24	-0.86	-0.06	0.1	0.04	0.07	0.03	0.1	0.05	0.26	0.31	-0.24	0.46	0.22	0.17	0.15	0.32	cgttttcgcccattgtctccccatcgcaagtgccgtggggacagcaagccTttgctgcatatcttgctgaaaataaagatgcctggttggattacgacccg
377137	-	frmB	0.55	ECK0352:JW0346:yaiM	G	SENSE	72	1239	4.11	377592	376759	455	-378	21	672	2	11	10.5	61.09	2.54	-1.56	0.03	0	0.03	0.03	0	0.03	-0.04	0.16	0.12	-0.26	0.36	0.1	0.24	0.48	0.72	acggccaaaaagtctatctctggtcattctatgggcgggctgggcgcgctGgtgctggcgttacgtaacccagatgaatatgtcagcgtctcggcgttttc
378272	-	frmA	0.47	adhC:ECK0353:JW0347	T	SENSE	77	2108	4.77	378795	377686	523	-586	14	3217	2	28	7	114.89	4.04	-0.74	0.06	0	0.06	0.05	0	0.05	0.11	0.12	0.23	-0.09	0.44	0.35	-0.13	0.44	0.31	agcaaaccatgaacacgtctgcctgctgggctgtggcgtgaccaccggtaTtggcgcggtacacaacacagctaaagtccagccaggtgattctgttgccg
378273	-	frmA	0.47	adhC:ECK0353:JW0347	T	SENSE	77	2108	4.77	378795	377686	522	-587	25	2252	2	28	12.5	80.43	2.69	-2.09	0.04	0	0.04	-0.02	0.12	0.1	-0.03	0.4	0.37	-0.07	0.32	0.25	0.08	0.16	0.24	aagcaaaccatgaacacgtctgcctgctgggctgtggcgtgaccaccggtAttggcgcggtacacaacacagctaaagtccagccaggtgattctgttgcc
378543	-	frmA	0.23	adhC:ECK0353:JW0347	T	SENSE	77	2108	4.77	378795	377686	252	-857	23	1654	2	32	11.5	51.69	2.17	-2.61	0	0.03	0.03	-0.05	0.1	0.05	-0.05	0.45	0.4	-0.09	0.38	0.29	0.2	0.03	0.23	tggttgaagtcggtgaaggcgtaaccagcgtcaaacctggcgaccatgtgAtcccgctttacaccgcggagtgcggcgagtgtgagttctgtcgttctggc
379041	-	frmR	0.23	ECK0354:JW0348:yaiN	T	SENSE	118	2407	4.35	379105	378830	64	-211	67	1733	2	21	33.5	82.52	1.3	-3.05	0.09	0.12	0.21	0.11	0	0.11	-0.21	0.55	0.34	-0.02	0.19	0.17	0.04	0.13	0.17	ggaagagaagaaaaaggtccttactcgagttcgtcgtattcgggggcagaTtgatgctctggaacggtcgctggagggtgatgccgaatgccgtgccatac
388248	-	hemB	0.72	ECK0366:JW0361:ncf	G	SENSE	180	323	0.84	388951	387977	703	-271	129	902	3	3	43	300.67	2.81	1.96	0.01	0.02	0.03	0.04	0.02	0.06	0.04	0.21	0.25	-0.13	0.39	0.26	0.05	0.36	0.41	ctatcagatgaacccaatgaaccgtcgtgaggcgattcgtgaatcactgcTggatgaagcccagggcgcagactgcctgatggttaaacctgctggagcgt
395011	-	ampH	0.43	ECK0371:JW5052:yaiH	C	SENSE	300	134	-1.16	395511	394354	500	-657	1020	1199	5	1	204	1199	2.56	3.72	0	1	1	0	0	0	0	0	0	0	0	0	0	0	0	gcacatcgtccggtgtttgtctggccaacgcgcgagcaacgctggaaataCctttctacggcgaagctgaaagccgcgccaggcagtcaggcggcgtactc
396909	+	sbmA	0.86	ECK0372:JW0368	G	SENSE	128	209	0.71	395863	397083	1046	-174	210	1040	2	1	105	1040	3.31	2.6	-0.01	0.08	0.07	0.03	0.01	0.04	-0.13	0.29	0.16	-0.03	0.17	0.14	0.14	0.45	0.59	ttcggtttgttcttgctgtttccgtcaattgttgccggtacgattacgctCggcctgatgacgcagattaccaacgtttttggtcaggttcgcggtgcttt
399155	+	ddlA	0.91	ECK0376:JW0372	A	ANTI	635	413	-0.62	399053	400147	102	-992	1220	769	25	6	48.8	128.17	1.39	2.01	0.01	0.01	0.02	0.02	0.03	0.05	-0.02	0.14	0.12	-0.02	0.45	0.43	0.01	0.37	0.38	tcaatcaaacgtgtgatcagatcggtgtaacccagaccgctggcttgccaCagcttcggatacatactgatattagtgaagccaggcagggtgttgatctc
399422	+	ddlA	0.66	ECK0376:JW0372	C	ANTI	635	413	-0.62	399053	400147	369	-725	744	172	12	2	62	86	0.47	1.09	0.12	0.17	0.29	0.02	0.22	0.24	-0.12	0.38	0.26	-0.01	0.16	0.15	-0.01	0.07	0.06	ttggtgtcgtaggcatagaaatcgctggtgagtacgatctctccacaggtGctggcttgcggattgtcgttgcccagaactgcgcattcgatctcacgacc
405502	+	yaiI	56	Intergenic	T	SENSE	275	211	-0.38	404988	405446	514	56	890	550	8	4	111.25	137.5	0.31	0.69	0.04	0.09	0.13	0.02	0.05	0.07	-0.07	0.28	0.21	0.18	0.27	0.45	-0.17	0.31	0.14	atttattatttacacttcattcttgaatatttattggtatagtaaggggtGtattgagattttcactttaagtggaattttttctttacaatcgaaattgt
405567	+	aroL	-62	Intergenic	T	SENSE	416	671	0.69	405629	406153	-62	-586	695	121	13	6	53.46	20.17	-1.41	-2.1	0.01	0.31	0.32	0	0.08	0.08	-0.07	0.19	0.12	0	0.24	0.24	0.05	0.18	0.23	ctttaagtggaattttttctttacaatcgaaattgtactagtttgatggtAtgatcgctattctcatgacaccggctttcgccgcattgcgacctattggg
405697	+	aroL	0.13	ECK0383:JW0379	G	SENSE	416	671	0.69	405629	406153	68	-456	151	599	8	5	18.88	119.8	2.67	1.98	0.04	0.04	0.08	0.03	0.01	0.04	0.04	0.11	0.15	-0.01	0.12	0.11	-0.09	0.72	0.63	ctgatcgggcctcggggctgtggtaaaacaacggtcggaatggcccttgcCgattcgcttaaccgtcggtttgtcgataccgatcagtggttgcaatcaca
405787	+	aroL	0.3	ECK0383:JW0379	T	SENSE	416	671	0.69	405629	406153	158	-366	491	1078	7	5	70.14	215.6	1.62	0.93	-0.03	0.09	0.06	-0.02	0.11	0.09	-0.09	0.33	0.24	0	0.25	0.25	0.15	0.21	0.36	ttgcaatcacagctcaatatgacggtcgcggagatcgtcgaaagggaagaGtgggcgggatttcgcgccagagaaacggcggcgctggaagcggtaactgc
405788	+	aroL	0.3	ECK0383:JW0379	G	SENSE	416	671	0.69	405629	406153	159	-365	603	834	6	5	100.5	166.8	0.73	0.04	-0.06	0.1	0.04	-0.01	0.05	0.04	-0.05	0.27	0.22	-0.04	0.32	0.28	0.15	0.26	0.41	tgcaatcacagctcaatatgacggtcgcggagatcgtcgaaagggaagagTgggcgggatttcgcgccagagaaacggcggcgctggaagcggtaactgcg
406905	+	aroM	0.37	ECK0385:JW0381	G	SENSE	251	510	1.02	406652	407329	253	-424	77	534	3	3	25.67	178	2.79	1.77	0.06	0.01	0.07	0.02	0.13	0.15	0.06	0.06	0.12	0.01	0.06	0.07	-0.14	0.73	0.59	ccatgtttcgcgtcgcaaagtggagcgtgacctgcaaggtgtggttgaagTgctcgataatcagggttatgacgtcattttattaatgagtacagcaaaca
407399	+	yaiE	-2	Intergenic	T	SENSE	575	590	0.04	407401	407685	-2	-286	994	660	6	3	165.67	220	0.41	0.37	0.04	0.05	0.09	0.01	0.05	0.06	-0.02	0.3	0.28	-0.06	0.41	0.35	0.02	0.19	0.21	cctctggcccctatagtgaagtagatgttcaactaccaaacagggccagtTtatgcttcaaagtaatgagtacttttccggcaaagtgaaatcaatcggct
407480	+	yaiE	0.28	ECK0386:JW0382	G	SENSE	575	590	0.04	407401	407685	79	-205	837	1138	9	3	93	379.33	2.03	1.99	0.03	0.03	0.06	0	0.16	0.16	0.02	0.29	0.31	-0.2	0.38	0.18	0.16	0.14	0.3	caaagtgaaatcaatcggcttttccagcagcagcactggtcgcgccagcgTgggtgttatggttgaaggcgaatacaccttcagcaccgctgagccggaag
419254	+	brnQ	0.33	ECK0395:hrbA:JW0391	G	SENSE	466	343	-0.44	418815	420134	439	-880	174	685	10	4	17.4	171.25	3.3	3.74	0	0.03	0.03	0.01	0.05	0.06	-0.05	0.32	0.27	-0.04	0.2	0.16	0.09	0.4	0.49	cgctatcgttattctggtttcgctctatccgggcaagctgctggataccgTgggcaacttccttgcgccgctgaaaattatcgcgctggtcatcctgtctg
420100	+	brnQ	0.97	ECK0395:hrbA:JW0391	G	SENSE	466	343	-0.44	418815	420134	1285	-34	186	659	10	3	18.6	219.67	3.56	4	0.03	0.16	0.19	0.02	0.01	0.03	-0.03	0.33	0.3	-0.05	0.25	0.2	0.03	0.25	0.28	gttaatgccaacagtggtgatggtggttctggccattatctgggatcgcgCggcaggtcgtcaggtgacctccagcgctcactaaatcactgaacatttgt
425870	+	tgt	0.45	ECK0400:JW0396:vacC	G	SENSE	371	201	-0.88	425361	426488	509	-618	76	605	5	1	15.2	605	5.31	6.2	0.01	0	0.01	0	0.03	0.03	-0.02	0.11	0.09	0	0.36	0.36	-0.01	0.51	0.5	tacgcaaaacgctccatggagatgtctctgcgttgggcgaagcgtagccgTgagcgttttgacagtctcggaaacaaaaatgcgctgtttggtatcatcca
426572	+	yajC	0.18	ECK0401:JW0397	G	SENSE	714	276	-1.37	426511	426843	61	-271	718	230	14	2	51.29	115	1.16	2.54	0.03	0.05	0.08	0.02	0.01	0.03	0.06	0.06	0.12	-0.02	0.24	0.22	-0.09	0.65	0.56	tatttctgatgcggtagcggcaacgggtgcaccggcgcaaggtagcccgaTgtctttgattttgatgctggtggtattcggtctgattttctatttcatga
427085	+	secD	0.12	ECK0402:JW0398	C	SENSE	662	417	-0.67	426871	428718	214	-1633	539	570	16	5	33.69	114	1.76	2.43	0.05	0.05	0.1	0.03	0.05	0.08	0.07	0.22	0.29	0	0.32	0.32	-0.16	0.37	0.21	aacgttacaagaagaaaaaataactgctaagtctgtggcactggaagaggGcgctattcttgcgcgcttcgactccactgacacccagttgcgcgctcgtg
427126	+	secD	0.14	ECK0402:JW0398	G	SENSE	662	417	-0.67	426871	428718	255	-1592	303	691	16	5	18.94	138.2	2.87	3.53	0.05	0.03	0.08	0.04	0.04	0.08	0.04	0.12	0.16	-0.04	0.16	0.12	-0.09	0.66	0.57	tggaagagggcgctattcttgcgcgcttcgactccactgacacccagttgCgcgctcgtgaagcattaatgggcgttatgggtgacaaatacgtcgtggcg
428262	+	secD	0.75	ECK0402:JW0398	A	SENSE	662	417	-0.67	426871	428718	1391	-456	33	601	11	5	3	120.2	5.32	5.99	0.05	0	0.05	0.07	0	0.07	0.09	0.09	0.18	-0.16	0.3	0.14	-0.05	0.61	0.56	cagaacattgaacaggggctggaggcttgccttgccggtctgctggtttcTattctgttcatgatcatcttctataagaagtttggtctgattgcgaccag
428306	+	secD	0.78	ECK0402:JW0398	G	SENSE	662	417	-0.67	426871	428718	1435	-412	441	588	12	6	36.75	98	1.42	2.08	0.01	0.02	0.03	0.04	0.01	0.05	0	0.06	0.06	-0.01	0.23	0.22	-0.04	0.68	0.64	ggtttctattctgttcatgatcatcttctataagaagtttggtctgattgCgaccagtgctctgattgccaacttgatcttaatcgtcggcattatgtcgc
429975	+	yajD	0.42	ECK0404:JW0400	G	SENSE	259	225	-0.2	429829	430176	146	-201	4	607	4	1	1	607	9.25	9.45	0.03	0.02	0.05	0.01	0.02	0.03	0.02	0.12	0.14	-0.13	0.44	0.31	0.05	0.41	0.46	gagtttgtttattccaacctgcgtgaacttaccgttcaccacattgatcaCgaccataccaataacccggaagatggcagtaactgggaattgttgtgtct
431193	-	tsx	0.05	ECK0405:JW0401:nupA:T6rec	T	SENSE	1513	438	-1.79	431237	430353	44	-840	669	631	32	4	20.91	157.75	2.92	4.7	0	0.03	0.03	-0.03	0.07	0.04	0.01	0.24	0.25	0	0.23	0.23	0.02	0.43	0.45	atacatatgaaaaaaacattactggcagccggtgcggtactggcgctctcTtcgtcttttactgtcaacgcagctgaaaacgacaaaccgcagtatctttc
432227	+	nrdR	0	ECK0407:JW0403:ribX:ybaD	G	SENSE	353	1334	1.92	432226	432675	1	-448	146	958	5	6	29.2	159.67	2.45	0.53	0.07	0.01	0.08	0.06	0.04	0.1	0.03	0.09	0.12	-0.01	0.26	0.25	-0.13	0.59	0.46	cagttcagggtaaaatagatttccgttaaccacctggtcaggacgccgtaTgcattgcccattctgtttcgccgtggacactaaggtaattgactctcgtc
432367	+	nrdR	0.31	ECK0407:JW0403:ribX:ybaD	T	SENSE	353	1334	1.92	432226	432675	141	-308	86	763	5	12	17.2	63.58	1.89	-0.03	-0.01	0.05	0.04	0.07	0	0.07	-0.08	0.44	0.36	0.06	0.19	0.25	-0.05	0.33	0.28	gtctggtgtgtaatgaacgtttcaccacctttgaagtggcggagctggttAtgccgcgtgttgtaaaaagcaacgacgtgcgtgaaccgtttaatgaagag
432373	+	nrdR	0.33	ECK0407:JW0403:ribX:ybaD	G	SENSE	353	1334	1.92	432226	432675	147	-302	94	1131	5	12	18.8	94.25	2.33	0.41	0.04	0.03	0.07	0	0.03	0.03	0.14	0.05	0.19	0.17	0.22	0.39	-0.36	0.67	0.31	tgtgtaatgaacgtttcaccacctttgaagtggcggagctggttatgccgCgtgttgtaaaaagcaacgacgtgcgtgaaccgtttaatgaagagaaattg
432471	+	nrdR	0.55	ECK0407:JW0403:ribX:ybaD	G	SENSE	353	1334	1.92	432226	432675	245	-204	116	663	5	9	23.2	73.67	1.67	-0.25	0.05	0.03	0.08	0.04	0.02	0.06	-0.02	0.2	0.18	-0.2	0.49	0.29	0.14	0.25	0.39	ttgcgtagcggaatgctgcgggcgctggaaaaacgtccggtgagttccgaTgacgtcgaaatggcaatcaatcatattaaatcgcagctgcgcgccaccgg
432692	+	ribD	0.01	ECK0408:JW0404:ribG:ybaE	T	SENSE	384	1118	1.54	432679	433782	13	-1090	102	597	5	8	20.4	74.62	1.87	0.33	0.01	0.03	0.04	-0.01	0.1	0.09	-0.03	0.26	0.23	-0.02	0.5	0.48	0.06	0.1	0.16	atttggcgaagagatcgcgcgcctggaggactaagccgtgcaggacgagtAttacatggcgcgggcgctaaagctggcgcaacgaggacgttttaccacgc
432693	+	ribD	0.01	ECK0408:JW0404:ribG:ybaE	T	SENSE	384	1118	1.54	432679	433782	14	-1089	39	1111	5	8	7.8	138.88	4.15	2.61	0.08	0	0.08	-0.04	0.08	0.04	0.01	0.15	0.16	0.03	0.18	0.21	-0.07	0.59	0.52	tttggcgaagagatcgcgcgcctggaggactaagccgtgcaggacgagtaTtacatggcgcgggcgctaaagctggcgcaacgaggacgttttaccacgca
433196	+	ribD	0.47	ECK0408:JW0404:ribG:ybaE	G	SENSE	384	1118	1.54	432679	433782	517	-586	145	1035	6	9	24.17	115	2.25	0.71	-0.05	0.16	0.11	0.02	0	0.02	-0.06	0.19	0.13	-0.01	0.3	0.29	0.1	0.35	0.45	gcttgatggtcgcacggcgatggcgagcggcgaaagccagtggatcacttCgccccaggcgcggcgtgatgtacaactactgcgcgcgcaaagtcatgcca
433225	+	ribD	0.5	ECK0408:JW0404:ribG:ybaE	T	SENSE	384	1118	1.54	432679	433782	546	-557	70	785	7	9	10	87.22	3.12	1.58	0.06	0.06	0.12	-0.02	0.12	0.1	0.03	0.07	0.1	-0.14	0.44	0.3	0.06	0.31	0.37	gcgaaagccagtggatcacttcgccccaggcgcggcgtgatgtacaactaCtgcgcgcgcaaagtcatgccattttaaccagcagcgccacggtgctggcg
433227	+	ribD	0.5	ECK0408:JW0404:ribG:ybaE	C	SENSE	384	1118	1.54	432679	433782	548	-555	71	588	7	8	10.14	73.5	2.86	1.32	0.15	0.08	0.23	-0.1	0.23	0.13	-0.14	0.32	0.18	-0.01	0.24	0.23	0.1	0.13	0.23	gaaagccagtggatcacttcgccccaggcgcggcgtgatgtacaactactGcgcgcgcaaagtcatgccattttaaccagcagcgccacggtgctggcgga
433228	+	ribD	0.5	ECK0408:JW0404:ribG:ybaE	G	SENSE	384	1118	1.54	432679	433782	549	-554	85	1376	7	9	12.14	152.89	3.65	2.11	0.11	0.02	0.13	0	0.13	0.13	0.07	0.13	0.2	-0.13	0.3	0.17	-0.06	0.43	0.37	aaagccagtggatcacttcgccccaggcgcggcgtgatgtacaactactgCgcgcgcaaagtcatgccattttaaccagcagcgccacggtgctggcggat
433284	+	ribD	0.55	ECK0408:JW0404:ribG:ybaE	G	SENSE	384	1118	1.54	432679	433782	605	-498	808	2805	6	8	134.67	350.62	1.38	-0.16	0.03	0.02	0.05	0.02	0.01	0.03	0.02	0.23	0.25	-0.11	0.35	0.24	0.05	0.38	0.43	caaagtcatgccattttaaccagcagcgccacggtgctggcggatgatccTgccttaacggtgcgttggtctgaactggatgaacaaactcaggcgctcta
433437	+	ribD	0.69	ECK0408:JW0404:ribG:ybaE	G	SENSE	384	1118	1.54	432679	433782	758	-345	53	934	6	9	8.83	103.78	3.55	2.01	-0.01	0.04	0.03	0.03	0	0.03	-0.04	0.21	0.17	0.04	0.21	0.25	-0.04	0.55	0.51	cgcgtgacgccggtacatcgcattgtgcagcagcccggcgaaacctggttCgcgcgtacgcaggaagattctcgtgagtggccggaaacggtgcgtacctt
433675	+	ribD	0.9	ECK0408:JW0404:ribG:ybaE	T	SENSE	384	1118	1.54	432679	433782	996	-107	278	647	4	8	69.5	80.88	0.22	-1.32	0.02	0.03	0.05	0.06	0.12	0.18	-0.12	0.36	0.24	-0.05	0.14	0.09	0.1	0.35	0.45	agctgattgtctatatcgcacctaaactattaggcagcgacgcccgcggaTtatgcacgctgccagggcttgagaaattagccgacgccccccaatttaaa
433756	+	ribD	0.98	ECK0408:JW0404:ribG:ybaE	T	SENSE	384	1118	1.54	432679	433782	1077	-26	134	555	3	6	44.67	92.5	1.05	-0.49	0.13	0.11	0.24	-0.02	0.08	0.06	0.02	0.17	0.19	-0.17	0.45	0.28	0.03	0.2	0.23	ccgacgccccccaatttaaattcaaagagatacgtcatgtaggcccggatGtttgcctgcatttagtgggtgcatgatctcccggctcgaaagggaagcag
434037	+	ribE	0.35	ECK0409:JW0405:ribH:ybaF	T	SENSE	644	1100	0.77	433871	434341	166	-304	234	807	13	15	18	53.8	1.58	0.81	0.09	0.1	0.19	-0.06	0.21	0.15	-0.14	0.33	0.19	0.03	0.26	0.29	0.08	0.1	0.18	acgtatcggtcaggtaaaagatgaaaacattaccgttgtttgggtgcctgGtgcctatgagctgccgctggcggcgggtgcactggctaaaaccggtaaat
434487	+	nusB	0.3	ECK0410:groNB:JW0406:ssaD:ssyB	T	SENSE	521	1100	1.08	434361	434780	126	-293	196	886	15	13	13.07	68.15	2.38	1.3	0.07	0.09	0.16	0.03	0.06	0.09	-0.05	0.31	0.26	-0.01	0.39	0.38	-0.04	0.15	0.11	acatcgctgatgttgaataccagttcctggctgaacaggatgtaaaagacGttgacgtcctgtacttccgtgagctgctggccggggtggcgactaatacc
435019	+	thiL	0.16	ECK0411:JW0407	T	SENSE	263	335	0.35	434858	435835	161	-816	136	788	7	4	19.43	197	3.34	2.99	0.04	0.02	0.06	0.03	0.05	0.08	-0.07	0.27	0.2	-0.09	0.38	0.29	0.1	0.27	0.37	gagaaacagaccctggcgatcagcactgatacgctggtggcgggtaaccaTttcctccctgatatcgatcctgctgatctggcttataaagcactggcggt
436063	+	pgpA	0.48	ECK0412:JW0408:yajN	G	SENSE	772	904	0.23	435813	436331	250	-268	285	626	12	7	23.75	89.43	1.91	1.69	0.02	0.02	0.04	0.02	0.01	0.03	-0.03	0.08	0.05	0.02	0.29	0.31	-0.04	0.61	0.57	gatctgtatcggcgtctatctttgtcatcaaacggcgaaagacatgggtgTgcacgatcatggcagcattgtctgggacgaatttattggtatgtggatca
436325	+	pgpA	0.99	ECK0412:JW0408:yajN	T	SENSE	772	904	0.23	435813	436331	512	-6	192	1314	9	8	21.33	164.25	2.94	2.72	0.01	0	0.01	0.03	0.02	0.05	0.02	0.15	0.17	-0.06	0.46	0.4	0	0.37	0.37	tccgcaggcatcctgtattttatcggtcatcactggccgctgggtattctGtcgtagttgtgcaccgatgcctgatgtgacgcttgtcacgtctcatcagg
436560	+	yajO	0.82	ECK0413:JW0409	G	ANTI	166	214	0.37	436385	437359	175	-799	174	679	6	4	29	169.75	2.55	2.18	-0.02	0.11	0.09	0	0.05	0.05	0.02	0.15	0.17	-0.08	0.34	0.26	0.07	0.36	0.43	taatcggtgcggcaatgcccggtttactcaacaaccaggccagcgcaactTgtgctcgtgtcgcccccagttcttcactgacgcctgttaaccgctctgcg
437969	+	dxs	0.77	ECK0414:JW0410:yajP	G	ANTI	139	153	0.14	437539	439401	430	-1432	574	701	4	1	143.5	701	2.29	2.15	0.02	0.01	0.03	-0.01	0.07	0.06	-0.09	0.22	0.13	-0.1	0.44	0.34	0.18	0.26	0.44	caattggtagtttttccagcggcgtcagttccacgccgaccgcgttgccaCgcgggtagcgcaccgctgacgggccatcgttatagtgatagccggtatag
438337	-	dxs	0.57	ECK0414:JW0410:yajP	T	SENSE	409	359	-0.19	439401	437539	1064	-798	156	634	9	2	17.33	317	4.19	4.38	0.02	0.01	0.03	0.01	0.04	0.05	-0.04	0.25	0.21	0.02	0.26	0.28	-0.02	0.44	0.42	ctgatggcgattactccggcgatgcgtgaaggttccggcatggtcgagttTtcacgtaaattcccggatcgctacttcgacgtggcaattgccgagcaaca
439207	-	dxs	0.1	ECK0414:JW0410:yajP	G	SENSE	409	359	-0.19	439401	437539	194	-1668	159	882	7	2	22.71	441	4.28	4.47	0.03	0.02	0.05	-0.01	0.04	0.03	0.01	0.14	0.15	0	0.19	0.19	-0.02	0.6	0.58	cacttcgcctccgggctgggcacggtcgaactgaccgtggcgctgcactaTgtctacaacaccccgtttgaccaattgatttgggatgtggggcatcaggc
439296	-	dxs	0.06	ECK0414:JW0410:yajP	G	SENSE	409	359	-0.19	439401	437539	105	-1757	321	627	9	2	35.67	313.5	3.14	3.32	0.04	0.01	0.05	0.01	0.02	0.03	0.02	0.13	0.15	-0.07	0.42	0.35	0.01	0.42	0.43	agttacgactgttgccgaaagagagtttaccgaaactctgcgacgaactgCgccgctatttactcgacagcgtgagccgttccagcgggcacttcgcctcc
439335	-	dxs	0.04	ECK0414:JW0410:yajP	T	SENSE	409	359	-0.19	439401	437539	66	-1796	314	863	9	2	34.89	431.5	3.63	3.82	0.09	0.11	0.2	-0.01	0.2	0.19	-0.01	0.11	0.1	-0.01	0.11	0.1	-0.08	0.49	0.41	ccaaatacccgaccctggcactggtcgactccacccaggagttacgactgTtgccgaaagagagtttaccgaaactctgcgacgaactgcgccgctattta
445098	-	yajR	0.58	ECK0421:JW5059	T	SENSE	216	232	0.1	445890	444526	792	-572	75	962	3	1	25	962	5.27	5.16	0.01	0.01	0.02	0.04	0.04	0.08	-0.19	0.49	0.3	-0.03	0.25	0.22	0.19	0.2	0.39	aacactggaaggtctatctggcgacaatgctaatcgcctttggctcggtcGtgcctttcattatctacgctgaagttaagcgcaaaatgaagcaagtcttt
445830	-	yajR	0.04	ECK0421:JW5059	T	SENSE	216	232	0.1	445890	444526	60	-1304	121	596	4	1	30.25	596	4.3	4.2	-0.04	0.12	0.08	0	0.05	0.05	-0.04	0.15	0.11	0.01	0.3	0.31	0.06	0.39	0.45	ataaaatgacgccaggtgagaggcgcgcgacctggggtttagggaccgtaTtctcgttgcgcatgctgggcatgtttatggttctgccggttctgaccacg
445831	-	yajR	0.04	ECK0421:JW5059	T	SENSE	216	232	0.1	445890	444526	59	-1305	489	1011	4	1	122.25	1011	3.05	2.94	0.02	0.05	0.07	0.02	0.05	0.07	-0.06	0.35	0.29	0.01	0.34	0.35	0.01	0.21	0.22	tataaaatgacgccaggtgagaggcgcgcgacctggggtttagggaccgtAttctcgttgcgcatgctgggcatgtttatggttctgccggttctgaccac
446847	-	cyoE	0.09	ECK0422:JW0418	G	SENSE	1252	721	-0.8	446929	446039	82	-808	797	2651	27	5	29.52	530.2	4.17	4.96	0.03	0.01	0.04	0.04	0.01	0.05	0.01	0.1	0.11	0.03	0.12	0.15	-0.1	0.75	0.65	accaggcatcatctttggcaacctgatctcggtgattgggggattcctgcTggcctcaaagggcagcattgattatcccctgtttatctacacgctggttg
446849	-	cyoE	0.09	ECK0422:JW0418	C	SENSE	1252	721	-0.8	446929	446039	80	-810	153	1061	27	5	5.67	212.2	5.23	6.02	-0.02	0.08	0.06	-0.03	0.1	0.07	-0.04	0.22	0.18	0.01	0.24	0.25	0.08	0.36	0.44	aaaccaggcatcatctttggcaacctgatctcggtgattgggggattcctGctggcctcaaagggcagcattgattatcccctgtttatctacacgctggt
446851	-	cyoE	0.09	ECK0422:JW0418	T	SENSE	1252	721	-0.8	446929	446039	78	-812	205	618	28	5	7.32	123.6	4.08	4.87	0.04	0.12	0.16	0.01	0.1	0.11	0.06	0.25	0.31	-0.05	0.32	0.27	-0.06	0.21	0.15	cgaaaccaggcatcatctttggcaacctgatctcggtgattgggggattcCtgctggcctcaaagggcagcattgattatcccctgtttatctacacgctg
446852	-	cyoE	0.09	ECK0422:JW0418	C	SENSE	1252	721	-0.8	446929	446039	77	-813	744	1563	28	5	26.57	312.6	3.56	4.35	0.11	0.26	0.37	0.1	0.15	0.25	-0.03	0.25	0.22	-0.14	0.25	0.11	-0.03	0.09	0.06	acgaaaccaggcatcatctttggcaacctgatctcggtgattgggggattCctgctggcctcaaagggcagcattgattatcccctgtttatctacacgct
446853	-	cyoE	0.09	ECK0422:JW0418	C	SENSE	1252	721	-0.8	446929	446039	76	-814	539	641	28	5	19.25	128.2	2.74	3.53	0.14	0.45	0.59	0.01	0.19	0.2	-0.08	0.21	0.13	-0.04	0.11	0.07	-0.03	0.04	0.01	aacgaaaccaggcatcatctttggcaacctgatctcggtgattgggggatTcctgctggcctcaaagggcagcattgattatcccctgtttatctacacgc
447304	-	cyoC	0.94	ECK0424:JW0420	G	SENSE	1270	528	-1.27	447884	447270	580	-34	201	884	25	4	8.04	221	4.78	6.05	-0.01	0.07	0.06	0.01	0.05	0.06	0	0.18	0.18	-0.02	0.34	0.32	0.04	0.35	0.39	catgtgcctgagcctgttctggcacttcctggatgtggtttggatctgtgTgttcactgttgtttatctgatgggggcgatgtaatgagtcattctaccga
447569	-	cyoC	0.51	ECK0424:JW0420	G	SENSE	1270	528	-1.27	447884	447270	315	-299	1435	886	24	5	59.79	177.2	1.57	2.83	0.03	0	0.03	0.01	0.03	0.04	-0.1	0.22	0.12	-0.06	0.23	0.17	0.12	0.51	0.63	ccatgtacaaaaacaacaaaagccaggttatctcctggctggcgttgaccTggttgtttggtgccggatttatcgggatggaaatctatgaattccatcac
448501	-	cyoB	0.69	ECK0425:JW0421	G	SENSE	1394	834	-0.74	449865	447874	1364	-627	704	633	21	5	33.52	126.6	1.92	2.66	0.01	0.02	0.03	0.02	0	0.02	0.03	0.01	0.04	0.03	0.17	0.2	-0.09	0.8	0.71	tggtggcctaaagcgttcggtttcaaactgaacgaaacctggggtaaacgCgcgttctggttctggatcatcggcttcttcgttgcctttatgccactgta
449076	-	cyoB	0.4	ECK0425:JW0421	T	SENSE	1394	834	-0.74	449865	447874	789	-1202	66	614	27	11	2.44	55.82	4.52	5.26	0.05	0.02	0.07	0.01	0.05	0.06	-0.05	0.21	0.16	0.02	0.29	0.31	-0.04	0.44	0.4	cggttaccgtcgcgttgttgaccctggatcgctatctgggcacccatttcTttaccaacgatatgggtggcaacatgatgatgtacatcaacctgatttgg
449381	-	cyoB	0.24	ECK0425:JW0421	G	SENSE	1394	834	-0.74	449865	447874	484	-1507	485	1056	29	12	16.72	88	2.4	3.14	0.02	0.02	0.04	0.04	0.09	0.13	-0.07	0.48	0.41	-0.01	0.18	0.17	0.02	0.23	0.25	cttctggtttaccgttgttggtgtgattctggttaacgtttctctcggcgTgggcgaatttgcgcagaccggctggctggcctatccaccgctatcgggaa
449972	-	cyoA	0.91	ECK0426:JW0422	G	SENSE	1451	1096	-0.4	450834	449887	862	-85	193	937	25	10	7.72	93.7	3.6	4.01	0	0.01	0.01	0.02	0.03	0.05	0.01	0.05	0.06	-0.1	0.31	0.21	0.06	0.62	0.68	agacttgtttgccgatgtaattaacaagtttatggctcacggtaagagcaTggacatgacccagccagaaggtgagcacagcgcacacgaaggtatggaag
450068	-	cyoA	0.81	ECK0426:JW0422	G	SENSE	1451	1096	-0.4	450834	449887	766	-181	334	738	29	10	11.52	73.8	2.68	3.08	0.05	0.05	0.1	0.04	0.01	0.05	0.05	0.15	0.2	-0.04	0.41	0.37	-0.09	0.37	0.28	gcagtcgccgaacaccatgtctgacatggctgcgttcgaaaaactggccgCgcctagcgaatacaaccaggtggaatatttctccaacgtgaaaccagact
450625	-	cyoA	0.22	ECK0426:JW0422	G	SENSE	1451	1096	-0.4	450834	449887	209	-738	486	848	28	12	17.36	70.67	2.03	2.43	0.01	0.02	0.03	0.01	0.05	0.06	0	0.14	0.14	0.18	0.13	0.31	-0.19	0.66	0.47	gtcgttattcccgcaatcttgatggctgttggtttcgcctggaagtaccgTgcgagcaataaagatgctaagtacagcccgaactggtcacactccaataa
450642	-	cyoA	0.2	ECK0426:JW0422	T	SENSE	1451	1096	-0.4	450834	449887	192	-755	303	766	30	14	10.1	54.71	2.44	2.84	0.18	0.16	0.34	-0.01	0.13	0.12	-0.1	0.29	0.19	-0.04	0.23	0.19	-0.03	0.19	0.16	ttggcctgatgttgattgtcgttattcccgcaatcttgatggctgttggtTtcgcctggaagtaccgtgcgagcaataaagatgctaagtacagcccgaac
450796	-	cyoA	0.04	ECK0426:JW0422	T	SENSE	1451	1096	-0.4	450834	449887	38	-909	1420	585	40	10	35.5	58.5	0.72	1.13	0.01	0.12	0.13	0	0.08	0.08	0.13	0.19	0.32	-0.06	0.36	0.3	-0.08	0.24	0.16	tgaggtcgttaaatgagactcaggaaatacaataaaagtttgggatggttGtcattatttgcaggcactgtattgctcagtggctgtaattctgcgctgtt
452519	-	ampG	0.17	ECK0427:JW0423	G	SENSE	582	308	-0.92	452769	451294	250	-1225	1067	404	14	2	76.21	202	1.41	2.32	0.01	0.01	0.02	-0.01	0.03	0.02	-0.06	0.22	0.16	-0.03	0.17	0.14	0.08	0.58	0.66	gctgatggaccgctacacgcctccattttttgggcggcggcgcggttggcTgctcgccacgcaaatcctgttattagtcgccattgcggcgatgggttttc
452596	-	ampG	0.12	ECK0427:JW0423	T	SENSE	582	308	-0.92	452769	451294	173	-1302	795	350	12	2	66.25	175	1.4	2.32	0.04	0.05	0.09	-0.04	0.11	0.07	-0.1	0.46	0.36	-0.03	0.23	0.2	0.12	0.15	0.27	gagaatatcgatctcaaaaccattggtttcttctctctggtaggccaggcTtacgtttttaaattcctctggtcaccgctgatggaccgctacacgcctcc
452686	-	ampG	0.06	ECK0427:JW0423	G	SENSE	582	308	-0.92	452769	451294	83	-1392	614	256	12	2	51.17	128	1.32	2.24	0.02	0	0.02	0.01	0.01	0.02	-0.01	0.08	0.07	-0.08	0.22	0.14	0.07	0.69	0.76	ccgcgttcagccatattgctgatcctgggttttgcttccgggctaccgctCgccctgacatccggtaccttacaggcctggatgacggtcgagaatatcga
452693	-	ampG	0.05	ECK0427:JW0423	A	SENSE	582	308	-0.92	452769	451294	76	-1399	765	243	12	2	63.75	121.5	0.93	1.85	0.03	0.03	0.06	0.03	0.04	0.07	-0.01	0.21	0.2	-0.05	0.29	0.24	-0.01	0.44	0.43	tcaacagccgcgttcagccatattgctgatcctgggttttgcttccgggcTaccgctcgccctgacatccggtaccttacaggcctggatgacggtcgaga
452768	-	ampG	0	ECK0427:JW0423	G	SENSE	582	308	-0.92	452769	451294	1	-1474	276	716	12	2	23	358	3.96	4.88	0.19	0.12	0.31	0.01	0.01	0.02	-0.01	0.05	0.04	-0.03	0.08	0.05	-0.17	0.75	0.58	cgttaatttctgccctctggcccggtgcaagccgggcctgtagacgcccaTgtccagtcaatatttacgtatttttcaacagccgcgttcagccatattgc
455868	+	clpP	-33	Intergenic	C	SENSE	780	1908	1.29	455901	456524	-33	-656	429	779	12	10	35.75	77.9	1.12	-0.17	0.11	0.07	0.18	0.03	0.01	0.04	-0.07	0.25	0.18	-0.09	0.47	0.38	0.01	0.21	0.22	ataacacagggactagctgataatccgtccataaggttacaatcggtacaGcaggttttttcaattttatccaggagacggaaatgtcatacagcggcgaa
455963	+	clpP	0.1	ECK0431:JW0427:lopP:wseA	G	SENSE	780	1908	1.29	455901	456524	62	-561	450	994	17	17	26.47	58.47	1.14	-0.15	0.17	0.05	0.22	0.02	0.05	0.07	0	0.12	0.12	-0.17	0.33	0.16	-0.01	0.44	0.43	ggcgaacgagataactttgcaccccatatggcgctggtgccgatggtcatTgaacagacctcacgcggtgagcgctcttttgatatctattctcgtctact
456073	+	clpP	0.28	ECK0431:JW0427:lopP:wseA	G	SENSE	780	1908	1.29	455901	456524	172	-451	176	1354	14	16	12.57	84.62	2.75	1.46	0.06	0.02	0.08	0.09	0.03	0.12	0.03	0.31	0.34	0.03	0.19	0.22	-0.19	0.44	0.25	cgtcatttttctgactggccaggttgaagaccacatggctaacctgattgTggcgcagatgctgttcctggaagcggaaaacccagaaaaagatatctatc
456245	+	clpP	0.55	ECK0431:JW0427:lopP:wseA	T	SENSE	780	1908	1.29	455901	456524	344	-279	96	1708	17	26	5.65	65.69	3.54	2.25	0.1	0.02	0.12	0	0.02	0.02	0	0.19	0.19	-0.05	0.2	0.15	-0.05	0.57	0.52	cctgatgtcagcaccatctgtatgggccaggcggcctcgatgggcgctttCttgctgaccgcaggggcaaaaggtaaacgtttttgcctgccgaattcgcg
456541	+	clpP	17	Intergenic	T	SENSE	780	1908	1.29	455901	456524	640	17	177	1018	19	17	9.32	59.88	2.68	1.39	0.01	0.02	0.03	0.02	0.03	0.05	-0.17	0.45	0.28	-0.03	0.29	0.26	0.16	0.21	0.37	tctggtcgattcgattctgacccatcgtaattgatgccagaggcgcaactGtgccgctatacttatccagggcggcacaacgctgtaagcggcttgcgcct
456542	+	clpP	18	Intergenic	G	SENSE	780	1908	1.29	455901	456524	641	18	140	1222	19	18	7.37	67.89	3.2	1.91	0.02	0.01	0.03	0	0.01	0.01	0.02	0.06	0.08	0.05	0.21	0.26	-0.09	0.71	0.62	ctggtcgattcgattctgacccatcgtaattgatgccagaggcgcaactgTgccgctatacttatccagggcggcacaacgctgtaagcggcttgcgcctg
456602	+	clpX	-48	Intergenic	T	SENSE	838	1876	1.16	456650	457924	-48	-1322	228	953	21	17	10.86	56.06	2.37	1.21	0.03	0.03	0.06	0.02	0.02	0.04	0.05	0.04	0.09	0.01	0.22	0.23	-0.12	0.7	0.58	cttatccagggcggcacaacgctgtaagcggcttgcgcctgagaatggcaTttgcgtcgtcgtgtgcggcacaaagaacaaagaagaggttttgacccatg
456614	+	clpX	-36	Intergenic	G	SENSE	838	1876	1.16	456650	457924	-36	-1310	1381	3818	21	17	65.76	224.59	1.77	0.61	0.06	0.07	0.13	0.02	0.04	0.06	-0.08	0.28	0.2	-0.13	0.43	0.3	0.13	0.18	0.31	ggcacaacgctgtaagcggcttgcgcctgagaatggcatttgcgtcgtcgTgtgcggcacaaagaacaaagaagaggttttgacccatgacagataaacgc
456725	+	clpX	0.06	ECK0432:JW0428:lopC	G	SENSE	838	1876	1.16	456650	457924	75	-1199	320	925	21	18	15.24	51.39	1.75	0.59	-0.01	0.03	0.02	0.03	0.01	0.04	0.02	0.1	0.12	0.15	0.05	0.2	-0.19	0.81	0.62	caggcaaattgctgtattgctctttttgcggcaaaagccagcatgaagtgCgcaagctgattgccggtccatccgtgtatatctgcgacgaatgtgttgat
456853	+	clpX	0.16	ECK0432:JW0428:lopC	G	SENSE	838	1876	1.16	456650	457924	203	-1071	173	835	16	14	10.81	59.64	2.46	1.3	0.01	0.01	0.02	0.01	0.01	0.02	-0.06	0.25	0.19	0.02	0.08	0.1	0.02	0.65	0.67	attaaagaagttgcaccgcatcgtgaacgcagtgcgctaccgacgccgcaTgaaattcgcaaccacctggacgattacgttatcggccaggaacaggcgaa
456987	+	clpX	0.26	ECK0432:JW0428:lopC	T	SENSE	838	1876	1.16	456650	457924	337	-937	345	1272	15	21	23	60.57	1.4	0.23	0.1	0.05	0.15	0.03	0.08	0.11	-0.14	0.45	0.31	-0.08	0.26	0.18	0.08	0.17	0.25	caaacgtctgcgcaacggcgataccagcaatggcgtcgagttgggcaaaaGtaacattctgctgatcggtccgaccggttccggtaaaacgctgctggctg
457028	+	clpX	0.3	ECK0432:JW0428:lopC	T	SENSE	838	1876	1.16	456650	457924	378	-896	201	2281	16	23	12.56	99.17	2.98	1.82	0	0	0	0	0	0	-0.07	0.4	0.33	-0.07	0.38	0.31	0.14	0.22	0.36	tgggcaaaagtaacattctgctgatcggtccgaccggttccggtaaaacgCtgctggctgaaacgctggcgcgcctgctggatgttccgttcaccatggcc
457032	+	clpX	0.3	ECK0432:JW0428:lopC	G	SENSE	838	1876	1.16	456650	457924	382	-892	119	1227	16	23	7.44	53.35	2.84	1.68	0	0	0	0	0	0	0.02	0.14	0.16	0.05	0.13	0.18	-0.06	0.72	0.66	caaaagtaacattctgctgatcggtccgaccggttccggtaaaacgctgcTggctgaaacgctggcgcgcctgctggatgttccgttcaccatggccgacg
457060	+	clpX	0.32	ECK0432:JW0428:lopC	G	SENSE	838	1876	1.16	456650	457924	410	-864	237	1151	15	23	15.8	50.04	1.66	0.5	0.01	0	0.01	0	0.03	0.03	-0.05	0.22	0.17	-0.25	0.49	0.24	0.27	0.27	0.54	accggttccggtaaaacgctgctggctgaaacgctggcgcgcctgctggaTgttccgttcaccatggccgacgcgactacactgaccgaagccggttatgt
457193	+	clpX	0.43	ECK0432:JW0428:lopC	A	SENSE	838	1876	1.16	456650	457924	543	-731	45	1007	16	16	2.81	62.94	4.49	3.32	0.07	0.04	0.11	0.03	0.02	0.05	0.02	0.22	0.24	0.01	0.24	0.25	-0.11	0.47	0.36	tgttgcagaaatgcgactacgatgtccagaaagcacagcgtggtattgtcTacatcgatgaaatcgacaagatttctcgtaagtcagacaacccgtccatt
457753	+	clpX	0.87	ECK0432:JW0428:lopC	G	SENSE	838	1876	1.16	456650	457924	1103	-171	349	1783	20	22	17.45	81.05	2.22	1.05	0.01	0.02	0.03	0.01	0.02	0.03	0.02	0.21	0.23	-0.1	0.33	0.23	0.05	0.43	0.48	gacgaggcgctggatgctatcgctaagaaagcgatggcgcgtaaaaccggTgcccgtggcctgcgttccatcgtagaagccgcactgctcgataccatgta
457904	+	clpX	0.98	ECK0432:JW0428:lopC	A	SENSE	838	1876	1.16	456650	457924	1254	-20	383	691	15	12	25.53	57.58	1.17	0.01	-0.01	0.01	0	0.01	0.01	0.02	0	0.05	0.05	0.06	0.48	0.54	-0.07	0.46	0.39	taattgatggtcaaagcaaaccgttgctgatttatggcaagccggaagcgCaacaggcatctggtgaataattaaccattcccatacaattagttaaccaa
458067	+	lon	-45	Intergenic	T	SENSE	729	1252	0.78	458112	460466	-45	-2399	419	886	10	7	41.9	126.57	1.59	0.81	0.03	0.01	0.04	0.01	0.02	0.03	-0.05	0.21	0.16	0.06	0.3	0.36	-0.03	0.45	0.42	acatccccatatactgacgtacatgttaatagatggcgtgaagcacagtcGtgtcatctgattacctggcggaaattaaactaagagagagctctatgaat
458068	+	lon	-44	Intergenic	G	SENSE	729	1252	0.78	458112	460466	-44	-2398	307	660	10	7	30.7	94.29	1.62	0.84	0.02	0.01	0.03	0	0.02	0.02	0.01	0.02	0.03	0.01	0.15	0.16	-0.04	0.8	0.76	catccccatatactgacgtacatgttaatagatggcgtgaagcacagtcgTgtcatctgattacctggcggaaattaaactaagagagagctctatgaatc
458219	+	lon	0.05	capR:deg:dir:ECK0433:JW0429:lonA:lopA:muc	A	SENSE	729	1252	0.78	458112	460466	107	-2247	318	1182	16	12	19.88	98.5	2.31	1.53	0	0.02	0.02	0.03	0.01	0.04	0.01	0.03	0.04	0	0.23	0.23	-0.04	0.71	0.67	gtggtttatccgcacatggtcatccccttatttgtcgggcgggaaaaatcTatccgttgtctggaagcggcgatggaccatgataaaaaaattatgctggt
458249	+	lon	0.06	capR:deg:dir:ECK0433:JW0429:lonA:lopA:muc	G	SENSE	729	1252	0.78	458112	460466	137	-2217	126	582	16	11	7.88	52.91	2.75	1.97	0	0.02	0.02	0.02	0.02	0.04	0.1	0.13	0.23	0.07	0.19	0.26	-0.19	0.64	0.45	tttgtcgggcgggaaaaatctatccgttgtctggaagcggcgatggaccaTgataaaaaaattatgctggtcgcgcagaaagaagcttcaacggatgagcc
458399	+	lon	0.12	capR:deg:dir:ECK0433:JW0429:lonA:lopA:muc	C	SENSE	729	1252	0.78	458112	460466	287	-2067	392	1867	17	14	23.06	133.36	2.53	1.75	0.04	0.04	0.08	0.03	0.03	0.06	0.06	0.1	0.16	-0.18	0.49	0.31	0.05	0.34	0.39	atgctgaaactgcctgacggcaccgtcaaagtgctggtcgaggggttacaGcgcgcgcgtatttctgcgctctctgacaatggcgaacacttttctgcgaa
458400	+	lon	0.12	capR:deg:dir:ECK0433:JW0429:lonA:lopA:muc	G	SENSE	729	1252	0.78	458112	460466	288	-2066	339	1174	17	14	19.94	83.86	2.07	1.29	0.04	0.02	0.06	0.02	0	0.02	0.05	0.02	0.07	0.03	0.25	0.28	-0.15	0.71	0.56	tgctgaaactgcctgacggcaccgtcaaagtgctggtcgaggggttacagCgcgcgcgtatttctgcgctctctgacaatggcgaacacttttctgcgaag
458601	+	lon	0.21	capR:deg:dir:ECK0433:JW0429:lonA:lopA:muc	G	SENSE	729	1252	0.78	458112	460466	489	-1865	325	1111	12	10	27.08	111.1	2.04	1.26	0.01	0.02	0.03	0.01	0.06	0.07	0.01	0.16	0.17	-0.02	0.17	0.15	0.01	0.58	0.59	aaatcccaccagaagtgctgacgtcgctgaatagcatcgacgatccggcgCgtctggcggataccattgctgcacatatgccgctgaaactggctgacaaa
459096	+	lon	0.42	capR:deg:dir:ECK0433:JW0429:lonA:lopA:muc	G	SENSE	729	1252	0.78	458112	460466	984	-1370	136	643	13	10	10.46	64.3	2.62	1.84	0.11	0.1	0.21	0.02	0.12	0.14	-0.08	0.25	0.17	-0.03	0.29	0.26	-0.03	0.24	0.21	acctgcgtcaggcgcaggaaatccttgataccgaccattatggtctggagCgcgtgaaagatcgaatccttgagtatcttgcggttcaaagccgtgtcaac
459429	+	lon	0.56	capR:deg:dir:ECK0433:JW0429:lonA:lopA:muc	T	SENSE	729	1252	0.78	458112	460466	1317	-1037	40	829	16	14	2.5	59.21	4.57	3.79	-0.01	0.05	0.04	0.01	0.07	0.08	0.13	0.03	0.16	-0.02	0.15	0.13	-0.1	0.7	0.6	atgagatcgacaaaatgtcttctgacatgcgtggcgatccggcctctgcaCtgcttgaagtgctggatccagagcagaacgtagcgttcagcgaccactac
459722	+	lon	0.68	capR:deg:dir:ECK0433:JW0429:lonA:lopA:muc	G	SENSE	729	1252	0.78	458112	460466	1610	-744	58	688	14	11	4.14	62.55	3.92	3.14	0.03	0.02	0.05	0.03	0.03	0.06	0.08	0.1	0.18	-0.22	0.59	0.37	0.08	0.26	0.34	ctgaccgtcgacgatagcgccattatcggcattattcgttactacacccgTgaggcgggcgtgcgtggtctggagcgtgaaatctccaaactgtgtcgcaa
459960	+	lon	0.79	capR:deg:dir:ECK0433:JW0429:lonA:lopA:muc	G	SENSE	729	1252	0.78	458112	460466	1848	-506	196	800	19	15	10.32	53.33	2.37	1.59	0	0.06	0.06	0.01	0.03	0.04	-0.04	0.16	0.12	-0.08	0.4	0.32	0.1	0.35	0.45	gtctggcgtggacggaagtgggcggtgacttgctgaccattgaaaccgcaTgtgttccgggtaaaggcaaactgacctataccggttcgctcggcgaagtg
460452	+	lon	0.99	capR:deg:dir:ECK0433:JW0429:lonA:lopA:muc	T	SENSE	729	1252	0.78	458112	460466	2340	-14	298	673	12	10	24.83	67.3	1.44	0.66	0.05	0.06	0.11	-0.03	0.18	0.15	-0.11	0.41	0.3	0.01	0.27	0.28	0.09	0.07	0.16	aggaagttctgactctggcgctgcaaaatgaaccgtctggtatgcaggttGtgactgcaaaatagtgacctcgcgcaaaatgcactaataaaaacagggct
460453	+	lon	0.99	capR:deg:dir:ECK0433:JW0429:lonA:lopA:muc	G	SENSE	729	1252	0.78	458112	460466	2341	-13	161	1586	11	10	14.64	158.6	3.44	2.66	0.04	0.01	0.05	-0.02	0.11	0.09	-0.06	0.22	0.16	-0.06	0.24	0.18	0.09	0.43	0.52	ggaagttctgactctggcgctgcaaaatgaaccgtctggtatgcaggttgTgactgcaaaatagtgacctcgcgcaaaatgcactaataaaaacagggctg
461158	+	ppiD	0.01	ECK0435:JW0431:ybaU	G	SENSE	493	360	-0.45	461139	463010	19	-1852	1294	308	21	7	61.62	44	-0.49	-0.03	0.02	0.01	0.03	0.04	0.03	0.07	0.04	0.24	0.28	-0.04	0.19	0.15	-0.06	0.53	0.47	acagtcatctacagcggagtgttgttacaccatgatggacagcttacgcaCggctgcaaacagtctcgtgctcaagattattttcggtatcattatcgtgt
461450	+	ppiD	0.17	ECK0435:JW0431:ybaU	G	SENSE	493	360	-0.45	461139	463010	311	-1560	336	1163	10	3	33.6	387.67	3.53	3.98	0	0	0	0.02	0.01	0.03	0.01	0.12	0.13	0	0.12	0.12	-0.02	0.74	0.72	cgtcaacaggtgctgaatcgtctgatcgacgaggcgctgctggatcagtaCgcacgtgagctgaaactgggtatcagcgatgagcaggttaaacaggcgat
461594	+	ppiD	0.24	ECK0435:JW0431:ybaU	G	SENSE	493	360	-0.45	461139	463010	455	-1416	290	2058	9	2	32.22	1029	5	5.45	0.01	0.01	0.02	0	0.01	0.01	0.04	0.1	0.14	-0.05	0.27	0.22	0	0.61	0.61	agccgctataacggtatcctcaaccagatggggatgaccgccgatcagtaCgcccaggcgctgcgtaaccagctcactacccaacagctgattaacggcgt
467657	+	ybaO	0.11	ECK0441:grp?:JW0437	A	SENSE	344	1379	2	467607	468065	50	-408	91	631	2	7	45.5	90.14	0.99	-1.02	0.02	0.05	0.07	0.09	0.05	0.14	0	0.09	0.09	-0.09	0.28	0.19	-0.01	0.53	0.52	atgttagataaaattgaccgtaagctgctggccttactgcagcaggattgCaccctctctttgcaggcactggctgaagccgttaatctgacaaccacccc
467845	+	ybaO	0.52	ECK0441:grp?:JW0437	T	SENSE	344	1379	2	467607	468065	238	-220	323	1198	7	17	46.14	70.47	0.61	-1.39	0.04	0.08	0.12	0.04	0.15	0.19	0.04	0.28	0.32	-0.21	0.37	0.16	0.1	0.12	0.22	cctgaccgcttttgtgctgataaaaacgcaacatcacagcagcgaatggtAttgccgctttgtcacggtggttaccgaaatgccagaagtgctggggttct
467846	+	ybaO	0.52	ECK0441:grp?:JW0437	T	SENSE	344	1379	2	467607	468065	239	-219	113	1004	7	17	16.14	59.06	1.87	-0.13	0.11	0.04	0.15	-0.01	0.09	0.08	-0.05	0.27	0.22	0.04	0.23	0.27	-0.09	0.37	0.28	ctgaccgcttttgtgctgataaaaacgcaacatcacagcagcgaatggtaTtgccgctttgtcacggtggttaccgaaatgccagaagtgctggggttctg
467987	+	ybaO	0.83	ECK0441:grp?:JW0437	G	SENSE	344	1379	2	467607	468065	380	-78	176	910	7	17	25.14	53.53	1.09	-0.91	0.01	0.01	0.02	0.02	0.02	0.04	-0.07	0.31	0.24	-0.07	0.38	0.31	0.11	0.28	0.39	gttgccgacatgaaacgctacgacgagttttataagcgtctggtaaacagCgtgccggggctgtcggacgtcacttccagcttcgcgatggaacagattaa
468343	+	mdlA	0.14	ECK0442:JW0438:mdl	G	SENSE	209	926	2.15	468095	469867	248	-1524	85	783	5	10	17	78.3	2.2	0.06	-0.01	0.01	0	0.01	0.01	0.02	-0.04	0.2	0.16	-0.15	0.44	0.29	0.18	0.34	0.52	gccgttgtggtttatctcctgcgttacgtctggcgggtattgctgtttggTgcgtcttatcaactggctgttgaactgcgtgaagattattaccgtcagct
468535	+	mdlA	0.25	ECK0442:JW0438:mdl	G	SENSE	209	926	2.15	468095	469867	440	-1332	84	675	4	8	21	84.38	2.01	-0.14	0.02	0.01	0.03	0.03	0	0.03	-0.02	0.21	0.19	-0.2	0.64	0.44	0.17	0.13	0.3	gccggagaaggggtgctgacgctggtggattcactggtgatgggctgcgcTgtgttgattatgatgtctacgcaaattagctggcagttgaccttattttc
468536	+	mdlA	0.25	ECK0442:JW0438:mdl	T	SENSE	209	926	2.15	468095	469867	441	-1331	24	642	4	8	6	80.25	3.74	1.59	0.03	0.12	0.15	-0.05	0.12	0.07	-0.13	0.25	0.12	0.21	0.21	0.42	-0.05	0.29	0.24	ccggagaaggggtgctgacgctggtggattcactggtgatgggctgcgctGtgttgattatgatgtctacgcaaattagctggcagttgaccttattttcc
469269	+	mdlA	0.66	ECK0442:JW0438:mdl	T	SENSE	209	926	2.15	468095	469867	1174	-598	126	970	3	4	42	242.5	2.53	0.38	0.15	0.18	0.33	0.03	0.08	0.11	-0.03	0.26	0.23	-0.12	0.35	0.23	-0.04	0.13	0.09	aagtaccctgttgtcgctcattcagcgtcatttcgacgtcagcgagggggAtattcgctttcatgatattcctctgacgaagttacaactcgatagctggc
469271	+	mdlA	0.66	ECK0442:JW0438:mdl	T	SENSE	209	926	2.15	468095	469867	1176	-596	125	1766	3	4	41.67	441.5	3.41	1.26	0.05	0.06	0.11	0.05	0.03	0.08	-0.17	0.46	0.29	-0.02	0.18	0.16	0.08	0.28	0.36	gtaccctgttgtcgctcattcagcgtcatttcgacgtcagcgagggggatAttcgctttcatgatattcctctgacgaagttacaactcgatagctggcgt
469272	+	mdlA	0.66	ECK0442:JW0438:mdl	T	SENSE	209	926	2.15	468095	469867	1177	-595	57	1650	3	4	19	412.5	4.44	2.29	0.06	0.07	0.13	-0.01	0.05	0.04	-0.11	0.33	0.22	-0.13	0.42	0.29	0.19	0.12	0.31	taccctgttgtcgctcattcagcgtcatttcgacgtcagcgagggggataTtcgctttcatgatattcctctgacgaagttacaactcgatagctggcgta
469274	+	mdlA	0.67	ECK0442:JW0438:mdl	G	SENSE	209	926	2.15	468095	469867	1179	-593	51	869	3	5	17	173.8	3.35	1.21	-0.01	0.04	0.03	0.07	0.02	0.09	-0.04	0.1	0.06	-0.04	0.14	0.1	0.02	0.71	0.73	ccctgttgtcgctcattcagcgtcatttcgacgtcagcgagggggatattCgctttcatgatattcctctgacgaagttacaactcgatagctggcgtagc
469357	+	mdlA	0.71	ECK0442:JW0438:mdl	T	SENSE	209	926	2.15	468095	469867	1262	-510	25	687	3	6	8.33	114.5	3.78	1.63	-0.03	0.04	0.01	0.08	0	0.08	-0.02	0.12	0.1	-0.07	0.52	0.45	0.05	0.32	0.37	ctcgatagctggcgtagccgcctggcggtagttagccagacgccattcctTttttctgacactgtggcgaataacatcgcgctgggttgcccgaatgccac
470069	+	mdlB	0.12	ECK0443:JW5061:mdl	T	SENSE	145	407	1.49	469860	471641	209	-1572	42	673	3	4	14	168.25	3.59	2.1	0.01	0.02	0.03	0.01	0.14	0.15	-0.15	0.38	0.23	-0.1	0.17	0.07	0.22	0.29	0.51	gtagcgaaaaataacctgccgttgaaagtggttgcagggctggctgcggcGtatgttgggctgcaactgtttgccgccgggctacattacgcgcagtcgct
475681	+	ffs	0.08	ECK0449:JWR0009	T	SENSE	5449	4616	-0.24	475672	475785	9	-104	875	1639	41	8	21.34	204.88	3.26	3.5	0.14	0.05	0.19	-0.02	0.08	0.06	-0.11	0.28	0.17	-0.13	0.38	0.25	0.14	0.2	0.34	agtgataatgcgcctgcgcgttggttctcaacgctctcaatgggggctctGttggttctcccgcaacgctactctgtttaccaggtcaggtccggaaggaa
475749	+	ffs	0.68	ECK0449:JWR0009	G	SENSE	5449	4616	-0.24	475672	475785	77	-36	1416	940	65	17	21.78	55.29	1.34	1.58	0.02	0.02	0.04	0.09	0.07	0.16	0.03	0.06	0.09	0.01	0.09	0.1	-0.15	0.77	0.62	ctactctgtttaccaggtcaggtccggaaggaagcagccaaggcagatgaCgcgtgtgccgggatgtagctggcagggcccccacccatttctgcctccca
475753	+	ffs	0.72	ECK0449:JWR0009	G	SENSE	5449	4616	-0.24	475672	475785	81	-32	1432	1970	65	17	22.03	115.88	2.4	2.63	0.01	0.03	0.04	0.08	0.09	0.17	0.03	0.13	0.16	0.01	0.11	0.12	-0.14	0.65	0.51	tctgtttaccaggtcaggtccggaaggaagcagccaaggcagatgacgcgTgtgccgggatgtagctggcagggcccccacccatttctgcctcccaccgt
475755	+	ffs	0.73	ECK0449:JWR0009	G	SENSE	5449	4616	-0.24	475672	475785	83	-30	393	854	65	17	6.05	50.24	3.05	3.29	-0.04	0.11	0.07	0.01	0.01	0.02	-0.01	0.21	0.2	0.02	0.37	0.39	0.04	0.29	0.33	tgtttaccaggtcaggtccggaaggaagcagccaaggcagatgacgcgtgTgccgggatgtagctggcagggcccccacccatttctgcctcccaccgttt
477659	-	ylaB	0.12	ECK0451:JW5062	G	SENSE	148	834	2.49	477841	476291	182	-1368	69	939	3	18	23	52.17	1.18	-1.31	0.02	0.03	0.05	0	0.01	0.01	-0.05	0.09	0.04	-0.08	0.16	0.08	0.11	0.71	0.82	tcctcccgcgtcgctattcgagccaataaggtggcgacacaagggaaagaTgcgctgcaggagctggaaagatggcaaggcgctgcctgtagcgaagccca
477776	-	ylaB	0.04	ECK0451:JW5062	G	SENSE	148	834	2.49	477841	476291	65	-1485	305	3149	7	27	43.57	116.63	1.42	-1.07	0.03	0.08	0.11	0.05	0.19	0.24	-0.13	0.38	0.25	0.02	0.14	0.16	0.04	0.21	0.25	ctggtcggccttatttcgggagtactgattctttcagtattgctgcctgtCggcttaagcatctggctggcccatcagcaggtagaaacatcgtttattga
478159	-	ylaC	0.67	ECK0452:JW5063	G	SENSE	1061	5695	2.42	478475	478005	316	-154	719	6758	16	77	44.94	87.77	0.97	-1.46	0.07	0.01	0.08	0.04	0.03	0.07	-0.01	0.18	0.17	-0.24	0.5	0.26	0.14	0.28	0.42	tatcgacgtgctggatttccgcgtttgctataacggcgaatggtacaacaCgcgctttgtacctgccgcgctggttgaagccatcttgaactctccgcgtg
478871	-	maa	0.49	ECK0453:JW0448:ylaD	C	SENSE	1857	6154	1.73	479142	478591	271	-280	463	4137	27	79	17.15	52.37	1.61	-0.12	0.03	0.03	0.06	0.04	0.04	0.08	-0.03	0.33	0.3	-0.02	0.28	0.26	-0.03	0.33	0.3	ttttctcggtaataattttttcgccaacttcgattgcgtgatgcttgatgTctgccctattcgcatcggtgataactgtatgttggcaccaggcgttcata
479081	-	maa	0.11	ECK0453:JW0448:ylaD	A	SENSE	1857	6154	1.73	479142	478591	61	-490	799	3163	36	61	22.19	51.85	1.22	-0.5	0.05	0.07	0.12	0.03	0.02	0.05	0.06	0.1	0.16	0.06	0.15	0.21	-0.19	0.66	0.47	aaaagaaaagatgattgctggtgagttgtatcgctcggcagatgagacgtTatctcgcgatcgcctgcgcgctcgtcagcttattcaccgatacaatcatt
479104	-	maa	0.07	ECK0453:JW0448:ylaD	T	SENSE	1857	6154	1.73	479142	478591	38	-513	2154	2745	36	61	59.83	45	-0.41	-2.14	0.13	0.09	0.22	0.01	0.05	0.06	-0.11	0.33	0.22	-0.07	0.36	0.29	0.05	0.16	0.21	cggaggtcagtaatgagcacagaaaaagaaaagatgattgctggtgagttGtatcgctcggcagatgagacgttatctcgcgatcgcctgcgcgctcgtca
479380	-	hha	0.7	ECK0454:JW0449	G	SENSE	1131	3401	1.59	479532	479314	152	-66	441	2020	21	35	21	57.71	1.46	-0.13	0.03	0.02	0.05	0.01	0.01	0.02	0.01	0.06	0.07	-0.1	0.22	0.12	0.04	0.7	0.74	ttatcagataatgaactggcggtattttactcagccgcagatcaccgcctCgccgaattgaccatgaataaactgtacgacaagatcccttcctcagtatg
479534	-	hha	-2	Intergenic	T	SENSE	1131	3401	1.59	479532	479314	-2	-220	3395	6464	44	70	77.16	92.34	0.26	-1.33	0.14	0.2	0.34	0.03	0.08	0.11	-0.04	0.22	0.18	-0.11	0.3	0.19	-0.02	0.2	0.18	gagaatcctgcgagtttatcttgttagaattattacaaccataggtagaaGtatgtccgaaaaacctttaacgaaaaccgattatttaatgcgtttacgtc
479766	-	tomB	0.44	ECK0455:JW0450:ybaJ	G	SENSE	2258	4737	1.07	479932	479558	166	-208	562	2187	31	36	18.13	60.75	1.74	0.68	0.01	0.05	0.06	0.01	0.03	0.04	-0.01	0.08	0.07	-0.1	0.37	0.27	0.1	0.47	0.57	cccaacctcggcgatcaacctccagttgaatgaactgattgagcatattgCgaccttcgcacttaattacaaaattaagtataatgaagacaataagctca
480090	-	tomB	-158	Intergenic	C	SENSE	2258	4737	1.07	479932	479558	-158	-532	833	682	9	8	92.56	85.25	-0.12	-1.19	-0.05	0.96	0.91	0.03	0.04	0.07	0.02	0	0.02	0	0	0	0	0	0	cttttacctgctgcgggttagtgctagtatgaaaaagtgagtcctgtcccGcttccttcctaattgtaatttttcgtaataatgcgatgaaaacctgcaaa
480091	-	tomB	-159	Intergenic	G	SENSE	2258	4737	1.07	479932	479558	-159	-533	1248	1194	9	8	138.67	149.25	0.11	-0.96	-0.02	0.99	0.97	0.02	0	0.02	0	0	0	0.01	0	0.01	0	0	0	gcttttacctgctgcgggttagtgctagtatgaaaaagtgagtcctgtccCgcttccttcctaattgtaatttttcgtaataatgcgatgaaaacctgcaa
481917	-	acrB	0.54	acrE:ECK0456:JW0451	T	SENSE	293	487	0.73	483627	480478	1710	-1439	25	943	6	5	4.17	188.6	5.5	4.77	-0.05	0.2	0.15	-0.04	0.16	0.12	-0.01	0.36	0.35	0.04	0.16	0.2	0.06	0.12	0.18	atctgttcgtgcgtctgccaagctccttcttgccagatgaggaccagggcGtgtttatgaccatggttcagctgccagcaggtgcaacgcaggaacgtaca
481918	-	acrB	0.54	acrE:ECK0456:JW0451	G	SENSE	293	487	0.73	483627	480478	1709	-1440	63	703	6	5	10.5	140.6	3.74	3.01	0.07	0.09	0.16	0.03	0.14	0.17	0.06	0.08	0.14	0.02	0.15	0.17	-0.17	0.54	0.37	tatctgttcgtgcgtctgccaagctccttcttgccagatgaggaccagggCgtgtttatgaccatggttcagctgccagcaggtgcaacgcaggaacgtac
481919	-	acrB	0.54	acrE:ECK0456:JW0451	C	SENSE	293	487	0.73	483627	480478	1708	-1441	72	678	6	5	12	135.6	3.5	2.77	-0.02	0.24	0.22	0.05	0.07	0.12	-0.03	0.21	0.18	0.02	0.11	0.13	-0.03	0.38	0.35	ctatctgttcgtgcgtctgccaagctccttcttgccagatgaggaccaggGcgtgtttatgaccatggttcagctgccagcaggtgcaacgcaggaacgta
482404	-	acrB	0.39	acrE:ECK0456:JW0451	G	SENSE	293	487	0.73	483627	480478	1223	-1926	120	635	6	5	20	127	2.67	1.93	0.05	0.02	0.07	0.05	0.02	0.07	0.08	0.07	0.15	-0.12	0.42	0.3	-0.05	0.47	0.42	acgctaacaatgttcgggatggtgctcgccatcggcctgttggtggatgaCgccatcgttgtggtagaaaacgttgagcgtgttatggcggaagaaggttt
482849	-	acrB	0.25	acrE:ECK0456:JW0451	G	SENSE	293	487	0.73	483627	480478	778	-2371	17	731	5	4	3.4	182.75	5.75	5.02	-0.09	0.18	0.09	0.02	0.06	0.08	0.13	0.18	0.31	0.17	0	0.17	-0.25	0.59	0.34	tgaagagttcggcaaaatcctgctgaaagtgaatcaggatggttcccgcgTgctgctgcgtgacgtcgcgaagattgagctgggtggtgagaactacgaca
483113	-	acrB	0.16	acrE:ECK0456:JW0451	G	SENSE	293	487	0.73	483627	480478	514	-2635	131	965	5	6	26.2	160.83	2.62	1.88	-0.01	0.03	0.02	0.03	0.02	0.05	-0.07	0.32	0.25	-0.17	0.33	0.16	0.22	0.3	0.52	cgactacgtggcggcgaatatgaaagatgccatcagccgtacgtcgggcgTgggtgatgttcagttgttcggttcacagtacgcgatgcgtatctggatga
483279	-	acrB	0.11	acrE:ECK0456:JW0451	T	SENSE	293	487	0.73	483627	480478	348	-2801	50	650	7	5	7.14	130	4.19	3.45	0.06	0.04	0.1	0.06	0	0.06	0.01	0.08	0.09	0.06	0.35	0.41	-0.21	0.54	0.33	cggatatcgcgcaggttcaggtgcagaacaaactgcagctggcgatgccgTtgctgccgcaagaagttcagcagcaaggggtgagcgttgagaaatcatcc
483280	-	acrB	0.11	acrE:ECK0456:JW0451	T	SENSE	293	487	0.73	483627	480478	347	-2802	122	721	7	5	17.43	144.2	3.05	2.32	0.05	0.04	0.09	-0.02	0.06	0.04	-0.05	0.39	0.34	-0.08	0.4	0.32	0.1	0.11	0.21	gcggatatcgcgcaggttcaggtgcagaacaaactgcagctggcgatgccGttgctgccgcaagaagttcagcagcaaggggtgagcgttgagaaatcatc
483962	-	acrA	0.74	ECK0457:JW0452:lir:Mb:mbl:mtcA:nbsA:sipB	G	SENSE	285	825	1.53	484843	483650	881	-312	21	727	5	5	4.2	145.4	5.11	3.58	0.04	0	0.04	0.06	0	0.06	-0.21	0.57	0.36	0.03	0.09	0.12	0.08	0.35	0.43	gctatcttcccgaacccggatcacactctgctgccgggtatgttcgtgcgCgcacgtctggaagaagggcttaatccaaacgctattttagtcccgcaaca
483966	-	acrA	0.74	ECK0457:JW0452:lir:Mb:mbl:mtcA:nbsA:sipB	G	SENSE	285	825	1.53	484843	483650	877	-316	33	712	5	4	6.6	178	4.75	3.22	0.03	0	0.03	0.06	0.03	0.09	0.1	0.03	0.13	0.1	0.03	0.13	-0.28	0.91	0.63	acgcgctatcttcccgaacccggatcacactctgctgccgggtatgttcgTgcgcgcacgtctggaagaagggcttaatccaaacgctattttagtcccgc
484145	-	acrA	0.59	ECK0457:JW0452:lir:Mb:mbl:mtcA:nbsA:sipB	A	SENSE	285	825	1.53	484843	483650	698	-495	46	631	5	6	9.2	105.17	3.51	1.98	0	0.02	0.02	0.03	0	0.03	0.21	0.17	0.38	-0.21	0.57	0.36	-0.04	0.24	0.2	acccagtccagcaacgacttcctgcgcctgaaacaggaactggcgaatggCacgctgaaacaagagaacggcaaagccaaagtgtcactgatcaccagtga
484639	-	acrA	0.17	ECK0457:JW0452:lir:Mb:mbl:mtcA:nbsA:sipB	G	SENSE	285	825	1.53	484843	483650	204	-989	240	4603	6	8	40	575.38	3.85	2.31	0.03	0.01	0.04	0.01	0.03	0.04	-0.02	0.16	0.14	-0.13	0.34	0.21	0.1	0.47	0.57	tcacaaccgagcttccgggtcgcaccagtgcctaccggatcgcagaagttCgtcctcaagttagcgggattatcctgaagcgtaatttcaaagaaggtagc
484640	-	acrA	0.17	ECK0457:JW0452:lir:Mb:mbl:mtcA:nbsA:sipB	C	SENSE	285	825	1.53	484843	483650	203	-990	115	1100	6	8	19.17	137.5	2.84	1.31	0.04	0.01	0.05	0.06	0.04	0.1	-0.06	0.34	0.28	-0.07	0.27	0.2	0.02	0.34	0.36	atcacaaccgagcttccgggtcgcaccagtgcctaccggatcgcagaagtTcgtcctcaagttagcgggattatcctgaagcgtaatttcaaagaaggtag
484801	-	acrA	0.04	ECK0457:JW0452:lir:Mb:mbl:mtcA:nbsA:sipB	T	SENSE	285	825	1.53	484843	483650	42	-1151	155	591	8	5	19.38	118.2	2.61	1.08	0.01	0.01	0.02	0	0.02	0.02	0.04	0.03	0.07	0.06	0.03	0.09	-0.11	0.92	0.81	gtttacatatgaacaaaaacagagggtttacgcctctggcggtcgttctgAtgctctcaggcagcttagccctaacaggatgtgacgacaaacaggcccaa
484802	-	acrA	0.03	ECK0457:JW0452:lir:Mb:mbl:mtcA:nbsA:sipB	A	SENSE	285	825	1.53	484843	483650	41	-1152	134	557	8	5	16.75	111.4	2.73	1.2	0.04	0.01	0.05	0.04	0.01	0.05	-0.02	0.3	0.28	0.02	0.17	0.19	-0.08	0.51	0.43	ggtttacatatgaacaaaaacagagggtttacgcctctggcggtcgttctGatgctctcaggcagcttagccctaacaggatgtgacgacaaacaggccca
485029	-	acrR	0.07	ECK0458:JW0453:ybaH	T	ANTI	256	235	-0.12	485632	484985	603	-44	603	259	8	2	75.38	129.5	0.78	0.9	0	0.05	0.05	0.01	0.14	0.15	-0.09	0.28	0.19	0	0.37	0.37	0.06	0.17	0.23	gtggatgataccccctgctgtgagaaaagacgtagagccacatcgaggatGtgttggcgcgtttcttgcgcttcttgtttggtttttcgtgccatatgttc
487991	+	mscK	0.66	aefA:ECK0459:JW0454:kefA:pnuH	G	SENSE	142	331	1.22	485760	489122	2231	-1131	2	566	2	3	1	188.67	7.56	6.34	0.02	0	0.02	0.02	0	0.02	0.28	0	0.28	-0.22	0.5	0.28	-0.1	0.5	0.4	accgtttatctggtgatcatctggaacctgctgtaccagacggtactgcgTggcttaagcgtagcggcgcggcgtatcgcctggcgtcgtgcgctggcgcg
488296	+	mscK	0.75	aefA:ECK0459:JW0454:kefA:pnuH	G	SENSE	142	331	1.22	485760	489122	2536	-826	44	646	2	2	22	323	3.88	2.66	0.09	0.02	0.11	0.03	0.02	0.05	-0.06	0.25	0.19	-0.06	0.45	0.39	0.01	0.25	0.26	cggcactgaagctggcgctgcggtggtgaaaaacgtcaccatgggcagtcTgttgtttgcgattatcgcctcaatggtggcctgggcgttgattcgcaacc
488297	+	mscK	0.75	aefA:ECK0459:JW0454:kefA:pnuH	T	SENSE	142	331	1.22	485760	489122	2537	-825	97	2400	2	2	48.5	1200	4.63	3.41	0.05	0.07	0.12	0	0.04	0.04	0.02	0.11	0.13	-0.16	0.47	0.31	0.1	0.3	0.4	ggcactgaagctggcgctgcggtggtgaaaaacgtcaccatgggcagtctGttgtttgcgattatcgcctcaatggtggcctgggcgttgattcgcaacct
488298	+	mscK	0.75	aefA:ECK0459:JW0454:kefA:pnuH	T	SENSE	142	331	1.22	485760	489122	2538	-824	28	790	2	2	14	395	4.82	3.6	0.04	0.04	0.08	0.01	0.04	0.05	0.02	0.14	0.16	0.05	0.07	0.12	-0.12	0.71	0.59	gcactgaagctggcgctgcggtggtgaaaaacgtcaccatgggcagtctgTtgtttgcgattatcgcctcaatggtggcctgggcgttgattcgcaacctg
492650	+	dnaX	0.69	dnaZ:ECK0464:JW0459	G	SENSE	460	261	-0.82	491316	493247	1334	-597	667	1273	6	2	111.17	636.5	2.52	3.33	0.02	0.03	0.05	0	0.04	0.04	-0.09	0.45	0.36	-0.06	0.36	0.3	0.12	0.13	0.25	aaaaagagtgaaccggcagccgctacccgcgcgcggccggtgaataacgcTgcgctggaaagactggcttcggtcaccgatcgcgttcaggcgcgtccggt
493750	+	recR	0.2	ECK0466:JW0461	G	SENSE	388	306	-0.34	493629	494234	121	-484	218	713	8	2	27.25	356.5	3.71	4.05	-0.01	0.06	0.05	0.07	0.02	0.09	-0.04	0.19	0.15	-0.16	0.35	0.19	0.14	0.38	0.52	ggcgcagcgtatggcgttcacgctgcttcagcgcgatcgtagcggcgggaTgcgtctggcgcaggcgctcacccgggcgatgtcggaaatcggccactgcg
494492	+	htpG	0.08	ECK0467:JW0462	G	SENSE	390	973	1.32	494344	496218	148	-1726	176	1636	9	10	19.56	163.6	3.06	1.75	0.04	0.02	0.06	0.08	0.05	0.13	-0.01	0.49	0.48	-0.07	0.38	0.31	-0.03	0.06	0.03	tgagcttatctctaacgcctccgatgcggcggacaagctgcgtttccgtgCgctctctaacccggacctgtacgaaggtgatggcgaactacgcgttcgtg
494533	+	htpG	0.1	ECK0467:JW0462	G	SENSE	390	973	1.32	494344	496218	189	-1685	121	583	8	11	15.12	53	1.81	0.49	0.02	0.02	0.04	0	0.01	0.01	-0.01	0.13	0.12	-0.03	0.47	0.44	0.02	0.37	0.39	gtttccgtgcgctctctaacccggacctgtacgaaggtgatggcgaactaCgcgttcgtgtctctttcgataaagacaagcgtacgctgaccatctccgat
494917	+	htpG	0.31	ECK0467:JW0462	G	SENSE	390	973	1.32	494344	496218	573	-1301	136	546	7	8	19.43	68.25	1.81	0.49	0.02	0.01	0.03	0.01	0.03	0.04	-0.01	0.19	0.18	-0.1	0.38	0.28	0.08	0.39	0.47	aaatcaccctgcatctgcgtgaaggcgaagacgagttcctcgatgactggCgcgtgcgttccatcatcagcaaatactccgaccatatcgcgctgccggta
495263	+	htpG	0.49	ECK0467:JW0462	G	SENSE	390	973	1.32	494344	496218	919	-955	119	768	8	14	14.88	54.86	1.88	0.56	0.03	0	0.03	0.03	0.13	0.16	-0.22	0.45	0.23	-0.04	0.22	0.18	0.2	0.2	0.4	ccgcgatcataaacacggcctgaaactgtatgttcagcgtgtgttcatcaTggacgacgcagaacagttcatgccgaactatctgcgcttcgtgcgtggtc
495386	+	htpG	0.56	ECK0467:JW0462	G	SENSE	390	973	1.32	494344	496218	1042	-832	45	643	6	9	7.5	71.44	3.25	1.93	-0.02	0.11	0.09	-0.05	0.07	0.02	-0.01	0.24	0.23	-0.02	0.27	0.25	0.11	0.31	0.42	gctgaacgtttcccgtgaaatcctccaggacagcacggtaacgcgtaaccTgcgcaatgcgctgaccaagcgtgtgctgcaaatgctggaaaaactggcga
495885	+	htpG	0.82	ECK0467:JW0462	G	SENSE	390	973	1.32	494344	496218	1541	-333	203	1662	9	14	22.56	118.71	2.4	1.08	0.01	0	0.01	0	0.02	0.02	-0.09	0.37	0.28	-0.02	0.25	0.23	0.1	0.36	0.46	gatgagagcgcgaaagaagcggagaaagcactgactccgttcatcgaccgTgtgaaagccctgctcggcgagcgcgtgaaagatgtccgtctgactcaccg
496148	+	htpG	0.96	ECK0467:JW0462	G	SENSE	390	973	1.32	494344	496218	1804	-70	47	1258	10	12	4.7	104.83	4.48	3.16	0	0.02	0.02	-0.01	0.06	0.05	-0.04	0.38	0.34	-0.02	0.13	0.11	0.06	0.4	0.46	tgaagcgaagttcagcgagtgggtagaactgctgctggatcaggcgctgcTggcagaacgcggcacgctggaagatccgaacctgtttattcgtcgtatga
497470	+	hemH	0.2	ECK0469:JW0464:popA:visA	T	SENSE	139	421	1.6	497279	498241	191	-771	85	661	3	5	28.33	132.2	2.22	0.62	0	0	0	0	0	0	-0.07	0.52	0.45	0.01	0.2	0.21	0.07	0.28	0.35	ttgctgcgcggcgtgattttgccgctgcgctcgccgcgtgtggcgaagctGtatgcctctgtctggatggaaggtggctcgccgctgatggtttacagccg
497471	+	hemH	0.2	ECK0469:JW0464:popA:visA	A	SENSE	139	421	1.6	497279	498241	192	-770	25	961	3	5	8.33	192.2	4.53	2.93	0	0.07	0.07	-0.03	0.07	0.04	0.05	0.03	0.08	-0.07	0.38	0.31	0.05	0.45	0.5	tgctgcgcggcgtgattttgccgctgcgctcgccgcgtgtggcgaagctgTatgcctctgtctggatggaaggtggctcgccgctgatggtttacagccgc
498282	+	aes	0.95	ECK0470:JW0465:ybaC	G	ANTI	88	230	1.39	498238	499197	44	-915	60	746	3	2	20	373	4.22	2.84	0.01	0.02	0.03	-0.01	0.02	0.01	-0.07	0.12	0.05	-0.01	0.15	0.14	0.06	0.7	0.76	gtatcgctaaagctgagcggtaaagaactgagcgccgtcgcgaagagcctCgtcggcggttttcatcatccgtgaataatgcaaaaaggcgtgcagcgtgc
500243	-	gsk	0.69	ECK0471:JW0466	G	ANTI	224	510	1.19	500653	499349	410	-894	192	561	3	4	64	140.25	1.13	-0.06	-0.01	0.04	0.03	-0.01	0.06	0.05	-0.09	0.22	0.13	-0.18	0.34	0.16	0.3	0.33	0.63	ttccgctatagcgcccggcagcagcggatgctgggttttacgtttcgcttCgtcttcggtaaagcccgccatatacaagccgattggcccggcggtgcaca
500255	-	gsk	0.69	ECK0471:JW0466	A	ANTI	224	510	1.19	500653	499349	398	-906	118	1198	3	4	39.33	299.5	2.93	1.74	0.02	0.02	0.04	0.04	0	0.04	-0.04	0.4	0.36	-0.11	0.24	0.13	0.08	0.35	0.43	atactggttgaattccgctatagcgcccggcagcagcggatgctgggtttTacgtttcgcttcgtcttcggtaaagcccgccatatacaagccgattggcc
500256	-	gsk	0.7	ECK0471:JW0466	T	ANTI	224	510	1.19	500653	499349	397	-907	352	949	3	4	117.33	237.25	1.02	-0.17	0.03	0.01	0.04	0.04	0.29	0.33	-0.21	0.37	0.16	0.02	0.09	0.11	0.13	0.23	0.36	catactggttgaattccgctatagcgcccggcagcagcggatgctgggttTtacgtttcgcttcgtcttcggtaaagcccgccatatacaagccgattggc
501007	-	ybaL	0.87	ECK0472:JW0467:ylaA	T	SENSE	236	663	1.49	502462	500786	1455	-221	207	1582	4	4	51.75	395.5	2.93	1.44	0.02	0.06	0.08	-0.02	0.09	0.07	-0.11	0.39	0.28	0.21	0.1	0.31	-0.11	0.37	0.26	cgaacgaagaaattatgcaactggcgcatctggaatgtgcaaaatggctgAtcctgacgattcccaacggttatgaagcgggtgagattgtggcatctgcc
503879	-	fsr	0.03	ECK0473:JW0468	G	SENSE	126	209	0.73	503920	502700	41	-1179	481	548	2	1	240.5	548	1.19	0.46	0.03	0	0.03	-0.01	0.06	0.05	-0.17	0.33	0.16	-0.07	0.21	0.14	0.2	0.41	0.61	gactttcctatggcaatgagtgaacaaccccagcctgtggcgggcgcggcTgcgtcaacgaccaaggcccgaacatcgtttggtattttaggtgctatcag
507145	-	ybaP	0.2	ECK0476:JW0471	T	SENSE	376	538	0.52	507304	506510	159	-635	871	1027	5	2	174.2	513.5	1.56	1.04	0.03	0.01	0.04	0	0.01	0.01	-0.02	0.12	0.1	-0.13	0.28	0.15	0.1	0.59	0.69	ttggcagtattcatatgggtagccacgatatggctcccctgcccacccgtTtgctcaaaaagctcaaaaacgccgatgcgctgatcgtcgaggcggatgtt
507146	-	ybaP	0.2	ECK0476:JW0471	T	SENSE	376	538	0.52	507304	506510	158	-636	2195	4868	5	2	439	2434	2.47	1.95	0.04	0.01	0.05	0	0.03	0.03	-0.08	0.2	0.12	-0.09	0.2	0.11	0.13	0.56	0.69	attggcagtattcatatgggtagccacgatatggctcccctgcccacccgTttgctcaaaaagctcaaaaacgccgatgcgctgatcgtcgaggcggatgt
513783	-	ybbJ	0.66	ECK0482:JW5065	T	SENSE	101	734	2.86	514083	513625	300	-158	66	858	2	2	33	429	3.7	0.84	0.11	0.03	0.14	-0.03	0.12	0.09	-0.2	0.4	0.2	0.06	0.36	0.42	0.07	0.08	0.15	acagcgatagtcatttaaaccagcgcgggcagcagctgattggccgacgtTttgtgctggaatctccgctggtcaacgggcgcggtcatatgcgcgtcggt
516602	-	ybbM	16	Intergenic	G	ANTI	122	134	0.14	516586	515807	-16	-795	39	677	3	3	13	225.67	4.12	3.98	0.01	0	0.01	0.02	0.02	0.04	0.03	0.05	0.08	-0.15	0.47	0.32	0.07	0.47	0.54	ttgatattccgttgatcggcacatgaaccacaacgccggatgcgatgctgCgcatccggcatcgcatcatttcttcttcaattgcgtcaccaccaactggt
516705	+	ybbN	0.93	ECK0486:JW5067	A	ANTI	67	114	0.77	516649	517503	56	-798	420	634	2	4	210	158.5	-0.41	-1.17	0.03	0.01	0.04	0	0.02	0.02	-0.04	0.13	0.09	-0.23	0.6	0.37	0.25	0.23	0.48	caacaatgcatacagctggcggcgatacttcgacgccagtgcatcacccgTacccagcgcagcgaggatctcctggaacgttttacgcgtctgaccgtctg
517264	-	ybbN	0.28	ECK0486:JW5067	G	SENSE	199	430	1.11	517503	516649	239	-615	61	571	3	3	20.33	190.33	3.23	2.12	0.05	0.02	0.07	0.03	0	0.03	0.05	0.21	0.26	-0.11	0.44	0.33	-0.02	0.33	0.31	gacgcggagcagatgattgccgcgcagtttggtctgcgtgcgattccgacCgtgtatctgttccagaacgggcaaccggtagatggcttccaggggccgca
518393	-	tesA	0.95	apeA:ECK0488:JW0483:pldC	T	SENSE	227	333	0.55	518989	518363	596	-30	214	1374	3	1	71.33	1374	4.27	3.71	0.01	0.02	0.03	-0.05	0.11	0.06	-0.15	0.29	0.14	-0.07	0.24	0.17	0.26	0.34	0.6	catcccaaccgcgacgcccagccgtttattgccgactggatggcgaagcaGttgcagcctttagtaaatcatgactcataaagcaacggagatcctgacag
528265	+	selU	1091	Intergenic	T	ANTI	8	201	4.65	529356	530450	-1091	-2185	709	1204	1	3	709	401.33	-0.82	-5.47	-0.01	0.26	0.25	0.01	0.03	0.04	0.06	0.3	0.36	-0.01	0.16	0.15	-0.05	0.25	0.2	caaaaaaagtgtggtgtaaatatggtaagataccagggcaaggggatggtGtaaaccttttttttgttggtgaaattaatgttacgcattattttataaca
556778	-	folD	0.21	ads:ECK0522:JW0518	T	SENSE	213	529	1.31	556964	556098	186	-680	62	1223	3	4	20.67	305.75	3.89	2.57	0.06	0.02	0.08	0.04	0.02	0.06	0.11	0.13	0.24	-0.07	0.31	0.24	-0.15	0.53	0.38	catcgcaaatttatgtcgcaagcaaacgcaaggcttgtgaagaagtcgggTtcgtctcccgctcttatgacctcccggaaaccaccagcgaagcggagctg
563947	+	argU	0.01	argW:dnaY:ECK0529:fimU:JWR0010:pin	G	SENSE	1159	545	-1.09	563946	564022	1	-75	1510	1822	1	3	1510	607.33	-1.31	-0.23	0.07	0.07	0.14	0.12	0.1	0.22	-0.01	0.13	0.12	-0.06	0.17	0.11	-0.13	0.53	0.4	aagggttgaccgtataattcacgcgattacaccgcattgcggtatcaacgCgcccttagctcagttggatagagcaacgaccttctaagtcgtgggccgca
564076	+	intD	0.97	ECK0530:int:JW0525	C	ANTI	841	712	-0.24	564038	565201	38	-1125	2245	447	36	12	62.36	37.25	-0.74	-0.5	0.15	0.35	0.5	-0.03	0.11	0.08	0	0.25	0.25	-0.06	0.16	0.1	-0.06	0.13	0.07	caattcaatcagttacgccttctttatatcctccataatttcagagtgggAcatatttgggacattatcaccaaaaatgtcgtctattttcctcgcatgct
564092	+	intD	0.95	ECK0530:int:JW0525	T	ANTI	841	712	-0.24	564038	565201	54	-1109	520	693	39	13	13.33	53.31	2	2.24	0.1	0.22	0.32	-0.02	0.08	0.06	-0.07	0.16	0.09	-0.06	0.26	0.2	0.05	0.28	0.33	gccttctttatatcctccataatttcagagtgggacatatttgggacattAtcaccaaaaatgtcgtctattttcctcgcatgctctgtcaaatgattagg
564162	+	intD	0.89	ECK0530:int:JW0525	G	ANTI	841	712	-0.24	564038	565201	124	-1039	1182	1570	46	21	25.7	74.76	1.54	1.78	0.03	0.05	0.08	0.03	0.03	0.06	0.01	0.15	0.16	-0.04	0.17	0.13	-0.02	0.59	0.57	ttttcctcgcatgctctgtcaaatgattaggcgcaaggtgagcatacctaCgaaccatttctatggactcccatccgcccatttcctgaagcactgataat
564248	+	intD	0.82	ECK0530:int:JW0525	T	ANTI	841	712	-0.24	564038	565201	210	-953	1946	620	19	8	102.42	77.5	-0.4	-0.16	0.03	0.05	0.08	0.03	0.1	0.13	-0.1	0.28	0.18	-0.03	0.46	0.43	0.05	0.12	0.17	tgaagcactgataatgggacgcctgactgaatcagccagcttgcccaggtGtgtctgaggtcatggaaacggaaatcttcaattcctgcacgacgacaagc
564249	+	intD	0.82	ECK0530:int:JW0525	G	ANTI	841	712	-0.24	564038	565201	211	-952	1588	2841	19	8	83.58	355.12	2.09	2.33	0.04	0.03	0.07	0.01	0.03	0.04	0.01	0.11	0.12	-0.06	0.21	0.15	-0.01	0.63	0.62	gaagcactgataatgggacgcctgactgaatcagccagcttgcccaggtgTgtctgaggtcatggaaacggaaatcttcaattcctgcacgacgacaagct
567628	+	emrE	0.27	eb:ECK0534:JW0531:mvrC	G	SENSE	479	913	0.93	567538	567870	90	-242	302	976	9	7	33.56	139.43	2.05	1.12	0.02	0.04	0.06	0.05	0.03	0.08	-0.02	0.36	0.34	-0.05	0.36	0.31	0	0.22	0.22	aggtcattggtacaaccttaatgaagttttcagaaggttttacacggttaTggccatctgttggtacaattatttgttattgtgcatcattctggttatta
567763	+	emrE	0.68	eb:ECK0534:JW0531:mvrC	G	SENSE	479	913	0.93	567538	567870	225	-107	102	717	7	7	14.57	102.43	2.81	1.88	-0.01	0.02	0.01	0.05	0.04	0.09	-0.11	0.4	0.29	0.04	0.25	0.29	0.03	0.29	0.32	cttatgctatctggtcaggagtcggtattgtcctgattagcttactgtcaTggggatttttcggccaacggctggacctgccagccattataggcatgatg
571589	+	ylcH	-2	Intergenic	T	SENSE	661	5041	2.93	571591	571692	-2	-103	464	1096	4	7	116	156.57	0.43	-2.5	0.05	0.06	0.11	0.01	0.06	0.07	-0.11	0.4	0.29	0	0.15	0.15	0.05	0.33	0.38	gtcaccggagcctgaacaactccggtgacttctgcgctaaacggggacgtTtatgcgcacatacaatccaaactctcttctcccttcacagatgcagaaat
571627	+	ylcH	0.36	ECK4398	A	SENSE	661	5041	2.93	571591	571692	36	-65	17	698	3	4	5.67	174.5	4.94	2.01	-0.03	0.12	0.09	0.03	0	0.03	-0.15	0.28	0.13	-0.11	0.32	0.21	0.27	0.28	0.55	aaacggggacgtttatgcgcacatacaatccaaactctcttctcccttcaCagatgcagaaatgcacctgcaattctttgcatctagcgtttgacctctgc
571629	+	ylcH	0.38	ECK4398	A	SENSE	661	5041	2.93	571591	571692	38	-63	29	721	3	4	9.67	180.25	4.22	1.29	-0.06	0.14	0.08	0	0.03	0.03	-0.12	0.24	0.12	-0.09	0.28	0.19	0.27	0.31	0.58	acggggacgtttatgcgcacatacaatccaaactctcttctcccttcacaGatgcagaaatgcacctgcaattctttgcatctagcgtttgacctctgcgg
571631	+	ylcH	0.4	ECK4398	G	SENSE	661	5041	2.93	571591	571692	40	-61	84	1040	3	4	28	260	3.22	0.28	0.09	0.01	0.1	0.05	0.01	0.06	-0.05	0.27	0.22	-0.08	0.35	0.27	-0.01	0.36	0.35	ggggacgtttatgcgcacatacaatccaaactctcttctcccttcacagaTgcagaaatgcacctgcaattctttgcatctagcgtttgacctctgcggag
571632	+	ylcH	0.41	ECK4398	C	SENSE	661	5041	2.93	571591	571692	41	-60	211	987	3	4	70.33	246.75	1.81	-1.12	0.06	0.03	0.09	0.03	0.03	0.06	0.1	0.16	0.26	-0.3	0.64	0.34	0.1	0.14	0.24	gggacgtttatgcgcacatacaatccaaactctcttctcccttcacagatGcagaaatgcacctgcaattctttgcatctagcgtttgacctctgcggagg
571633	+	ylcH	0.42	ECK4398	A	SENSE	661	5041	2.93	571591	571692	42	-59	70	1536	3	4	23.33	384	4.04	1.11	0.07	0.04	0.11	0.02	0.01	0.03	0.04	0.04	0.08	0.06	0.19	0.25	-0.18	0.71	0.53	ggacgtttatgcgcacatacaatccaaactctcttctcccttcacagatgCagaaatgcacctgcaattctttgcatctagcgtttgacctctgcggaggg
571638	+	ylcH	0.47	ECK4398	T	SENSE	661	5041	2.93	571591	571692	47	-54	124	1083	3	4	41.33	270.75	2.71	-0.22	0.17	0.19	0.36	0.03	0.12	0.15	-0.09	0.27	0.18	-0.12	0.23	0.11	0.01	0.19	0.2	tttatgcgcacatacaatccaaactctcttctcccttcacagatgcagaaAtgcacctgcaattctttgcatctagcgtttgacctctgcggaggggaagc
571640	+	ylcH	0.49	ECK4398	C	SENSE	661	5041	2.93	571591	571692	49	-52	261	1434	3	3	87	478	2.46	-0.47	0.13	0.21	0.34	0.03	0.1	0.13	-0.01	0.16	0.15	-0.02	0.21	0.19	-0.13	0.32	0.19	tatgcgcacatacaatccaaactctcttctcccttcacagatgcagaaatGcacctgcaattctttgcatctagcgtttgacctctgcggaggggaagcgt
571646	+	ylcH	0.54	ECK4398	C	SENSE	661	5041	2.93	571591	571692	55	-46	416	1106	3	3	138.67	368.67	1.41	-1.52	0.06	0.1	0.16	0.08	0.12	0.2	0.05	0.2	0.25	-0.15	0.38	0.23	-0.02	0.19	0.17	cacatacaatccaaactctcttctcccttcacagatgcagaaatgcacctGcaattctttgcatctagcgtttgacctctgcggaggggaagcgtgaacct
571657	+	ylcH	0.65	ECK4398	A	SENSE	661	5041	2.93	571591	571692	66	-35	439	2542	2	3	219.5	847.33	1.95	-0.98	0.05	0.03	0.08	0.02	0.06	0.08	0.03	0.11	0.14	0.02	0.04	0.06	-0.12	0.77	0.65	caaactctcttctcccttcacagatgcagaaatgcacctgcaattctttgCatctagcgtttgacctctgcggaggggaagcgtgaacctctcacaagacg
583847	-	ompT	56	Intergenic	T	SENSE	846	477	-0.83	584856	583903	1009	56	1194	835	12	1	99.5	835	3.07	3.9	0.02	0.13	0.15	0.01	0.04	0.05	-0.05	0.27	0.22	-0.03	0.34	0.31	0.06	0.22	0.28	ccaactaaaatttccccgaggtgaaaatcgccccggggaataactagccaTttcaatgtaacaattaacccttaaaataaacccagaaggttattaactaa
584817	-	ompT	0.04	ECK0557:JW0554	T	SENSE	846	477	-0.83	584856	583903	39	-914	719	513	9	5	79.89	102.6	0.36	1.19	0	0.06	0.06	0.01	0.1	0.11	-0.1	0.41	0.31	0	0.26	0.26	0.1	0.16	0.26	ggagaacttttatgcgggcgaaacttctgggaatagtcctgacaacccctAttgcgatcagctcttttgcttctaccgagactttatcgtttactcctgac
584858	-	ompT	-2	Intergenic	T	SENSE	846	477	-0.83	584856	583903	-2	-955	678	4231	5	3	135.6	1410.33	3.38	4.21	0.11	0.08	0.19	0.04	0.08	0.12	-0.05	0.26	0.21	-0.08	0.26	0.18	-0.02	0.32	0.3	agatataaaaaatacatattcaatcattaaaacgattgaatggagaacttTtatgcgggcgaaacttctgggaatagtcctgacaacccctattgcgatca
584859	-	ompT	-3	Intergenic	T	SENSE	846	477	-0.83	584856	583903	-3	-956	867	2451	4	3	216.75	817	1.91	2.74	0.1	0.12	0.22	0.02	0.16	0.18	-0.09	0.23	0.14	-0.08	0.36	0.28	0.06	0.13	0.19	tagatataaaaaatacatattcaatcattaaaacgattgaatggagaactTttatgcgggcgaaacttctgggaatagtcctgacaacccctattgcgatc
621414	-	fepD	-2	Intergenic	T	SENSE	122	525	2.11	621412	620408	-2	-1006	193	662	3	3	64.33	220.67	1.78	-0.33	-0.05	0.24	0.19	0.03	0.02	0.05	-0.05	0.47	0.42	0.07	0.16	0.23	0	0.11	0.11	tatccaaataagatcgataacgataattaatttcattatcatggaagttcGtatgtctggttctgttgccgtgacacgcgccattgccgtgcccggattgc
621415	-	fepD	-3	Intergenic	G	SENSE	122	525	2.11	621412	620408	-3	-1007	116	699	3	3	38.67	233	2.59	0.49	0.05	0.12	0.17	0	0.16	0.16	-0.02	0.19	0.17	-0.09	0.26	0.17	0.04	0.28	0.32	atatccaaataagatcgataacgataattaatttcattatcatggaagttCgtatgtctggttctgttgccgtgacacgcgccattgccgtgcccggattg
621416	-	fepD	-4	Intergenic	C	SENSE	122	525	2.11	621412	620408	-4	-1008	511	583	3	3	170.33	194.33	0.19	-1.92	0.07	0.21	0.28	0.02	0.18	0.2	0.06	0.15	0.21	0.02	0.16	0.18	-0.16	0.29	0.13	catatccaaataagatcgataacgataattaatttcattatcatggaagtTcgtatgtctggttctgttgccgtgacacgcgccattgccgtgcccggatt
629909	+	cstA	0.38	ECK0591:JW0590:ybdC	T	SENSE	338	270	-0.32	629117	631222	792	-1313	166	664	6	1	27.67	664	4.58	4.91	0.06	0.01	0.07	-0.02	0.07	0.05	-0.01	0.15	0.14	-0.12	0.56	0.44	0.09	0.21	0.3	actttgactttaccggcgtgcagttgacctggatgctggtgggttacggtTttgtggcggcggtgctgccggtgtggttactgctggccccgcgtgactac
630142	+	cstA	0.49	ECK0591:JW0590:ybdC	G	SENSE	338	270	-0.32	629117	631222	1025	-1080	97	619	5	1	19.4	619	5	5.32	-0.03	0.09	0.06	-0.03	0.11	0.08	-0.13	0.32	0.19	-0.04	0.25	0.21	0.23	0.22	0.45	ttcccgttcctgtttatcaccatcgcctgtggcgcggtgtctggcttccaTgcgctgatctcttctgggaccacgccgaagatgctggcgaacgaagggca
630482	+	cstA	0.65	ECK0591:JW0590:ybdC	A	SENSE	338	270	-0.32	629117	631222	1365	-740	271	727	6	1	45.17	727	4.01	4.33	0.05	0.01	0.06	0.02	0	0.02	0.03	0.03	0.06	0.03	0.29	0.32	-0.12	0.67	0.55	cgatcatttcccgtgcgggcggtgcgccgacgctggcggtggggatggccTacattctgcacggcgcgctgggcggcatgatggatgtggcgttctggtat
638901	+	ahpF	-75	Intergenic	A	SENSE	358	128	-1.48	638976	640541	-75	-1640	801	62	15	2	53.4	31	-0.78	0.7	0.5	0.05	0.55	-0.01	0.12	0.11	-0.32	0.43	0.11	-0.24	0.29	0.05	0.08	0.1	0.18	ggaaattcacctaattcttcgggtgctgcggcacccgattttcttccccgCaccatgatgcaagctgcatccaggtagccgcagaggccgcttgcatgatg
656485	+	cspE	-30	Intergenic	T	SENSE	4275	2128	-1.01	656515	656724	-30	-239	1178	476	13	7	90.62	68	-0.41	0.59	-0.1	0.99	0.89	0.01	0	0.01	0.03	0	0.03	0.01	0.01	0.02	0.04	0.01	0.05	actggacaaagcgtaccacaattggtgtactggtaaccgacacagcatttGtgtctatttttcatgtaaaggtaattttgatgtctaagattaaaggtaac
656486	+	cspE	-29	Intergenic	G	SENSE	4275	2128	-1.01	656515	656724	-29	-238	1321	485	14	8	94.36	60.62	-0.64	0.37	-0.06	0.98	0.92	-0.01	0.02	0.01	0.01	0	0.01	0.02	0	0.02	0.03	0	0.03	ctggacaaagcgtaccacaattggtgtactggtaaccgacacagcatttgTgtctatttttcatgtaaaggtaattttgatgtctaagattaaaggtaacg
656508	+	cspE	-7	Intergenic	A	SENSE	4275	2128	-1.01	656515	656724	-7	-216	2058	640	38	13	54.16	49.23	-0.14	0.87	0.12	0.16	0.28	0.04	0.05	0.09	0.04	0.24	0.28	-0.21	0.42	0.21	0	0.14	0.14	ggtgtactggtaaccgacacagcatttgtgtctatttttcatgtaaaggtAattttgatgtctaagattaaaggtaacgttaagtggtttaatgagtccaa
658559	-	lipA	0.91	ECK0621:JW0623:lip	G	SENSE	565	636	0.17	659439	658474	880	-85	302	807	7	4	43.14	201.75	2.23	2.05	0.02	0	0.02	0.02	0.03	0.05	-0.15	0.3	0.15	-0.04	0.37	0.33	0.16	0.3	0.46	ttacgttagcccggatgagttcgacgaaatgaaagccgaagcgctggcgaTgggctttacccatgctgcatgcggtccgtttgtccgctcttcttaccacg
659225	-	lipA	0.22	ECK0621:JW0623:lip	C	SENSE	565	636	0.17	659439	658474	214	-751	111	571	12	5	9.25	114.2	3.63	3.46	0.02	0.03	0.05	0.02	0.01	0.03	-0.03	0.11	0.08	-0.06	0.35	0.29	0.04	0.51	0.55	caaagccgcaatgcgcaaaaatggcctgcattctgtctgcgaggaagcctCctgccctaacctggcggaatgcttcaaccacggcacagcaacgtttatga
661605	-	ybeD	0.99	ECK0624:JW0626	T	SENSE	397	956	1.27	661865	661602	260	-3	153	544	9	10	17	54.4	1.68	0.41	-0.01	0.05	0.04	-0.01	0.09	0.08	0.24	0.16	0.4	-0.22	0.55	0.33	-0.02	0.16	0.14	gaaacactgtatgaagaactgggcaaaatcgatattgtccgcatggttctGtaactcgcttctccgttacccggctcctggtcgggtaactcccctctcct
664402	-	rlpA	0.01	ECK0626:JW0628	T	SENSE	360	169	-1.09	664413	663325	11	-1077	357	573	10	2	35.7	286.5	3	4.1	0.02	0.03	0.05	-0.04	0.13	0.09	-0.08	0.17	0.09	-0.02	0.31	0.29	0.11	0.37	0.48	acaggaaaatgttgtcgaaaagcgtgtaagaggtgcgcaatgcgtaagcaGtggctcgggatctgcatcgcggcaggaatgctcgcggcatgtacaagcga
667232	-	mrdA	0.11	ECK0628:JW0630:pbpA	T	SENSE	289	173	-0.74	667440	665539	208	-1693	81	534	5	1	16.2	534	5.04	5.78	0.03	0.01	0.04	-0.01	0.06	0.05	0	0.16	0.16	0.04	0.3	0.34	-0.07	0.47	0.4	ctctaatgaaaaccgcattaagctggtgcctatcgcgcccagccgcggcaTtatctacgatcgtaacggtatccctctggccctcaaccgcactatctacc
667609	-	rlmH	0.7	ECK0629:JW0631:ybeA	G	SENSE	525	328	-0.68	667938	667471	329	-138	540	957	10	3	54	319	2.56	3.24	0.06	0.02	0.08	0.04	0.06	0.1	0	0.28	0.28	0	0.19	0.19	-0.11	0.45	0.34	gatggtcgcgacgtcagtctactgattggcgggcctgaagggttgtcgccTgcctgtaaagcggcggctgagcagagctggtcgctgtcggcgcttaccct
670801	-	holA	0.03	ECK0633:JW0635	G	SENSE	266	174	-0.61	670828	669797	27	-1004	226	1147	5	3	45.2	382.33	3.08	3.69	0.01	0.01	0.02	0.01	0	0.01	-0.01	0.03	0.02	-0.06	0.17	0.11	0.07	0.78	0.85	gtctccaccacgctgggtaactgatgattcggttgtacccggaacaactcCgcgcgcagctcaatgaagggctgcgcgcggcgtatcttttacttggtaac
671248	-	lptE	0.28	ECK0634:JW0636:rlpB	T	SENSE	478	691	0.53	671409	670828	161	-420	276	937	9	7	30.67	133.86	2.13	1.59	0.02	0.03	0.05	0.04	0.09	0.13	-0.08	0.21	0.13	-0.16	0.42	0.26	0.18	0.25	0.43	ctggactcaggcgatccgaacgggccattaagccgtgcggtgcgtaaccaGttacgtctgaatggtgtcgagttgcttgataaagaaaccacgcgtaagga
671344	-	lptE	0.11	ECK0634:JW0636:rlpB	C	SENSE	478	691	0.53	671409	670828	65	-516	572	1154	10	7	57.2	164.86	1.53	1	0.03	0.01	0.04	0	0.01	0.01	0.01	0.02	0.03	0	0.03	0.03	-0.04	0.92	0.88	acattgttgttatctctggcggtgttaatcaccgccgggtgtggctggcaTctgcgtgataccacgcaggttccttccactatgaaggtcatgatcctgga
671638	-	leuS	0.92	ECK0635:JW0637	T	SENSE	357	720	1.01	674006	671424	2368	-214	153	540	5	4	30.6	135	2.14	1.13	0.03	0.01	0.04	0.02	0.03	0.05	0.04	0.12	0.16	-0.23	0.64	0.41	0.14	0.2	0.34	gcaggaactgaaaggcgaaggcgatatcgacaacgcgccgtggccggttgCtgacgaaaaagcgatggtggaagactccacgctggtcgtggtgcaggtta
671893	-	leuS	0.82	ECK0635:JW0637	G	SENSE	357	720	1.01	674006	671424	2113	-469	130	875	6	5	21.67	175	3.01	2	0.01	0	0.01	0.02	0.03	0.05	0.01	0.18	0.19	-0.17	0.52	0.35	0.14	0.27	0.41	actgaacgttgatgcgctgactgaaaatcagaaagcgctgcgtcgcgatgTgcataaaacgatcgctaaagtgaccgatgatatcggccgtcgtcagacct
671895	-	leuS	0.82	ECK0635:JW0637	G	SENSE	357	720	1.01	674006	671424	2111	-471	218	973	6	5	36.33	194.6	2.42	1.41	0.04	0.01	0.05	0	0.08	0.08	-0.14	0.41	0.27	0.06	0.14	0.2	0.06	0.36	0.42	gcactgaacgttgatgcgctgactgaaaatcagaaagcgctgcgtcgcgaTgtgcataaaacgatcgctaaagtgaccgatgatatcggccgtcgtcagac
672091	-	leuS	0.74	ECK0635:JW0637	G	SENSE	357	720	1.01	674006	671424	1915	-667	194	840	6	6	32.33	140	2.11	1.1	0.02	0.04	0.06	0.02	0.05	0.07	-0.05	0.25	0.2	-0.08	0.31	0.23	0.08	0.35	0.43	gtcgaagaacaacggtatcgacccgcaggtgatggttgaacgttacggcgCggacaccgttcgtctgtttatgatgtttgcttctccggctgatatgactc
672299	-	leuS	0.66	ECK0635:JW0637	T	SENSE	357	720	1.01	674006	671424	1707	-875	58	878	7	6	8.29	146.33	4.14	3.13	-0.01	0.09	0.08	0.01	0.02	0.03	0.03	0.14	0.17	0.01	0.28	0.29	-0.05	0.48	0.43	tggtgaactctgacgaaccagcgaaacagttgctgtgtcagggtatggtgCtggcagatgccttctactatgttggcgaaaacggcgaacgtaactgggtt
672300	-	leuS	0.66	ECK0635:JW0637	C	SENSE	357	720	1.01	674006	671424	1706	-876	157	923	7	6	22.43	153.83	2.78	1.77	0.05	0.02	0.07	0.04	0.04	0.08	-0.03	0.28	0.25	-0.06	0.37	0.31	0	0.29	0.29	atggtgaactctgacgaaccagcgaaacagttgctgtgtcagggtatggtGctggcagatgccttctactatgttggcgaaaacggcgaacgtaactgggt
672507	-	leuS	0.58	ECK0635:JW0637	G	SENSE	357	720	1.01	674006	671424	1499	-1083	44	1048	8	6	5.5	174.67	4.99	3.98	0.03	0	0.03	0.03	0	0.03	0.11	0.05	0.16	0.1	0.14	0.24	-0.28	0.82	0.54	ctgcgtgaaaccgacactttcgacacctttatggagtcctcctggtactaTgcgcgctacacttgcccgcagtacaaagaaggtatgctggattccgaagc
672508	-	leuS	0.58	ECK0635:JW0637	T	SENSE	357	720	1.01	674006	671424	1498	-1084	140	546	8	6	17.5	91	2.38	1.37	0.03	0.03	0.06	0.07	0.07	0.14	-0.04	0.29	0.25	-0.1	0.36	0.26	0.03	0.26	0.29	actgcgtgaaaccgacactttcgacacctttatggagtcctcctggtactAtgcgcgctacacttgcccgcagtacaaagaaggtatgctggattccgaag
672718	-	leuS	0.5	ECK0635:JW0637	G	SENSE	357	720	1.01	674006	671424	1288	-1294	51	555	7	7	7.29	79.29	3.44	2.43	0.04	0	0.04	0.11	0.15	0.26	0.04	0.15	0.19	-0.18	0.32	0.14	0	0.38	0.38	gaactaccgcctgcgcgactggggtgtttcccgtcagcgttactggggcgCgccgattccgatggtgacgctggaagacggtaccgtaatgccgaccccgg
673404	-	leuS	0.23	ECK0635:JW0637	C	SENSE	357	720	1.01	674006	671424	602	-1980	171	720	7	5	24.43	144	2.56	1.55	0.01	0.02	0.03	0.05	0.04	0.09	-0.05	0.25	0.2	-0.12	0.39	0.27	0.1	0.31	0.41	cgtaaagagatcccgcagtggtttatcaaaatcactgcttacgctgacgaGctgctcaacgatctggataaactggatcactggccagacaccgttaaaac
673532	-	leuS	0.18	ECK0635:JW0637	G	SENSE	357	720	1.01	674006	671424	474	-2108	161	1738	6	5	26.83	347.6	3.7	2.68	0.05	0.02	0.07	0.03	0.03	0.06	0.17	0.03	0.2	-0.37	0.72	0.35	0.12	0.2	0.32	agctgtataaaaaaggcctggtatataagaagacttctgcggtcaactggTgcccgaacgaccagaccgtactggcgaacgaacaagttatcgacggctgc
673533	-	leuS	0.18	ECK0635:JW0637	T	SENSE	357	720	1.01	674006	671424	473	-2109	85	1021	6	5	14.17	204.2	3.85	2.84	0.06	0.01	0.07	0.03	0.02	0.05	-0.1	0.42	0.32	0.01	0.21	0.22	0.02	0.33	0.35	gagctgtataaaaaaggcctggtatataagaagacttctgcggtcaactgGtgcccgaacgaccagaccgtactggcgaacgaacaagttatcgacggctg
673534	-	leuS	0.18	ECK0635:JW0637	G	SENSE	357	720	1.01	674006	671424	472	-2110	114	551	6	5	19	110.2	2.54	1.52	0.09	0.01	0.1	0.01	0.21	0.22	-0.09	0.26	0.17	-0.08	0.28	0.2	0.08	0.24	0.32	cgagctgtataaaaaaggcctggtatataagaagacttctgcggtcaactGgtgcccgaacgaccagaccgtactggcgaacgaacaagttatcgacggct
673650	-	leuS	0.14	ECK0635:JW0637	G	SENSE	357	720	1.01	674006	671424	356	-2226	66	996	6	5	11	199.2	4.18	3.17	0.02	0.03	0.05	0.07	0	0.07	0.14	0.12	0.26	-0.01	0.25	0.24	-0.22	0.6	0.38	gacaacatcgcgtatatgaaaaaccagctcaaaatgctgggctttggttaTgactggagccgcgagctggcaacctgtacgccggaatactaccgttggga
673709	-	leuS	0.12	ECK0635:JW0637	G	SENSE	357	720	1.01	674006	671424	297	-2285	145	826	7	8	20.71	103.25	2.32	1.31	0.02	0.02	0.04	0	0.08	0.08	-0.25	0.51	0.26	0.01	0.17	0.18	0.21	0.22	0.43	gtctgcctgcggaaggcgcggcggtgaaaaacaacaccgctccggcaccgTggacgtacgacaacatcgcgtatatgaaaaaccagctcaaaatgctgggc
673756	-	leuS	0.1	ECK0635:JW0637	G	SENSE	357	720	1.01	674006	671424	250	-2332	177	809	7	6	25.29	134.83	2.41	1.4	0.02	0.01	0.03	0.02	0.02	0.04	0.08	0.17	0.25	-0.22	0.49	0.27	0.1	0.32	0.42	tatgctgggcaaaaacgtcctgcagccgatcggctgggacgcgtttggtcTgcctgcggaaggcgcggcggtgaaaaacaacaccgctccggcaccgtgga
673858	-	leuS	0.06	ECK0635:JW0637	G	SENSE	357	720	1.01	674006	671424	148	-2434	177	853	7	6	25.29	142.17	2.49	1.48	0.04	0.02	0.06	-0.01	0.07	0.06	-0.17	0.36	0.19	0	0.3	0.3	0.14	0.25	0.39	gaagtattactgcctgtctatgcttccctatccttctggtcgactacacaTgggccacgtacgtaactacaccatcggtgacgtgatcgcccgctaccagc
674073	-	leuS	-67	Intergenic	G	SENSE	357	720	1.01	674006	671424	-67	-2649	50	705	4	3	12.5	235	4.23	3.22	0.06	0.02	0.08	-0.08	0.14	0.06	-0.13	0.34	0.21	-0.02	0.18	0.16	0.17	0.32	0.49	acgtcgagtgcgcgaaaggctgttttgacgcggacgtttgggctatgctaTgcggatctgaaaaaccacctcaacgctacatttgtagccgtattgaaaac
674074	-	leuS	-68	Intergenic	T	SENSE	357	720	1.01	674006	671424	-68	-2650	239	1008	4	3	59.75	336	2.49	1.48	0.04	0.06	0.1	-0.05	0.16	0.11	-0.08	0.29	0.21	-0.02	0.29	0.27	0.12	0.19	0.31	aacgtcgagtgcgcgaaaggctgttttgacgcggacgtttgggctatgctAtgcggatctgaaaaaccacctcaacgctacatttgtagccgtattgaaaa
686018	-	gltI	44	Intergenic	G	SENSE	455	473	0.06	686970	686062	952	44	185	1498	14	4	13.21	374.5	4.83	4.77	0.04	0.02	0.06	0.02	0.01	0.03	0.02	0.09	0.11	-0.15	0.61	0.46	0.06	0.27	0.33	gaactaattacaagaaccaggggcggaaattccagccctctcgattgttaCgtagcacggacagactatacgcctgatggtcgttccccatcgggcctgaa
686265	-	gltI	0.78	ECK0648:JW5092:ybeJ:yzzK	G	SENSE	455	473	0.06	686970	686062	705	-203	45	658	10	4	4.5	164.5	5.19	5.14	0.1	0.09	0.19	0.05	0.02	0.07	-0.06	0.24	0.18	0.01	0.29	0.3	-0.1	0.36	0.26	cagacaactgggaaatcgtcggcaagccgcagtctcaggaggcctacggtTgtatgttgcgtaaagatgatccgcagttcaaaaagctgatggatgacacc
686360	-	gltI	0.67	ECK0648:JW5092:ybeJ:yzzK	G	SENSE	455	473	0.06	686970	686062	610	-298	165	556	9	6	18.33	92.67	2.34	2.28	0.02	0.01	0.03	0	0.08	0.08	0	0.2	0.2	-0.07	0.45	0.38	0.04	0.26	0.3	cggtgactctttccgcaccctggaaagcggtcgtgccgttgcctttatgaTggatgacgctctgctggccggtgaacgtgcgaaagcgaagaaaccagaca
686372	-	gltI	0.66	ECK0648:JW5092:ybeJ:yzzK	T	SENSE	455	473	0.06	686970	686062	598	-310	12	543	8	5	1.5	108.6	6.18	6.12	0.02	0	0.02	0.03	0	0.03	0	0.08	0.08	-0.13	0.33	0.2	0.09	0.58	0.67	cgccaaagatcacggtgactctttccgcaccctggaaagcggtcgtgccgTtgcctttatgatggatgacgctctgctggccggtgaacgtgcgaaagcga
686373	-	gltI	0.66	ECK0648:JW5092:ybeJ:yzzK	T	SENSE	455	473	0.06	686970	686062	597	-311	109	643	8	5	13.62	128.6	3.24	3.18	-0.01	0.04	0.03	0.03	0	0.03	-0.04	0.17	0.13	-0.06	0.51	0.45	0.08	0.28	0.36	gcgccaaagatcacggtgactctttccgcaccctggaaagcggtcgtgccGttgcctttatgatggatgacgctctgctggccggtgaacgtgcgaaagcg
689198	-	lnt	0.59	cutE:ECK0649:JW0654	G	SENSE	406	369	-0.14	690104	688566	906	-632	125	535	3	2	41.67	267.5	2.68	2.82	0.02	0.02	0.04	0.02	0.04	0.06	-0.12	0.39	0.27	-0.02	0.2	0.18	0.11	0.34	0.45	gtgagttgcgtgataaaggtagctcgctggtaaccgggattgtcgacgcgCgtctcaataagcagaaccgctacgatacctacaacaccatcatcacgctg
690042	-	lnt	0.04	cutE:ECK0649:JW0654	G	SENSE	406	369	-0.14	690104	688566	62	-1476	1930	735	16	4	120.62	183.75	0.61	0.75	0	0.02	0.02	0	0.02	0.02	-0.08	0.22	0.14	-0.12	0.33	0.21	0.21	0.41	0.62	tcattaattgaacgccagcgcattcgcctgctgctggcgttattattcggTgcctgcggaacgctggccttctctccttacgacgtctggcctgcggcgat
690378	-	ybeX	0.72	corC:ECK0650:JW0655	A	SENSE	648	886	0.45	691007	690129	629	-249	172	909	15	9	11.47	101	3.14	2.69	0.02	0.05	0.07	0	0.05	0.05	-0.07	0.28	0.21	-0.11	0.48	0.37	0.16	0.14	0.3	gacgagtatgacgaagaagatgatatcgacttccgtcagctgagtcgtcaTacctggaccgtacgcgcactggcttccattgaagacttcaacgaagcgtt
690704	-	ybeX	0.35	corC:ECK0650:JW0655	G	SENSE	648	886	0.45	691007	690129	303	-575	119	956	13	12	9.15	79.67	3.12	2.67	0.01	0.01	0.02	0.01	0.02	0.03	0.01	0.1	0.11	-0.06	0.31	0.25	0.03	0.56	0.59	accagacgctggacgaatgtcttgatgtcatcatcgagtccgcccactcaCgtttcccggtgattagcgaagacaaagatcacattgaagggattctgatg
690896	-	ybeX	0.13	corC:ECK0650:JW0655	T	SENSE	648	886	0.45	691007	690129	111	-767	403	714	13	9	31	79.33	1.36	0.9	-0.01	0.02	0.01	0.01	0.03	0.04	0.07	0.11	0.18	0.05	0.37	0.42	-0.12	0.47	0.35	tgttactcagccaacttttccacggtgaaccgaaaaaccgtgacgaactgCtggcgctgatccgtgattccgggcagaacgaccttatcgacgaagatacg
690897	-	ybeX	0.13	corC:ECK0650:JW0655	C	SENSE	648	886	0.45	691007	690129	110	-768	713	792	13	9	54.85	88	0.68	0.23	0.02	0.05	0.07	0.05	0.07	0.12	0.09	0.25	0.34	0.02	0.22	0.24	-0.18	0.42	0.24	ctgttactcagccaacttttccacggtgaaccgaaaaaccgtgacgaactGctggcgctgatccgtgattccgggcagaacgaccttatcgacgaagatac
691061	-	ybeY	36	Intergenic	T	SENSE	399	1130	1.5	691564	691097	503	36	138	852	11	9	12.55	94.67	2.92	1.41	0.01	0.02	0.03	0.02	0.04	0.06	-0.02	0.1	0.08	0.05	0.22	0.27	-0.07	0.62	0.55	gccgagaaagaataatttgccaggcatttgactggcagacgtccccgccgTtggtgattaacgacggcgttttgattaactaacatgagaacccatacgac
691062	-	ybeY	35	Intergenic	T	SENSE	399	1130	1.5	691564	691097	502	35	268	1698	11	9	24.36	188.67	2.95	1.45	0.02	0.02	0.04	0.01	0.04	0.05	-0.03	0.18	0.15	-0.09	0.44	0.35	0.09	0.31	0.4	tgccgagaaagaataatttgccaggcatttgactggcagacgtccccgccGttggtgattaacgacggcgttttgattaactaacatgagaacccatacga
691122	-	ybeY	0.95	ECK0651:JW0656	T	SENSE	399	1130	1.5	691564	691097	442	-25	66	651	8	9	8.25	72.33	3.13	1.63	-0.02	0.06	0.04	0	0.04	0.04	-0.02	0.12	0.1	-0.04	0.47	0.43	0.08	0.31	0.39	agaaatggaagccctcgaaacagagattatgcttgctctgggctatgaggAtccgtacattgccgagaaagaataatttgccaggcatttgactggcagac
691227	-	ybeY	0.72	ECK0651:JW0656	G	SENSE	399	1130	1.5	691564	691097	337	-130	286	950	7	10	40.86	95	1.22	-0.28	0.02	0.01	0.03	0.02	0.04	0.06	0.12	0.17	0.29	-0.1	0.38	0.28	-0.05	0.39	0.34	agctcaggagcaaggcaaaccactggaggcgcactgggcgcatatggtggTgcacggcagtctgcatttgttaggttacgatcacatcgaagatgacgaag
691471	-	ybeY	0.2	ECK0651:JW0656	T	SENSE	399	1130	1.5	691564	691097	93	-374	176	1387	6	9	29.33	154.11	2.39	0.89	0.03	0.01	0.04	0.02	0.07	0.09	-0.08	0.55	0.47	0.05	0.19	0.24	-0.02	0.18	0.16	attccgggttaccggaagagagccagtttcagacatggctgaatgcggtgAtcccgcagtttcaggaagaatcggaagtgacgattcgcgtggtcgatacc
691531	-	ybeY	0.07	ECK0651:JW0656	G	SENSE	399	1130	1.5	691564	691097	33	-434	114	631	5	6	22.8	105.17	2.21	0.7	-0.05	0.08	0.03	0.01	0.04	0.05	-0.03	0.17	0.14	-0.04	0.29	0.25	0.11	0.42	0.53	gaagaacaggaacaaaaatgagtcaggtgatcctcgatttacaactggcaTgtgaagataattccgggttaccggaagagagccagtttcagacatggctg
692019	-	ybeZ	0.56	ECK0652:JW0657:phoL	A	SENSE	260	1068	2.04	692601	691561	582	-458	77	535	6	10	12.83	53.5	2.06	0.02	0.05	0.04	0.09	-0.01	0.04	0.03	0.06	0.05	0.11	-0.02	0.27	0.25	-0.09	0.6	0.51	gtgagaaactgggcttcctgcctggcgatttaagccagaaagtagacccgTatctgcgcccgctgtacgacgcgctgtttgaaatgctgggctttgagaaa
692404	-	ybeZ	0.19	ECK0652:JW0657:phoL	T	SENSE	260	1068	2.04	692601	691561	197	-843	72	563	5	10	14.4	56.3	1.97	-0.07	0.07	0.11	0.18	-0.03	0.18	0.15	-0.04	0.21	0.17	-0.07	0.32	0.25	0.07	0.18	0.25	accggccgtccgatttgcgtcaccgctgcggcagacattctgcgtagcctGtatgtcgatactgccccgatgcgcggtcagattcaggatatcgaaccgga
692530	-	ybeZ	0.07	ECK0652:JW0657:phoL	T	SENSE	260	1068	2.04	692601	691561	71	-969	28	555	6	9	4.67	61.67	3.72	1.68	0.06	0	0.06	0.07	0	0.07	-0.05	0.29	0.24	0.18	0.21	0.39	-0.27	0.5	0.23	atcaccctggagccagcagacaatgcgcgtctgttgagcctgtgcggcccGtttgatgacaacatcaagcagctcgaacgccgtctcggcatcgagatcaa
692536	-	ybeZ	0.06	ECK0652:JW0657:phoL	G	SENSE	260	1068	2.04	692601	691561	65	-975	200	1842	6	9	33.33	204.67	2.62	0.58	0.04	0.06	0.1	0.07	0.05	0.12	-0.08	0.3	0.22	-0.14	0.34	0.2	0.11	0.25	0.36	cgcgaaatcaccctggagccagcagacaatgcgcgtctgttgagcctgtgCggcccgtttgatgacaacatcaagcagctcgaacgccgtctcggcatcga
696156	-	glnU	0.08	ECK0659:glnUalpha:JWR0015:supB	T	SENSE	2217	953	-1.22	696162	696088	6	-68	4700	2034	94	20	50	101.7	1.02	2.24	0.01	0.03	0.04	0.01	0.07	0.08	-0.01	0.34	0.33	-0.04	0.31	0.27	0.03	0.25	0.28	caagtctcgcctcccgcaccattcaccagaaagcgttgtacggatggggtAtcgccaagcggtaaggcaccggtttttgataccggcattccctggttcga
696214	-	leuW	0.67	ECK0660:feeB:JWR0016	G	SENSE	12618	5309	-1.25	696270	696186	56	-28	2816	1619	84	15	33.52	107.93	1.69	2.94	0.02	0.03	0.05	0.02	0.09	0.11	-0.07	0.28	0.21	-0.1	0.23	0.13	0.13	0.37	0.5	gtggcgaaattggtagacgcaccagatttaggttctggcgccgcaaggtgTgcgagttcaagtctcgcctcccgcaccattcaccagaaagcgttgtacgg
696215	-	leuW	0.65	ECK0660:feeB:JWR0016	T	SENSE	12618	5309	-1.25	696270	696186	55	-29	3931	1303	84	15	46.8	86.87	0.89	2.14	0.03	0.07	0.1	-0.06	0.18	0.12	-0.12	0.3	0.18	0.06	0.2	0.26	0.07	0.26	0.33	agtggcgaaattggtagacgcaccagatttaggttctggcgccgcaaggtGtgcgagttcaagtctcgcctcccgcaccattcaccagaaagcgttgtacg
696216	-	leuW	0.64	ECK0660:feeB:JWR0016	G	SENSE	12618	5309	-1.25	696270	696186	54	-30	3945	2792	84	15	46.96	186.13	1.99	3.24	0.05	0.02	0.07	0.01	0.04	0.05	0.04	0.23	0.27	-0.12	0.35	0.23	0.03	0.35	0.38	gagtggcgaaattggtagacgcaccagatttaggttctggcgccgcaaggTgtgcgagttcaagtctcgcctcccgcaccattcaccagaaagcgttgtac
696278	-	metT	2	Intergenic	T	SENSE	1337	1044	-0.36	696356	696280	78	2	458	908	77	12	5.95	75.67	3.67	4.03	0.06	0.05	0.11	0.03	0.07	0.1	0.05	0.21	0.26	-0.01	0.27	0.26	-0.14	0.41	0.27	atcactcataatgatggggtcacaggttcgaatcccgtcgtagccaccatCtttttttgcgggagtggcgaaattggtagacgcaccagatttaggttctg
696279	-	metT	1	Intergenic	C	SENSE	1337	1044	-0.36	696356	696280	77	1	332	672	76	12	4.37	56	3.68	4.04	0.04	0.06	0.1	0.02	0.06	0.08	-0.03	0.25	0.22	-0.01	0.2	0.19	-0.01	0.43	0.42	catcactcataatgatggggtcacaggttcgaatcccgtcgtagccaccaTctttttttgcgggagtggcgaaattggtagacgcaccagatttaggttct
701968	+	nagA	0.01	ECK0665:JW0663	A	ANTI	33	73	1.15	700826	701974	1142	-6	46	731	4	2	11.5	365.5	4.99	3.84	-0.01	0.02	0.01	-0.02	0.04	0.02	-0.01	0.08	0.07	-0.19	0.4	0.21	0.24	0.46	0.7	gtggtcatcaagaaattcgtggccggtaaagatccggccctgggttaatgCatacattctgacccccgattttaaaaaatattgccctgagcaaggagcca
703493	+	nagE	0.17	ECK0667:JW0665:pstN:ptsN	G	SENSE	306	612	1	703167	705113	326	-1620	333	1085	8	10	41.62	108.5	1.38	0.38	0.07	0.01	0.08	0.03	0.04	0.07	-0.01	0.23	0.22	-0.09	0.34	0.25	-0.01	0.38	0.37	gaaattaacatgggtgtactggcgggtatcattaccggtctggttggtggCgcagcctataaccgttggtccgatattaaactgccggacttcctgagctt
703852	+	nagE	0.35	ECK0667:JW0665:pstN:ptsN	C	SENSE	306	612	1	703167	705113	685	-1261	136	711	6	7	22.67	101.57	2.16	1.16	0.19	0.03	0.22	0.05	0.01	0.06	0.01	0.18	0.19	-0.27	0.59	0.32	0.03	0.19	0.22	ccacggtgacattaaccgcttctatgccggtgacggcaccgcggggatgtTcatgtccggcttcttcccgatcatgatgttcggtctgccgggtgcggcgc
703853	+	nagE	0.35	ECK0667:JW0665:pstN:ptsN	A	SENSE	306	612	1	703167	705113	686	-1260	58	1671	6	7	9.67	238.71	4.63	3.63	0.08	0.05	0.13	0.04	0	0.04	0.06	0.02	0.08	-0.04	0.31	0.27	-0.14	0.62	0.48	cacggtgacattaaccgcttctatgccggtgacggcaccgcggggatgttCatgtccggcttcttcccgatcatgatgttcggtctgccgggtgcggcgct
706215	+	glnS	0.54	ECK0668:JW0666	G	SENSE	335	468	0.48	705316	706980	899	-765	136	1491	7	5	19.43	298.2	3.94	3.46	0.04	0.01	0.05	0	0.12	0.12	-0.09	0.38	0.29	-0.06	0.27	0.21	0.1	0.22	0.32	gaaggctgggatgacccgcgtatgccgaccatttccggtctgcgtcgtcgTggttacactgcggcttctattcgtgagttctgcaaacgcatcggcgtgac
706949	+	glnS	0.98	ECK0668:JW0666	G	SENSE	335	468	0.48	705316	706980	1633	-31	316	624	4	2	79	312	1.98	1.5	0.03	0.02	0.05	0.01	0.03	0.04	0.08	0.25	0.33	-0.09	0.41	0.32	-0.03	0.29	0.26	tagccgccattctacggcggaaaaaccggtatttaaccgcaccgttgggcTgcgtgatacctgggcgaaagtaggcgagtaattttaagtttcgctatgcc
707601	+	chiP	0.03	ECK0669:JW0667:ybfM	G	SENSE	506	229	-1.14	707557	708963	44	-1362	1257	698	38	4	33.08	174.5	2.4	3.54	0.02	0	0.02	0	0.03	0.03	-0.06	0.31	0.25	0	0.26	0.26	0.04	0.41	0.45	taacccatgcgtacgtttagtggcaaacgtagtacgctggcgctggctatCgccggtgttacagcaatgtcgggctttatggcaatgccggaggctcgcgc
707812	+	chiP	0.18	ECK0669:JW0667:ybfM	T	SENSE	506	229	-1.14	707557	708963	255	-1151	1028	146	16	2	64.25	73	0.18	1.33	0.01	0.04	0.05	0.04	0.08	0.12	-0.18	0.56	0.38	0.1	0.22	0.32	0.03	0.11	0.14	actccacctggaatgccaacctcgattttcagtccggttatgctgctgatAtgttcggccttgatattgctgcgtttacggcgattgaaatggcggaaaac
709458	-	fur	0.92	ECK0671:JW0669	G	SENSE	1109	1375	0.31	709869	709423	411	-35	153	614	15	8	10.2	76.75	2.91	2.6	0.08	0.03	0.11	-0.01	0.07	0.06	-0.05	0.26	0.21	-0.02	0.28	0.26	-0.01	0.37	0.36	gcctgactaaccacagtctctatctttacggtcactgtgccgaaggcgatTgccgcgaagatgaacatgcgcacgaaggcaaataagccagcctgaacgag
709461	-	fur	0.91	ECK0671:JW0669	A	SENSE	1109	1375	0.31	709869	709423	408	-38	572	739	15	8	38.13	92.38	1.28	0.97	0.02	0.1	0.12	-0.04	0.15	0.11	-0.13	0.28	0.15	-0.06	0.26	0.2	0.21	0.21	0.42	ttcgcctgactaaccacagtctctatctttacggtcactgtgccgaaggcGattgccgcgaagatgaacatgcgcacgaaggcaaataagccagcctgaac
710422	-	fldA	0.5	ECK0672:JW0671	G	SENSE	437	584	0.42	710688	710158	266	-264	454	1196	10	6	45.4	199.33	2.13	1.72	0.05	0.02	0.07	0	0.09	0.09	-0.18	0.54	0.36	-0.02	0.12	0.1	0.17	0.22	0.39	ctcgaagagattgatttcaacggcaaactggttgcgctgtttggttgtggTgaccaggaagattacgccgaatatttctgcgacgcattgggcaccatccg
710739	-	fldA	-51	Intergenic	G	SENSE	437	584	0.42	710688	710158	-51	-581	688	1439	17	8	40.47	179.88	2.15	1.73	0.05	0.03	0.08	0.06	0.06	0.12	0.01	0.27	0.28	-0.08	0.42	0.34	-0.02	0.21	0.19	gtttgctgattccgcaagactgcctgttctgctatgattgcctttatccgTgggcaattttccacccccatttcaataagtttcaagaggttatttcactc
712561	+	seqA	0.64	ECK0675:hsm-1:JW0674	G	SENSE	504	274	-0.88	712210	712755	351	-194	236	880	9	2	26.22	440	4.07	4.95	0.04	0.02	0.06	0.03	0.03	0.06	-0.01	0.21	0.2	-0.05	0.39	0.34	-0.01	0.35	0.34	ttgacgcccaggcgtttgccgaagcaacggaatcgttgcacggtcgtacaCgcgtttactttgcggcagatgaacaaacgctgctgaaaaatggtaatcag
720880	-	kdpE	0.11	ECK0682:JW5096	G	SENSE	139	319	1.2	720956	720279	76	-601	190	1632	2	1	95	1632	4.1	2.9	0.03	0.01	0.04	0.03	0.06	0.09	-0.18	0.49	0.31	0.05	0.1	0.15	0.07	0.34	0.41	tgaacaggctattcgtcgctttctgcgcacggcgctggagggcgacgggaTgcgcgtctttgaggccgaaacgctgcaacgcggcttgctggaagcggcaa
723380	-	kdpD	0.1	ECK0683:JW0683:kac	G	SENSE	96	152	0.66	723637	720953	257	-2427	300	1184	2	1	150	1184	2.98	2.32	0.03	0	0.03	0.05	0.07	0.12	0	0.28	0.28	0.14	0.14	0.28	-0.21	0.51	0.3	gccatgctggaagggctggctgttctgccgttaaaacgccaggcgtaccgTgggcggcatatcagcgagtttgatctcgatgccgccctcgcccgccgccc
728426	+	ybfA	0.33	ECK0688:JW0688	T	SENSE	220	2247	3.35	728357	728563	69	-137	24	1107	4	15	6	73.8	3.62	0.27	0	0	0	0	0	0	-0.11	0.62	0.51	0.08	0.29	0.37	0.04	0.08	0.12	atcctgcatggcttatctttttacgccgtacttatgcggttgcagcgggcGttctggcgctgcctttcatgcttttctggaaagaccgcgcccgcttttac
728522	+	ybfA	0.8	ECK0688:JW0688	G	SENSE	220	2247	3.35	728357	728563	165	-41	156	1928	2	14	78	137.71	0.82	-2.53	0.02	0	0.02	0.04	0.11	0.15	-0.2	0.42	0.22	0.05	0.18	0.23	0.09	0.29	0.38	tttacagctacctgcatcgcgtctggtcgaaaaccagcgataaaccggtgTggatggatcaggccgaaaaggcaactggtgatttttattgattgctgagt
743983	+	ybgK	0.55	ECK0701:JW0702	C	SENSE	177	155	-0.19	743466	744398	517	-415	113	828	2	1	56.5	828	3.87	4.06	0.04	0.03	0.07	0.07	0.04	0.11	-0.1	0.32	0.22	-0.04	0.25	0.21	0.02	0.37	0.39	gcgtgattctatggaagcgcagggcgttaaacagctgctgtggggcaaccGcattcgcgccttgccggggccggaatatcatgagttcgatcgcgcctcgc
744685	+	ybgL	0.4	ECK0702:JW0703	T	SENSE	237	200	-0.24	744388	745122	297	-437	44	558	3	1	14.67	558	5.25	5.49	0.03	0	0.03	0.02	0.02	0.04	-0.17	0.38	0.21	-0.06	0.26	0.2	0.19	0.34	0.53	tgtatcaaattggcgcgctggcaacgattgcccgtgcgcaaggcggcgtaAtgcgtcatgtcaaaccgcacggcatgttgtacaaccaggcggcgaaagaa
752671	-	gltA	0.8	ECK0709:gluT:icdB:JW0710	T	SENSE	1342	3256	1.28	753691	752408	1020	-263	352	842	22	14	16	60.14	1.91	0.63	0.03	0.03	0.06	-0.06	0.12	0.06	-0.14	0.42	0.28	0.01	0.18	0.19	0.17	0.24	0.41	atgaagtgctgaaagagctgggcacgaaggatgacctgctggaagtggctAtggagctggaaaacatcgcgctgaacgacccgtactttatcgagaagaaa
752771	-	gltA	0.72	ECK0709:gluT:icdB:JW0710	G	SENSE	1342	3256	1.28	753691	752408	920	-363	259	1135	22	22	11.77	51.59	2.13	0.85	0.03	0.01	0.04	0.05	0.02	0.07	0.06	0.24	0.3	-0.12	0.48	0.36	-0.02	0.25	0.23	cgtgcgaaagacaaaaatgattctttccgcctgatgggcttcggtcaccgCgtgtacaaaaattacgacccgcgcgccaccgtaatgcgtgaaacctgcca
752911	-	gltA	0.61	ECK0709:gluT:icdB:JW0710	G	SENSE	1342	3256	1.28	753691	752408	780	-503	156	1897	21	25	7.43	75.88	3.35	2.07	0.02	0.06	0.08	0.01	0.06	0.07	-0.2	0.51	0.31	0.03	0.2	0.23	0.15	0.16	0.31	cttcgggtgcgaacccgtttgcctgtatcgcagcaggtattgcttcactgTggggacctgcgcacggcggtgctaacgaagcggcgctgaaaatgctggaa
753315	-	gltA	0.29	ECK0709:gluT:icdB:JW0710	T	SENSE	1342	3256	1.28	753691	752408	376	-907	175	2288	20	44	8.75	52	2.57	1.29	0.01	0.02	0.03	0.01	0.05	0.06	-0.17	0.46	0.29	-0.01	0.3	0.29	0.15	0.17	0.32	ccgtcataccatgatccacgagcagattacccgtctgttccatgctttccGtcgcgactcgcatccaatggcagtcatgtgtggtattaccggcgcgctgg
753942	-	gltA	-251	Intergenic	T	SENSE	1342	3256	1.28	753691	752408	-251	-1534	404	1012	20	19	20.2	53.26	1.4	0.12	0.1	0.13	0.23	0.02	0.03	0.05	-0.02	0.14	0.12	0	0.34	0.34	-0.11	0.37	0.26	tatgaagtcggtatttcacctaagattaacttatgtaacagtgtggaagtAttgaccaattcattcgggacagttattagtggtagacaagtttaataatt
753944	-	gltA	-253	Intergenic	T	SENSE	1342	3256	1.28	753691	752408	-253	-1536	523	863	19	17	27.53	50.76	0.88	-0.4	0.04	0.06	0.1	0.07	0.09	0.16	-0.15	0.54	0.39	0.01	0.2	0.21	0.03	0.11	0.14	gttatgaagtcggtatttcacctaagattaacttatgtaacagtgtggaaGtattgaccaattcattcgggacagttattagtggtagacaagtttaataa
755299	+	sdhA	0.1	ECK0712:JW0713	G	SENSE	1862	2303	0.31	755130	756896	169	-1597	440	1247	37	21	11.89	59.38	2.32	2.01	0.1	0.05	0.15	-0.01	0.06	0.05	-0.12	0.23	0.11	-0.12	0.39	0.27	0.15	0.27	0.42	cccgacccgttcccataccgtttctgcgcaaggcggcattaccgttgcgcTgggtaatacccatgaagataactgggaatggcatatgtacgacaccgtga
755444	+	sdhA	0.18	ECK0712:JW0713	T	SENSE	1862	2303	0.31	755130	756896	314	-1452	304	1674	43	24	7.07	69.75	3.3	3	0.03	0.04	0.07	0.01	0.02	0.03	-0.03	0.27	0.24	-0.09	0.37	0.28	0.06	0.31	0.37	tgtaaaaccgggccggaagcgattctggaactcgaacacatgggcctgccGttctcgcgtctcgatgatggtcgtatctatcaacgtccgtttggcggtca
755634	+	sdhA	0.29	ECK0712:JW0713	T	SENSE	1862	2303	0.31	755130	756896	504	-1262	437	2448	33	18	13.24	136	3.36	3.05	0.05	0.03	0.08	0.01	0.12	0.13	-0.2	0.48	0.28	0.03	0.18	0.21	0.1	0.19	0.29	agaacctgaaaaaccacaccaccattttctccgagtggtatgcgctggatCtggtgaaaaaccaggatggcgcggtggtgggttgtaccgcactgtgcatc
755635	+	sdhA	0.29	ECK0712:JW0713	G	SENSE	1862	2303	0.31	755130	756896	505	-1261	185	1003	33	19	5.61	52.79	3.23	2.93	0	0.01	0.01	0.07	0.01	0.08	-0.02	0.14	0.12	-0.07	0.42	0.35	0.01	0.43	0.44	gaacctgaaaaaccacaccaccattttctccgagtggtatgcgctggatcTggtgaaaaaccaggatggcgcggtggtgggttgtaccgcactgtgcatcg
755992	+	sdhA	0.49	ECK0712:JW0713	G	SENSE	1862	2303	0.31	755130	756896	862	-904	655	2006	41	32	15.98	62.69	1.97	1.67	0.02	0.01	0.03	0.04	0.05	0.09	-0.01	0.21	0.2	-0.07	0.3	0.23	0.01	0.43	0.44	ttttatggagcgttatgcgccgaacgccaaagacctggcgggccgtgacgTggttgcgcgttccatcatgatcgaaatccgtgaaggtcgcggctgtgatg
756860	+	sdhA	0.98	ECK0712:JW0713	C	SENSE	1862	2303	0.31	755130	756896	1730	-36	188	1259	43	23	4.37	54.74	3.65	3.34	0.07	0.18	0.25	0	0.04	0.04	0	0.15	0.15	-0.08	0.46	0.38	0	0.18	0.18	ccagagtcggaatccatgacgcgccgaagcgtcaacatggaaccgaaactGcgcccggcattcccgccgaagattcgtacttactaatgcggagacaggaa
756861	+	sdhA	0.98	ECK0712:JW0713	G	SENSE	1862	2303	0.31	755130	756896	1731	-35	280	2641	43	23	6.51	114.83	4.14	3.83	0.04	0.04	0.08	0.08	0.13	0.21	0.02	0.04	0.06	0	0.14	0.14	-0.13	0.64	0.51	cagagtcggaatccatgacgcgccgaagcgtcaacatggaaccgaaactgCgcccggcattcccgccgaagattcgtacttactaatgcggagacaggaaa
757242	+	sdhB	0.46	ECK0713:JW0714	A	SENSE	2394	2294	-0.06	756912	757628	330	-386	597	1410	43	20	13.88	70.5	2.34	2.41	0.02	0.08	0.1	0	0.01	0.01	0	0.14	0.14	-0.02	0.17	0.15	0	0.6	0.6	tgccaggtttaccggtgatccgcgatttggtggtagacatgggacaattcTatgcgcaatatgagaaaattaagccttacctgttgaataatggacaaaat
757357	+	sdhB	0.62	ECK0713:JW0714	T	SENSE	2394	2294	-0.06	756912	757628	445	-271	1434	1245	48	23	29.88	54.13	0.86	0.92	-0.03	0.12	0.09	0.03	0.08	0.11	-0.04	0.31	0.27	-0.08	0.35	0.27	0.11	0.15	0.26	gcatttacagatgccagagcagcgcgaaaaactcgacgggctgtatgaatGtattctctgcgcatgttgttcaacctcttgtccgtctttctggtggaatc
757358	+	sdhB	0.62	ECK0713:JW0714	A	SENSE	2394	2294	-0.06	756912	757628	446	-270	325	1735	48	23	6.77	75.43	3.48	3.54	0.03	0.03	0.06	-0.01	0.04	0.03	0	0.13	0.13	-0.04	0.26	0.22	0.02	0.54	0.56	catttacagatgccagagcagcgcgaaaaactcgacgggctgtatgaatgTattctctgcgcatgttgttcaacctcttgtccgtctttctggtggaatcc
757930	+	sucA	0	ECK0714:JW0715:lys	G	SENSE	1356	916	-0.57	757929	760730	1	-2800	1337	1298	34	14	39.32	92.71	1.24	1.8	0.01	0.1	0.11	0.01	0.01	0.02	0.05	0.05	0.1	-0.06	0.33	0.27	-0.01	0.51	0.5	gtagtatccacggcgaagtaagcataaaaaagatgcttaagggatcacgaTgcagaacagcgctttgaaagcctggttggactcttcttacctctctggcg
757966	+	sucA	0.01	ECK0714:JW0715:lys	T	SENSE	1356	916	-0.57	757929	760730	37	-2764	457	1455	42	17	10.88	85.59	2.98	3.54	0	0.05	0.05	0.06	0.06	0.12	-0.02	0.21	0.19	-0.07	0.46	0.39	0.03	0.22	0.25	ttaagggatcacgatgcagaacagcgctttgaaagcctggttggactcttCttacctctctggcgcaaaccagagctggatagaacagctctatgaagact
757967	+	sucA	0.01	ECK0714:JW0715:lys	T	SENSE	1356	916	-0.57	757929	760730	38	-2763	1118	3115	42	17	26.62	183.24	2.78	3.35	0.03	0.05	0.08	0.01	0.06	0.07	-0.03	0.22	0.19	-0.01	0.2	0.19	-0.01	0.48	0.47	taagggatcacgatgcagaacagcgctttgaaagcctggttggactcttcTtacctctctggcgcaaaccagagctggatagaacagctctatgaagactt
758052	+	sucA	0.04	ECK0714:JW0715:lys	G	SENSE	1356	916	-0.57	757929	760730	123	-2678	786	2013	49	17	16.04	118.41	2.88	3.45	0.05	0.03	0.08	0.01	0.06	0.07	-0.02	0.19	0.17	-0.15	0.44	0.29	0.11	0.28	0.39	agctctatgaagacttcttaaccgatcctgactcggttgacgctaactggCgttcgacgttccagcagttacctggtacgggagtcaaaccggatcaattc
758711	+	sucA	0.28	ECK0714:JW0715:lys	G	SENSE	1356	916	-0.57	757929	760730	782	-2019	817	1620	31	7	26.35	231.43	3.13	3.7	0.04	0.01	0.05	0.01	0.06	0.07	-0.07	0.32	0.25	-0.09	0.39	0.3	0.11	0.22	0.33	cacgctggcaacagcggcacccgcgaagtggttctcgggatggcgcaccgTggtcgtctgaacgtgctggtgaacgtgctgggtaaaaaaccgcaagactt
759498	+	sucA	0.56	ECK0714:JW0715:lys	G	SENSE	1356	916	-0.57	757929	760730	1569	-1232	515	706	39	10	13.21	70.6	2.42	2.98	0.03	0.02	0.05	0	0.01	0.01	0	0.04	0.04	-0.01	0.15	0.14	-0.03	0.78	0.75	acctgtaccgcgatgcgctggatgctggcgattgcgtagtggcagagtggCgtccgatgaacatgcactctttcacctggtcgccgtacctcaaccacgaa
759900	+	sucA	0.7	ECK0714:JW0715:lys	T	SENSE	1356	916	-0.57	757929	760730	1971	-830	274	617	22	5	12.45	123.4	3.31	3.88	0.1	0.05	0.15	0.15	0.14	0.29	-0.2	0.42	0.22	-0.09	0.28	0.19	0.04	0.1	0.14	cgctgcaacatatccataacgggcagggcgcgttccgtgtctgggactccGtactgtctgaagaagcagtgctggcgtttgaatatggttatgccaccgca
759903	+	sucA	0.7	ECK0714:JW0715:lys	T	SENSE	1356	916	-0.57	757929	760730	1974	-827	95	1231	22	5	4.32	246.2	5.83	6.4	0.08	0.08	0.16	0.04	0.03	0.07	-0.05	0.19	0.14	-0.03	0.22	0.19	-0.03	0.47	0.44	tgcaacatatccataacgggcagggcgcgttccgtgtctgggactccgtaCtgtctgaagaagcagtgctggcgtttgaatatggttatgccaccgcagaa
761164	+	sucB	0.34	ECK0715:JW0716	C	SENSE	1006	695	-0.53	760745	761962	419	-798	114	2975	17	5	6.71	595	6.47	7	0.05	0.04	0.09	0.02	0.04	0.06	-0.15	0.35	0.2	-0.04	0.26	0.22	0.13	0.3	0.43	gaacacaatctcgacgccagcgccattaaaggcaccggtgtgggtggtcgTctgactcgtgaagatgtggaaaaacatctggcgaaagccccggcgaaaga
761165	+	sucB	0.35	ECK0715:JW0716	T	SENSE	1006	695	-0.53	760745	761962	420	-797	85	594	17	5	5	118.8	4.57	5.1	-0.02	0.04	0.02	0.04	0.05	0.09	-0.11	0.45	0.34	-0.08	0.34	0.26	0.15	0.13	0.28	aacacaatctcgacgccagcgccattaaaggcaccggtgtgggtggtcgtCtgactcgtgaagatgtggaaaaacatctggcgaaagccccggcgaaagag
761439	+	sucB	0.57	ECK0715:JW0716	G	SENSE	1006	695	-0.53	760745	761962	694	-523	429	852	17	5	25.24	170.4	2.76	3.29	0.01	0	0.01	0.01	0.01	0.02	-0.08	0.15	0.07	-0.04	0.24	0.2	0.09	0.61	0.7	tctgcgtaagcagtacggtgaagcgtttgaaaaacgccacggcatccgtcTgggctttatgtccttctacgtgaaagcggtggttgaagccctgaaacgtt
762118	+	sucC	-119	Intergenic	G	SENSE	825	585	-0.5	762237	763403	-119	-1285	1819	325	16	3	113.69	108.33	-0.07	0.43	0.02	0.06	0.08	0.01	0.1	0.11	-0.03	0.35	0.32	-0.06	0.38	0.32	0.04	0.12	0.16	accaatgtaggtcggataaggcgcaagcgccgcatccgacaagcgatgccTgatgtgacgtttaacgtgtcttatcaggcctacgggtgaccgacaatgcc
762286	+	sucC	0.04	ECK0716:JW0717	A	SENSE	825	585	-0.5	762237	763403	49	-1117	733	574	19	5	38.58	114.8	1.57	2.07	0.05	0.02	0.07	0.04	0.04	0.08	0.08	0.16	0.24	-0.03	0.35	0.32	-0.15	0.44	0.29	catgaacttacatgaatatcaggcaaaacaactttttgcccgctatggctTaccagcaccggtgggttatgcctgtactactccgcgcgaagcagaagaag
762706	+	sucC	0.4	ECK0716:JW0717	G	SENSE	825	585	-0.5	762237	763403	469	-697	293	564	17	4	17.24	141	3.03	3.53	0.01	0	0.01	0.05	0.02	0.07	0.01	0.08	0.09	0	0.15	0.15	-0.07	0.75	0.68	tccgcacctgatccataaagttgcgcttgatccgctgactggcccgatgcCgtatcagggacgcgagctggcgttcaaactgggtctggaaggtaaactgg
763400	+	sucC	1	ECK0716:JW0717	T	SENSE	825	585	-0.5	762237	763403	1163	-3	225	698	10	3	22.5	232.67	3.37	3.87	0	0.07	0.07	0.01	0.08	0.09	-0.1	0.24	0.14	0.01	0.16	0.17	0.08	0.45	0.53	aaaggtctgacggatgcagctcagcaggttgttgccgcagtggaggggaaAtaatgtccattttaatcgataaaaacaccaaggttatctgccagggcttt
763850	+	sucD	0.51	ECK0717:JW0718	T	SENSE	616	491	-0.33	763403	764272	447	-422	166	685	13	4	12.77	171.25	3.75	4.07	0.03	0.04	0.07	-0.06	0.11	0.05	-0.1	0.33	0.23	0.07	0.27	0.34	0.06	0.25	0.31	gcaaaatcggtatccagcctggtcacattcacaaaccgggtaaagtgggtAtcgtttcccgttccggtacactgacctatgaagcggttaaacagaccacg
763852	+	sucD	0.52	ECK0717:JW0718	G	SENSE	616	491	-0.33	763403	764272	449	-420	126	658	13	4	9.69	164.5	4.09	4.41	0.06	0.03	0.09	0.01	0.02	0.03	-0.14	0.29	0.15	-0.09	0.26	0.17	0.16	0.4	0.56	aaaatcggtatccagcctggtcacattcacaaaccgggtaaagtgggtatCgtttcccgttccggtacactgacctatgaagcggttaaacagaccacgga
770880	+	cydA	0.13	ECK0721:JW0722	G	SENSE	325	1401	2.11	770681	772249	199	-1369	190	1490	7	18	27.14	82.78	1.61	-0.5	0.01	0.01	0.02	0.02	0.01	0.03	-0.05	0.38	0.33	-0.09	0.33	0.24	0.11	0.27	0.38	tatgaccaagttctggggcaagttgtttggtatcaacttcgctctgggtgTggctaccggtctgaccatggagttccagttcgggactaactggtcttact
770884	+	cydA	0.13	ECK0721:JW0722	A	SENSE	325	1401	2.11	770681	772249	203	-1365	411	1264	7	18	58.71	70.22	0.26	-1.85	0.03	0.01	0.04	0.03	0.03	0.06	-0.05	0.18	0.13	0.23	0.17	0.4	-0.24	0.61	0.37	accaagttctggggcaagttgtttggtatcaacttcgctctgggtgtggcTaccggtctgaccatggagttccagttcgggactaactggtcttactattc
771096	+	cydA	0.26	ECK0721:JW0722	G	SENSE	325	1401	2.11	770681	772249	415	-1153	304	3072	4	10	76	307.2	2.02	-0.09	0.03	0.04	0.07	-0.02	0.06	0.04	-0.05	0.13	0.08	-0.18	0.38	0.2	0.21	0.39	0.6	taaagttcagcatatgtgtgtcacctggctggtggcgctcggttcaaaccTgtccgcactgtggattctggttgcgaacggctggatgcaaaacccaatcg
771128	+	cydA	0.29	ECK0721:JW0722	G	SENSE	325	1401	2.11	770681	772249	447	-1121	250	1656	6	13	41.67	127.38	1.61	-0.5	0.04	0.04	0.08	-0.05	0.16	0.11	-0.11	0.36	0.25	0.12	0.21	0.33	0.01	0.22	0.23	tggcgctcggttcaaacctgtccgcactgtggattctggttgcgaacggcTggatgcaaaacccaatcgcgtccgatttcaactttgaaactatgcgtatg
771622	+	cydA	0.6	ECK0721:JW0722	G	SENSE	325	1401	2.11	770681	772249	941	-627	212	1352	4	7	53	193.14	1.87	-0.24	0	0.04	0.04	-0.01	0.03	0.02	-0.14	0.3	0.16	-0.06	0.33	0.27	0.21	0.3	0.51	cgttccgtggataccccggttatcggcctgaaagagctgatggtgcagcaTgaagaacgcattcgtaacgggatgaaggcgtactctctgctcgaacaact
771867	+	cydA	0.76	ECK0721:JW0722	T	SENSE	325	1401	2.11	770681	772249	1186	-382	145	677	5	9	29	75.22	1.38	-0.73	-0.02	0.14	0.12	-0.01	0.06	0.05	-0.14	0.54	0.4	0.12	0.17	0.29	0.07	0.08	0.15	catcccgcgtgtagcgccgctgtactttgcgttccgtatcatggtggcgtGtggcttcctgcttctggcaatcatcgcgctctctttctggagtgtcatcc
771990	+	cydA	0.83	ECK0721:JW0722	A	SENSE	325	1401	2.11	770681	772249	1309	-259	33	569	5	11	6.6	51.73	2.97	0.86	0.04	0	0.04	0.05	0	0.05	-0.04	0.27	0.23	0.13	0.09	0.22	-0.17	0.64	0.47	atggcttctgcgcgccgcgctgtacggtattccgctgccgtggattgctgTagaagcgggctggttcgtggctgaatatggccgccaaccgtgggctatcg
772049	+	cydA	0.87	ECK0721:JW0722	T	SENSE	325	1401	2.11	770681	772249	1368	-200	86	745	5	12	17.2	62.08	1.85	-0.26	-0.03	0.09	0.06	-0.01	0.02	0.01	0	0.07	0.07	-0.09	0.31	0.22	0.13	0.5	0.63	gctggttcgtggctgaatatggccgccaaccgtgggctatcggtgaagtgCtgccgacagctgtggcgaactcgtcactgaccgcaggcgatctcatcttc
772510	+	cydB	0.22	ECK0722:JW0723	T	SENSE	324	885	1.45	772265	773404	245	-894	56	583	6	9	9.33	64.78	2.8	1.35	0.03	0	0.03	0.05	0.04	0.09	-0.09	0.36	0.27	-0.01	0.41	0.4	0.01	0.2	0.21	accgcgggcggcgcactctttgctgcctggccgatggtctatgccgctgcGttctccggcttctatgtggcgatgatcctcgtgctggcgtctttgttctt
772723	+	cydB	0.4	ECK0722:JW0723	C	SENSE	324	885	1.45	772265	773404	458	-681	227	829	7	7	32.43	118.43	1.87	0.42	0	0	0	0.01	0.13	0.14	-0.01	0.29	0.28	0.06	0.44	0.5	-0.07	0.15	0.08	gcgttcggtaacctgttgcagggcgtaccgttcaacgttgatgaatatctGcgtctgtactacaccggtaacttcttccagttgcttaacccgttcggcct
772724	+	cydB	0.4	ECK0722:JW0723	G	SENSE	324	885	1.45	772265	773404	459	-680	361	2756	7	8	51.57	344.5	2.74	1.29	0.13	0.05	0.18	0.03	0.04	0.07	-0.06	0.21	0.15	-0.04	0.25	0.21	-0.06	0.46	0.4	cgttcggtaacctgttgcagggcgtaccgttcaacgttgatgaatatctgCgtctgtactacaccggtaacttcttccagttgcttaacccgttcggcctg
774049	+	ybgC	0.18	ECK0725:JW0726	G	SENSE	834	438	-0.93	773975	774379	74	-330	695	111	11	3	63.18	37	-0.77	0.16	0.04	0.04	0.08	0.04	0.06	0.1	0.03	0.2	0.23	-0.11	0.33	0.22	0.01	0.36	0.37	ccggttcgcgtctactatgaagataccgatgccggtggtgtggtgtaccaCgccagttacgtcgctttttatgaaagagcacgcacagagatgctgcgtca
774144	+	ybgC	0.42	ECK0725:JW0726	T	SENSE	834	438	-0.93	773975	774379	169	-235	725	295	12	3	60.42	98.33	0.7	1.63	0.07	0.02	0.09	0.02	0.09	0.11	-0.09	0.23	0.14	-0.16	0.36	0.2	0.16	0.3	0.46	gcgtcatcatcacttcagtcagcaggcgctgatggctgaacgcgttgcctTtgtggtacgtaaaatgacggtggaatattacgcacctgcgcggctcgacg
774697	+	tolQ	0.46	ECK0726:fii:JW0727:tolP	C	SENSE	428	471	0.14	774376	775068	321	-371	230	723	7	3	32.86	241	2.87	2.74	0.11	0.1	0.21	-0.02	0.06	0.04	0	0.3	0.3	-0.08	0.28	0.2	-0.02	0.27	0.25	tgcgcctgcatcgtgccaatagccatgcgccggaagccgtagtggaagggGcgtcgcgtgctatgcgtatctccatgaaccgtgaacttgaaaatctggaa
774703	+	tolQ	0.47	ECK0726:fii:JW0727:tolP	G	SENSE	428	471	0.14	774376	775068	327	-365	62	1029	8	3	7.75	343	5.47	5.33	0	0.03	0.03	0.02	0	0.02	0.02	0.16	0.18	0.04	0.13	0.17	-0.09	0.68	0.59	tgcatcgtgccaatagccatgcgccggaagccgtagtggaaggggcgtcgCgtgctatgcgtatctccatgaaccgtgaacttgaaaatctggaaacgcac
774825	+	tolQ	0.65	ECK0726:fii:JW0727:tolP	C	SENSE	428	471	0.14	774376	775068	449	-243	244	765	6	2	40.67	382.5	3.23	3.1	0.02	0.02	0.04	0.06	0.03	0.09	-0.05	0.34	0.29	0	0.35	0.35	-0.03	0.26	0.23	ggctccatcagcccgtatattggtctgtttggtacggtctgggggatcatGcacgcctttatcgccctcggggcggtaaaacaagcaacactgcaaatggt
774826	+	tolQ	0.65	ECK0726:fii:JW0727:tolP	A	SENSE	428	471	0.14	774376	775068	450	-242	99	658	6	2	16.5	329	4.32	4.18	0.01	0.02	0.03	0.01	0.01	0.02	0.07	0.06	0.13	-0.1	0.45	0.35	0	0.47	0.47	gctccatcagcccgtatattggtctgtttggtacggtctgggggatcatgCacgcctttatcgccctcggggcggtaaaacaagcaacactgcaaatggtt
775662	+	tolA	0.08	cim:ECK0728:excC:JW0729:lky	G	SENSE	343	219	-0.65	775565	776830	97	-1168	337	536	14	5	24.07	107.2	2.15	2.8	0	0.02	0.02	0.01	0.01	0.02	0.03	0.03	0.06	-0.08	0.38	0.3	0.06	0.55	0.61	tatttcagcagtgctgcatgtcatcttatttgcggcgctgatctggagttCgttcgatgagaatatagaagcttcagccggaggcggcggtggttcgtcca
777032	+	tolB	0.05	ECK0729:JW5100	G	SENSE	625	708	0.18	776963	778255	69	-1223	422	632	18	9	23.44	70.22	1.58	1.4	0.07	0.05	0.12	0.01	0.04	0.05	0.04	0.11	0.15	0.19	0.1	0.29	-0.31	0.71	0.4	tagcatttggttttctcatactgtgggcatcagttctgcatgctgaagtcCgcattgtgatcgacagcggtgtagattccggtcgtcctattggtgttgtt
777185	+	tolB	0.17	ECK0729:JW5100	G	SENSE	625	708	0.18	776963	778255	222	-1070	497	1832	9	7	55.22	261.71	2.24	2.06	0.02	0.02	0.04	0.02	0.03	0.05	-0.06	0.28	0.22	-0.07	0.36	0.29	0.09	0.31	0.4	ttgctgctgacttgcgtaacagcggtaaatttaatccgttagatcgcgctCgtctgccacagcagccgggtagtgcgcaggaagtacaaccagctgcatgg
778159	+	tolB	0.93	ECK0729:JW5100	G	SENSE	625	708	0.18	776963	778255	1196	-96	424	627	13	7	32.62	89.57	1.46	1.28	0.03	0.04	0.07	0.02	0	0.02	-0.05	0.12	0.07	-0.03	0.22	0.19	0.04	0.62	0.66	gcacctaacggcactatggtaatctacagctcttctcaggggatgggatcCgtgctgaatttggtttctacagatgggcgtttcaaagcgcgtcttccggc
778930	+	ybgF	0.14	ECK0731:JW0732	G	SENSE	599	260	-1.2	778821	779612	109	-682	2082	677	11	2	189.27	338.5	0.84	2.04	0.02	0.03	0.05	0	0.04	0.04	-0.03	0.29	0.26	-0.03	0.23	0.2	0.03	0.42	0.45	cccctgggccgcttttgctcaggcaccaatcagtagtgtcggctcaggctCggtcgaagaccgcgtcactcaacttgagcgtatttctaatgctcacagcc
779889	+	lysT	37	Intergenic	A	SENSE	548	117	-2.23	779777	779852	112	37	630	147	10	2	63	73.5	0.22	2.45	-0.01	0.2	0.19	-0.04	0.07	0.03	0.05	0.24	0.29	-0.05	0.23	0.18	0.05	0.26	0.31	tgcacgacccaccaatcgctaaggtggaagcggtagtaaaacgtgaaggaTaacgttgcatgagcaacggcccgaagggcgagacgaagtcgagtcatcct
780177	+	lysW	36	Intergenic	T	SENSE	405	94	-2.11	780066	780141	111	36	3024	1305	3	1	1008	1305	0.37	2.48	0.03	0.17	0.2	0	0.12	0.12	0.01	0.23	0.24	-0.02	0.27	0.25	-0.03	0.21	0.18	ctgcacgacccaccagttttaacatcgaagacagatgttaagcgtgtaggAtaacgttgcgtcagcaacggcccgtagggcgagcgaagcgagtcatcctg
780178	+	lysW	37	Intergenic	A	SENSE	405	94	-2.11	780066	780141	112	37	2230	1127	3	1	743.33	1127	0.6	2.71	0.03	0.12	0.15	0.01	0.04	0.05	0	0.16	0.16	-0.05	0.24	0.19	0.02	0.43	0.45	tgcacgacccaccagttttaacatcgaagacagatgttaagcgtgtaggaTaacgttgcgtcagcaacggcccgtagggcgagcgaagcgagtcatcctgc
780184	+	lysW	43	Intergenic	G	SENSE	405	94	-2.11	780066	780141	118	43	541	597	3	1	180.33	597	1.73	3.83	0.01	0.02	0.03	0.03	0.01	0.04	0.02	0.05	0.07	0.07	0.36	0.43	-0.12	0.55	0.43	acccaccagttttaacatcgaagacagatgttaagcgtgtaggataacgtTgcgtcagcaacggcccgtagggcgagcgaagcgagtcatcctgcacgacc
780691	+	lysZ	24	Intergenic	A	SENSE	522	115	-2.18	780592	780667	99	24	1162	305	10	2	116.2	152.5	0.39	2.57	0.08	0.16	0.24	0.02	0.23	0.25	-0.1	0.33	0.23	-0.06	0.22	0.16	0.04	0.07	0.11	caggttcgaatcctgcacgacccaccaatttaaaggtggttactggtagaGaacgtgaaggataacgttgcgttagcaacggcccgaagggcgagacgaag
780694	+	lysZ	27	Intergenic	G	SENSE	522	115	-2.18	780592	780667	102	27	680	406	10	2	68	203	1.58	3.76	0.01	0.05	0.06	0	0.02	0.02	0.03	0.06	0.09	-0.08	0.29	0.21	0.05	0.57	0.62	gttcgaatcctgcacgacccaccaatttaaaggtggttactggtagagaaCgtgaaggataacgttgcgttagcaacggcccgaagggcgagacgaagtcg
780702	+	lysZ	35	Intergenic	T	SENSE	522	115	-2.18	780592	780667	110	35	1007	334	10	2	100.7	167	0.73	2.91	0.12	0.31	0.43	0.04	0.12	0.16	-0.06	0.2	0.14	-0.05	0.17	0.12	-0.06	0.2	0.14	cctgcacgacccaccaatttaaaggtggttactggtagagaacgtgaaggAtaacgttgcgttagcaacggcccgaagggcgagacgaagtcgagtcatcc
780703	+	lysZ	36	Intergenic	A	SENSE	522	115	-2.18	780592	780667	111	36	722	260	10	2	72.2	130	0.85	3.03	-0.01	0.07	0.06	0.01	0.17	0.18	0.1	0.11	0.21	-0.07	0.26	0.19	-0.02	0.39	0.37	ctgcacgacccaccaatttaaaggtggttactggtagagaacgtgaaggaTaacgttgcgttagcaacggcccgaagggcgagacgaagtcgagtcatcct
784969	+	aroG	0.11	ECK0743:JW0737	G	SENSE	343	445	0.38	784856	785908	113	-939	555	1013	9	6	61.67	168.83	1.45	1.08	0.02	0.01	0.03	0	0.02	0.02	-0.06	0.17	0.11	-0.09	0.27	0.18	0.13	0.53	0.66	ttgctggaaaaattccccgctactgaaaatgccgcgaatacggttgcccaTgcccgaaaagcgatccataagatcctgaaaggtaatgatgatcgcctgtt
785959	+	aroG	51	Intergenic	A	SENSE	343	445	0.38	784856	785908	1103	51	322	1275	2	1	161	1275	2.99	2.61	0.01	0.06	0.07	-0.02	0.09	0.07	-0.1	0.24	0.14	-0.12	0.27	0.15	0.23	0.34	0.57	ggtttaattgtcggatgcgccgtcagagtggcgtatccgatgaatcaccaCaggcctgataagtcgcgcagcgtcgcatcaggcaatgtgctccattgtta
787275	-	galM	0.75	ECK0745:JW0739	G	SENSE	757	709	-0.09	788060	787020	785	-255	38	1396	8	5	4.75	279.2	5.88	5.97	-0.02	0.04	0.02	-0.07	0.1	0.03	-0.16	0.36	0.2	0.08	0.34	0.42	0.16	0.16	0.32	cacgcattcttgttacaggccaaaggcgatggcaagaaagtggcggcgcaTgtctggtcagcagatgaaaaattgcagctgaaggtctacaccaccgctcc
787501	-	galM	0.54	ECK0745:JW0739	G	SENSE	757	709	-0.09	788060	787020	559	-481	153	616	5	5	30.6	123.2	2.01	2.1	0.05	0	0.05	0	0.01	0.01	-0.12	0.35	0.23	0.03	0.34	0.37	0.04	0.3	0.34	gaatatgactaatcacgtctatttcaatcttgacggcgagcagtctgacgTgcgcaatcacaagttgcagattctggcggacgaatatctgccggttgatg
787979	-	galM	0.08	ECK0745:JW0739	T	SENSE	757	709	-0.09	788060	787020	81	-959	249	585	19	8	13.11	73.12	2.48	2.57	0.03	0.02	0.05	-0.04	0.23	0.19	-0.05	0.25	0.2	-0.08	0.18	0.1	0.14	0.32	0.46	atggtcagccgtaccgactgttaactttgcgtaacaacgcagggatggtaGtcacgctgatggactggggtgcgactttactttccgcccgtattccgctt
788215	-	galK	0.86	ECK0746:galA:JW0740	G	SENSE	599	931	0.64	789202	788054	987	-161	130	545	12	7	10.83	77.86	2.85	2.21	0	0.01	0.01	0.01	0.01	0.02	0.01	0.04	0.05	-0.09	0.17	0.08	0.06	0.78	0.84	acactctggtagaaatcgtcaaagctgtgattggcgacaaaggtggcgtaCgcatgaccggcggcggatttggcggctgtatcgtcgcgctgatcccggaa
788422	-	galK	0.68	ECK0746:galA:JW0740	T	SENSE	599	931	0.64	789202	788054	780	-368	47	751	10	7	4.7	107.29	4.51	3.88	0.06	0	0.06	0.01	0.06	0.07	0.03	0.17	0.2	0.04	0.45	0.49	-0.14	0.32	0.18	atgtcaccattgaagagttcaacgctgttgcgcatgaactggacccgatcGtggcaaaacgcgtgcgtcatatactgactgaaaacgcccgcaccgttgaa
788423	-	galK	0.68	ECK0746:galA:JW0740	G	SENSE	599	931	0.64	789202	788054	779	-369	69	759	10	7	6.9	108.43	3.97	3.34	0.05	0	0.05	0.03	0.04	0.07	0.01	0.35	0.36	-0.13	0.33	0.2	0.03	0.28	0.31	gatgtcaccattgaagagttcaacgctgttgcgcatgaactggacccgatCgtggcaaaacgcgtgcgtcatatactgactgaaaacgcccgcaccgttga
788782	-	galK	0.37	ECK0746:galA:JW0740	T	SENSE	599	931	0.64	789202	788054	420	-728	128	1245	11	6	11.64	207.5	4.16	3.52	0.03	0.02	0.05	-0.03	0.08	0.05	-0.15	0.38	0.23	0.03	0.15	0.18	0.12	0.37	0.49	gtgccgggttaagttcttccgcttcactggaagtcgcggtcggaaccgtaTtgcagcagctttatcatctgccgctggacggcgcacaaatcgcgcttaac
788913	-	galK	0.25	ECK0746:galA:JW0740	T	SENSE	599	931	0.64	789202	788054	289	-859	75	578	13	9	5.77	64.22	3.48	2.84	0.03	0.01	0.04	-0.02	0.07	0.05	0.06	0.24	0.3	-0.25	0.58	0.33	0.18	0.1	0.28	cgatgcgcccattgtcgcacatgaaaactatcaatgggctaactacgttcGtggcgtggtgaaacatctgcaactgcgtaacaacagcttcggcggcgtgg
788918	-	galK	0.25	ECK0746:galA:JW0740	G	SENSE	599	931	0.64	789202	788054	284	-864	625	1069	13	9	48.08	118.78	1.3	0.67	0.05	0.15	0.2	0.02	0.02	0.04	0.02	0.17	0.19	-0.08	0.26	0.18	0	0.4	0.4	tccctcgatgcgcccattgtcgcacatgaaaactatcaatgggctaactaCgttcgtggcgtggtgaaacatctgcaactgcgtaacaacagcttcggcgg
789035	-	galK	0.15	ECK0746:galA:JW0740	G	SENSE	599	931	0.64	789202	788054	167	-981	42	669	15	13	2.8	51.46	4.2	3.56	-0.04	0.05	0.01	0.02	0	0.02	0.06	0.17	0.23	-0.14	0.5	0.36	0.09	0.29	0.38	gacggtttcgttctgccctgcgcgattgattatcaaaccgtgatcagttgTgcaccacgcgatgaccgtaaagttcgcgtgatggcagccgattatgaaaa
789067	-	galK	0.12	ECK0746:galA:JW0740	G	SENSE	599	931	0.64	789202	788054	135	-1013	655	1449	15	11	43.67	131.73	1.59	0.96	0.01	0.01	0.02	0.01	0.06	0.07	-0.2	0.49	0.29	0.01	0.29	0.3	0.16	0.15	0.31	tgaatttgattggtgaacacaccgactacaacgacggtttcgttctgcccTgcgcgattgattatcaaaccgtgatcagttgtgcaccacgcgatgaccgt
789405	-	galT	0.81	ECK0747:galB:JW0741	G	SENSE	728	791	0.12	790252	789206	847	-199	101	954	12	7	8.42	136.29	4.02	3.9	0.05	0.05	0.1	-0.01	0.04	0.03	-0.03	0.4	0.37	0.02	0.18	0.2	-0.03	0.34	0.31	tgacaacctcttccagtgctccttcccctactctatgggctggcacggcgCgccatttaatggcgaagagaatcaacactggcagctgcacgcgcactttt
790753	-	galE	0.52	ECK0748:galD:JW0742	G	SENSE	780	1215	0.64	791278	790262	525	-491	89	1067	15	11	5.93	97	4.03	3.39	0.01	0.02	0.03	0.05	0.04	0.09	0.07	0.09	0.16	0.02	0.19	0.21	-0.14	0.65	0.51	tcctcaccgatctgcaaaaagcccagccggactggagcattgccctgctgCgctacttcaacccggttggcgcgcatccgtcgggcgatatgggcgaagat
790947	-	galE	0.33	ECK0748:galD:JW0742	G	SENSE	780	1215	0.64	791278	790262	331	-685	171	836	10	10	17.1	83.6	2.29	1.65	0.01	0.02	0.03	0.03	0.03	0.06	-0.09	0.42	0.33	0.06	0.13	0.19	-0.01	0.4	0.39	ggaatattacgacaacaatgtcaacggcactctgcgcctgattagcgccaTgcgcgccgctaacgtcaaaaactttatttttagctcctccgccaccgttt
790963	-	galE	0.31	ECK0748:galD:JW0742	G	SENSE	780	1215	0.64	791278	790262	315	-701	172	566	11	11	15.64	51.45	1.72	1.08	0	0.02	0.02	-0.02	0.05	0.03	0.04	0.06	0.1	0	0.4	0.4	-0.02	0.47	0.45	cggtacaaaaaccgctggaatattacgacaacaatgtcaacggcactctgCgcctgattagcgccatgcgcgccgctaacgtcaaaaactttatttttagc
791022	-	galE	0.25	ECK0748:galD:JW0742	G	SENSE	780	1215	0.64	791278	790262	256	-760	199	885	15	13	13.27	68.08	2.36	1.72	0.02	0.01	0.03	-0.01	0.03	0.02	-0.03	0.12	0.09	-0.24	0.55	0.31	0.25	0.3	0.55	gcacgatcacgctatcgacaccgtgatccacttcgccgggctgaaagccgTgggcgaatcggtacaaaaaccgctggaatattacgacaacaatgtcaacg
791101	-	galE	0.17	ECK0748:galD:JW0742	G	SENSE	780	1215	0.64	791278	790262	177	-839	111	892	20	13	5.55	68.62	3.63	2.99	0.05	0.02	0.07	0	0.04	0.04	0.03	0.05	0.08	-0.05	0.27	0.22	-0.05	0.63	0.58	ttatcgagcgtttaggcggcaaacatccaacgtttgttgaaggcgatattCgtaacgaagcgttgatgaccgagatcctgcacgatcacgctatcgacacc
791228	-	galE	0.05	ECK0748:galD:JW0742	G	SENSE	780	1215	0.64	791278	790262	50	-966	516	987	30	17	17.2	58.06	1.76	1.12	0.04	0.02	0.06	0.03	0.04	0.07	0.02	0.19	0.21	-0.03	0.39	0.36	-0.06	0.35	0.29	atgagagttctggttaccggtggtagcggttacattggaagtcatacctgTgtgcaattactgcaaaacggtcatgatgtcatcattcttgataacctctg
794051	+	acrZ	0.37	ECK0751:JW5102:ybhT	G	SENSE	992	1108	0.16	793996	794145	55	-94	357	676	15	11	23.8	61.45	1.37	1.21	0.14	0.09	0.23	0.08	0.13	0.21	-0.01	0.31	0.3	-0.05	0.17	0.12	-0.17	0.31	0.14	agagttattaaaaagtctggtattcgccgtaatcatggtacctgtcgtgaTggccatcatcctgggtctgatttacggtcttggtgaagtattcaacatct
795177	+	modB	0.13	chlJ:ECK0753:JW0747	T	SENSE	171	220	0.36	795085	795774	92	-597	301	887	3	1	100.33	887	3.14	2.78	0.01	0.02	0.03	0.02	0.03	0.05	0	0.34	0.34	-0.14	0.37	0.23	0.11	0.24	0.35	ctgaaagtttcttccctggctgtgctgtttagcctgccgtttgggatcttTtttgcctggttactggtgcgttgcacgtttccgggcaaagctctgctcga
795178	+	modB	0.13	chlJ:ECK0753:JW0747	T	SENSE	171	220	0.36	795085	795774	93	-596	265	1076	3	1	88.33	1076	3.61	3.24	0.02	0.03	0.05	0.01	0.02	0.03	-0.02	0.13	0.11	-0.09	0.42	0.33	0.09	0.4	0.49	tgaaagtttcttccctggctgtgctgtttagcctgccgtttgggatctttTttgcctggttactggtgcgttgcacgtttccgggcaaagctctgctcgac
797578	+	ybhA	0.09	ECK0755:JW0749:modD	T	ANTI	191	227	0.25	796836	797654	742	-76	497	1363	3	2	165.67	681.5	2.04	1.79	0.03	0.01	0.04	0.02	0.03	0.05	-0.02	0.2	0.18	-0.07	0.49	0.42	0.04	0.26	0.3	tgacgatgattaattgatagcctgcttcgcgagcgcgggccagggcttctAtcgatgaaggaagcagggtctttttcggggtcaataaggtgccgtctaag
797579	+	ybhA	0.09	ECK0755:JW0749:modD	C	ANTI	191	227	0.25	796836	797654	743	-75	107	698	3	2	35.67	349	3.29	3.04	0.02	0	0.02	0.01	0.02	0.03	0	0.07	0.07	-0.01	0.21	0.2	-0.01	0.69	0.68	gacgatgattaattgatagcctgcttcgcgagcgcgggccagggcttctaTcgatgaaggaagcagggtctttttcggggtcaataaggtgccgtctaagt
797591	+	ybhA	0.08	ECK0755:JW0749:modD	C	ANTI	191	227	0.25	796836	797654	755	-63	769	505	3	2	256.33	252.5	-0.02	-0.27	0.16	0.24	0.4	-0.01	0.11	0.1	-0.02	0.12	0.1	0.01	0.29	0.3	-0.14	0.24	0.1	ttgatagcctgcttcgcgagcgcgggccagggcttctatcgatgaaggaaGcagggtctttttcggggtcaataaggtgccgtctaagtcgagagcaatca
812815	+	uvrB	0.03	dar-1:dar-6:ECK0768:JW0762	G	SENSE	147	647	2.14	812749	814770	66	-1955	88	900	3	5	29.33	180	2.62	0.48	0.02	0.05	0.07	0.02	0	0.02	0.1	0.01	0.11	0.22	0.32	0.54	-0.36	0.62	0.26	aactgaattccgcttttaaaccttctggcgatcagccagaggcgattcgaCgtctcgaagaggggctggaagatggcctggcgcaccagacgttacttggc
813160	+	uvrB	0.2	dar-1:dar-6:ECK0768:JW0762	T	SENSE	147	647	2.14	812749	814770	411	-1610	37	851	2	7	18.5	121.57	2.72	0.58	0.01	0.02	0.03	0.02	0.05	0.07	-0.05	0.26	0.21	-0.01	0.35	0.34	0.02	0.33	0.35	agatgcgtttgtccgccaccaaagcgatgctggagcggcgtgatgtggttGtggtggcgtctgtttccgcgatttatggtctgggcgatcctgatttatat
813974	+	uvrB	0.61	dar-1:dar-6:ECK0768:JW0762	G	SENSE	147	647	2.14	812749	814770	1225	-796	144	878	3	5	48	175.6	1.87	-0.27	0.02	0.01	0.03	0.04	0.04	0.08	-0.02	0.3	0.28	-0.09	0.4	0.31	0.07	0.24	0.31	ttcggcgacgccgggtaattacgagctggaaaaatccggcggcgatgtggTggatcaggtggtgcgtccaaccggattgcttgacccgattatcgaagtgc
816332	+	moaA	0.07	bisA:chlA:ECK0770:JW0764:narA	G	SENSE	673	759	0.17	816267	817256	65	-924	1045	573	22	6	47.5	95.5	1.01	0.83	0.01	0.03	0.04	0	0.07	0.07	-0.14	0.31	0.17	-0.09	0.32	0.23	0.22	0.27	0.49	actgatgcatttgcgcgtaagttttactacttgcgcctgtcgattaccgaTgtgtgtaactttcgttgcacctactgcctgccggatggctacaaaccgag
816368	+	moaA	0.1	bisA:chlA:ECK0770:JW0764:narA	G	SENSE	673	759	0.17	816267	817256	101	-888	775	660	22	6	35.23	110	1.64	1.47	0	0.05	0.05	0.01	0.06	0.07	-0.1	0.39	0.29	-0.08	0.33	0.25	0.18	0.17	0.35	ctgtcgattaccgatgtgtgtaactttcgttgcacctactgcctgccggaTggctacaaaccgagcggcgtcaccaataaaggctttcttaccgtcgatga
816437	+	moaA	0.17	bisA:chlA:ECK0770:JW0764:narA	G	SENSE	673	759	0.17	816267	817256	170	-819	2447	2573	14	6	174.79	428.83	1.29	1.12	0	0	0	0.02	0.02	0.04	0.06	0.09	0.15	-0.14	0.48	0.34	0.06	0.41	0.47	gtcaccaataaaggctttcttaccgtcgatgaaattcgccgggttacgcgCgccttcgccagactgggcaccgaaaaagtgcgcctgacaggaggagagcc
816483	+	moaA	0.22	bisA:chlA:ECK0770:JW0764:narA	A	SENSE	673	759	0.17	816267	817256	216	-773	290	559	11	4	26.36	139.75	2.41	2.23	0.15	0.07	0.22	0.03	0.13	0.16	0	0.14	0.14	0.02	0.26	0.28	-0.2	0.4	0.2	cgcgcgccttcgccagactgggcaccgaaaaagtgcgcctgacaggaggaGagccgtctttacgccgcgactttaccgatatcatcgccgctgtgcgggaa
816485	+	moaA	0.22	bisA:chlA:ECK0770:JW0764:narA	C	SENSE	673	759	0.17	816267	817256	218	-771	890	2865	11	4	80.91	716.25	3.15	2.97	0.04	0.03	0.07	0.05	0.1	0.15	-0.04	0.19	0.15	-0.16	0.38	0.22	0.12	0.29	0.41	cgcgccttcgccagactgggcaccgaaaaagtgcgcctgacaggaggagaGccgtctttacgccgcgactttaccgatatcatcgccgctgtgcgggaaaa
816486	+	moaA	0.22	bisA:chlA:ECK0770:JW0764:narA	C	SENSE	673	759	0.17	816267	817256	219	-770	224	2323	11	4	20.36	580.75	4.83	4.66	0.04	0.06	0.1	-0.01	0.03	0.02	0.07	0.12	0.19	-0.1	0.27	0.17	-0.01	0.53	0.52	gcgccttcgccagactgggcaccgaaaaagtgcgcctgacaggaggagagCcgtctttacgccgcgactttaccgatatcatcgccgctgtgcgggaaaac
817114	+	moaA	0.86	bisA:chlA:ECK0770:JW0764:narA	G	SENSE	673	759	0.17	816267	817256	847	-142	215	1511	4	2	53.75	755.5	3.81	3.64	0.01	0.01	0.02	0	0.1	0.1	0	0.16	0.16	-0.02	0.34	0.32	0.01	0.38	0.39	ctccattggtaaactccatctctgcctgtttggtgaaggcggcgttaaccTgcgcgatctgctggaagacgatacccagcaacaggcgctggaagcgcgta
819608	+	ybhL	0.71	ECK0775:JW0769	G	SENSE	258	379	0.55	819107	819811	501	-203	406	1019	5	2	81.2	509.5	2.65	2.09	0	0.02	0.02	0	0.07	0.07	-0.02	0.34	0.32	0.21	0.12	0.33	-0.19	0.45	0.26	ttgtgctggcatcgctggtcaacttctggttgaaaagcgaagcattgatgTgggcagttacctacatcggcgtgattgtctttgtcggattgacggcgtat
823905	+	ybhQ	0.13	ECK0780:JW0774	T	SENSE	803	566	-0.5	823853	824263	52	-358	727	309	13	3	55.92	103	0.88	1.39	0.13	0.31	0.44	0.03	0.2	0.23	-0.06	0.25	0.19	-0.04	0.1	0.06	-0.05	0.13	0.08	gaagtggcaacaacgtgttcgtgtcgcaacgggtctaagttgctggcagaTtatgttgcatttactggtagtggcgctgctggtggtgggctggatgagta
823987	+	ybhQ	0.33	ECK0780:JW0774	G	SENSE	803	566	-0.5	823853	824263	134	-276	199	693	16	4	12.44	173.25	3.8	4.3	0.01	0.05	0.06	0.02	0.02	0.04	0.03	0.12	0.15	-0.07	0.39	0.32	0	0.43	0.43	gtggtgggctggatgagtaagactctggttcacgtcggcgtgggattatgCgcactgtattgtgtcacggtagtgatgatgctggtgtttcagcgccaccc
824200	+	ybhQ	0.85	ECK0780:JW0774	T	SENSE	803	566	-0.5	823853	824263	347	-63	230	618	7	2	32.86	309	3.23	3.74	0.01	0	0.01	-0.04	0.08	0.04	-0.02	0.18	0.16	-0.03	0.15	0.12	0.07	0.59	0.66	tttttgctggcaattgcagggctggcaatccttgccggcccggcggtagtGtctttgctggcgaaagataagaagttacatcaccttacgtctaaacatcg
824449	+	ybhR	0.8	ECK0781:JW5803	G	ANTI	147	134	-0.13	824225	825331	224	-882	462	741	4	1	115.5	741	2.68	2.82	0	0.04	0.04	0.01	0.02	0.03	-0.01	0.14	0.13	-0.04	0.35	0.31	0.04	0.46	0.5	ccataccggcatgttttccaccggagaaacgtaaccggaaaggagaatggCgggcatcataaagacaaacacgccgataaacgcctgctgttgtgttgaac
832399	+	dinG	0.05	ECK0788:JW0784:rarB	G	SENSE	75	213	1.51	832293	834443	106	-2044	156	656	2	1	78	656	3.07	1.57	0.02	0.02	0.04	0.06	0.06	0.12	0.01	0.13	0.14	0.03	0.12	0.15	-0.12	0.67	0.55	ggaacagatccccgactttattccccgtgcgccgcagcggcagatgattgCggacgtcgccaaaacgctggccggagaagaagggcgacatctggcgattg
837396	-	ybiI	17	Intergenic	C	SENSE	64	174	1.44	837679	837413	283	17	710	864	1	4	710	216	-1.72	-3.16	-0.05	0.35	0.3	0.01	0.19	0.2	-0.01	0.27	0.26	0	0.13	0.13	0.05	0.06	0.11	tcgcagaggttcgaaagacagccagttacgttaactacaactggcgagatGcatagcgagtataatttgtattttgcgtgtcattccgtgcctttaacgct
837409	-	ybiI	4	Intergenic	A	SENSE	64	174	1.44	837679	837413	270	4	56	609	2	4	28	152.25	2.44	1	0.02	0.04	0.06	-0.06	0.07	0.01	-0.02	0.11	0.09	-0.1	0.3	0.2	0.17	0.47	0.64	atacaggatataatcgcagaggttcgaaagacagccagttacgttaactaCaactggcgagatgcatagcgagtataatttgtattttgcgtgtcattccg
849668	+	ompX	-5	Intergenic	G	SENSE	1254	1587	0.34	849673	850188	-5	-520	308	1126	23	12	13.39	93.83	2.81	2.47	-0.03	0.06	0.03	0	0.03	0.03	0.04	0.14	0.18	0.04	0.32	0.36	-0.05	0.44	0.39	taatttttgatatatttaaaacttaggacttatttgaatcacatttgaggTggttatgaaaaaaattgcatgtctttcagcactggccgcagttctggctt
849673	+	ompX	0	ECK0803:JW0799:ybiG	T	SENSE	1254	1587	0.34	849673	850188	0	-515	1155	510	23	12	50.22	42.5	-0.24	-0.58	0.09	0.23	0.32	-0.02	0.17	0.15	-0.1	0.34	0.24	-0.06	0.17	0.11	0.1	0.08	0.18	tttgatatatttaaaacttaggacttatttgaatcacatttgaggtggttAtgaaaaaaattgcatgtctttcagcactggccgcagttctggctttcacc
849755	+	ompX	0.16	ECK0803:JW0799:ybiG	A	SENSE	1254	1587	0.34	849673	850188	82	-433	161	1172	30	17	5.37	68.94	3.68	3.34	0.02	0.01	0.03	0.01	0.01	0.02	0.02	0.06	0.08	0.03	0.26	0.29	-0.07	0.66	0.59	cgcagttctggctttcaccgcaggtacttccgtagctgcgacttctactgTaactggcggttacgcacagagcgacgctcagggccaaatgaacaaaatgg
849995	+	ompX	0.63	ECK0803:JW0799:ybiG	G	SENSE	1254	1587	0.34	849673	850188	322	-193	245	770	25	15	9.8	51.33	2.39	2.05	0.05	0.03	0.08	-0.01	0.09	0.08	0.03	0.3	0.33	-0.06	0.31	0.25	-0.03	0.28	0.25	tccggcttaccgcattaacgactgggcaagcatctacggtgtagtgggtgTgggttatggtaaattccagaccactgaatacccgacctacaaacacgaca
850104	+	ompX	0.84	ECK0803:JW0799:ybiG	G	SENSE	1254	1587	0.34	849673	850188	431	-84	112	1189	26	17	4.31	69.94	4.02	3.68	0.05	0.02	0.07	0.03	0.01	0.04	0.03	0.17	0.2	0.01	0.35	0.36	-0.13	0.46	0.33	tacggtttctcctacggtgcgggtctgcagttcaacccgatggaaaacgtTgctctggacttctcttacgagcagagccgtattcgtagcgttgacgtagg
851767	-	ybiP	0.03	ECK0804:JW0800	T	SENSE	238	167	-0.51	851820	850237	53	-1530	890	26	13	4	68.46	6.5	-3.4	-2.89	-0.04	0.22	0.18	-0.08	0.15	0.07	0.06	0.37	0.43	-0.04	0.18	0.14	0.1	0.08	0.18	aatttaaccctcaaagaatcgcttgttacccgtagccgggtatttagcccGtggactgcgttctactttttacagtcgctattaattaacctcggcttagg
851900	-	ybiP	-80	Intergenic	T	SENSE	238	167	-0.51	851820	850237	-80	-1663	1083	648	33	11	32.82	58.91	0.84	1.36	0.02	0.02	0.04	0	0.03	0.03	-0.15	0.41	0.26	-0.08	0.23	0.15	0.23	0.3	0.53	tctatcttcttgcagccctgcgtatattgcggctcgcggatgcggaccccTttccactcttcacgcactcttgcaggtattgacccttgacgccagggtaa
851995	-	mntS	97	Intergenic	G	SENSE	2240	1851	-0.28	852220	852092	225	97	1631	705	42	14	38.83	50.36	0.38	0.65	0.05	0.02	0.07	0.05	0.07	0.12	-0.01	0.24	0.23	-0.12	0.32	0.2	0.03	0.35	0.38	cgcgttttggtctgaaaaaccccactttttgtcggatttgcaatccccttCgcaaaagatttgttcgtcagtagttgacctgaacggcggctcgctctatc
852039	-	mntS	53	Intergenic	T	SENSE	2240	1851	-0.28	852220	852092	181	53	1113	1959	36	14	30.92	139.93	2.18	2.45	0	0	0	0.03	0.04	0.07	0.03	0.09	0.12	0.02	0.39	0.41	-0.08	0.48	0.4	gcgtcgcggtacgccgcttcactcctgctttcatgcaggcataacgcgttTtggtctgaaaaaccccactttttgtcggatttgcaatccccttcgcaaaa
852040	-	mntS	52	Intergenic	T	SENSE	2240	1851	-0.28	852220	852092	180	52	768	1820	36	14	21.33	130	2.61	2.88	0.01	0.01	0.02	0.01	0.03	0.04	-0.03	0.37	0.34	0	0.47	0.47	0.01	0.12	0.13	ggcgtcgcggtacgccgcttcactcctgctttcatgcaggcataacgcgtTttggtctgaaaaaccccactttttgtcggatttgcaatccccttcgcaaa
852200	-	mntS	0.16	ECK4517:rybA	A	SENSE	2240	1851	-0.28	852220	852092	20	-108	416	630	25	12	16.64	52.5	1.66	1.93	-0.01	0.05	0.04	-0.02	0.05	0.03	-0.07	0.26	0.19	0.02	0.28	0.3	0.09	0.36	0.45	atcgacgggattagcaagtcaggaggtcttatgaatgagttcaagaggtgTatgcgcgtgtttagtcattctccctttaaagtacggttaatgctgctctc
852201	-	mntS	0.15	ECK4517:rybA	T	SENSE	2240	1851	-0.28	852220	852092	19	-109	3184	1839	25	12	127.36	153.25	0.27	0.54	0.09	0.15	0.24	-0.02	0.25	0.23	-0.06	0.27	0.21	-0.06	0.19	0.13	0.03	0.15	0.18	gatcgacgggattagcaagtcaggaggtcttatgaatgagttcaagaggtGtatgcgcgtgtttagtcattctccctttaaagtacggttaatgctgctct
852571	+	mntR	0.35	ECK0807:JW0801:ybiQ	G	SENSE	250	555	1.15	852406	852873	165	-302	146	537	5	4	29.2	134.25	2.2	1.05	0.02	0.01	0.03	0.01	0	0.01	0.01	0.03	0.04	-0.02	0.32	0.3	-0.02	0.64	0.62	atgattacgttgagctgatttctgacttgatcagggaagtgggggaagctCgtcaggtggacatggctgctcgtctgggagtttcgcaaccgacggtggct
852680	+	mntR	0.59	ECK0807:JW0801:ybiQ	G	SENSE	250	555	1.15	852406	852873	274	-193	80	752	5	5	16	150.4	3.23	2.08	0.02	0	0.02	0	0.01	0.01	0.04	0.07	0.11	0.02	0.24	0.26	-0.07	0.68	0.61	taagcggctggcaaccatggggctgattgaaatgatcccctggcgtggcgTgtttttaacggcagaaggagagaagctggcgcaggaaagccgcgagcgac
853955	+	ybiR	0.97	ECK0808:JW0802	T	SENSE	280	1257	2.17	852870	853988	1085	-33	171	876	3	6	57	146	1.36	-0.81	0.08	0.12	0.2	0.01	0.13	0.14	0.02	0.21	0.23	-0.02	0.33	0.31	-0.08	0.21	0.13	cgtttccatctctattcaataccgatgctgttgtgggcggcgttggtgggAtatgttttgttagttatactcccggccaactagggtctggcaaataaaaa
853957	+	ybiR	0.97	ECK0808:JW0802	T	SENSE	280	1257	2.17	852870	853988	1087	-31	877	7614	3	6	292.33	1269	2.12	-0.05	0.1	0.05	0.15	0.01	0.09	0.1	-0.05	0.16	0.11	-0.09	0.27	0.18	0.02	0.44	0.46	tttccatctctattcaataccgatgctgttgtgggcggcgttggtgggatAtgttttgttagttatactcccggccaactagggtctggcaaataaaaaag
853958	+	ybiR	0.97	ECK0808:JW0802	G	SENSE	280	1257	2.17	852870	853988	1088	-30	53	1385	3	6	17.67	230.83	3.71	1.54	0.03	0.02	0.05	0.01	0.04	0.05	0.07	0.11	0.18	-0.11	0.24	0.13	-0.01	0.6	0.59	ttccatctctattcaataccgatgctgttgtgggcggcgttggtgggataTgttttgttagttatactcccggccaactagggtctggcaaataaaaaagg
853959	+	ybiR	0.97	ECK0808:JW0802	T	SENSE	280	1257	2.17	852870	853988	1089	-29	19	556	3	6	6.33	92.67	3.87	1.71	0.06	0.05	0.11	0.04	0	0.04	-0.24	0.42	0.18	-0.08	0.26	0.18	0.23	0.26	0.49	tccatctctattcaataccgatgctgttgtgggcggcgttggtgggatatGttttgttagttatactcccggccaactagggtctggcaaataaaaaaggc
853960	+	ybiR	0.97	ECK0808:JW0802	T	SENSE	280	1257	2.17	852870	853988	1090	-28	25	871	3	6	8.33	145.17	4.12	1.96	-0.04	0.15	0.11	-0.02	0.11	0.09	-0.02	0.11	0.09	0.05	0.22	0.27	0.03	0.41	0.44	ccatctctattcaataccgatgctgttgtgggcggcgttggtgggatatgTtttgttagttatactcccggccaactagggtctggcaaataaaaaaggcg
853961	+	ybiR	0.98	ECK0808:JW0802	T	SENSE	280	1257	2.17	852870	853988	1091	-27	191	5420	3	6	63.67	903.33	3.83	1.66	0.07	0.05	0.12	0.01	0.08	0.09	-0.06	0.21	0.15	-0.01	0.1	0.09	-0.01	0.57	0.56	catctctattcaataccgatgctgttgtgggcggcgttggtgggatatgtTttgttagttatactcccggccaactagggtctggcaaataaaaaaggcgg
853962	+	ybiR	0.98	ECK0808:JW0802	T	SENSE	280	1257	2.17	852870	853988	1092	-26	30	2550	3	5	10	510	5.67	3.51	0.06	0.03	0.09	0.03	0.03	0.06	0.01	0.09	0.1	0.03	0.06	0.09	-0.12	0.78	0.66	atctctattcaataccgatgctgttgtgggcggcgttggtgggatatgttTtgttagttatactcccggccaactagggtctggcaaataaaaaaggcgga
854419	-	ybiS	0.6	ECK0809:JW0803	G	SENSE	257	366	0.51	854967	854047	548	-372	35	1686	4	3	8.75	562	6.01	5.5	0.03	0	0.03	-0.02	0.06	0.04	-0.06	0.2	0.14	0.01	0.23	0.24	0.04	0.51	0.55	ccgcttccggctgtcgttccggcaggtccggataacccgatggggctgtaTgcactctatatcggtcgcctgtatgctatccatggcaccaacgccaactt
854420	-	ybiS	0.59	ECK0809:JW0803	T	SENSE	257	366	0.51	854967	854047	547	-373	83	544	4	3	20.75	181.33	3.13	2.62	0.02	0.01	0.03	0.05	0.06	0.11	0.06	0.22	0.28	-0.09	0.28	0.19	-0.03	0.42	0.39	accgcttccggctgtcgttccggcaggtccggataacccgatggggctgtAtgcactctatatcggtcgcctgtatgctatccatggcaccaacgccaact
865405	-	moeA	0.15	bisB:chlE:ECK0817:JW0811:narE	G	SENSE	133	194	0.54	865587	864352	182	-1053	99	600	2	2	49.5	300	2.6	2.05	0.04	0.04	0.08	0.04	0	0.04	0.02	0.08	0.1	-0.17	0.4	0.23	0.09	0.47	0.56	gtttcgccgcttgatgttccggggtttgataactccgcaatggacggctaCgcggtgcgtttagccgatattgcctccgggcaaccgctgcccgttgccgg
881647	-	deoR	0.41	ECK0830:JW0824:nucR	G	SENSE	466	328	-0.51	881957	881199	310	-448	654	255	6	3	109	85	-0.36	0.15	0	0.02	0.02	0.01	0.01	0.02	0.03	0.05	0.08	-0.03	0.32	0.29	-0.02	0.6	0.58	gacgctggtagaacccgatcagaccctcttttttgactgtggcaccaccaCgccgtggattattgaagcgattgataatgaaatcccttttaccgccgttt
884897	-	ybjI	0.56	ECK0834:JW5113	T	SENSE	128	500	1.97	885354	884539	457	-358	58	718	3	5	19.33	143.6	2.89	0.93	0.02	0.02	0.04	0	0.1	0.1	0.04	0.29	0.33	-0.05	0.31	0.26	0	0.28	0.28	cgataactttgacaacttagaggatatcttctttaagtttggcctgaatcTttccgatgaactgattccacaagtacaaaaagcattacatgaggccatcg
885041	-	ybjI	0.38	ECK0834:JW5113	T	SENSE	128	500	1.97	885354	884539	313	-502	23	662	2	5	11.5	132.4	3.53	1.56	-0.05	0.09	0.04	-0.05	0.13	0.08	-0.08	0.26	0.18	0.1	0.04	0.14	0.08	0.48	0.56	gtttgctactgtcgtggaacatttgctgacgcgcccggaagtggaaattaTtgcctgcggaaaaaatagtgcctatacactcaaaaaatatgacgatgcca
885423	-	ybjJ	0.94	ECK0835:JW0829	G	SENSE	135	989	2.87	886562	885354	1139	-69	45	1296	3	6	15	216	3.85	0.97	0.04	0	0.04	0.01	0.02	0.03	0.09	0.09	0.18	-0.25	0.69	0.44	0.11	0.2	0.31	cattatggattacgtagtgcaatgctggttgtactggcgctggttattctCgcggctattgtcgcgaaagccgtcgccaaacccgataccaaaacgcagac
885428	-	ybjJ	0.94	ECK0835:JW0829	T	SENSE	135	989	2.87	886562	885354	1134	-74	30	552	3	5	10	110.4	3.46	0.59	-0.06	0.14	0.08	0.01	0.03	0.04	0.13	0.11	0.24	0.1	0.31	0.41	-0.19	0.42	0.23	gcgaacattatggattacgtagtgcaatgctggttgtactggcgctggttAttctcgcggctattgtcgcgaaagccgtcgccaaacccgataccaaaacg
885593	-	ybjJ	0.8	ECK0835:JW0829	T	SENSE	135	989	2.87	886562	885354	969	-239	22	809	2	6	11	134.83	3.62	0.74	0.04	0	0.04	0.02	0.05	0.07	-0.18	0.45	0.27	-0.08	0.27	0.19	0.21	0.23	0.44	ctggggtgtctgttgtactctggggactgggtgcctcgctgggcttcccgCtgaccatttctgccgccagcgataccggccccgatgcaccaacccgcgtc
886093	-	ybjJ	0.39	ECK0835:JW0829	C	SENSE	135	989	2.87	886562	885354	469	-739	22	686	2	7	11	98	3.16	0.28	0.01	0	0.01	0.06	0	0.06	0.05	0.09	0.14	-0.02	0.23	0.21	-0.11	0.68	0.57	gccgatgatgcacggtttttatagcctgggcacgctggcaggcgcaggtgTcgggatggcactgacggcctttggcgttccggcaacggtgcacattttat
886459	-	ybjJ	0.09	ECK0835:JW0829	G	SENSE	135	989	2.87	886562	885354	103	-1105	50	2206	2	7	25	315.14	3.66	0.78	0.08	0	0.08	0.02	0	0.02	-0.02	0.08	0.06	-0.04	0.2	0.16	-0.05	0.72	0.67	tatgttcttctttttgccaggcctgttaatggcgtcctgggcaacccgtaCgcctgctatccgcgatattctctctgtctcgatcgctgaaatgggcggtg
886461	-	ybjJ	0.08	ECK0835:JW0829	A	SENSE	135	989	2.87	886562	885354	101	-1107	46	581	2	7	23	83	1.85	-1.02	-0.01	0.04	0.03	0.02	0	0.02	-0.01	0.1	0.09	0.01	0.12	0.13	0	0.73	0.73	tttatgttcttctttttgccaggcctgttaatggcgtcctgggcaacccgTacgcctgctatccgcgatattctctctgtctcgatcgctgaaatgggcgg
886462	-	ybjJ	0.08	ECK0835:JW0829	T	SENSE	135	989	2.87	886562	885354	100	-1108	478	3267	2	8	239	408.38	0.77	-2.1	0.05	0.01	0.06	0.04	0.04	0.08	-0.04	0.17	0.13	-0.19	0.47	0.28	0.15	0.3	0.45	gtttatgttcttctttttgccaggcctgttaatggcgtcctgggcaacccGtacgcctgctatccgcgatattctctctgtctcgatcgctgaaatgggcg
887579	-	ybjL	0.87	ECK0838:JW0831	A	SENSE	163	975	2.58	889042	887357	1463	-222	118	1155	2	7	59	165	1.48	-1.1	-0.02	0.05	0.03	0.04	0.03	0.07	-0.01	0.36	0.35	-0.01	0.36	0.35	-0.02	0.21	0.19	ggcggtcagatgttgattgccggattgattgtcagtctggtgcccgtggtTatctgtttcttgttcggtgcttatgtattgcgaatgaaccgcgcgctgtt
887882	-	ybjL	0.69	ECK0838:JW0831	G	SENSE	163	975	2.58	889042	887357	1160	-525	52	1094	2	4	26	273.5	3.39	0.81	0.03	0.02	0.05	0	0.02	0.02	0.03	0.08	0.11	0.09	0.06	0.15	-0.16	0.83	0.67	atcggctttatctcgattcacagccaggtcactgacctgctggcattctgCgccttctttgttattgggctgatgatcgggatgatcaccttccagttcag
888256	-	ybjL	0.47	ECK0838:JW0831	T	SENSE	163	975	2.58	889042	887357	786	-899	75	591	3	7	25	84.43	1.76	-0.82	0.05	0.03	0.08	-0.01	0.05	0.04	-0.19	0.51	0.32	0.04	0.23	0.27	0.1	0.19	0.29	ttgaacgtattcgacgtaacgggattctggcaaatccagacggtgatgccGtgctacaaatgggcgatgaaatagcgttggtaggctatcccgacgcccat
888512	-	ybjL	0.31	ECK0838:JW0831	G	SENSE	163	975	2.58	889042	887357	530	-1155	163	903	3	6	54.33	150.5	1.47	-1.11	0	0.02	0.02	0.01	0.05	0.06	-0.1	0.36	0.26	0.02	0.24	0.26	0.07	0.33	0.4	ctcgggtatgccttaacctatttaatcggtctggtgagtttgattgttggTgcgcgttacttgccgaaattgcagcatcaggacttacagaccagcgccca
888549	-	ybjL	0.29	ECK0838:JW0831	A	SENSE	163	975	2.58	889042	887357	493	-1192	35	1082	3	8	11.67	135.25	3.53	0.95	0.02	0	0.02	0	0.03	0.03	0.08	0.03	0.11	-0.07	0.2	0.13	-0.03	0.74	0.71	aagcaggcagctctcactggcactggataatctgagcctcgggtatgcctTaacctatttaatcggtctggtgagtttgattgttggtgcgcgttacttgc
888550	-	ybjL	0.29	ECK0838:JW0831	T	SENSE	163	975	2.58	889042	887357	492	-1193	131	820	3	7	43.67	117.14	1.42	-1.16	0.04	0.02	0.06	0.04	0.08	0.12	0	0.16	0.16	-0.07	0.49	0.42	0.01	0.24	0.25	aaagcaggcagctctcactggcactggataatctgagcctcgggtatgccTtaacctatttaatcggtctggtgagtttgattgttggtgcgcgttacttg
888619	-	ybjL	0.25	ECK0838:JW0831	T	SENSE	163	975	2.58	889042	887357	423	-1262	14	576	3	11	4.67	52.36	3.49	0.91	0.03	0.11	0.14	0.01	0.11	0.12	-0.23	0.39	0.16	0.12	0.11	0.23	0.07	0.28	0.35	tagcaggctctatgacgtcgacaccggttctggtcggtgctggcgatacaCtgcgtcattccggcatggaaagcaggcagctctcactggcactggataat
889138	-	ybjL	-96	Intergenic	G	SENSE	163	975	2.58	889042	887357	-96	-1781	242	778	2	2	121	389	1.68	-0.9	0.06	0.05	0.11	0.02	0.1	0.12	-0.01	0.27	0.26	0.05	0.15	0.2	-0.12	0.43	0.31	aatgtgattacactagtaaaatatattgttactttactatcgtttaggtgCgctgaatgaatctgcgccctgaattctggtaaaaaacattatcgtaaatt
889370	+	ybjM	0.15	ECK0839:JW0832	G	SENSE	596	1574	1.4	889312	889689	58	-319	1804	4988	4	4	451	1247	1.47	0.07	0.02	0.02	0.04	0.04	0.14	0.18	-0.03	0.23	0.2	-0.02	0.27	0.25	-0.02	0.35	0.33	taaacaacgttgggcgggggcaatctgctgttttgtcctcttcattgtggTgtgcctttttctggcgacgcacatgaaaggcgcttttcgggctgccgggc
889371	+	ybjM	0.16	ECK0839:JW0832	T	SENSE	596	1574	1.4	889312	889689	59	-318	675	1132	4	4	168.75	283	0.75	-0.66	0.04	0.05	0.09	-0.08	0.15	0.07	-0.14	0.47	0.33	-0.01	0.18	0.17	0.2	0.14	0.34	aaacaacgttgggcgggggcaatctgctgttttgtcctcttcattgtggtGtgcctttttctggcgacgcacatgaaaggcgcttttcgggctgccgggca
889372	+	ybjM	0.16	ECK0839:JW0832	G	SENSE	596	1574	1.4	889312	889689	60	-317	361	1521	4	4	90.25	380.25	2.07	0.67	0.05	0.02	0.07	-0.04	0.09	0.05	-0.11	0.37	0.26	0.06	0.2	0.26	0.03	0.33	0.36	aacaacgttgggcgggggcaatctgctgttttgtcctcttcattgtggtgTgcctttttctggcgacgcacatgaaaggcgcttttcgggctgccgggcat
889441	+	ybjM	0.34	ECK0839:JW0832	T	SENSE	596	1574	1.4	889312	889689	129	-248	44	592	4	4	11	148	3.75	2.35	0.04	0.03	0.07	0.02	0.03	0.05	-0.05	0.27	0.22	-0.07	0.53	0.46	0.06	0.14	0.2	acatgaaaggcgcttttcgggctgccgggcatcctgaaatcggcttgctaTttttcattcttcctggagcagtcgccagcttcttttcacagcgtagagaa
890233	+	ybjC	0.34	ECK0841:JW0834	G	SENSE	165	396	1.26	890136	890423	97	-190	64	589	4	5	16	117.8	2.88	1.62	-0.01	0.16	0.15	0.01	0.03	0.04	0.01	0.14	0.15	-0.07	0.27	0.2	0.05	0.41	0.46	tatcggaatgatgctactggcggtggcgctgctgtcggtaagcgactcccTgtcgctgcctgagccattttctcggccagaagtgcagattctgatgattt
891394	+	rimK	0.23	ECK0843:JW0836:nek	T	SENSE	174	418	1.26	891190	892092	204	-698	180	2767	2	2	90	1383.5	3.94	2.68	0.04	0	0.04	-0.01	0.1	0.09	-0.14	0.36	0.22	-0.11	0.45	0.34	0.22	0.09	0.31	gccgcaagttaccccattttgacgcagtgatcccgcgtattggcaccgccAttaccttttatgggacggcggcactgcgccagttcgagatgctggggagc
902595	-	artP	0.5	ECK0855:JW0848	G	SENSE	144	256	0.83	902957	902229	362	-366	79	1352	2	2	39.5	676	4.1	3.27	0.06	0.03	0.09	0.01	0.04	0.05	-0.02	0.27	0.25	-0.08	0.33	0.25	0.02	0.34	0.36	gaagcgccctgccgtgtactggggttgagtaaagatcaggcgctggcccgTgcagaaaaactgctggaacgtctgcgtctcaaaccttatagcgatcgtta
918199	-	ybjX	0.15	ECK0868:JW0861	G	SENSE	636	504	-0.34	918343	917351	144	-848	256	1224	7	2	36.57	612	4.06	4.4	0	0.03	0.03	0.03	0.01	0.04	0.04	0.06	0.1	0.03	0.17	0.2	-0.09	0.72	0.63	tgtcactttttcttagtctggcacgtggacagtgtcggccgggtaaattcTggcatcgccgtagttttcgccagaaatttttgctgcgctcgttgattatg
921245	+	macB	0.86	ECK0870:JW0863:ybjZ	G	SENSE	108	185	0.78	919570	921516	1675	-271	17	583	2	7	8.5	83.29	3.29	2.52	-0.02	0.04	0.02	-0.04	0.08	0.04	-0.21	0.27	0.06	-0.05	0.21	0.16	0.31	0.4	0.71	tattatgctggtgtcagtgaccgagcggacgcgggaaattggcattcgcaTggctgtaggtgcgcgagcaagcgatgttttgcaacagttcctgatcgaag
922348	+	clpS	0.66	ECK0872:JW0865:yljA	A	SENSE	452	488	0.11	922136	922456	212	-108	94	533	11	7	8.55	76.14	3.15	3.04	0.02	0.04	0.06	0.02	0.01	0.03	0.02	0.15	0.17	0	0.45	0.45	-0.06	0.35	0.29	gtagaacgtgcaacgcaattgatgctcgctgttcactaccaggggaaggcCatttgcggagtctttaccgccgaggttgcagaaaccaaagtggcgatggt
922483	+	clpA	-4	Intergenic	C	SENSE	590	769	0.38	922487	924763	-4	-2280	814	276	13	5	62.62	55.2	-0.18	-0.56	0.08	0.04	0.12	0.09	0.02	0.11	0.06	0.23	0.29	-0.21	0.46	0.25	-0.02	0.26	0.24	ctgtgtacgctagaaaaagcctgaatgcaggcataaaaattgggggaggtGcctatgctcaatcaagaactggaactcagtttaaatatggctttcgccag
922642	+	clpA	0.07	ECK0873:JW0866:lopD	G	SENSE	590	769	0.38	922487	924763	155	-2121	1335	3193	14	9	95.36	354.78	1.9	1.51	0.06	0.01	0.07	0.03	0.02	0.05	-0.06	0.25	0.19	-0.08	0.35	0.27	0.05	0.38	0.43	agtaacccatctgcccgggaggcgctggaagcgtgttctgtggatttggtTgcgctccgtcaggaactggaagcctttattgaacaaaccacacccgttct
922987	+	clpA	0.22	ECK0873:JW0866:lopD	C	SENSE	590	769	0.38	922487	924763	500	-1776	382	861	10	6	38.2	143.5	1.91	1.53	0.1	0.02	0.12	0.08	0.18	0.26	-0.06	0.41	0.35	-0.05	0.27	0.22	-0.06	0.11	0.05	tctgatcctggcagccagccaaacagcgaagaacaagctggtggggaggaAcgtatggagaatttcacgacgaacctgaatcagcttgcgcgcgtgggcgg
922988	+	clpA	0.22	ECK0873:JW0866:lopD	G	SENSE	590	769	0.38	922487	924763	501	-1775	154	764	10	6	15.4	127.33	3.05	2.67	0.03	0.01	0.04	0	0.02	0.02	0	0.21	0.21	-0.07	0.42	0.35	0.04	0.34	0.38	ctgatcctggcagccagccaaacagcgaagaacaagctggtggggaggaaCgtatggagaatttcacgacgaacctgaatcagcttgcgcgcgtgggcgga
923059	+	clpA	0.25	ECK0873:JW0866:lopD	G	SENSE	590	769	0.38	922487	924763	572	-1704	269	868	10	5	26.9	173.6	2.69	2.31	0	0.01	0.01	0.04	0.07	0.11	0.1	0.36	0.46	0.12	0.13	0.25	-0.25	0.42	0.17	aacctgaatcagcttgcgcgcgtgggcggaatcgacccactgattggtcgTgagaaggagctggagcgtgctattcaggttctctgccgtcgccgtaaaaa
923380	+	clpA	0.39	ECK0873:JW0866:lopD	G	SENSE	590	769	0.38	922487	924763	893	-1383	117	624	11	5	10.64	124.8	3.55	3.17	0.02	0.02	0.04	0.01	0.01	0.02	-0.07	0.25	0.18	-0.12	0.23	0.11	0.15	0.5	0.65	ctgtttattgatgagatccacaccattatcggtgcgggtgcagcgtctggTggtcaggtcgatgcggctaacctaatcaaaccgttgctctccagcggtaa
923781	+	clpA	0.57	ECK0873:JW0866:lopD	T	SENSE	590	769	0.38	922487	924763	1294	-982	453	986	10	8	45.3	123.25	1.44	1.06	0.06	0.09	0.15	0.04	0.16	0.2	-0.08	0.37	0.29	-0.02	0.28	0.26	-0.01	0.11	0.1	caaacgcaagaaaaccgttaatgtggcggatattgagtccgtggtggcccGtattgcacgcattccagagaagagtgtttctcagagtgatcgtgataccc
923783	+	clpA	0.57	ECK0873:JW0866:lopD	T	SENSE	590	769	0.38	922487	924763	1296	-980	222	2307	10	8	22.2	288.38	3.7	3.32	0.03	0.01	0.04	0.02	0.05	0.07	-0.1	0.33	0.23	-0.05	0.34	0.29	0.1	0.27	0.37	aacgcaagaaaaccgttaatgtggcggatattgagtccgtggtggcccgtAttgcacgcattccagagaagagtgtttctcagagtgatcgtgataccctg
923784	+	clpA	0.57	ECK0873:JW0866:lopD	T	SENSE	590	769	0.38	922487	924763	1297	-979	133	1799	11	8	12.09	224.88	4.22	3.84	0.02	0.05	0.07	0.02	0.05	0.07	-0.03	0.25	0.22	-0.02	0.24	0.22	0.02	0.41	0.43	acgcaagaaaaccgttaatgtggcggatattgagtccgtggtggcccgtaTtgcacgcattccagagaagagtgtttctcagagtgatcgtgataccctga
923785	+	clpA	0.57	ECK0873:JW0866:lopD	G	SENSE	590	769	0.38	922487	924763	1298	-978	55	577	11	8	5	72.12	3.85	3.47	0.05	0	0.05	0.05	0.02	0.07	0.14	0.07	0.21	0.01	0.18	0.19	-0.24	0.73	0.49	cgcaagaaaaccgttaatgtggcggatattgagtccgtggtggcccgtatTgcacgcattccagagaagagtgtttctcagagtgatcgtgataccctgaa
923820	+	clpA	0.59	ECK0873:JW0866:lopD	T	SENSE	590	769	0.38	922487	924763	1333	-943	117	547	11	8	10.64	68.38	2.68	2.3	0.01	0.03	0.04	-0.09	0.14	0.05	-0.19	0.54	0.35	0.14	0.17	0.31	0.14	0.12	0.26	cgtggtggcccgtattgcacgcattccagagaagagtgtttctcagagtgAtcgtgataccctgaaaaacctcggcgatcgcttgaaaatgctggtcttcg
925487	-	infA	0.82	bypA1:ECK0875:JW0867	G	SENSE	972	2988	1.62	925666	925448	179	-39	325	1181	18	23	18.06	51.35	1.51	-0.11	0.06	0.04	0.1	0.05	0.02	0.07	0.05	0.11	0.16	-0.15	0.39	0.24	-0.01	0.44	0.43	tacatccgcatcctgacgggcgacaaagtgactgttgaactgaccccgtaCgacctgagcaaaggccgcattgtcttccgtagtcgctgattgttttaccg
925602	-	infA	0.29	bypA1:ECK0875:JW0867	C	SENSE	972	2988	1.62	925666	925448	64	-154	118	1565	21	29	5.62	53.97	3.26	1.64	0.06	0.01	0.07	0.11	0.05	0.16	0.08	0.13	0.21	-0.11	0.38	0.27	-0.14	0.43	0.29	caatattgaaatgcaaggtaccgttcttgaaacgttgcctaataccatgtTccgcgtagagttagaaaacggtcacgtggttactgcacacatctccggta
925791	-	infA	-125	Intergenic	G	SENSE	972	2988	1.62	925666	925448	-125	-343	1291	634	22	39	58.68	16.26	-1.85	-3.47	0.13	0.04	0.17	0.04	0.07	0.11	0.04	0.22	0.26	-0.07	0.32	0.25	-0.14	0.35	0.21	gtttatctcaccgctcccttatacgttgcgcttttggtgcggcttagccgTgtgttttcggagtaatgtgccgaacctgtttgttgcgatttagcgcgcaa
925863	-	aat	88	Intergenic	T	SENSE	250	193	-0.37	926655	925951	792	88	52	1199	18	18	2.89	66.61	4.53	4.9	-0.05	0.1	0.05	0.01	0.04	0.05	0.08	0.17	0.25	-0.09	0.29	0.2	0.06	0.4	0.46	gcggtcgcagagttggttacgctcattaccccgctgccgataaggaatttTtcgcgtcaggtaacgcccatcgtttatctcaccgctcccttatacgttgc
925867	-	aat	84	Intergenic	T	SENSE	250	193	-0.37	926655	925951	788	84	225	1509	17	17	13.24	88.76	2.75	3.12	0.01	0.07	0.08	0	0.06	0.06	0.01	0.14	0.15	-0.08	0.29	0.21	0.05	0.44	0.49	aattgcggtcgcagagttggttacgctcattaccccgctgccgataaggaAtttttcgcgtcaggtaacgcccatcgtttatctcaccgctcccttatacg
927497	-	cydC	0.54	ECK0877:JW0869:mdrA:mdrH:surB:ycaB	T	SENSE	144	173	0.26	928418	926697	921	-800	26	536	2	1	13	536	5.37	5.1	0.02	0.08	0.1	-0.01	0.04	0.03	-0.12	0.19	0.07	0	0.62	0.62	0.1	0.08	0.18	ttgaagcactggcaccagtaacgggtgcatttcagcatctggggcaagtcAttgcctctgccgtacgtatctctgacttaacggatcaaaaaccggaggtc
931652	+	lrp	-166	Intergenic	G	SENSE	561	514	-0.13	931818	932312	-166	-660	250	1252	21	7	11.9	178.86	3.91	4.04	0.03	0.02	0.05	0.05	0.01	0.06	0.12	0.07	0.19	-0.03	0.34	0.31	-0.16	0.56	0.4	catgtttaccgtgctagtgaaatctacgtatggcgtggacagacgccattCgtgatgtcgatagctgccacaaggcaacggtcttctcaccgtagacccag
931900	+	lrp	0.17	alsB:ECK0880:ihb:JW0872:livR:lrs:lss:lstR:mbf:oppI:rblA	T	SENSE	561	514	-0.13	931818	932312	82	-412	668	299	9	4	74.22	74.75	0.01	0.14	0.04	0.02	0.06	0	0.07	0.07	-0.07	0.25	0.18	-0.15	0.42	0.27	0.17	0.25	0.42	tctcgaccgtatcgatcgtaacattcttaatgagttgcaaaaggatgggcGtatttctaacgtcgagctttctaaacgtgtgggactttccccaacgccgt
932250	+	lrp	0.87	alsB:ECK0880:ihb:JW0872:livR:lrs:lss:lstR:mbf:oppI:rblA	G	SENSE	561	514	-0.13	931818	932312	432	-62	326	887	11	5	29.64	177.4	2.58	2.71	0	0.03	0.03	0.01	0.01	0.02	-0.02	0.19	0.17	-0.06	0.59	0.53	0.06	0.18	0.24	gtaagttgctgggggaaaccctgctgcgtctgcctggcgtcaatgacacaCggacatacgttgttatggaagaagtcaagcagagtaatcgtctggttatt
932395	+	ftsK	-52	Intergenic	T	SENSE	401	275	-0.54	932447	936436	-52	-4041	473	664	13	3	36.38	221.33	2.6	3.15	0.02	0.02	0.04	0.01	0.05	0.06	-0.1	0.37	0.27	0.13	0.29	0.42	-0.05	0.26	0.21	ttacactcctgttaatccatacagcaacagtactggggtaacctggtactGttgtccgttttagcatcgggcaggaaaagcctgtaacctggagagccttt
932623	+	ftsK	0.04	dinH:ECK0881:JW0873	A	SENSE	401	275	-0.54	932447	936436	176	-3813	651	550	18	5	36.17	110	1.6	2.15	0.02	0.02	0.04	0.02	0.02	0.04	0.01	0.09	0.1	-0.05	0.43	0.38	-0.01	0.45	0.44	agctttaacccttcggaccccagctggtcgcaaacggcctggcatgaaccTatccataatttaggtgggatgcccggtgcgtggttggcagatacgctgtt
932650	+	ftsK	0.05	dinH:ECK0881:JW0873	G	SENSE	401	275	-0.54	932447	936436	203	-3786	255	626	14	3	18.21	208.67	3.52	4.06	0.06	0.02	0.08	0.03	0.13	0.16	0.02	0.18	0.2	0.15	0.05	0.2	-0.26	0.62	0.36	tcgcaaacggcctggcatgaacctatccataatttaggtgggatgcccggTgcgtggttggcagatacgctgttctttatttttggcgtgatggcttacac
932936	+	ftsK	0.12	dinH:ECK0881:JW0873	C	SENSE	401	275	-0.54	932447	936436	489	-3500	130	912	9	4	14.44	228	3.98	4.53	0.21	0.36	0.57	-0.04	0.22	0.18	-0.07	0.12	0.05	-0.05	0.15	0.1	-0.05	0.15	0.1	gcagcttactaagcactacgctacaaccactgctacacagtagcgggggaActattgcgctgctctgcgtttgggcagcgggcctgacgttgttcaccggt
932940	+	ftsK	0.12	dinH:ECK0881:JW0873	T	SENSE	401	275	-0.54	932447	936436	493	-3496	86	658	9	4	9.56	164.5	4.1	4.65	0.06	0.12	0.18	-0.01	0.05	0.04	0.06	0.29	0.35	-0.01	0.21	0.2	-0.11	0.34	0.23	cttactaagcactacgctacaaccactgctacacagtagcgggggaactaTtgcgctgctctgcgtttgggcagcgggcctgacgttgttcaccggttggt
932946	+	ftsK	0.13	dinH:ECK0881:JW0873	G	SENSE	401	275	-0.54	932447	936436	499	-3490	510	2547	9	3	56.67	849	3.91	4.45	0.04	0.02	0.06	0.01	0.02	0.03	0.01	0.23	0.24	-0.17	0.42	0.25	0.11	0.31	0.42	aagcactacgctacaaccactgctacacagtagcgggggaactattgcgcTgctctgcgtttgggcagcgggcctgacgttgttcaccggttggtcatggg
937336	+	rarA	0.09	ECK0883:JW0875:mgsA:ycaJ	T	SENSE	305	215	-0.5	937217	938560	119	-1224	1407	2127	4	1	351.75	2127	2.6	3.1	0	0.03	0.03	-0.01	0.05	0.04	-0.08	0.23	0.15	-0.15	0.32	0.17	0.25	0.36	0.61	aatttagcacagtatatcggccagcaacatttgctggctgcggggaagccGttgccgcgcgctatcgaagccgggcatttacattctatgatcctctgggg
937337	+	rarA	0.09	ECK0883:JW0875:mgsA:ycaJ	T	SENSE	305	215	-0.5	937217	938560	120	-1223	942	1712	4	1	235.5	1712	2.86	3.37	0	0.01	0.01	-0.01	0.04	0.03	-0.07	0.14	0.07	-0.18	0.34	0.16	0.25	0.47	0.72	atttagcacagtatatcggccagcaacatttgctggctgcggggaagccgTtgccgcgcgctatcgaagccgggcatttacattctatgatcctctggggg
938601	+	rarA	41	Intergenic	G	SENSE	305	215	-0.5	937217	938560	1384	41	97	570	16	4	6.06	142.5	4.56	5.06	0.01	0.97	0.98	0.01	0	0.01	0.01	0	0.01	-0.01	0.01	0	-0.02	0.02	0	ctaccgttaatgttatcgttgcggtaatgttgttactgtatccctgtggtCgcaggctgtggccacatctcccatttaattcgataagcacaggataagca
938602	+	rarA	42	Intergenic	C	SENSE	305	215	-0.5	937217	938560	1385	42	669	1339	16	4	41.81	334.75	3	3.51	0	0.9	0.9	0	0.09	0.09	0	0	0	0	0	0	0	0	0	taccgttaatgttatcgttgcggtaatgttgttactgtatccctgtggtcGcaggctgtggccacatctcccatttaattcgataagcacaggataagcat
938771	+	serS	0.09	ECK0884:JW0876	A	SENSE	976	1006	0.04	938651	939943	120	-1172	198	568	18	6	11	94.67	3.11	3.06	0.01	0.01	0.02	0.01	0.01	0.02	-0.04	0.14	0.1	-0.07	0.39	0.32	0.09	0.45	0.54	agctggatgtagataagctgggcgctcttgaagagcgtcgtaaagtattgCaggtcaaaacggaaaacctgcaagcggagcgtaactcccgatcgaaatcc
938840	+	serS	0.15	ECK0884:JW0876	G	SENSE	976	1006	0.04	938651	939943	189	-1103	185	613	15	8	12.33	76.62	2.64	2.59	0	0.01	0.01	0.02	0.02	0.04	0	0.1	0.1	0.23	0.15	0.38	-0.27	0.73	0.46	tgcaagcggagcgtaactcccgatcgaaatccattggccaggcgaaagcgCgcggggaagatatcgagcctttacgtctggaagtgaacaaactgggcgaa
939101	+	serS	0.35	ECK0884:JW0876	T	SENSE	976	1006	0.04	938651	939943	450	-842	193	1061	20	14	9.65	75.79	2.97	2.93	0.09	0.05	0.14	0.02	0.03	0.05	0.03	0.04	0.07	-0.01	0.53	0.52	-0.13	0.35	0.22	ttgaagttcgtgaccacgtgacgctgggtgaaatgcactctggcctcgacTttgcagctgcagttaagctgactggttcccgctttgtggtaatgaaaggg
939102	+	serS	0.35	ECK0884:JW0876	T	SENSE	976	1006	0.04	938651	939943	451	-841	104	918	21	14	4.95	65.57	3.73	3.68	0.05	0.04	0.09	0.09	0.09	0.18	-0.07	0.31	0.24	-0.06	0.12	0.06	-0.02	0.45	0.43	tgaagttcgtgaccacgtgacgctgggtgaaatgcactctggcctcgactTtgcagctgcagttaagctgactggttcccgctttgtggtaatgaaagggc
939554	+	serS	0.7	ECK0884:JW0876	T	SENSE	976	1006	0.04	938651	939943	903	-389	122	618	19	10	6.42	61.8	3.27	3.22	-0.02	0.06	0.04	0.01	0.02	0.03	0.06	0.05	0.11	0.06	0.34	0.4	-0.12	0.53	0.41	accagttcgacaaagttgaaatggtgcagatcgtgcgcccagaagactcaAtggcggcgctggaagagatgactggtcatgcagaaaaagtcctgcagttg
939894	+	serS	0.96	ECK0884:JW0876	A	SENSE	976	1006	0.04	938651	939943	1243	-49	202	1119	15	7	13.47	159.86	3.57	3.53	0.02	0.02	0.04	0.05	0.11	0.16	-0.01	0.17	0.16	0.01	0.18	0.19	-0.06	0.51	0.45	gctggttgcagtaatggaaaactatcagcaggctgatggtcgtattgaagTaccagaagttctgcgtccgtatatgaacggactggaatatattggctaat
950190	-	pflA	0.15	act:ECK0893:JW0885	A	SENSE	134	973	2.86	950303	949563	113	-627	60	1151	3	6	20	191.83	3.26	0.4	0.06	0	0.06	0.03	0.05	0.08	0.03	0.1	0.13	-0.08	0.37	0.29	-0.04	0.48	0.44	cgctttatcacctttttccagggctgcctgatgcgctgcctgtattgtcaTaaccgcgacacctgggacacgcatggcggtaaagaagttaccgttgaaga
950339	-	pflA	-36	Intergenic	G	SENSE	134	973	2.86	950303	949563	-36	-776	334	1588	3	5	111.33	317.6	1.51	-1.35	0	0.01	0.01	0.07	0.04	0.11	-0.01	0.11	0.1	-0.14	0.49	0.35	0.08	0.36	0.44	aggtgactgccaaaacagactcgacgtagccttcgagctgcgcaccaacaCggcctcagatgggccacatctggagaaacaccgcaatgtcagttattggt
961291	+	rpsA	0.04	ECK0902:JW0894:ssyF	T	SENSE	892	1882	1.08	961218	962891	73	-1600	341	565	17	11	20.06	51.36	1.36	0.28	0.12	0.1	0.22	0.11	0.2	0.31	0	0.22	0.22	-0.01	0.03	0.02	-0.21	0.44	0.23	ctttgaagagtccttaaaagaaatcgaaacccgcccgggttctatcgttcGtggcgttgttgttgctatcgacaaagacgtagtactggttgacgctggtc
961302	+	rpsA	0.05	ECK0902:JW0894:ssyF	T	SENSE	892	1882	1.08	961218	962891	84	-1589	227	786	17	11	13.35	71.45	2.42	1.34	0.01	0.03	0.04	0.03	0.04	0.07	-0.1	0.41	0.31	0.01	0.34	0.35	0.06	0.17	0.23	ccttaaaagaaatcgaaacccgcccgggttctatcgttcgtggcgttgttGttgctatcgacaaagacgtagtactggttgacgctggtctgaaatctgag
961505	+	rpsA	0.17	ECK0902:JW0894:ssyF	A	SENSE	892	1882	1.08	961218	962891	287	-1386	218	828	18	16	12.11	51.75	2.1	1.02	0.03	0.09	0.12	0.02	0.03	0.05	0.03	0.23	0.26	-0.12	0.41	0.29	0.05	0.23	0.28	ggtgaaactctgctgtcccgtgagaaagctaaacgtcacgaagcctggatCacgctggaaaaagcttacgaagatgctgaaactgttaccggtgttatcaa
961597	+	rpsA	0.23	ECK0902:JW0894:ssyF	T	SENSE	892	1882	1.08	961218	962891	379	-1294	46	793	17	15	2.71	52.87	4.29	3.21	0.03	0.06	0.09	0.09	0.06	0.15	-0.01	0.28	0.27	-0.07	0.36	0.29	-0.02	0.23	0.21	tgttatcaacggcaaagttaagggcggcttcactgttgagctgaacggtaTtcgtgcgttcctgccaggttctctggtagacgttcgtccggtgcgtgaca
961601	+	rpsA	0.23	ECK0902:JW0894:ssyF	G	SENSE	892	1882	1.08	961218	962891	383	-1290	27	877	17	16	1.59	54.81	5.11	4.03	-0.01	0.05	0.04	-0.03	0.05	0.02	0.03	0.08	0.11	-0.09	0.3	0.21	0.11	0.51	0.62	atcaacggcaaagttaagggcggcttcactgttgagctgaacggtattcgTgcgttcctgccaggttctctggtagacgttcgtccggtgcgtgacactct
961603	+	rpsA	0.23	ECK0902:JW0894:ssyF	G	SENSE	892	1882	1.08	961218	962891	385	-1288	111	1157	17	16	6.53	72.31	3.47	2.39	0.03	0.02	0.05	0.04	0.01	0.05	0	0.11	0.11	0.02	0.14	0.16	-0.08	0.72	0.64	caacggcaaagttaagggcggcttcactgttgagctgaacggtattcgtgCgttcctgccaggttctctggtagacgttcgtccggtgcgtgacactctgc
961872	+	rpsA	0.39	ECK0902:JW0894:ssyF	A	SENSE	892	1882	1.08	961218	962891	654	-1019	77	1588	18	16	4.28	99.25	4.54	3.46	0.18	0.06	0.24	0	0.08	0.08	-0.06	0.23	0.17	-0.01	0.09	0.08	-0.1	0.53	0.43	tcactgactacggtgcattcgttgatctgggcggcgttgacggcctgctgCacatcactgacatggcctggaaacgcgttaagcatccgagcgaaatcgtc
961981	+	rpsA	0.46	ECK0902:JW0894:ssyF	A	SENSE	892	1882	1.08	961218	962891	763	-910	140	1146	17	16	8.24	71.62	3.12	2.04	0.02	0.01	0.03	0.01	0.03	0.04	-0.04	0.31	0.27	-0.04	0.2	0.16	0.06	0.44	0.5	cgacgaaatcactgttaaagtgctgaagttcgaccgcgaacgtacccgtgTatccctgggcctgaaacagctgggcgaagatccgtgggtagctatcgcta
962016	+	rpsA	0.48	ECK0902:JW0894:ssyF	G	SENSE	892	1882	1.08	961218	962891	798	-875	214	2229	17	16	12.59	139.31	3.47	2.39	0.03	0.01	0.04	0.01	0.03	0.04	-0.01	0.15	0.14	-0.1	0.53	0.43	0.06	0.28	0.34	gcgaacgtacccgtgtatccctgggcctgaaacagctgggcgaagatccgTgggtagctatcgctaaacgttatccggaaggtaccaaactgactggtcgc
962129	+	rpsA	0.54	ECK0902:JW0894:ssyF	C	SENSE	892	1882	1.08	961218	962891	911	-762	479	1268	15	14	31.93	90.57	1.5	0.43	0.17	0.06	0.23	0.03	0.08	0.11	-0.03	0.15	0.12	-0.15	0.52	0.37	-0.03	0.19	0.16	accgactacggctgcttcgttgaaatcgaagaaggcgttgaaggcctggtAcacgtttccgaaatggactggaccaacaaaaacatccacccgtccaaagt
962130	+	rpsA	0.55	ECK0902:JW0894:ssyF	A	SENSE	892	1882	1.08	961218	962891	912	-761	383	2643	15	14	25.53	188.79	2.89	1.81	0.15	0.02	0.17	0.03	0.02	0.05	0.05	0.05	0.1	0	0.12	0.12	-0.23	0.79	0.56	ccgactacggctgcttcgttgaaatcgaagaaggcgttgaaggcctggtaCacgtttccgaaatggactggaccaacaaaaacatccacccgtccaaagtt
962248	+	rpsA	0.62	ECK0902:JW0894:ssyF	G	SENSE	892	1882	1.08	961218	962891	1030	-643	497	894	17	12	29.24	74.5	1.35	0.27	0.05	0.01	0.06	0.01	0.03	0.04	-0.11	0.36	0.25	-0.03	0.34	0.31	0.08	0.26	0.34	agtggaagttatggttctggatatcgacgaagaacgtcgtcgtatctcccTgggtctgaaacagtgcaaagctaacccgtggcagcagttcgcggaaaccc
962430	+	rpsA	0.72	ECK0902:JW0894:ssyF	C	SENSE	892	1882	1.08	961218	962891	1212	-461	241	829	17	13	14.18	63.77	2.17	1.09	-0.01	0.23	0.22	0.05	0.08	0.13	0.02	0.13	0.15	-0.05	0.25	0.2	0	0.31	0.31	acggcctggttcacctgtctgacatctcctggaacgttgcaggcgaagaaGcagttcgtgaatacaaaaaaggcgacgaaatcgctgcagttgttctgcag
962536	+	rpsA	0.79	ECK0902:JW0894:ssyF	G	SENSE	892	1882	1.08	961218	962891	1318	-355	364	722	18	13	20.22	55.54	1.46	0.38	0.01	0	0.01	0.06	0.03	0.09	-0.01	0.06	0.05	0.01	0.27	0.28	-0.06	0.63	0.57	cgcagaacgtgaacgtatctccctgggcgttaaacagctcgcagaagatcCgttcaacaactgggttgctctgaacaagaaaggcgctatcgtaaccggta
962650	+	rpsA	0.86	ECK0902:JW0894:ssyF	G	SENSE	892	1882	1.08	961218	962891	1432	-241	170	1431	21	17	8.1	84.18	3.38	2.3	0.08	0.06	0.14	-0.02	0.09	0.07	-0.08	0.32	0.24	-0.06	0.36	0.3	0.09	0.16	0.25	tgacgctaaaggcgcaaccgtagaactggctgacggcgttgaaggttaccTgcgtgcttctgaagcatcccgtgaccgcgttgaagacgctaccctggttc
962651	+	rpsA	0.86	ECK0902:JW0894:ssyF	C	SENSE	892	1882	1.08	961218	962891	1433	-240	541	2632	21	17	25.76	154.82	2.59	1.51	0.17	0.09	0.26	0.03	0.08	0.11	-0.01	0.12	0.11	-0.17	0.47	0.3	-0.02	0.24	0.22	gacgctaaaggcgcaaccgtagaactggctgacggcgttgaaggttacctGcgtgcttctgaagcatcccgtgaccgcgttgaagacgctaccctggttct
962652	+	rpsA	0.86	ECK0902:JW0894:ssyF	G	SENSE	892	1882	1.08	961218	962891	1434	-239	486	6211	20	17	24.3	365.35	3.91	2.83	0.17	0.08	0.25	0.03	0.04	0.07	-0.02	0.14	0.12	-0.03	0.14	0.11	-0.15	0.6	0.45	acgctaaaggcgcaaccgtagaactggctgacggcgttgaaggttacctgCgtgcttctgaagcatcccgtgaccgcgttgaagacgctaccctggttctg
962934	+	rpsA	43	Intergenic	T	SENSE	892	1882	1.08	961218	962891	1716	43	227	598	19	7	11.95	85.43	2.84	1.76	0.02	0.05	0.07	-0.03	0.15	0.12	-0.16	0.5	0.34	0.04	0.21	0.25	0.14	0.09	0.23	gcgagtaattctctgactcttcgggatttttattccgaagtttgttgagtTtacttgacagattgcaggtttcgtcctgtaatcaagcactaagggcggct
962986	+	ihfB	-65	Intergenic	G	SENSE	822	349	-1.24	963051	963335	-65	-349	443	662	21	6	21.1	110.33	2.39	3.62	-0.13	0.43	0.3	-0.01	0.02	0.01	0.01	0.02	0.03	0.01	0.32	0.33	0.12	0.21	0.33	acttgacagattgcaggtttcgtcctgtaatcaagcactaagggcggctaCggccgcccttaatcaatgcagcaacagcagccgcttaatttgcctttaag
965901	+	msbA	0.03	ECK0905:JW0897	T	SENSE	194	365	0.91	965844	967592	57	-1691	214	920	3	2	71.33	460	2.69	1.78	0.01	0.07	0.08	0.02	0.12	0.14	-0.06	0.25	0.19	-0.05	0.15	0.1	0.08	0.41	0.49	acgacaaagatctctctacgtggcagacattccgccgactgtggccaaccAttgcgcctttcaaagcgggtctgatcgtggcgggcgtagcgttaatcctc
965902	+	msbA	0.03	ECK0905:JW0897	T	SENSE	194	365	0.91	965844	967592	58	-1690	117	851	3	2	39	425.5	3.45	2.54	0.03	0.03	0.06	-0.01	0.11	0.1	-0.27	0.48	0.21	0	0.13	0.13	0.24	0.25	0.49	cgacaaagatctctctacgtggcagacattccgccgactgtggccaaccaTtgcgcctttcaaagcgggtctgatcgtggcgggcgtagcgttaatcctca
966215	+	msbA	0.21	ECK0905:JW0897	T	SENSE	194	365	0.91	965844	967592	371	-1377	148	1149	5	3	29.6	383	3.69	2.78	0.08	0.07	0.15	0.03	0.07	0.1	-0.06	0.51	0.45	-0.11	0.33	0.22	0.05	0.02	0.07	atgatgggaatgccagtttcattctttgacaaacagtcaacgggtacgctGttgtcacgtattacctacgattccgaacaggttgcttcttcttcttccgg
966216	+	msbA	0.21	ECK0905:JW0897	T	SENSE	194	365	0.91	965844	967592	372	-1376	36	1005	5	3	7.2	335	5.54	4.63	0.06	0.06	0.12	0.05	0	0.05	0.09	0.11	0.2	-0.18	0.61	0.43	-0.02	0.22	0.2	tgatgggaatgccagtttcattctttgacaaacagtcaacgggtacgctgTtgtcacgtattacctacgattccgaacaggttgcttcttcttcttccggc
966598	+	msbA	0.43	ECK0905:JW0897	T	SENSE	194	365	0.91	965844	967592	754	-994	82	644	4	2	20.5	322	3.97	3.06	0.03	0	0.03	0.03	0.06	0.09	-0.05	0.29	0.24	-0.02	0.5	0.48	0.02	0.15	0.17	ccgaatgcgtcttcaggggatgaaaatggtttcagcctcttccatctctgAtccgatcattcagctgatcgcctctttggcgctggcgtttgttctgtatg
973724	+	mukF	0.14	ECK0913:JW0905:kicB	G	SENSE	408	351	-0.22	973542	974864	182	-1140	772	831	11	3	70.18	277	1.98	2.2	0.05	0.06	0.11	0.01	0.05	0.06	0.04	0.23	0.27	0.15	0.11	0.26	-0.25	0.55	0.3	ggtgagatgagtgaaggcgagctggtggatgcattccgccatgtgagtgaTgcgtttgagcaaaccagcgaaaccatcggcgtgcgcgccaataacgcgat
975418	+	mukE	0.81	ECK0914:JW0906:kicA:ycbA	G	SENSE	381	389	0.03	974845	975549	573	-131	161	1013	7	2	23	506.5	4.46	4.43	0.06	0.01	0.07	0	0.01	0.01	0.07	0.05	0.12	0.02	0.2	0.22	-0.14	0.73	0.59	gcagcaagtttcgcattaccgaatcggtgttccgcttcggagccgatgtgCgtgctggcgacgatccccgtgaagcacagcgtcgcctgattcgtgatggc
975859	+	mukB	0.07	ECK0915:JW0907	G	SENSE	241	233	-0.05	975549	980009	310	-4150	233	1976	6	2	38.83	988	4.67	4.72	0.02	0.03	0.05	0.01	0.02	0.03	-0.03	0.3	0.27	-0.04	0.18	0.14	0.05	0.46	0.51	ttcgatgctcgacaccattaactcgcgccaccagcgcgtggtggtcggtgTgcgtctgcaacaggttgccggacgcgatcgtaaagtggatatcaagccgt
975861	+	mukB	0.07	ECK0915:JW0907	G	SENSE	241	233	-0.05	975549	980009	312	-4148	107	673	6	2	17.83	336.5	4.24	4.29	0.03	0.01	0.04	-0.01	0.03	0.02	0.02	0.11	0.13	0	0.12	0.12	-0.05	0.73	0.68	cgatgctcgacaccattaactcgcgccaccagcgcgtggtggtcggtgtgCgtctgcaacaggttgccggacgcgatcgtaaagtggatatcaagccgttt
980642	+	ycbB	0.2	ECK0916:JW0908	T	SENSE	176	237	0.43	980270	982117	372	-1475	59	568	3	2	19.67	284	3.85	3.42	0.02	0.02	0.04	0.06	0.02	0.08	0.12	0.08	0.2	0.07	0.42	0.49	-0.28	0.46	0.18	aaaaccgtgatgctgttaaagccttccagcaacagctggcagaggtggcgAttgccggtttccagccgcagtttaataaatgggtagagttactgaccgat
980643	+	ycbB	0.2	ECK0916:JW0908	T	SENSE	176	237	0.43	980270	982117	373	-1474	77	582	3	2	25.67	291	3.5	3.07	0.02	0.01	0.03	0.01	0.04	0.05	0.12	0.18	0.3	-0.02	0.17	0.15	-0.13	0.6	0.47	aaaccgtgatgctgttaaagccttccagcaacagctggcagaggtggcgaTtgccggtttccagccgcagtttaataaatgggtagagttactgaccgatc
982348	+	ycbK	0.09	ECK0917:JW0909	G	SENSE	1028	859	-0.26	982298	982846	50	-498	1278	886	17	4	75.18	221.5	1.56	1.82	0.01	0.01	0.02	-0.01	0.05	0.04	0	0.29	0.29	-0.17	0.39	0.22	0.15	0.27	0.42	atggacaaattcgacgctaatcgccgcaaattgctggcgcttggtggcgtTgcactcggtgccgccatcctgccgacccctgcgtttgcaacactctctac
982378	+	ycbK	0.15	ECK0917:JW0909	G	SENSE	1028	859	-0.26	982298	982846	80	-468	1513	4111	18	4	84.06	1027.75	3.61	3.87	0.08	0.07	0.15	0.01	0.06	0.07	-0.05	0.18	0.13	-0.13	0.3	0.17	0.08	0.39	0.47	ttgctggcgcttggtggcgttgcactcggtgccgccatcctgccgaccccTgcgtttgcaacactctctaccccacgcccgcgcattttgacactcaataa
982380	+	ycbK	0.15	ECK0917:JW0909	G	SENSE	1028	859	-0.26	982298	982846	82	-466	202	535	19	5	10.63	107	3.33	3.59	0.05	0.01	0.06	0.04	0	0.04	-0.01	0.14	0.13	-0.13	0.35	0.22	0.06	0.49	0.55	gctggcgcttggtggcgttgcactcggtgccgccatcctgccgacccctgCgtttgcaacactctctaccccacgcccgcgcattttgacactcaataatc
982942	+	ycbL	0.11	ECK0918:JW0910	G	SENSE	758	486	-0.64	982873	983520	69	-578	1021	306	13	2	78.54	153	0.96	1.6	0	0.03	0.03	0	0.04	0.04	0.01	0.19	0.2	-0.05	0.34	0.29	0.05	0.39	0.44	cggtcaccgcattctcccagaactgttcattaatctggtgtgaacaaaccCgtctggccgcactggtcgatcctggcggcgatgcggaaaaaatcaaacag
983744	-	aspC	1	ECK0919:JW0911	A	SENSE	237	699	1.56	984932	983742	1188	-2	66	713	2	2	33	356.5	3.43	1.87	0.01	0.02	0.03	0.05	0.03	0.08	-0.02	0.11	0.09	-0.06	0.35	0.29	0.01	0.5	0.51	tgacaccagataacatggctccgctgtgcgaagcgattgtggcagtgctgTaagcattaaaaacaatgaagcccgctgaaaagcgggctgagactgatgac
983745	-	aspC	1	ECK0919:JW0911	T	SENSE	237	699	1.56	984932	983742	1187	-3	389	638	2	2	194.5	319	0.71	-0.85	0.05	0.04	0.09	-0.03	0.12	0.09	-0.13	0.45	0.32	-0.01	0.24	0.23	0.12	0.15	0.27	atgacaccagataacatggctccgctgtgcgaagcgattgtggcagtgctGtaagcattaaaaacaatgaagcccgctgaaaagcgggctgagactgatga
984393	-	aspC	0.45	ECK0919:JW0911	T	SENSE	237	699	1.56	984932	983742	539	-651	18	562	5	4	3.6	140.5	5.29	3.73	0.01	0	0.01	0.04	0	0.04	0.07	0.28	0.35	-0.04	0.33	0.29	-0.08	0.39	0.31	aacagcctgaatgaagctcaggctggcgacgtagtgctgttccatggctgCtgccataacccaaccggtatcgaccctacgctggaacaatggcaaacact
984406	-	aspC	0.44	ECK0919:JW0911	G	SENSE	237	699	1.56	984932	983742	526	-664	67	656	5	5	13.4	131.2	3.29	1.73	0.04	0	0.04	0.02	0.01	0.03	0.01	0.04	0.05	-0.1	0.27	0.17	0.03	0.67	0.7	cgatgcactgattaacagcctgaatgaagctcaggctggcgacgtagtgcTgttccatggctgctgccataacccaaccggtatcgaccctacgctggaac
984407	-	aspC	0.44	ECK0919:JW0911	T	SENSE	237	699	1.56	984932	983742	525	-665	207	3617	6	5	34.5	723.4	4.39	2.83	0.04	0.01	0.05	0.02	0.03	0.05	-0.08	0.23	0.15	-0.2	0.5	0.3	0.22	0.23	0.45	tcgatgcactgattaacagcctgaatgaagctcaggctggcgacgtagtgCtgttccatggctgctgccataacccaaccggtatcgaccctacgctggaa
984408	-	aspC	0.44	ECK0919:JW0911	C	SENSE	237	699	1.56	984932	983742	524	-666	41	1246	6	5	6.83	249.2	5.19	3.63	0	0.02	0.02	-0.04	0.1	0.06	-0.14	0.44	0.3	0.04	0.17	0.21	0.14	0.27	0.41	ttcgatgcactgattaacagcctgaatgaagctcaggctggcgacgtagtGctgttccatggctgctgccataacccaaccggtatcgaccctacgctgga
984410	-	aspC	0.44	ECK0919:JW0911	T	SENSE	237	699	1.56	984932	983742	522	-668	67	1181	6	5	11.17	236.2	4.4	2.84	0.05	0.1	0.15	0.04	0.03	0.07	0.04	0.1	0.14	-0.12	0.33	0.21	0	0.43	0.43	acttcgatgcactgattaacagcctgaatgaagctcaggctggcgacgtaGtgctgttccatggctgctgccataacccaaccggtatcgaccctacgctg
984872	-	aspC	0.05	ECK0919:JW0911	G	SENSE	237	699	1.56	984932	983742	60	-1130	239	1330	6	3	39.83	443.33	3.48	1.92	0	0.03	0.03	0.01	0.02	0.03	0.04	0.1	0.14	-0.02	0.1	0.08	-0.02	0.75	0.73	acattaccgccgctcctgccgacccgattctgggcctggccgatctgtttCgtgccgatgaacgtcccggcaaaattaacctcgggattggtgtctataaa
984876	-	aspC	0.05	ECK0919:JW0911	T	SENSE	237	699	1.56	984932	983742	56	-1134	254	586	6	3	42.33	195.33	2.21	0.65	0.01	0.02	0.03	0.09	0.01	0.1	0.05	0.23	0.28	-0.08	0.49	0.41	-0.06	0.25	0.19	gagaacattaccgccgctcctgccgacccgattctgggcctggccgatctGtttcgtgccgatgaacgtcccggcaaaattaacctcgggattggtgtcta
985139	-	ompF	0.98	cmlB:coa:cry:ECK0920:JW0912:nfxB?:tolF	G	SENSE	1611	959	-0.75	986205	985117	1066	-22	488	1331	27	5	18.07	266.2	3.88	4.63	0.04	0.02	0.06	0.06	0.07	0.13	-0.02	0.2	0.18	-0.1	0.43	0.33	0.01	0.29	0.3	gatcgattctgacaacaaactgggcgtaggttcagacgacaccgttgctgTgggtatcgtttaccagttctaatagcacacctctttgttaaatgccgaaa
985544	-	ompF	0.61	cmlB:coa:cry:ECK0920:JW0912:nfxB?:tolF	G	SENSE	1611	959	-0.75	986205	985117	661	-427	610	615	38	9	16.05	68.33	2.09	2.84	0.03	0.03	0.06	-0.02	0.1	0.08	-0.05	0.23	0.18	-0.05	0.47	0.42	0.1	0.16	0.26	cgaaggctttggtatcgttggtgcttatggtgcagctgaccgtaccaaccTgcaagaagctcaacctcttggcaacggtaaaaaagctgaacagtgggcta
985819	-	ompF	0.35	cmlB:coa:cry:ECK0920:JW0912:nfxB?:tolF	G	SENSE	1611	959	-0.75	986205	985117	386	-702	276	880	42	10	6.57	88	3.74	4.49	0.04	0.04	0.08	0.04	0.03	0.07	0.07	0.15	0.22	0.05	0.27	0.32	-0.2	0.51	0.31	gctgacgttggttctttcgattacggccgtaactacggtgtggtttatgaTgcactgggttacaccgatatgctgccagaatttggtggtgatactgcata
986920	-	asnS	0.92	ECK0921:JW0913:lcs:tss	G	SENSE	619	844	0.45	988208	986808	1288	-112	176	672	10	6	17.6	112	2.67	2.22	0.01	0.02	0.03	0.01	0.01	0.02	0	0.05	0.05	-0.01	0.15	0.14	-0.01	0.77	0.76	taaagaagattactggtggtatcgcgatctgcgtcgctacggtactgttcCgcattcaggtttcggtcttggttttgaacgtctgattgcttacgtaactg
987066	-	asnS	0.82	ECK0921:JW0913:lcs:tss	G	SENSE	619	844	0.45	988208	986808	1142	-258	340	665	9	6	37.78	110.83	1.55	1.11	0.03	0.03	0.06	0.01	0.02	0.03	-0.01	0.25	0.24	-0.05	0.37	0.32	0.01	0.34	0.35	gcgttctatatgcgccttaacgaagacggtaaaaccgttgcggctatggaCgttctggctccgggcatcggtgagatcattggtggctcccagcgtgaaga
987895	-	asnS	0.22	ECK0921:JW0913:lcs:tss	T	SENSE	619	844	0.45	988208	986808	313	-1087	327	706	10	8	32.7	88.25	1.43	0.99	0.01	0.03	0.04	0.01	0.04	0.05	-0.03	0.19	0.16	-0.04	0.51	0.47	0.03	0.24	0.27	acaatttgaaattcaggccagcaaggttgaagttgctggttgggttgaagAtccagacacttacccgatggcggcaaaacgccacagcattgagtatctgc
988126	-	asnS	0.06	ECK0921:JW0913:lcs:tss	C	SENSE	619	844	0.45	988208	986808	82	-1318	119	633	17	7	7	90.43	3.69	3.24	0.05	0	0.05	0	0.01	0.01	0.01	0.1	0.11	0.01	0.07	0.08	-0.09	0.83	0.74	gggccgtgtagccgttgacagcgaagtcaccgtgcgcggatgggtacgtaCccgccgagattcaaaagctggcatctccttcctcgccgtttatgacggtt
989281	-	pncB	0.25	ECK0922:JW0914	G	SENSE	422	400	-0.08	989579	988377	298	-904	427	732	8	4	53.38	183	1.78	1.85	0.05	0.03	0.08	0.01	0.09	0.1	-0.12	0.36	0.24	0.1	0.16	0.26	-0.03	0.36	0.33	ctatcttaactggttacgcgagttccgctttaacccggaacaagtcaccgTgtccaacgataatggcaagctggatattcgtttaagcggcccgtggcgtg
992612	+	ssuB	0.85	ECK0924:JW0916:ycbE	T	ANTI	144	133	-0.11	992500	993267	112	-655	1221	877	4	1	305.25	877	1.52	1.64	0.16	0.18	0.34	0.03	0.18	0.21	-0.08	0.24	0.16	-0.11	0.32	0.21	-0.01	0.09	0.08	ccgcttccagctccgctaatcgcaccgaccctaatcgacgcggacgggggAtatccactgtcaaatccagaccaatttttccctcttcaattaacagcacc
1005256	+	zapC	0.15	ECK0937:JW5125:ycbW	T	SENSE	589	1287	1.13	1005175	1005717	81	-461	593	938	9	9	65.89	104.22	0.66	-0.47	0.07	0.1	0.17	0.08	0.18	0.26	-0.14	0.41	0.27	-0.04	0.19	0.15	0.03	0.11	0.14	ggtattacgatgaagagcacgatcgaatgatgctcgatttagccaatggtAtgctatttcgctcacgttttgcgcgcaagatgttgactccagatgccttt
1005476	+	zapC	0.56	ECK0937:JW5125:ycbW	T	SENSE	589	1287	1.13	1005175	1005717	301	-241	403	1091	6	11	67.17	99.18	0.56	-0.57	0.04	0.08	0.12	-0.02	0.04	0.02	-0.08	0.38	0.3	-0.04	0.31	0.27	0.11	0.19	0.3	aattcgctatctcaaaccgcaaatgccgaaaagctggcattttgtttcccAtggtgaaatgtgggtgcccatgccgggcgatgcggcctgcgtttggttga
1005477	+	zapC	0.56	ECK0937:JW5125:ycbW	G	SENSE	589	1287	1.13	1005175	1005717	302	-240	262	926	6	11	43.67	84.18	0.95	-0.18	0.1	0.08	0.18	-0.05	0.1	0.05	-0.2	0.32	0.12	-0.07	0.35	0.28	0.22	0.15	0.37	attcgctatctcaaaccgcaaatgccgaaaagctggcattttgtttcccaTggtgaaatgtgggtgcccatgccgggcgatgcggcctgcgtttggttgag
1005782	+	ycbX	0.94	ECK0938:JW5126	T	ANTI	289	617	1.09	1005714	1006823	68	-1041	342	597	7	7	48.86	85.29	0.8	-0.29	0	0	0	0.05	0.13	0.18	0.01	0.27	0.28	-0.02	0.18	0.16	-0.04	0.42	0.38	tgcagtcttcggtacacagctacagcaaagaatggtgccatcatcgcccaTtgctgattttttcagcggcgtgacttcgccttctaaaagctgaacacggc
1005807	+	ycbX	0.92	ECK0938:JW5126	T	ANTI	289	617	1.09	1005714	1006823	93	-1016	593	636	6	6	98.83	106	0.1	-0.99	0.18	0.08	0.26	-0.04	0.19	0.15	-0.09	0.37	0.28	-0.07	0.23	0.16	0.02	0.13	0.15	caaagaatggtgccatcatcgcccattgctgattttttcagcggcgtgacTtcgccttctaaaagctgaacacggcaacttccacaaatgcccgcgcggca
1005808	+	ycbX	0.92	ECK0938:JW5126	C	ANTI	289	617	1.09	1005714	1006823	94	-1015	931	798	6	7	155.17	114	-0.44	-1.54	0.14	0.07	0.21	0.04	0.03	0.07	0.01	0.28	0.29	-0.09	0.4	0.31	-0.1	0.22	0.12	aaagaatggtgccatcatcgcccattgctgattttttcagcggcgtgactTcgccttctaaaagctgaacacggcaacttccacaaatgcccgcgcggcaa
1005809	+	ycbX	0.91	ECK0938:JW5126	G	ANTI	289	617	1.09	1005714	1006823	95	-1014	2385	3326	7	7	340.71	475.14	0.48	-0.61	0.11	0.09	0.2	0.03	0.02	0.05	0.05	0.04	0.09	0	0.27	0.27	-0.19	0.58	0.39	aagaatggtgccatcatcgcccattgctgattttttcagcggcgtgacttCgccttctaaaagctgaacacggcaacttccacaaatgcccgcgcggcaag
1007165	+	rlmL	0.05	ECK0939:JW0931:rlmK:rlmKL:ycbY	G	SENSE	165	367	1.15	1007067	1009175	98	-2010	498	1163	3	2	166	581.5	1.81	0.66	0.05	0.01	0.06	0.01	0.04	0.05	-0.08	0.25	0.17	-0.13	0.53	0.4	0.14	0.18	0.32	aaaactgaactggaaaacctgggggccgttgaatgccaggtggttcagggTggggtccatttcaagggcgacacacggcttgtttaccagagcctgatgtg
1008512	+	rlmL	0.69	ECK0939:JW0931:rlmK:rlmKL:ycbY	G	SENSE	165	367	1.15	1007067	1009175	1445	-663	486	2256	3	2	162	1128	2.8	1.65	0.09	0.06	0.15	0.04	0.1	0.14	0	0.23	0.23	-0.17	0.46	0.29	0.04	0.14	0.18	accatttcggtactggggattgcgccaaacaaactggtgctgaaaacccgTgaacgccagaagggcaaaaaccaataccagaaactgggcgagaagggcga
1009187	+	uup	0	ECK0940:JW0932:ycbH:ycbI	T	SENSE	151	244	0.69	1009187	1011094	0	-1907	15	803	2	2	7.5	401.5	5.74	5.05	0.02	0	0.02	-0.04	0.07	0.03	-0.19	0.4	0.21	-0.03	0.27	0.24	0.23	0.27	0.5	cgccagatccacaactgctggctgattaccgcagcctgaaaggaatagtaAtgtcattaatcagtatgcatggcgcatggctgtcgttcagcgacgcgccg
1011762	+	pqiA	0.43	ECK0941:JW0933:pqi5	T	SENSE	231	286	0.31	1011224	1012477	538	-715	86	708	4	3	21.5	236	3.46	3.15	0.05	0.01	0.06	0.02	0.01	0.03	0.04	0.21	0.25	-0.12	0.41	0.29	0.01	0.36	0.37	ggcttacggcagcattggggtaggcagcagctttctcccctggtgtttatTttgtgtcctgcaactgcgcgcttttcagtgcgttgatcgtcgctggttat
1011935	+	pqiA	0.57	ECK0941:JW0933:pqi5	G	SENSE	231	286	0.31	1011224	1012477	711	-542	228	656	2	2	114	328	1.52	1.22	0.01	0.08	0.09	0.02	0.01	0.03	-0.03	0.26	0.23	-0.08	0.34	0.26	0.09	0.3	0.39	tgcgttcgtgctcctgttgtacggcaatccttcctgctgatgaacccgtgTgcccgcgttgtagtaccaaagggtacgttcggcgtagaaacagcctgcag
1012847	+	pqiB	0.22	ECK0942:JW0934:pqi5	C	SENSE	133	212	0.67	1012482	1014122	365	-1275	147	801	2	1	73.5	801	3.45	2.77	0.01	0.01	0.02	0.05	0.03	0.08	-0.05	0.27	0.22	0.03	0.42	0.45	-0.05	0.28	0.23	gtggtgaaaccgcagattggtcgcgaagggattagcggcctgggaacgctGctgtctggagtttatatcgaactgcagccaggcgcgaaaggcagcaaaat
1012848	+	pqiB	0.22	ECK0942:JW0934:pqi5	T	SENSE	133	212	0.67	1012482	1014122	366	-1274	78	1607	2	1	39	1607	5.36	4.69	0.01	0.01	0.02	0.03	0	0.03	0.04	0.13	0.17	0	0.24	0.24	-0.08	0.62	0.54	tggtgaaaccgcagattggtcgcgaagggattagcggcctgggaacgctgCtgtctggagtttatatcgaactgcagccaggcgcgaaaggcagcaaaatg
1013236	+	pqiB	0.46	ECK0942:JW0934:pqi5	G	SENSE	133	212	0.67	1012482	1014122	754	-886	53	571	3	2	17.67	285.5	4.01	3.34	0.05	0	0.05	0.01	0.08	0.09	0.04	0.21	0.25	0.07	0.13	0.2	-0.16	0.58	0.42	ggagatgggctcattgacaacgctgctgagtggcggtgtcagctttgatgTgccggaaggtctggatttagggcagccagtggcaccgaaaacagctttcg
1015249	-	fabA	0.86	ECK0945:JW0937	T	SENSE	795	753	-0.08	1015693	1015175	444	-74	484	3534	9	1	53.78	3534	6.04	6.12	0	0.01	0.01	0.01	0.03	0.04	-0.02	0.19	0.17	-0.06	0.33	0.27	0.06	0.44	0.5	aacgcattgttaaccgtcgtctgattatgggcctggcggatggcgaagtgCtggttgatggtcgtctgatctataccgccagcgacctgaaagtcggtctg
1015250	-	fabA	0.86	ECK0945:JW0937	C	SENSE	795	753	-0.08	1015693	1015175	443	-75	454	1343	9	1	50.44	1343	4.73	4.81	0.01	0.02	0.03	0.01	0.07	0.08	0.04	0.24	0.28	-0.06	0.32	0.26	-0.01	0.36	0.35	aaacgcattgttaaccgtcgtctgattatgggcctggcggatggcgaagtGctggttgatggtcgtctgatctataccgccagcgacctgaaagtcggtct
1015439	-	fabA	0.49	ECK0945:JW0937	G	SENSE	795	753	-0.08	1015693	1015175	254	-264	256	759	13	3	19.69	253	3.68	3.76	0.09	0.02	0.11	0.04	0.09	0.13	-0.03	0.13	0.1	-0.12	0.3	0.18	0.04	0.45	0.49	ggatgccactttattggcgatccggttatgccgggatgcctgggcctggaCgcaatgtggcagctggtagggttctacctcggctggctgggcggcgaagg
1016958	-	ycbZ	0.32	ECK0946:JW0938	G	SENSE	187	225	0.27	1017522	1015762	564	-1196	531	1301	3	2	177	650.5	1.88	1.61	0.01	0.02	0.03	0.01	0.03	0.04	-0.03	0.24	0.21	-0.06	0.3	0.24	0.06	0.41	0.47	aaaatatcgttaaccgcgagcgttttgactgggttgcgtttgatgagtcgCgccctctccccgtctctgtgccttcgatgccattgaagctgaaagtcatt
1017108	+	ycbZ	0.24	ECK0946:JW0938	G	ANTI	54	177	1.71	1015762	1017522	1346	-414	61	611	3	2	20.33	305.5	3.91	2.2	0	0.1	0.1	-0.03	0.07	0.04	-0.06	0.17	0.11	0	0.16	0.16	0.09	0.51	0.6	aatgagaataccgccatttgcctgatgcaccagaccaggctgcagggtaaTgtcgccattaaactggcgcaggcagccaaagagttgctccgcttctaccc
1017109	+	ycbZ	0.23	ECK0946:JW0938	T	ANTI	54	177	1.71	1015762	1017522	1347	-413	163	707	3	2	54.33	353.5	2.7	0.99	0.01	0.02	0.03	-0.02	0.26	0.24	-0.15	0.47	0.32	0.03	0.11	0.14	0.12	0.14	0.26	atgagaataccgccatttgcctgatgcaccagaccaggctgcagggtaatGtcgccattaaactggcgcaggcagccaaagagttgctccgcttctaccca
1018037	+	matP	0.73	ECK0947:JW0939:ycbG	C	SENSE	293	433	0.56	1017708	1018160	329	-123	55	579	3	3	18.33	193	3.4	2.83	0	0.04	0.04	0	0.07	0.07	-0.25	0.49	0.24	-0.08	0.18	0.1	0.33	0.22	0.55	atcgatctggaatttattgtctggcaacgtctggctggtcttgcgcagcgTcgcggtaaaacgctttctgaaacgattgttcagctgattgaagatgcgga
1018553	-	ompA	0.7	con:ECK0948:JW0940:tolG:tut	A	SENSE	1494	2177	0.54	1019276	1018236	723	-317	146	799	22	13	6.64	61.46	3.21	2.67	0.02	0.02	0.04	0.01	0.04	0.05	0.08	0.12	0.2	-0.09	0.42	0.33	-0.01	0.4	0.39	tcaacaaagcaaccctgaaaccggaaggtcaggctgctctggatcagctgTacagccagctgagcaacctggatccgaaagacggttccgtagttgttctg
1018559	-	ompA	0.69	con:ECK0948:JW0940:tolG:tut	A	SENSE	1494	2177	0.54	1019276	1018236	717	-323	387	1059	23	13	16.83	81.46	2.28	1.73	0.09	0.04	0.13	-0.01	0.09	0.08	-0.03	0.22	0.19	-0.14	0.32	0.18	0.1	0.32	0.42	tcaacttcaacaaagcaaccctgaaaccggaaggtcaggctgctctggatCagctgtacagccagctgagcaacctggatccgaaagacggttccgtagtt
1018716	-	ompA	0.54	con:ECK0948:JW0940:tolG:tut	T	SENSE	1494	2177	0.54	1019276	1018236	560	-480	129	1006	26	15	4.96	67.07	3.76	3.21	0.02	0.02	0.04	0.04	0.02	0.06	0.06	0.2	0.26	-0.03	0.23	0.2	-0.1	0.55	0.45	gcacacaccatcggcactcgtccggacaacggcatgctgagcctgggtgtTtcctaccgtttcggtcagggcgaagcagctccagtagttgctccggctcc
1018717	-	ompA	0.54	con:ECK0948:JW0940:tolG:tut	T	SENSE	1494	2177	0.54	1019276	1018236	559	-481	200	1385	26	15	7.69	92.33	3.59	3.04	0.08	0.02	0.1	0.06	0.1	0.16	0.02	0.18	0.2	-0.06	0.23	0.17	-0.09	0.47	0.38	cgcacacaccatcggcactcgtccggacaacggcatgctgagcctgggtgTttcctaccgtttcggtcagggcgaagcagctccagtagttgctccggctc
1018718	-	ompA	0.54	con:ECK0948:JW0940:tolG:tut	T	SENSE	1494	2177	0.54	1019276	1018236	558	-482	641	1615	26	14	24.65	115.36	2.23	1.68	0.07	0.1	0.17	0	0.15	0.15	-0.14	0.35	0.21	-0.03	0.08	0.05	0.1	0.32	0.42	acgcacacaccatcggcactcgtccggacaacggcatgctgagcctgggtGtttcctaccgtttcggtcagggcgaagcagctccagtagttgctccggct
1018910	-	ompA	0.35	con:ECK0948:JW0940:tolG:tut	G	SENSE	1494	2177	0.54	1019276	1018236	366	-674	355	6328	37	21	9.59	301.33	4.97	4.43	0.04	0.03	0.07	0.03	0.05	0.08	-0.05	0.2	0.15	-0.08	0.27	0.19	0.06	0.45	0.51	acccaatcactgacgacctggacatctacactcgtctgggtggcatggtaTggcgtgcagacactaaatccaacgtttatggtaaaaaccacgacaccggc
1018911	-	ompA	0.35	con:ECK0948:JW0940:tolG:tut	T	SENSE	1494	2177	0.54	1019276	1018236	365	-675	1892	5015	37	21	51.14	238.81	2.22	1.68	0.07	0.03	0.1	0.04	0.09	0.13	-0.16	0.42	0.26	-0.07	0.31	0.24	0.12	0.15	0.27	tacccaatcactgacgacctggacatctacactcgtctgggtggcatggtAtggcgtgcagacactaaatccaacgtttatggtaaaaaccacgacaccgg
1019096	-	ompA	0.17	con:ECK0948:JW0940:tolG:tut	T	SENSE	1494	2177	0.54	1019276	1018236	180	-860	952	1728	52	28	18.31	61.71	1.75	1.21	0.03	0.01	0.04	-0.01	0.09	0.08	-0.05	0.28	0.23	0.04	0.32	0.36	0	0.3	0.3	tcatcaacaacaatggcccgacccatgaaaaccaactgggcgctggtgctTttggtggttaccaggttaacccgtatgttggctttgaaatgggttacgac
1026178	-	mgsA	0.13	ECK0954:JW5129:mgs:yccG	A	SENSE	318	329	0.05	1026238	1025780	60	-398	81	571	4	1	20.25	571	4.82	4.77	-0.02	0.04	0.02	-0.03	0.06	0.03	0.01	0.1	0.11	-0.03	0.35	0.32	0.06	0.45	0.51	cgactcgcactttacctgcgcggaaacatattgcgctggtggcacacgatCactgcaaacaaatgctgatgagctgggtggaacggcatcaaccgttactg
1027639	-	hspQ	0.96	ECK0957:JW5970:yccV	C	SENSE	416	5207	3.65	1027944	1027627	305	-12	9	1345	2	17	4.5	79.12	4.14	0.49	-0.05	0.18	0.13	0.09	0	0.09	0.17	0.09	0.26	0.04	0.18	0.22	-0.25	0.55	0.3	tccatggatgagctggcgcagaccatccgcaaacaactccaggccccgcgTctgcgtaactaatccctgaacaaatccccggaaggtttttgccttccggg
1027769	-	hspQ	0.55	ECK0957:JW5970:yccV	T	SENSE	416	5207	3.65	1027944	1027627	175	-142	116	3245	7	51	16.57	63.63	1.94	-1.7	0	0.28	0.28	0.05	0.08	0.13	-0.07	0.24	0.17	-0.03	0.24	0.21	0.05	0.16	0.21	gaatgacgagcttcgcgccgctccgtggtatcacgtagtgatggaggacgAtaacggcctaccggttcatacctacctggctgaagcccagctaagtagcg
1030320	-	yccA	0.49	ECK0961:JW0953	T	SENSE	864	1159	0.42	1030641	1029982	321	-338	231	604	18	11	12.83	54.91	2.1	1.67	0	0.02	0.02	-0.02	0.05	0.03	-0.06	0.18	0.12	0.09	0.52	0.61	-0.01	0.23	0.22	gacctattctgaacacctatctgtctgccggaatgggtgacgtaatcgctAtggcactgggcggaacggcgttagtgttcttctgctgctctgcatatgtg
1030462	-	yccA	0.27	ECK0961:JW0953	G	SENSE	864	1159	0.42	1030641	1029982	179	-480	72	1752	18	11	4	159.27	5.32	4.89	0.02	0.03	0.05	0.04	0.01	0.05	0.01	0.22	0.23	-0.03	0.19	0.16	-0.03	0.54	0.51	gtgctgatgctgccatctccgggtctgattctgacgctggtgggtatgtaTggtttgatgttcctgacctataaaacggcgaataagccgaccgggattat
1030463	-	yccA	0.27	ECK0961:JW0953	T	SENSE	864	1159	0.42	1030641	1029982	178	-481	261	1139	18	11	14.5	103.55	2.84	2.41	0.04	0.02	0.06	0.05	0.13	0.18	-0.06	0.21	0.15	0	0.29	0.29	-0.04	0.35	0.31	ggtgctgatgctgccatctccgggtctgattctgacgctggtgggtatgtAtggtttgatgttcctgacctataaaacggcgaataagccgaccgggatta
1030465	-	yccA	0.27	ECK0961:JW0953	T	SENSE	864	1159	0.42	1030641	1029982	176	-483	890	2347	18	11	49.44	213.36	2.11	1.69	0.06	0.03	0.09	0.08	0.08	0.16	0.03	0.28	0.31	-0.22	0.53	0.31	0.04	0.08	0.12	acggtgctgatgctgccatctccgggtctgattctgacgctggtgggtatGtatggtttgatgttcctgacctataaaacggcgaataagccgaccgggat
1030858	-	serT	0.89	divE:ECK0962:JWR0026	G	SENSE	7121	2071	-1.78	1030935	1030848	77	-10	1592	625	61	11	26.1	56.82	1.12	2.9	0.06	0.01	0.07	0.03	0.08	0.11	0.06	0.32	0.38	-0.15	0.31	0.16	0.01	0.28	0.29	ccggtcttgaaaaccggcgacccgaaagggttccagagttcgaatctctgCgcttccgccaaataagataaggggttagctaaatgctaacccctttttct
1051060	+	ymcE	-10	Intergenic	G	SENSE	358	274	-0.39	1051070	1051300	-10	-240	262	625	23	8	11.39	78.12	2.78	3.16	0.01	0.01	0.02	0.01	0	0.01	-0.02	0.08	0.06	-0.04	0.27	0.23	0.03	0.64	0.67	ttttttgtaaatcgacgatgatcacctttgataacgtcgcgctgcaaataCgcactgaccatgcgccgctggatttcacaaaataatatcaggctccctcg
1079654	+	putP	0.75	ECK1006:JW1001:putC	T	SENSE	284	274	-0.05	1078528	1080036	1126	-382	165	975	4	2	41.25	487.5	3.56	3.61	0.06	0.04	0.1	0.02	0.06	0.08	-0.24	0.52	0.28	-0.11	0.21	0.1	0.26	0.18	0.44	agcgtttctgcgtaaacatgccagccagaaagagctggtgtgggtagggcGtgtgatggtgctggtggtggcgctggtggcgattgcgctggcggcaaacc
1079750	+	putP	0.81	ECK1006:JW1001:putC	T	SENSE	284	274	-0.05	1078528	1080036	1222	-286	154	1166	5	3	30.8	388.67	3.66	3.71	0.04	0.01	0.05	-0.03	0.14	0.11	-0.01	0.29	0.28	-0.15	0.34	0.19	0.14	0.23	0.37	aaacccggaaaaccgcgtgctgggcttagtgagctacgcgtgggcaggctTtggcgcggcgtttggtccagtggtgctgttctcggtgatgtggtcacgca
1081061	+	efeO	-405	Intergenic	T	SENSE	90	264	1.55	1081466	1082593	-405	-1532	166	562	6	6	27.67	93.67	1.76	0.21	0.02	0.02	0.04	0.03	0.09	0.12	-0.15	0.5	0.35	0.01	0.25	0.26	0.09	0.14	0.23	atgtcgggatctggccgccgctgggtgcaatgctcggtcttgctactgccGtggtgctaggcttcctgctctactggggcggtattcgcctcaatcttggt
1083021	+	efeB	0.33	ECK1009:JW1004:ycdB	T	SENSE	115	482	2.07	1082599	1083870	422	-849	15	725	2	3	7.5	241.67	5.01	2.94	0.07	0	0.07	0.02	0.2	0.22	0.04	0.13	0.17	-0.13	0.33	0.2	0.02	0.33	0.35	ggctacattgcgcccgataatctcaccatcacgttatcggtgggtcactcAttgtttgatgagcgctttggccttgcgccacagatgccaaaaaagctgca
1083045	+	efeB	0.35	ECK1009:JW1004:ycdB	G	SENSE	115	482	2.07	1082599	1083870	446	-825	61	955	2	4	30.5	238.75	2.97	0.9	0.04	0	0.04	-0.04	0.1	0.06	0.16	0.23	0.39	-0.02	0.25	0.23	-0.16	0.43	0.27	accatcacgttatcggtgggtcactcattgtttgatgagcgctttggcctTgcgccacagatgccaaaaaagctgcagaagatgacgcgtttccccaacga
1084296	+	phoH	0.08	ECK1010:JW1005:psiH	T	SENSE	211	739	1.81	1084215	1085279	81	-983	127	1062	15	16	8.47	66.38	2.97	1.16	0.04	0.03	0.07	0.06	0.02	0.08	0.03	0.17	0.2	-0.01	0.24	0.23	-0.11	0.54	0.43	ataatcaacgcgccaccactcgcggagttttctcctccggtagtcatctcGtcactttgcattttcaacctcatcctttcttttcatgtgttaccgacgcc
1084367	+	phoH	0.14	ECK1010:JW1005:psiH	T	SENSE	211	739	1.81	1084215	1085279	152	-912	175	601	9	10	19.44	60.1	1.63	-0.18	0.14	0.02	0.16	0.04	0.04	0.08	-0.02	0.41	0.39	-0.11	0.37	0.26	-0.05	0.16	0.11	catcctttcttttcatgtgttaccgacgccgtaaacggtgcgcgtagccgTttttcggcattttatccaaaagcaaactatggcttacaaggaagccaacc
1084559	+	phoH	0.32	ECK1010:JW1005:psiH	A	SENSE	211	739	1.81	1084215	1085279	344	-720	35	905	2	3	17.5	301.67	4.11	2.3	0.02	0	0.02	0.02	0	0.02	0.02	0.06	0.08	0	0.23	0.23	-0.06	0.71	0.65	gtgatcaaagctcgtcgcgaggcaaaacgtgtgctgagacgggattcgcgCagccataagcagcgtgaagaagaatcggtcacctcgcttgtgcagatggg
1092075	+	ycdT	-24	Intergenic	A	SENSE	278	601	1.11	1092099	1093457	-24	-1382	593	619	3	1	197.67	619	1.65	0.53	-0.02	0.99	0.97	0	0	0	0	0	0	0.01	0	0.01	0.01	0	0.01	tattgacaacagtacagttcttatatctattaataatagaaagggatctaCaacctacagattggtgtagctttatggaaaaagactatttgagaattagt
1098477	+	ycdX	0.51	ECK1020:JW1017	T	SENSE	122	328	1.43	1098102	1098839	375	-362	161	567	2	2	80.5	283.5	1.82	0.39	0.13	0.02	0.15	0.11	0.11	0.22	-0.02	0.31	0.29	-0.21	0.43	0.22	0	0.13	0.13	acaaagcgaccaatacacaagcgatgatcgccactatcgccagcggcaatGtgcatataataagccatcccggaaatcccaaatatgaaatagatgtgaaa
1098478	+	ycdX	0.51	ECK1020:JW1017	G	SENSE	122	328	1.43	1098102	1098839	376	-361	61	1045	2	2	30.5	522.5	4.1	2.67	0.03	0.02	0.05	0.03	0.05	0.08	0.09	0.13	0.22	-0.05	0.26	0.21	-0.1	0.54	0.44	caaagcgaccaatacacaagcgatgatcgccactatcgccagcggcaatgTgcatataataagccatcccggaaatcccaaatatgaaatagatgtgaaag
1099579	+	ycdZ	0.12	ECK1022:JW5147	T	SENSE	2837	2353	-0.27	1099519	1100010	60	-431	1280	1554	50	15	25.6	103.6	2.02	2.29	-0.02	0.25	0.23	0.03	0.04	0.07	-0.06	0.34	0.28	-0.03	0.18	0.15	0.08	0.19	0.27	ttctctctattgcaatcacaacaggcattctctccggtatctggggatggGtggctgtttccctgggcttactaagctgggcgggcttcctgggctgtacg
1099585	+	ycdZ	0.13	ECK1022:JW5147	T	SENSE	2837	2353	-0.27	1099519	1100010	66	-425	1817	3580	53	14	34.28	255.71	2.9	3.17	0.05	0.01	0.06	0.06	0.09	0.15	-0.13	0.49	0.36	-0.02	0.24	0.22	0.05	0.16	0.21	ctattgcaatcacaacaggcattctctccggtatctggggatgggtggctGtttccctgggcttactaagctgggcgggcttcctgggctgtacggcctac
1099586	+	ycdZ	0.14	ECK1022:JW5147	T	SENSE	2837	2353	-0.27	1099519	1100010	67	-424	2402	7090	53	14	45.32	506.43	3.48	3.75	0.05	0.02	0.07	0.06	0.01	0.07	0.04	0.2	0.24	-0.15	0.42	0.27	0.01	0.35	0.36	tattgcaatcacaacaggcattctctccggtatctggggatgggtggctgTttccctgggcttactaagctgggcgggcttcctgggctgtacggcctact
1099587	+	ycdZ	0.14	ECK1022:JW5147	T	SENSE	2837	2353	-0.27	1099519	1100010	68	-423	600	1677	53	14	11.32	119.79	3.4	3.67	0.03	0.01	0.04	0.01	0.01	0.02	-0.01	0.15	0.14	0.05	0.23	0.28	-0.08	0.6	0.52	attgcaatcacaacaggcattctctccggtatctggggatgggtggctgtTtccctgggcttactaagctgggcgggcttcctgggctgtacggcctactt
1099592	+	ycdZ	0.15	ECK1022:JW5147	G	SENSE	2837	2353	-0.27	1099519	1100010	73	-418	336	720	58	14	5.79	51.43	3.15	3.42	0.02	0.02	0.04	0.01	0.03	0.04	0.05	0.11	0.16	0.03	0.37	0.4	-0.1	0.46	0.36	aatcacaacaggcattctctccggtatctggggatgggtggctgtttcccTgggcttactaagctgggcgggcttcctgggctgtacggcctactttgcct
1099705	+	ycdZ	0.38	ECK1022:JW5147	G	SENSE	2837	2353	-0.27	1099519	1100010	186	-305	672	1298	64	16	10.5	81.12	2.95	3.22	0	0.01	0.01	0.01	0.03	0.04	-0.02	0.16	0.14	-0.1	0.47	0.37	0.12	0.33	0.45	ggctgaaagggctggcgatctccgctgcaaccctgcttagtggcgtggtgTgggcgatggtcattatttacggtagtgcactggcaccacatctggaaatt
1099784	+	ycdZ	0.54	ECK1022:JW5147	G	SENSE	2837	2353	-0.27	1099519	1100010	265	-226	392	779	56	13	7	59.92	3.1	3.37	0.01	0.06	0.07	0	0.01	0.01	0.05	0.19	0.24	-0.12	0.35	0.23	0.06	0.4	0.46	actggcaccacatctggaaattctcggttatgtcataaccggtattgtcgCgtttctgatgtgtattcaggccaaacagctgctgctttcatttgttccgg
1099908	+	ycdZ	0.79	ECK1022:JW5147	G	SENSE	2837	2353	-0.27	1099519	1100010	389	-102	816	749	41	9	19.9	83.22	2.06	2.33	0.02	0	0.02	-0.01	0.08	0.07	-0.06	0.25	0.19	0.04	0.15	0.19	0.02	0.51	0.53	acgtttgccgggcagggtgactggaaactggtgttaccttcgctggcgctTgggctgatatttggttacgcaatgaaaaacagtggcctgtggctggcggc
1108527	+	opgG	-31	Intergenic	T	SENSE	273	1325	2.28	1108558	1110093	-31	-1566	159	1073	4	14	39.75	76.64	0.95	-1.33	0.15	0.18	0.33	0.01	0.08	0.09	-0.03	0.13	0.1	-0.11	0.43	0.32	-0.01	0.17	0.16	tggttatccattaaaatagatcggatcgatataagcacacaaagggggaaGtgcttactaattatgaaacataaactacaaatgatgaaaatgcgttggtt
1108530	+	opgG	-28	Intergenic	T	SENSE	273	1325	2.28	1108558	1110093	-28	-1563	67	978	4	15	16.75	65.2	1.96	-0.32	0.08	0.13	0.21	0.03	0.06	0.09	-0.04	0.15	0.11	0	0.15	0.15	-0.07	0.51	0.44	ttatccattaaaatagatcggatcgatataagcacacaaagggggaagtgCttactaattatgaaacataaactacaaatgatgaaaatgcgttggttgag
1108582	+	opgG	0.02	ECK1034:JW1035:mdoA:mdoG	C	SENSE	273	1325	2.28	1108558	1110093	24	-1511	461	1512	7	19	65.86	79.58	0.27	-2.01	0.13	0.06	0.19	0.09	0.14	0.23	0.07	0.27	0.34	-0.15	0.32	0.17	-0.14	0.21	0.07	tactaattatgaaacataaactacaaatgatgaaaatgcgttggttgagtGctgcagtaatgttaaccctgtatacatcttcaagctgggctttcagtatt
1108583	+	opgG	0.02	ECK1034:JW1035:mdoA:mdoG	T	SENSE	273	1325	2.28	1108558	1110093	25	-1510	242	2020	7	19	34.57	106.32	1.62	-0.66	0.05	0.04	0.09	-0.01	0.09	0.08	-0.1	0.41	0.31	0.15	0.17	0.32	-0.08	0.29	0.21	actaattatgaaacataaactacaaatgatgaaaatgcgttggttgagtgCtgcagtaatgttaaccctgtatacatcttcaagctgggctttcagtattg
1108584	+	opgG	0.02	ECK1034:JW1035:mdoA:mdoG	G	SENSE	273	1325	2.28	1108558	1110093	26	-1509	147	964	7	19	21	50.74	1.27	-1.01	0.01	0.04	0.05	0.04	0.02	0.06	0.04	0.26	0.3	0	0.31	0.31	-0.11	0.37	0.26	ctaattatgaaacataaactacaaatgatgaaaatgcgttggttgagtgcTgcagtaatgttaaccctgtatacatcttcaagctgggctttcagtattga
1108741	+	opgG	0.12	ECK1034:JW1035:mdoA:mdoG	T	SENSE	273	1325	2.28	1108558	1110093	183	-1352	154	739	4	9	38.5	82.11	1.09	-1.19	0.02	0.01	0.03	0	0.04	0.04	-0.11	0.51	0.4	0.08	0.21	0.29	0.01	0.23	0.24	gcaacttgccctccgttttccgcgatatgaaatacgcggactatcagcagAtccagtttaatcatgacaaagcgtactggaacaatctgaagaccccattc
1108917	+	opgG	0.23	ECK1034:JW1035:mdoA:mdoG	G	SENSE	273	1325	2.28	1108558	1110093	359	-1176	102	1252	4	9	25.5	139.11	2.45	0.17	0	0	0	0	0	0	-0.1	0.39	0.29	0.2	0.08	0.28	-0.1	0.53	0.43	aaacgaatcaaatacagcccggattatttcactttcggcgatgttcagcaTgacaaagatacggtaaaagaccttggctttgccggttttaaagtgcttta
1109250	+	opgG	0.45	ECK1034:JW1035:mdoA:mdoG	G	SENSE	273	1325	2.28	1108558	1110093	692	-843	116	1191	5	14	23.2	85.07	1.87	-0.4	0.03	0.03	0.06	0.01	0.03	0.04	-0.06	0.28	0.22	-0.13	0.4	0.27	0.14	0.26	0.4	acaggtgcttacaaattcgtggttatgccagggcgtgacacggttgtggaTgtgcagtcgaaaatctatctgcgcgataaagtcggcaaactgggggttgc
1109739	+	opgG	0.77	ECK1034:JW1035:mdoA:mdoG	C	SENSE	273	1325	2.28	1108558	1110093	1181	-354	88	1394	5	8	17.6	174.25	3.31	1.03	0.13	0.02	0.15	0.03	0.1	0.13	-0.13	0.36	0.23	-0.06	0.35	0.29	0.04	0.16	0.2	gagatgaactttaaatacaccatcaccttcagccgtgatgaagacaaactGcatgcgccagataacgcatgggtgcaacaaacgcgtcgttcaacggggga
1109740	+	opgG	0.77	ECK1034:JW1035:mdoA:mdoG	A	SENSE	273	1325	2.28	1108558	1110093	1182	-353	110	2318	5	8	22	289.75	3.72	1.44	0.03	0.03	0.06	0.04	0.04	0.08	0.02	0.12	0.14	-0.12	0.34	0.22	0.02	0.47	0.49	agatgaactttaaatacaccatcaccttcagccgtgatgaagacaaactgCatgcgccagataacgcatgggtgcaacaaacgcgtcgttcaacgggggat
1109981	+	opgG	0.93	ECK1034:JW1035:mdoA:mdoG	G	SENSE	273	1325	2.28	1108558	1110093	1423	-112	347	996	6	9	57.83	110.67	0.94	-1.34	0.01	0.01	0.02	0.03	0.03	0.06	-0.01	0.24	0.23	-0.09	0.45	0.36	0.06	0.27	0.33	tgaaagcacggtgcgctataacccggttaccaaaggctggcgtctggtgaTgcgtgtgaaagtgaaagatgccaagaaaaccactgaaatgcgtgctgcgc
1110217	+	opgH	0.05	ECK1035:JW1037:mdoA:mdoH	G	SENSE	235	680	1.53	1110086	1112629	131	-2412	20	579	5	8	4	72.38	4.18	2.64	-0.02	0.1	0.08	-0.08	0.2	0.12	-0.16	0.35	0.19	-0.08	0.25	0.17	0.34	0.1	0.44	gccgttcatcaggcgctggatgccgaacaccgcacctgggcgcgggaggaTgattccccgcaaggctcggtaaaggcgcgtctggaacaagcctggccaga
1110218	+	opgH	0.05	ECK1035:JW1037:mdoA:mdoH	A	SENSE	235	680	1.53	1110086	1112629	132	-2411	18	620	5	8	3.6	77.5	4.43	2.9	-0.07	0.11	0.04	-0.11	0.17	0.06	0.03	0.28	0.31	0.06	0.11	0.17	0.1	0.33	0.43	ccgttcatcaggcgctggatgccgaacaccgcacctgggcgcgggaggatGattccccgcaaggctcggtaaaggcgcgtctggaacaagcctggccagat
1110219	+	opgH	0.05	ECK1035:JW1037:mdoA:mdoH	T	SENSE	235	680	1.53	1110086	1112629	133	-2410	20	907	5	7	4	129.57	5.02	3.48	-0.03	0.05	0.02	-0.03	0.05	0.02	-0.01	0.27	0.26	0.13	0.27	0.4	-0.07	0.36	0.29	cgttcatcaggcgctggatgccgaacaccgcacctgggcgcgggaggatgAttccccgcaaggctcggtaaaggcgcgtctggaacaagcctggccagatt
1110244	+	opgH	0.06	ECK1035:JW1037:mdoA:mdoH	C	SENSE	235	680	1.53	1110086	1112629	158	-2385	67	566	6	7	11.17	80.86	2.86	1.32	-0.02	0.03	0.01	0.01	0.05	0.06	-0.01	0.49	0.48	-0.08	0.19	0.11	0.11	0.23	0.34	caccgcacctgggcgcgggaggatgattccccgcaaggctcggtaaaggcGcgtctggaacaagcctggccagattcacttgctgatggacagttaattaa
1110245	+	opgH	0.06	ECK1035:JW1037:mdoA:mdoH	G	SENSE	235	680	1.53	1110086	1112629	159	-2384	313	5950	6	7	52.17	850	4.03	2.49	0.03	0.01	0.04	0	0.02	0.02	-0.01	0.15	0.14	-0.14	0.43	0.29	0.1	0.4	0.5	accgcacctgggcgcgggaggatgattccccgcaaggctcggtaaaggcgCgtctggaacaagcctggccagattcacttgctgatggacagttaattaaa
1110826	+	opgH	0.29	ECK1035:JW1037:mdoA:mdoH	A	SENSE	235	680	1.53	1110086	1112629	740	-1803	74	2235	3	5	24.67	447	4.18	2.65	0.02	0	0.02	0.01	0.04	0.05	0.08	0.27	0.35	0.06	0.15	0.21	-0.16	0.54	0.38	tcaacagttggcgatgaaccattaaacccggagcatcgcacggcgttgatCatgcctatctgtaacgaagacgtgaaccgtgtttttgctggcctgcgtgc
1111237	+	opgH	0.45	ECK1035:JW1037:mdoA:mdoH	T	SENSE	235	680	1.53	1110086	1112629	1151	-1392	47	614	5	6	9.4	102.33	3.44	1.91	0.04	0.06	0.1	-0.04	0.13	0.09	-0.29	0.57	0.28	0.08	0.15	0.23	0.21	0.09	0.3	aacgccgggatcattcagtcgtcgccgaaagcgtccggtatggatacgctGtatgcgcgctgtcagcagttcgcgacccgcgtgtatgggccactgtttac
1112089	+	opgH	0.79	ECK1035:JW1037:mdoA:mdoH	T	SENSE	235	680	1.53	1110086	1112629	2003	-540	288	657	4	3	72	219	1.6	0.07	-0.01	0.05	0.04	0.06	0.02	0.08	-0.11	0.54	0.43	0.02	0.3	0.32	0.03	0.1	0.13	tggggtgaagcgttcaaacgccacggctcacagctgctgttagggttagtGtgggctgttgggatggcgtggctggatctgcgtttcctgttctggctggc
1112090	+	opgH	0.79	ECK1035:JW1037:mdoA:mdoH	G	SENSE	235	680	1.53	1110086	1112629	2004	-539	105	943	4	3	26.25	314.33	3.58	2.05	0	0.03	0.03	-0.01	0.02	0.01	-0.01	0.09	0.08	-0.13	0.5	0.37	0.15	0.36	0.51	ggggtgaagcgttcaaacgccacggctcacagctgctgttagggttagtgTgggctgttgggatggcgtggctggatctgcgtttcctgttctggctggca
1115297	-	waaM	0.55	ECK1039:htrB:JW1041:lpxL	G	SENSE	228	550	1.27	1115805	1114885	508	-412	65	674	2	3	32.5	224.67	2.79	1.52	0.01	0.03	0.04	0.2	0.03	0.23	-0.07	0.2	0.13	-0.09	0.25	0.16	-0.04	0.49	0.45	tcgcccgaacgataatccactgattgactggctacaaacctggggccgttTgcgctcaaataaatcgatgctcgaccgcaaagatttaaaaggcatgatta
1115298	-	waaM	0.55	ECK1039:htrB:JW1041:lpxL	T	SENSE	228	550	1.27	1115805	1114885	507	-413	203	607	2	2	101.5	303.5	1.58	0.31	0.24	0.03	0.27	0.03	0.08	0.11	-0.03	0.25	0.22	-0.17	0.43	0.26	-0.06	0.21	0.15	atcgcccgaacgataatccactgattgactggctacaaacctggggccgtTtgcgctcaaataaatcgatgctcgaccgcaaagatttaaaaggcatgatt
1115734	-	waaM	0.08	ECK1039:htrB:JW1041:lpxL	G	SENSE	228	550	1.27	1115805	1114885	71	-849	51	1235	4	6	12.75	205.83	4.01	2.74	0.04	0.02	0.06	0.01	0.02	0.03	0.08	0.1	0.18	-0.31	0.59	0.28	0.18	0.27	0.45	tccaccgcactgcttcatccgcgttattggttaacctggttgggtattggCgtactttggttagtcgtgcaattgccctacccggttatctaccgcctcgg
1119633	-	solA	0.16	ECK1044:JW1046	T	SENSE	98	160	0.71	1119809	1118691	176	-942	75	592	2	1	37.5	592	3.98	3.27	0.07	0.09	0.16	0.12	0.12	0.24	-0.14	0.55	0.41	-0.03	0.12	0.09	-0.03	0.12	0.09	caccacggcgatacgcgattaattcgccatgcttatggtgaaggcgaaaaGtatgtcccgctggtcctccgcgcgcaaacgctgtgggatgaactctcccg
1119921	-	bssS	3	Intergenic	G	SENSE	1100	3774	1.78	1120178	1119924	257	3	180	770	6	13	30	59.23	0.98	-0.8	0.01	0.02	0.03	0	0.05	0.05	-0.03	0.28	0.25	-0.02	0.21	0.19	0.03	0.44	0.47	aaaattgaatccggtgatttccaggtaaacgagtatcggcgtcattaacaTgacatgaccatccacccaaaaggcacctcaccggtgcctttaccatttct
1119939	-	bssS	0.94	ECK1045:JW5152:yceP	T	SENSE	1100	3774	1.78	1120178	1119924	239	-15	291	1434	10	22	29.1	65.18	1.16	-0.62	0.01	0.1	0.11	0.01	0.1	0.11	-0.02	0.16	0.14	-0.11	0.29	0.18	0.1	0.35	0.45	ttagaagcaggaatcgccaaaattgaatccggtgatttccaggtaaacgaGtatcggcgtcattaacatgacatgaccatccacccaaaaggcacctcacc
1120179	-	bssS	-1	Intergenic	A	SENSE	1100	3774	1.78	1120178	1119924	-1	-255	360	1419	16	25	22.5	56.76	1.33	-0.44	0.08	0.06	0.14	0.03	0.03	0.06	-0.12	0.38	0.26	-0.06	0.37	0.31	0.07	0.17	0.24	cgcattgaacctcgaataacgttgtctagtaacacgaattagggggccatGatggaaaaaaataatgaagtcattcagactcatccgctcgtagggtggga
1120181	-	bssS	-3	Intergenic	T	SENSE	1100	3774	1.78	1120178	1119924	-3	-257	830	1141	16	25	51.88	45.64	-0.18	-1.96	0.04	0.06	0.1	0.05	0.21	0.26	-0.16	0.54	0.38	-0.03	0.08	0.05	0.11	0.1	0.21	aacgcattgaacctcgaataacgttgtctagtaacacgaattagggggccAtgatggaaaaaaataatgaagtcattcagactcatccgctcgtagggtgg
1122004	-	yceB	0.88	ECK1048:JW1050	T	SENSE	155	159	0.04	1122496	1121936	492	-68	88	686	2	1	44	686	3.96	3.93	0	0	0	0.01	0.09	0.1	-0.13	0.2	0.07	0	0.11	0.11	0.11	0.61	0.72	accagcaacctgcttacgtcctgcgcgaagatggcagccagggcgaagcaAtggcgaaaaaactggcgaaaggcattgaagtgaagccaggcgaaattgtc
1127163	-	murJ	0.07	ECK1054:JW1056:mviN:mviS:yceN	G	ANTI	18	53	1.56	1128597	1127062	1434	-101	17	604	5	1	3.4	604	7.47	5.91	0.04	0	0.04	-0.02	0.06	0.04	-0.24	0.41	0.17	-0.12	0.24	0.12	0.35	0.29	0.64	aacaagttaggaagtttaaaagcgacgaaaaaggcgtcggttgccatcccTgcgccaaagattctggcgacaattgcgtctcgtgcgaagccaagcacacg
1143536	-	rne	0.02	ams:ECK1069:hmp1:JW1071:smbB	T	SENSE	493	203	-1.28	1143590	1140405	54	-3131	668	711	16	4	41.75	177.75	2.09	3.37	0.04	0.02	0.06	0.01	0.11	0.12	-0.16	0.36	0.2	-0.07	0.28	0.21	0.18	0.23	0.41	aaagaatgttaatcaacgcaactcagcaggaagagttgcgcgttgcccttGtagatgggcagcgtctgtatgacctggatatcgaaagtccagggcacgag
1143637	-	rne	-47	Intergenic	T	SENSE	493	203	-1.28	1143590	1140405	-47	-3232	433	565	28	7	15.46	80.71	2.38	3.66	0	0.07	0.07	-0.03	0.06	0.03	0.02	0.21	0.23	-0.09	0.35	0.26	0.08	0.32	0.4	gcgacgcgactagacacgaggccatcggttcacacccggaaaggcgttacTttgcccgcagcttagtcgtcaatgtaagaataatgagtaagttacgatga
1146218	+	yceD	0.39	ECK1074:JW1074	C	SENSE	1866	779	-1.26	1146017	1146538	201	-320	1367	739	37	8	36.95	92.38	1.32	2.58	0	0.03	0.03	-0.03	0.06	0.03	-0.07	0.35	0.28	-0.02	0.34	0.32	0.1	0.23	0.33	tcgctatcgataaccaacgtctcgcagtgttaaacggcgatgcgaaggtgAcggtaacgctcgagtgtcagcgttgcgggaagccgtttactcatcaggtc
1146254	+	yceD	0.45	ECK1074:JW1074	T	SENSE	1866	779	-1.26	1146017	1146538	237	-284	417	651	39	8	10.69	81.38	2.93	4.19	0.03	0.03	0.06	0.01	0.03	0.04	-0.01	0.17	0.16	0	0.6	0.6	-0.03	0.17	0.14	gcgatgcgaaggtgacggtaacgctcgagtgtcagcgttgcgggaagccgTttactcatcaggtctacacaacgtattgttttagtcctgtgcgttcagac
1146905	+	plsX	0.06	ECK1076:JW5156	G	SENSE	1062	525	-1.02	1146844	1147914	61	-1009	1320	534	31	6	42.58	89	1.06	2.08	0.01	0.01	0.02	0.01	0.03	0.04	0.04	0.12	0.16	0.01	0.43	0.44	-0.08	0.42	0.34	aaccctggcgttagatgtcatgggaggggattttggcccttccgtgacagTgcctgcagcattgcaggcactgaattctaattcgcaactcactcttcttt
1147035	+	plsX	0.18	ECK1076:JW5156	G	SENSE	1062	525	-1.02	1146844	1147914	191	-879	948	635	27	6	35.11	105.83	1.59	2.61	0.02	0.03	0.05	0.04	0.05	0.09	0.01	0.2	0.21	-0.09	0.34	0.25	0.03	0.37	0.4	ttacttgctaaagctgactttgaacaacgttcgcgtctgcagattattccTgcgcagtcagttatcgccagtgatgcccggccttcgcaagctatccgcgc
1147231	+	plsX	0.36	ECK1076:JW5156	T	SENSE	1062	525	-1.02	1146844	1147914	387	-683	844	327	12	3	70.33	109	0.63	1.65	0.04	0.05	0.09	0.04	0.12	0.16	-0.14	0.27	0.13	-0.12	0.28	0.16	0.18	0.28	0.46	ggctggcaaaattattactcaagcccctggaggggattgagcgtccggcgCtggtgacggtattaccacatcagcaaaagggcaaaacggtggtccttgac
1147232	+	plsX	0.36	ECK1076:JW5156	G	SENSE	1062	525	-1.02	1146844	1147914	388	-682	1168	604	12	3	97.33	201.33	1.05	2.07	0.02	0.02	0.04	0	0.08	0.08	-0.1	0.33	0.23	-0.16	0.32	0.16	0.24	0.25	0.49	gctggcaaaattattactcaagcccctggaggggattgagcgtccggcgcTggtgacggtattaccacatcagcaaaagggcaaaacggtggtccttgact
1147761	+	plsX	0.86	ECK1076:JW5156	G	SENSE	1062	525	-1.02	1146844	1147914	917	-153	1160	128	17	5	68.24	25.6	-1.41	-0.4	-0.16	0.98	0.82	0.03	0	0.03	0.03	0	0.03	0.05	0.01	0.06	0.04	0.01	0.05	aacggcgcctgtctgttaggattgcgcggcacggtgataaaaagtcatggTgcagccaatcagcgagcttttgcggtcgcgattgaacaggcagtgcaggc
1150419	+	fabG	0.72	ECK1079:JW1079	A	SENSE	797	534	-0.58	1149893	1150627	526	-208	153	540	17	5	9	108	3.58	4.16	0.02	0.01	0.03	-0.04	0.05	0.01	-0.01	0.05	0.04	0.08	0.15	0.23	-0.05	0.74	0.69	cggcttcagtaaatcactggcgcgcgaagttgcgtcacgcggtattactgTaaacgttgttgctccgggctttattgaaacggacatgacacgtgcgctga
1150748	+	acpP	-90	Intergenic	A	SENSE	2219	2800	0.34	1150838	1151074	-90	-326	629	624	26	11	24.19	56.73	1.23	0.89	0	0.89	0.89	0.03	0	0.03	-0.01	0.02	0.01	-0.02	0.05	0.03	-0.02	0.05	0.03	atttgcgttattggggggtaaggcctcaaaataacgtaaaatcgtggtaaGacctgccgggatttagttgcaaatttttcaacattttatacactacgaaa
1150751	+	acpP	-87	Intergenic	T	SENSE	2219	2800	0.34	1150838	1151074	-87	-323	506	608	26	11	19.46	55.27	1.51	1.17	0.05	0.05	0.1	-0.01	0.04	0.03	-0.01	0.3	0.29	0.03	0.55	0.58	-0.05	0.06	0.01	tgcgttattggggggtaaggcctcaaaataacgtaaaatcgtggtaagacCtgccgggatttagttgcaaatttttcaacattttatacactacgaaaacc
1150752	+	acpP	-86	Intergenic	G	SENSE	2219	2800	0.34	1150838	1151074	-86	-322	743	666	26	11	28.58	60.55	1.08	0.75	0.02	0.06	0.08	0.02	0.01	0.03	-0.04	0.13	0.09	-0.05	0.37	0.32	0.04	0.43	0.47	gcgttattggggggtaaggcctcaaaataacgtaaaatcgtggtaagaccTgccgggatttagttgcaaatttttcaacattttatacactacgaaaacca
1150753	+	acpP	-85	Intergenic	C	SENSE	2219	2800	0.34	1150838	1151074	-85	-321	213	598	26	11	8.19	54.36	2.73	2.4	-0.1	0.18	0.08	-0.09	0.11	0.02	-0.03	0.07	0.04	-0.11	0.18	0.07	0.33	0.46	0.79	cgttattggggggtaaggcctcaaaataacgtaaaatcgtggtaagacctGccgggatttagttgcaaatttttcaacattttatacactacgaaaaccat
1150935	+	acpP	0.41	ECK1080:JW1080	G	SENSE	2219	2800	0.34	1150838	1151074	97	-139	1394	1664	41	27	34	61.63	0.86	0.52	0.03	0.04	0.07	0	0.09	0.09	-0.07	0.34	0.27	0.03	0.24	0.27	0	0.3	0.3	gggcgttaagcaggaagaagttaccaacaatgcttctttcgttgaagaccTgggcgcggattctcttgacaccgttgagctggtaatggctctggaagaag
1151184	+	fabF	0.02	cvc:ECK1081:fabJ:JW1081:vtr	G	SENSE	1822	2377	0.38	1151162	1152403	22	-1219	501	1939	49	28	10.22	69.25	2.76	2.38	0.01	0.02	0.03	0.01	0.02	0.03	-0.04	0.28	0.24	-0.06	0.34	0.28	0.08	0.34	0.42	tcattttttccctccctggaggacaaacgtgtctaagcgtcgtgtagttgTgaccggactgggcatgttgtctcctgtcggcaataccgtagagtctacct
1151212	+	fabF	0.04	cvc:ECK1081:fabJ:JW1081:vtr	G	SENSE	1822	2377	0.38	1151162	1152403	50	-1191	1077	1210	55	24	19.58	50.42	1.36	0.98	0.06	0.1	0.16	0.01	0.06	0.07	-0.03	0.12	0.09	-0.08	0.3	0.22	0.02	0.43	0.45	gtgtctaagcgtcgtgtagttgtgaccggactgggcatgttgtctcctgtCggcaataccgtagagtctacctggaaagctctgcttgccggtcagagtgg
1151383	+	fabF	0.18	cvc:ECK1081:fabJ:JW1081:vtr	A	SENSE	1822	2377	0.38	1151162	1152403	221	-1020	749	1662	44	16	17.02	103.88	2.61	2.23	0.07	0.06	0.13	0.02	0.01	0.03	0	0.03	0.03	-0.12	0.43	0.31	0.03	0.46	0.49	aactgtgaggacattatctcgcgcaaagaacagcgcaagatggatgccttCattcaatatggaattgtcgctggcgttcaggccatgcaggattctggcct
1151551	+	fabF	0.31	cvc:ECK1081:fabJ:JW1081:vtr	A	SENSE	1822	2377	0.38	1151162	1152403	389	-852	1242	2194	38	26	32.68	84.38	1.37	0.98	0.04	0.02	0.06	0.05	0.07	0.12	-0.09	0.4	0.31	-0.07	0.29	0.22	0.06	0.22	0.28	ctgatcgaagaaaaccacacatctctgatgaacggtggtccacgtaagatCagcccattcttcgttccgtcaacgattgtgaacatggtggcaggtcatct
1151780	+	fabF	0.5	cvc:ECK1081:fabJ:JW1081:vtr	G	SENSE	1822	2377	0.38	1151162	1152403	618	-623	439	3025	34	30	12.91	100.83	2.97	2.58	0.03	0.02	0.05	0.06	0.02	0.08	0.06	0.16	0.22	-0.16	0.49	0.33	-0.01	0.33	0.32	gcgcagagaaagccagtacgccgctgggcgttggtggttttggcgcggcaCgtgcattatctacccgcaatgataacccgcaagcggcgagccgcccgtgg
1151828	+	fabF	0.54	cvc:ECK1081:fabJ:JW1081:vtr	G	SENSE	1822	2377	0.38	1151162	1152403	666	-575	458	1500	30	22	15.27	68.18	2.16	1.78	0.05	0	0.05	0.06	0.06	0.12	-0.03	0.18	0.15	-0.01	0.23	0.22	-0.06	0.53	0.47	cacgtgcattatctacccgcaatgataacccgcaagcggcgagccgcccgTgggataaagagcgtgatggtttcgtactgggcgatggtgccggtatgctg
1152004	+	fabF	0.68	cvc:ECK1081:fabJ:JW1081:vtr	C	SENSE	1822	2377	0.38	1151162	1152403	842	-399	281	974	25	18	11.24	54.11	2.27	1.88	0.01	0.02	0.03	0.07	0.08	0.15	0.02	0.48	0.5	0.07	0.16	0.23	-0.17	0.25	0.08	agcgatgcttatcatatgacgtcaccgccagaaaatggcgcaggcgcagcTctggcgatggcaaatgctctgcgtgatgcaggcattgaagcgagtcagat
1152005	+	fabF	0.68	cvc:ECK1081:fabJ:JW1081:vtr	T	SENSE	1822	2377	0.38	1151162	1152403	843	-398	295	2337	25	18	11.8	129.83	3.46	3.08	0.03	0.01	0.04	0.02	0.02	0.04	-0.04	0.32	0.28	-0.11	0.55	0.44	0.09	0.11	0.2	gcgatgcttatcatatgacgtcaccgccagaaaatggcgcaggcgcagctCtggcgatggcaaatgctctgcgtgatgcaggcattgaagcgagtcagatt
1155077	-	holB	0.09	ECK1085:JW1085	G	ANTI	18	225	3.64	1155989	1154985	912	-92	44	1058	4	1	11	1058	6.59	2.94	0.01	0	0.01	0.04	0.02	0.06	-0.07	0.26	0.19	0	0.26	0.26	0.03	0.46	0.49	aaataacggctcagggcgtagattaaagcatcatcgcccatgcccggtaaCgcctgaatgagtagcgcatggtgacctcttccggcctgatagctggctac
1155859	+	holB	0.87	ECK1085:JW1085	T	SENSE	175	400	1.19	1154985	1155989	874	-130	53	562	3	1	17.67	562	4.99	3.8	0.11	0.08	0.19	0.03	0.34	0.37	-0.16	0.34	0.18	0	0.06	0.06	0	0.19	0.19	cgaactggcaaaccatctttctccctcgcgcctgcaggctatactgggggAtgtttgccacattcgtgaacagttaatgtctgttacaggcatcaaccgcg
1155861	+	holB	0.87	ECK1085:JW1085	T	SENSE	175	400	1.19	1154985	1155989	876	-128	232	2014	3	1	77.33	2014	4.7	3.51	0.02	0.09	0.11	0.02	0.01	0.03	-0.19	0.45	0.26	0.04	0.38	0.42	0.12	0.07	0.19	aactggcaaaccatctttctccctcgcgcctgcaggctatactgggggatGtttgccacattcgtgaacagttaatgtctgttacaggcatcaaccgcgag
1155862	+	holB	0.87	ECK1085:JW1085	T	SENSE	175	400	1.19	1154985	1155989	877	-127	23	1058	3	1	7.67	1058	7.11	5.92	-0.08	0.17	0.09	0.03	0	0.03	0.06	0	0.06	-0.24	0.57	0.33	0.23	0.26	0.49	actggcaaaccatctttctccctcgcgcctgcaggctatactgggggatgTttgccacattcgtgaacagttaatgtctgttacaggcatcaaccgcgagc
1157302	+	ptsG	0.15	car:cat:CR:ECK1087:glcA:JW1087:tgl:umg:umgC	T	SENSE	361	932	1.37	1157092	1158525	210	-1223	200	2623	11	17	18.18	154.29	3.09	1.72	0.08	0.01	0.09	0	0.15	0.15	-0.06	0.35	0.29	-0.06	0.34	0.28	0.05	0.14	0.19	ccgtctttgcaaacatgccactgatttttgcgatcggtgtcgccctcggcTttaccaataacgatggcgtatccgcgctggccgcagttgttgcctatggc
1157793	+	ptsG	0.49	car:cat:CR:ECK1087:glcA:JW1087:tgl:umg:umgC	G	SENSE	361	932	1.37	1157092	1158525	701	-732	40	536	8	9	5	59.56	3.57	2.21	0	0.05	0.05	0.02	0.03	0.05	-0.01	0.07	0.06	0	0.12	0.12	0.01	0.72	0.73	ttccagatgcagattggtgaatacaccaacgcagcaggtcaggttttccaCggcgacattccgcgttatatggcgggtgacccgactgcgggtaaactgtc
1158405	+	ptsG	0.92	car:cat:CR:ECK1087:glcA:JW1087:tgl:umg:umgC	G	SENSE	361	932	1.37	1157092	1158525	1313	-120	206	1436	8	8	25.75	179.5	2.8	1.43	0.06	0.11	0.17	0.02	0.01	0.03	-0.02	0.18	0.16	-0.07	0.3	0.23	0.01	0.4	0.41	attacccgtctgcgcgtcagcgttgctgatgtgtctaaagtggatcaggcCggcctgaagaaactgggcgcagcgggcgtagtggttgctggttctggtgt
1164629	+	ycfP	0.49	ECK1094:JW5158	A	SENSE	131	222	0.76	1164366	1164908	263	-279	78	986	2	2	39	493	3.66	2.9	0.01	0.01	0.02	0.05	0	0.05	0.06	0.12	0.18	0.04	0.29	0.33	-0.17	0.58	0.41	tactgggcggaacggattggttttctttgcgacatccgccaggtgatcttCaaccctaatttgttcccttatgagaacatggaaggcaagattgatcgccc
1165240	+	ndh	-68	Intergenic	T	SENSE	292	2576	3.14	1165308	1166612	-68	-1372	74	648	2	3	37	216	2.55	-0.6	0.24	0.14	0.38	-0.01	0.11	0.1	-0.04	0.11	0.07	-0.06	0.28	0.22	-0.12	0.36	0.24	accattcatgttattctcaatagcgaagaacattttcattgctgtaacctGttgttaattaagagctatgttaataaccattaattaacaattggttaata
1165315	+	ndh	0.01	ECK1095:JW1095	G	SENSE	292	2576	3.14	1165308	1166612	7	-1297	104	1055	6	19	17.33	55.53	1.68	-1.46	0.04	0.01	0.05	0.02	0	0.02	0	0.06	0.06	0.06	0.18	0.24	-0.12	0.75	0.63	aaccattaattaacaattggttaataaatttaagggggtcacgttgactaCgccattgaaaaagattgtgattgtcggcggcggtgctggtgggctggaaa
1165459	+	ndh	0.12	ECK1095:JW1095	G	SENSE	292	2576	3.14	1165308	1166612	151	-1153	177	1793	8	35	22.12	51.23	1.21	-1.93	0.02	0.01	0.03	0.04	0.02	0.06	0.04	0.23	0.27	0.02	0.24	0.26	-0.12	0.5	0.38	caaaattacgctggtcgatcgtaaccacagccacctgtggaaaccgctgcTgcacgaagtggcgactggctcgcttgatgaaggcgtcgatgcgttgagct
1165961	+	ndh	0.5	ECK1095:JW1095	C	SENSE	292	2576	3.14	1165308	1166612	653	-651	39	1497	5	26	7.8	57.58	2.88	-0.26	0.11	0.15	0.26	-0.06	0.13	0.07	-0.03	0.23	0.2	0.05	0.23	0.28	-0.08	0.26	0.18	aaaggcctgaccaacgaagccctgaacgtaacgctggtagaagcgggagaAcgtattttgcctgcgttaccgccacgtatctctgctgcggcccacaacga
1165962	+	ndh	0.5	ECK1095:JW1095	G	SENSE	292	2576	3.14	1165308	1166612	654	-650	27	1600	5	26	5.4	61.54	3.51	0.37	0.05	0.11	0.16	0.02	0	0.02	0.06	0	0.06	-0.09	0.33	0.24	-0.04	0.56	0.52	aaggcctgaccaacgaagccctgaacgtaacgctggtagaagcgggagaaCgtattttgcctgcgttaccgccacgtatctctgctgcggcccacaacgag
1166079	+	ndh	0.59	ECK1095:JW1095	A	SENSE	292	2576	3.14	1165308	1166612	771	-533	77	1464	5	25	15.4	58.56	1.93	-1.21	0.07	0.04	0.11	0	0.03	0.03	0.02	0.13	0.15	-0.08	0.3	0.22	-0.01	0.51	0.5	ttcgcgtgctgacgcaaaccatggtcaccagtgctgatgaaggcggcctgCacactaaagatggcgaatatattgaggctgatctgatggtatgggcagcc
1166281	+	ndh	0.75	ECK1095:JW1095	C	SENSE	292	2576	3.14	1165308	1166612	973	-331	116	1416	3	22	38.67	64.36	0.73	-2.41	0.06	0.03	0.09	0.04	0.09	0.13	0.11	0.16	0.27	-0.02	0.19	0.17	-0.19	0.53	0.34	agacatttacgctattggcgactgcgcgtcatgcccgcgtccggaaggggGctttgttccgccgcgtgctcaggctgcacaccagatggcgacttgcgcaa
1166283	+	ndh	0.75	ECK1095:JW1095	T	SENSE	292	2576	3.14	1165308	1166612	975	-329	12	1244	3	22	4	56.55	3.82	0.68	0.06	0	0.06	-0.06	0.08	0.02	0.05	0.08	0.13	-0.25	0.58	0.33	0.21	0.25	0.46	acatttacgctattggcgactgcgcgtcatgcccgcgtccggaagggggcTttgttccgccgcgtgctcaggctgcacaccagatggcgacttgcgcaatg
1166454	+	ndh	0.88	ECK1095:JW1095	G	SENSE	292	2576	3.14	1165308	1166612	1146	-158	28	1010	4	20	7	50.5	2.85	-0.29	0.11	0	0.11	0.05	0.29	0.34	-0.1	0.21	0.11	-0.14	0.25	0.11	0.08	0.25	0.33	tatcgctgtcgaacttctccaccgtcggtagcctgatgggtaacctgacgCgcggctcaatgatgattgaaggacgaattgcgcgctttgtatatatctcg
1166485	+	ndh	0.9	ECK1095:JW1095	G	SENSE	292	2576	3.14	1165308	1166612	1177	-127	80	1843	4	22	20	83.77	2.07	-1.07	0.01	0.07	0.08	0.03	0.03	0.06	0.06	0.05	0.11	0.01	0.11	0.12	-0.11	0.74	0.63	cctgatgggtaacctgacgcgcggctcaatgatgattgaaggacgaattgCgcgctttgtatatatctcgctataccgaatgcatcagattgcgctgcatg
1166572	+	ndh	0.97	ECK1095:JW1095	T	SENSE	292	2576	3.14	1165308	1166612	1264	-40	138	1442	4	17	34.5	84.82	1.3	-1.84	0.16	0.14	0.3	0.04	0.21	0.25	-0.2	0.46	0.26	0.05	0.09	0.14	-0.05	0.09	0.04	gattgcgctgcatggttactttaaaaccggattaatgatgctggtggggaGtattaaccgcgttatccgtccgcgtttgaagttgcattaatcgacgtaca
1166574	+	ndh	0.97	ECK1095:JW1095	T	SENSE	292	2576	3.14	1165308	1166612	1266	-38	32	1139	4	17	8	67	3.07	-0.08	-0.02	0.19	0.17	-0.08	0.19	0.11	0.04	0.16	0.2	0.03	0.31	0.34	0.02	0.16	0.18	ttgcgctgcatggttactttaaaaccggattaatgatgctggtggggagtAttaaccgcgttatccgtccgcgtttgaagttgcattaatcgacgtacact
1166575	+	ndh	0.97	ECK1095:JW1095	T	SENSE	292	2576	3.14	1165308	1166612	1267	-37	33	1121	4	17	8.25	65.94	3	-0.14	0.05	0	0.05	-0.12	0.33	0.21	-0.1	0.27	0.17	0.11	0.12	0.23	0.07	0.27	0.34	tgcgctgcatggttactttaaaaccggattaatgatgctggtggggagtaTtaaccgcgttatccgtccgcgtttgaagttgcattaatcgacgtacactg
1167417	+	ycfQ	6	Intergenic	G	ANTI	12	35	1.54	1167423	1168055	-6	-638	579	927	2	3	289.5	309	0.09	-1.45	-0.11	0.25	0.14	-0.04	0.17	0.13	0	0.02	0.02	0.03	0.08	0.11	0.11	0.48	0.59	ctgtactctgcaatttggcccctcattcgctcaggctgaggggcttttttTgcgacttatttcaccagttcgggccataaacgcaaagtcgttccggcaat
1167756	-	ycfQ	0.47	ECK1097:JW5159	T	SENSE	123	825	2.75	1168055	1167423	299	-333	35	745	2	8	17.5	93.12	2.41	-0.33	0.07	0	0.07	-0.04	0.14	0.1	0.05	0.3	0.35	0.02	0.27	0.29	-0.1	0.3	0.2	gcacagctgttttgtgaagagaaaagcgtggagtctgcgctggctgactaTtttgctgccatcgccaactgctttaccagcaaagacaccccggcaggctg
1167860	-	ycfQ	0.31	ECK1097:JW5159	T	SENSE	123	825	2.75	1168055	1167423	195	-437	127	771	2	9	63.5	85.67	0.43	-2.31	0.09	0.13	0.22	0.1	0.1	0.2	-0.1	0.34	0.24	-0.03	0.19	0.16	-0.06	0.24	0.18	ccggagccaaagcgcccacgctatacgcggaatttaccaacaaagaggggTtatttcgtgccgttctcgaccgctatatcgatcgttttgccgctaagcat
1174781	+	lolC	0.11	ECK1102:JW5161:ycfU	T	SENSE	284	120	-1.24	1174650	1175849	131	-1068	355	620	11	3	32.27	206.67	2.68	3.92	0.01	0.05	0.06	0.01	0.05	0.06	0.11	0.34	0.45	-0.13	0.41	0.28	-0.02	0.16	0.14	tggctttctaccatcggcattaccctcggggtgatggcgctggtcacagtAttgtcagtgatgaacggctttgagcgcgagctgcaaaacaacatccttgg
1178820	+	cobB	-34	Intergenic	A	SENSE	206	128	-0.69	1178854	1179582	-34	-762	610	914	4	1	152.5	914	2.58	3.27	0.01	0.01	0.02	0.02	0.08	0.1	-0.09	0.5	0.41	-0.01	0.21	0.2	0.08	0.2	0.28	agtcgttttcgtaaaaataaacgccgcctgcgcgagcgtttgcgtcagcgTatttttttcagagataaagtggtgccggaagcaatggaaaaaccaagagt
1179655	-	ycfZ	47	Intergenic	G	SENSE	47	90	0.94	1180490	1179702	835	47	34	627	3	1	11.33	627	5.79	4.85	0.02	0.01	0.03	0.01	0	0.01	-0.16	0.27	0.11	-0.16	0.41	0.25	0.28	0.32	0.6	ataaaagaggccggaaaagtgcgcgtgtattattccggatggggcgcgaaCgccttatccggcccacaaaacccgcaaattcaattaattgcgtccccttg
1179657	-	ycfZ	45	Intergenic	A	SENSE	47	90	0.94	1180490	1179702	833	45	48	1044	3	1	16	1044	6.03	5.09	0	0.03	0.03	0.02	0.05	0.07	0.11	0.22	0.33	-0.06	0.5	0.44	-0.07	0.19	0.12	cgataaaagaggccggaaaagtgcgcgtgtattattccggatggggcgcgAacgccttatccggcccacaaaacccgcaaattcaattaattgcgtcccct
1184477	-	potA	0.3	ECK1112:JW1112	G	SENSE	167	176	0.08	1184817	1183681	340	-796	201	599	2	1	100.5	599	2.58	2.5	0.02	0.05	0.07	0.02	0.12	0.14	0.03	0.34	0.37	0	0.19	0.19	-0.06	0.29	0.23	ctacgcacttttcccccacatgaccgtgttcgaaaatgtggcctttgggtTgcgcatgcaaaaaacccccgctgctgaaattacgccccgcgtgatggaag
1184591	-	potA	0.2	ECK1112:JW1112	G	SENSE	167	176	0.08	1184817	1183681	226	-910	265	726	3	1	88.33	726	3.04	2.96	0.03	0.03	0.06	0.03	0.16	0.19	-0.03	0.32	0.29	0.02	0.13	0.15	-0.05	0.36	0.31	tcttcgcctgattgcaggtctggaaactgttgattccggacgcatcatgcTggataacgaggacatcacccacgttccggcggaaaaccgctatgtgaaca
1186248	-	pepT	0.96	ECK1113:JW1113	A	ANTI	86	185	1.11	1186293	1185067	45	-1181	824	1416	2	2	412	708	0.78	-0.32	0	0.03	0.03	0.02	0.11	0.13	0.04	0.16	0.2	-0.08	0.32	0.24	0.02	0.38	0.4	ttcgcttacttccgttgcgccgttaactcggcaatacggacgatcacctgCaccgctttttccataccttccagagtcacaaactcatgcttaccatgata
1186536	-	ycfD	0.83	ECK1114:JW1114	G	SENSE	293	660	1.17	1187463	1186342	927	-194	180	594	2	3	90	198	1.14	-0.03	0.03	0	0.03	0.01	0.01	0.02	0.07	0.04	0.11	0	0.34	0.34	-0.11	0.61	0.5	tctacgatgcgctgaaacaaggtgaagtgctggtgcgcctgggtggtctgCgcgtattgcgcattggcgacgacgtgtatgccaatggtgagaagatcgat
1186855	-	ycfD	0.54	ECK1114:JW1114	G	SENSE	293	660	1.17	1187463	1186342	608	-513	250	1323	6	6	41.67	220.5	2.4	1.23	0.03	0.02	0.05	0.02	0.01	0.03	0.04	0.24	0.28	-0.07	0.36	0.29	-0.02	0.37	0.35	catgaaggctacgcgctggaaaatgcgatgaactattccgtgggctttcgCgcgccaaatacgcgggaactgattagtggatttgccgattatgtgctgca
1187033	-	ycfD	0.38	ECK1114:JW1114	G	SENSE	293	660	1.17	1187463	1186342	430	-691	395	740	5	4	79	185	1.23	0.06	0.03	0.02	0.05	-0.02	0.08	0.06	-0.24	0.44	0.2	0.03	0.16	0.19	0.21	0.3	0.51	tcagtacgacgtgtttatcattcagggtaccggacgtcgtcgctggcgagTgggcgaaaagctgcaaatgaaacagcactgcccacatccggatctgttac
1187386	-	ycfD	0.07	ECK1114:JW1114	G	SENSE	293	660	1.17	1187463	1186342	77	-1044	306	2520	6	4	51	630	3.63	2.46	0.05	0.02	0.07	0.02	0.06	0.08	-0.09	0.29	0.2	-0.02	0.16	0.14	0.04	0.47	0.51	cccgattttcttgaacgtcactggcagaaacgcccggtggtgttaaaacgCggctttaataattttattgacccgatctctccagacgagttggcgggtct
1188746	-	phoQ	0.17	ECK1115:JW1115	G	SENSE	257	277	0.11	1188999	1187539	253	-1207	309	668	4	2	77.25	334	2.11	2	0.11	0.1	0.21	0.02	0.02	0.04	-0.03	0.19	0.16	-0.12	0.33	0.21	0.02	0.36	0.38	taagttgcatgtcgagttacccgaaaatatcgacaagcaaagccccaccaTgacgctaatttatgatgagaacgggcagcttttatgggcgcaacgtgacg
1188945	-	phoQ	0.04	ECK1115:JW1115	T	SENSE	257	277	0.11	1188999	1187539	54	-1406	156	689	5	2	31.2	344.5	3.46	3.36	-0.03	0.07	0.04	0	0.03	0.03	0.03	0.05	0.08	-0.04	0.46	0.42	0.04	0.39	0.43	aaaaattactgcgtctttttttcccgctctcgctgcgggtacgttttctgTtggcaacggcagcggtagtactggtgctttcgcttgcctacggaatggtc
1194344	+	icd	-2	Intergenic	A	SENSE	518	664	0.36	1194346	1195596	-2	-1252	597	194	9	4	66.33	48.5	-0.45	-0.81	0.07	0.04	0.11	0	0.06	0.06	-0.01	0.3	0.29	-0.21	0.34	0.13	0.14	0.27	0.41	tatgcaacgtggtggcagacgagcaaaccagtagcgctcgaaggagaggtGaatggaaagtaaagtagttgttccggcacaaggcaagaagatcaccctgc
1194461	+	icd	0.09	ECK1122:icdA:icdE:JW1122	A	SENSE	518	664	0.36	1194346	1195596	115	-1135	231	830	11	4	21	207.5	3.3	2.95	-0.01	0.09	0.08	0.01	0.02	0.03	0.02	0.1	0.12	-0.07	0.35	0.28	0.04	0.45	0.49	cgttcctgaaaatccgattatcccttacattgaaggtgatggaatcggtgTagatgtaaccccagccatgctgaaagtggtcgacgctgcagtcgagaaag
1195125	+	icd	0.62	ECK1122:icdA:icdE:JW1122	G	SENSE	518	664	0.36	1194346	1195596	779	-471	60	663	10	6	6	110.5	4.2	3.84	0.02	0.02	0.04	0.02	0.1	0.12	-0.03	0.2	0.17	-0.06	0.32	0.26	0.04	0.37	0.41	tggggctaccagctggcgcgtgaagagtttggcggtgaactgatcgacggTggcccgtggctgaaagttaaaaacccgaacactggcaaagagatcgtcat
1201526	-	cohE	0.93	ECK1131:JW1131:ymfK	T	SENSE	357	2404	2.75	1202156	1201482	630	-44	224	843	3	7	74.67	120.43	0.69	-2.06	0	0.05	0.05	0	0.03	0.03	-0.32	0.56	0.24	0.06	0.22	0.28	0.25	0.14	0.39	ggcctgagccttacattaagatcaacggtaattgctctataattggtactGtgattttctcaggaaaaccaagaagatacaaaatcaaagcctaatcaatg
1201783	-	cohE	0.55	ECK1131:JW1131:ymfK	T	SENSE	357	2404	2.75	1202156	1201482	373	-301	126	1260	9	22	14	57.27	2.03	-0.72	0.08	0.01	0.09	0.02	0.06	0.08	-0.02	0.34	0.32	-0.18	0.4	0.22	0.1	0.19	0.29	ttctgaggttgatttgagcacagcagaaacgtatccctgccctgtaccctGtggggaaatgacttatatcttgcgggtaataggtgattcaatgattgatg
1201850	-	cohE	0.45	ECK1131:JW1131:ymfK	G	SENSE	357	2404	2.75	1202156	1201482	306	-368	52	1684	5	12	10.4	140.33	3.75	1	0.04	0	0.04	-0.01	0.04	0.03	0.05	0.04	0.09	0.05	0.12	0.17	-0.15	0.81	0.66	ataaacaaatcacattagtccctgtcatatcatgggtacaggccggagcaTggaaagaagttggatattctgaggttgatttgagcacagcagaaacgtat
1201853	-	cohE	0.45	ECK1131:JW1131:ymfK	C	SENSE	357	2404	2.75	1202156	1201482	303	-371	182	948	5	12	36.4	79	1.12	-1.63	0.11	0.04	0.15	0.18	0.19	0.37	-0.16	0.53	0.37	-0.06	0.11	0.05	-0.06	0.12	0.06	ctaataaacaaatcacattagtccctgtcatatcatgggtacaggccggaGcatggaaagaagttggatattctgaggttgatttgagcacagcagaaacg
1201954	-	cohE	0.3	ECK1131:JW1131:ymfK	T	SENSE	357	2404	2.75	1202156	1201482	202	-472	12	650	4	10	3	65	4.44	1.69	-0.07	0.17	0.1	0.07	0	0.07	0.17	0.08	0.25	-0.11	0.25	0.14	-0.06	0.5	0.44	catggcacgacacatcgaaaaatgtttcgacctgcctgtaggatggctcgAtcaagaacaccagacaacgaacatcacaaaaaaacctgatgtttcaatca
1201972	-	cohE	0.27	ECK1131:JW1131:ymfK	G	SENSE	357	2404	2.75	1202156	1201482	184	-490	300	1106	5	10	60	110.6	0.88	-1.87	0.03	0.02	0.05	0.1	0.07	0.17	-0.04	0.3	0.26	-0.07	0.37	0.3	-0.02	0.24	0.22	taaaaatatcggtgacagcatggcacgacacatcgaaaaatgtttcgaccTgcctgtaggatggctcgatcaagaacaccagacaacgaacatcacaaaaa
1202029	-	cohE	0.19	ECK1131:JW1131:ymfK	T	SENSE	357	2404	2.75	1202156	1201482	127	-547	199	920	5	12	39.8	76.67	0.95	-1.81	-0.01	0.06	0.05	0.04	0.05	0.09	-0.08	0.62	0.54	0	0.2	0.2	0.05	0.08	0.13	cactatgattgatcgcgagccaacccagaccagcaggtttatgggagatgGtgctactaaaaatatcggtgacagcatggcacgacacatcgaaaaatgtt
1202064	-	cohE	0.14	ECK1131:JW1131:ymfK	G	SENSE	357	2404	2.75	1202156	1201482	92	-582	1030	9557	4	9	257.5	1061.89	2.04	-0.71	0.05	0.14	0.19	0.02	0.08	0.1	-0.03	0.19	0.16	-0.05	0.2	0.15	0.03	0.38	0.41	ctgagagatggtgttggcgggaattcttcctttgccactatgattgatcgCgagccaacccagaccagcaggtttatgggagatggtgctactaaaaatat
1202066	-	cohE	0.13	ECK1131:JW1131:ymfK	G	SENSE	357	2404	2.75	1202156	1201482	90	-584	59	670	4	9	14.75	74.44	2.34	-0.42	0.06	0.08	0.14	0.02	0.05	0.07	-0.03	0.37	0.34	-0.08	0.32	0.24	0.04	0.17	0.21	aactgagagatggtgttggcgggaattcttcctttgccactatgattgatCgcgagccaacccagaccagcaggtttatgggagatggtgctactaaaaat
1202068	-	cohE	0.13	ECK1131:JW1131:ymfK	T	SENSE	357	2404	2.75	1202156	1201482	88	-586	80	1163	4	9	20	129.22	2.69	-0.06	0.04	0.04	0.08	0.06	0.04	0.1	0.14	0.11	0.25	-0.15	0.49	0.34	-0.09	0.33	0.24	aaaactgagagatggtgttggcgggaattcttcctttgccactatgattgAtcgcgagccaacccagaccagcaggtttatgggagatggtgctactaaaa
1202101	-	cohE	0.08	ECK1131:JW1131:ymfK	T	SENSE	357	2404	2.75	1202156	1201482	55	-619	20	581	3	5	6.67	116.2	4.12	1.37	-0.1	0.14	0.04	0.06	0	0.06	0.17	0.09	0.26	0.02	0.23	0.25	-0.16	0.55	0.39	aacaatccatgacatccggcggtctaacgccagaaaactgagagatggtgTtggcgggaattcttcctttgccactatgattgatcgcgagccaacccaga
1202102	-	cohE	0.08	ECK1131:JW1131:ymfK	T	SENSE	357	2404	2.75	1202156	1201482	54	-620	149	1299	3	5	49.67	259.8	2.39	-0.36	-0.02	0.05	0.03	0.02	0.03	0.05	0.1	0.1	0.2	-0.16	0.48	0.32	0.05	0.34	0.39	aaacaatccatgacatccggcggtctaacgccagaaaactgagagatggtGttggcgggaattcttcctttgccactatgattgatcgcgagccaacccag
1202104	-	cohE	0.08	ECK1131:JW1131:ymfK	T	SENSE	357	2404	2.75	1202156	1201482	52	-622	57	679	2	5	28.5	135.8	2.25	-0.5	-0.03	0.09	0.06	0.02	0.05	0.07	-0.01	0.44	0.43	0.02	0.3	0.32	0	0.12	0.12	gaaaacaatccatgacatccggcggtctaacgccagaaaactgagagatgGtgttggcgggaattcttcctttgccactatgattgatcgcgagccaaccc
1212012	-	ycgX	0.79	ECK1148:JW1148	T	SENSE	131	300	1.2	1212330	1211926	318	-86	49	1157	2	1	24.5	1157	5.56	4.37	0	0	0	-0.04	0.16	0.12	-0.05	0.43	0.38	-0.02	0.25	0.23	0.11	0.16	0.27	aatactgttcaacactggcaggcgcgggcgttttccggtgggttactgatGttaatcataacaaacgcagttactacgccattgataatacgcttttatat
1212444	-	bluR	107	Intergenic	T	SENSE	342	1105	1.69	1213282	1212551	838	107	300	580	6	5	50	116	1.21	-0.48	-0.02	0.05	0.03	-0.03	0.09	0.06	-0.02	0.34	0.32	0.05	0.2	0.25	0.01	0.32	0.33	tttgtaccggagctggtccgttgcaaaatgctcaccgggagaattcagatAttccctctatcacactctgtacatatcacagccaaaggacagaccagatt
1212676	-	bluR	0.83	ECK1149:JW1149:ycgE	G	SENSE	342	1105	1.69	1213282	1212551	606	-125	122	592	5	9	24.4	65.78	1.43	-0.26	0	0.05	0.05	0.01	0.02	0.03	-0.05	0.21	0.16	-0.06	0.22	0.16	0.11	0.5	0.61	cattgtcaggatggcacatttctgttcttgctgatcccattgaatcgccgCgcccggaactgttcccgacgcaaacattgattgtctggacaggcatggca
1213282	-	bluR	0	ECK1149:JW1149:ycgE	T	SENSE	342	1105	1.69	1213282	1212551	0	-731	182	731	8	11	22.75	66.45	1.55	-0.15	-0.05	0.13	0.08	0.01	0.05	0.06	0.01	0.14	0.15	0.08	0.09	0.17	-0.04	0.59	0.55	ttattgggtcgtgtacaggcgacggagatttgtgaccgcaaggaggaattGtggcttattacagcattggtgatgttgctgaacgttgcgggattaatcct
1213283	-	bluR	-1	Intergenic	G	SENSE	342	1105	1.69	1213282	1212551	-1	-732	153	595	8	11	19.12	54.09	1.5	-0.19	0.04	0.07	0.11	0.01	0.03	0.04	0.06	0.03	0.09	-0.04	0.35	0.31	-0.06	0.52	0.46	attattgggtcgtgtacaggcgacggagatttgtgaccgcaaggaggaatTgtggcttattacagcattggtgatgttgctgaacgttgcgggattaatcc
1213284	-	bluR	-2	Intergenic	T	SENSE	342	1105	1.69	1213282	1212551	-2	-733	422	668	8	10	52.75	66.8	0.34	-1.35	0	0.04	0.04	0.03	0.03	0.06	0.03	0.23	0.26	-0.07	0.39	0.32	0.01	0.31	0.32	tattattgggtcgtgtacaggcgacggagatttgtgaccgcaaggaggaaTtgtggcttattacagcattggtgatgttgctgaacgttgcgggattaatc
1214416	-	bluF	0.23	ECK1150:JW1150:ycgF	T	SENSE	91	311	1.77	1214698	1213487	282	-929	15	642	3	4	5	160.5	5	3.23	0.05	0	0.05	-0.03	0.07	0.04	0.04	0.2	0.24	-0.14	0.33	0.19	0.08	0.4	0.48	tgtgcgattacgcgcctgctcgccgttttggcaaagcgggaatggaattaTttgatttgcgcctgcacgagcgagatgacgttttacaggccgtattcgac
1217842	-	ycgG	0.85	ECK1155:JW5174	G	ANTI	40	829	4.37	1218074	1216551	232	-1291	122	2217	2	11	61	201.55	1.72	-2.65	0.05	0	0.05	0.04	0.02	0.06	-0.12	0.43	0.31	-0.03	0.33	0.3	0.07	0.21	0.28	gatccaatacacaatccagaattcgggttgattctgggtctgcgtttacgCggccaacgaaactgtgatcaattttgatataatcaatatgcaggtcatga
1217851	-	ycgG	0.85	ECK1155:JW5174	C	ANTI	40	829	4.37	1218074	1216551	223	-1300	91	669	2	12	45.5	55.75	0.29	-4.08	0.18	0.14	0.32	-0.03	0.12	0.09	-0.1	0.21	0.11	-0.12	0.37	0.25	0.08	0.15	0.23	tacgcgccagatccaatacacaatccagaattcgggttgattctgggtctGcgtttacgcggccaacgaaactgtgatcaattttgatataatcaatatgc
1217852	-	ycgG	0.85	ECK1155:JW5174	G	ANTI	40	829	4.37	1218074	1216551	222	-1301	126	1177	2	12	63	98.08	0.64	-3.73	0.01	0.04	0.05	0.01	0.02	0.03	0.03	0.16	0.19	-0.02	0.45	0.43	-0.02	0.33	0.31	ttacgcgccagatccaatacacaatccagaattcgggttgattctgggtcTgcgtttacgcggccaacgaaactgtgatcaattttgatataatcaatatg
1219975	+	ymgF	1551	Intergenic	G	SENSE	99	535	2.43	1218206	1218424	1769	1551	681	4788	1	4	681	1197	0.81	-1.62	0.04	0.04	0.08	0.02	0.03	0.05	0	0.25	0.25	0.03	0.22	0.25	-0.1	0.47	0.37	gacttaaacataatttcgtccgactctattctaaatggagcgactaaactCgtcagcggcacaaccacgctgaagctttcagaaaatacaatctggaatat
1223975	-	minD	0.75	ECK1163:JW1164:minB	G	SENSE	559	516	-0.12	1224584	1223772	609	-203	230	1005	9	3	25.56	335	3.71	3.83	0.05	0	0.05	0.02	0.03	0.05	0.05	0.09	0.14	0.06	0.25	0.31	-0.17	0.63	0.46	gcgtaagcagaggtgacatgctgagcatggaagatgtgctggagatcctgCgcatcaaactcgtcggcgtgatcccagaggatcaatcagtattgcgcgcc
1224788	-	minC	0.74	ECK1164:JW1165:minB	G	SENSE	715	644	-0.15	1225303	1224608	515	-180	455	922	17	9	26.76	102.44	1.94	2.09	0.1	0.07	0.17	-0.01	0.07	0.06	-0.04	0.1	0.06	-0.2	0.44	0.24	0.14	0.32	0.46	gaattgattgccgatgggaacattcatgtctatggcatgatgcgcggtcgTgcgctggcaggggcaagtggtgaccgggaaacgcaaatattttgtacgaa
1224814	-	minC	0.7	ECK1164:JW1165:minB	A	SENSE	715	644	-0.15	1225303	1224608	489	-206	223	743	17	7	13.12	106.14	3.02	3.17	0.01	0.01	0.02	0.01	0.02	0.03	-0.01	0.19	0.18	-0.04	0.37	0.33	0.03	0.41	0.44	ttacaagccacgttagcgctggggccgaattgattgccgatgggaacattCatgtctatggcatgatgcgcggtcgtgcgctggcaggggcaagtggtgac
1228325	+	ycgN	0.62	ECK1169:JW5180	G	SENSE	403	471	0.22	1228038	1228499	287	-174	687	925	4	2	171.75	462.5	1.43	1.2	0.02	0.01	0.03	0.02	0.02	0.04	0.01	0.07	0.08	-0.1	0.43	0.33	0.04	0.47	0.51	aaattaacccgtgaaaatctgccaacattcgaatggctgccaatgacctgCgcttatcgtttgctggcggaaggtaaagatttacctgcgtggcatccgct
1228356	+	ycgN	0.69	ECK1169:JW5180	T	SENSE	403	471	0.22	1228038	1228499	318	-143	157	685	4	1	39.25	685	4.13	3.9	0	0.03	0.03	0.02	0.01	0.03	0.02	0.18	0.2	-0.08	0.42	0.34	0.04	0.36	0.4	aatggctgccaatgacctgcgcttatcgtttgctggcggaaggtaaagatTtacctgcgtggcatccgctacttactggttcgaaagcggcaatgcatggt
1236956	+	dadA	0.12	dadR:ECK1177:JW1178	G	SENSE	759	460	-0.72	1236794	1238092	162	-1136	627	875	15	2	41.8	437.5	3.39	4.11	0.03	0.09	0.12	0.02	0.04	0.06	-0.13	0.3	0.17	-0.01	0.18	0.17	0.1	0.39	0.49	aaaccagtgccgcgaatgccgggcaaatctcccccggatatgctgcaccgTgggcggcaccaggtgtgcctttaaaagcgattaaatggatgttccagcgc
1237030	+	dadA	0.18	dadR:ECK1177:JW1178	G	SENSE	759	460	-0.72	1236794	1238092	236	-1062	708	1008	14	3	50.57	336	2.73	3.45	0.03	0	0.03	0.03	0.01	0.04	-0.02	0.32	0.3	-0.04	0.24	0.2	0.01	0.43	0.44	aaagcgattaaatggatgttccagcgccatgcgccgctggcggttcgtctCgacggtacgcagttccagttgaaatggatgtggcaaatgttacgtaactg
1237601	+	dadA	0.62	dadR:ECK1177:JW1178	A	SENSE	759	460	-0.72	1236794	1238092	807	-491	246	547	18	5	13.67	109.4	3	3.72	0.03	0.02	0.05	0.05	0.04	0.09	-0.03	0.21	0.18	0.04	0.37	0.41	-0.08	0.36	0.28	ttggttcttactcgacggcgatgctcaaaggcattgttgatattccggtgTatccgctgaaaggctactcgctgaccattccaattgcgcaggaagatggt
1237740	+	dadA	0.73	dadR:ECK1177:JW1178	T	SENSE	759	460	-0.72	1236794	1238092	946	-352	409	755	20	5	20.45	151	2.88	3.61	0.01	0.02	0.03	0	0.08	0.08	-0.02	0.24	0.22	0	0.39	0.39	0.02	0.27	0.29	cgccattacccgtttcgataaccgcattcgtgttggcggaatggcggagaTtgttggttttaataccgagctgttgcaaccgcgtcgtgaaacgctggaga
1239054	+	dadX	0.89	alnB:dadB:ECK1178:JW1179:msuA?	G	SENSE	992	425	-1.22	1238102	1239172	952	-118	432	551	20	3	21.6	183.67	3.09	4.31	0.07	0.01	0.08	0.06	0.03	0.09	0.07	0.06	0.13	0	0.12	0.12	-0.2	0.78	0.58	ggatatgctagcggtcgatttaacgccttgcccgcaggcgggtattggtaCgccggttgagctgtggggcaaggagatcaaaattgatgatgtcgccgccg
1239512	+	cvrA	46	Intergenic	G	ANTI	45	25	-0.85	1239558	1241294	-46	-1782	600	174	10	2	60	87	0.54	1.38	0.03	0.02	0.05	0.02	0.06	0.08	0.1	0.15	0.25	-0.3	0.51	0.21	0.14	0.26	0.4	acatcaaatgaaggttaaattatggacgacaaacaattgcaggctcaggcTgcgttcagcaaagcatcgcaaccggcgatagatgcttcattaaatttaag
1256501	-	ychF	0.49	ECK1191:engD:gtp1:JW1194	G	SENSE	166	680	2.03	1257035	1255944	534	-557	96	630	2	4	48	157.5	1.71	-0.32	0.04	0	0.04	0.01	0	0.01	0.03	0.03	0.06	-0.1	0.27	0.17	0.02	0.7	0.72	tggcggtcctggaaaaatgcctgccccagttggaaaatgcaggtatgctgCgcgcgctggatttaagcgctgaagagaaagcggctattcgttacctgagc
1258201	+	ychH	0.67	ECK1193:JW1196	T	SENSE	470	827	0.82	1258014	1258292	187	-91	65	644	6	6	10.83	107.33	3.31	2.49	0.01	0	0.01	0	0.03	0.03	-0.05	0.19	0.14	-0.01	0.1	0.09	0.05	0.67	0.72	agtgctaagtattttcgtcggtgccattctctggctggcgggtgcccgtgTtggcgggcatgaacaggtgtgcgaccgttactggtgggttcgccactatg
1258221	+	ychH	0.74	ECK1193:JW1196	G	SENSE	470	827	0.82	1258014	1258292	207	-71	369	1353	6	7	61.5	193.29	1.65	0.84	0.03	0.03	0.06	0.02	0.01	0.03	-0.05	0.13	0.08	-0.03	0.19	0.16	0.04	0.63	0.67	gtgccattctctggctggcgggtgcccgtgttggcgggcatgaacaggtgTgcgaccgttactggtgggttcgccactatgacaaacgttgccgccgtagc
1261246	-	ispE	3	Intergenic	G	SENSE	273	249	-0.13	1262100	1261249	854	3	820	297	13	3	63.08	99	0.65	0.78	0.02	0.01	0.03	0.09	0.06	0.15	-0.05	0.19	0.14	-0.04	0.56	0.52	-0.02	0.18	0.16	gtggcgaaaggcgctaatctttccccattgcacagagccatgctttaagcCgggcaagctgagtttcggtgacaacgtcaccttgttccagacgttgcatc
1261258	-	ispE	0.99	ECK1196:ipk:JW1199:ychB	A	SENSE	273	249	-0.13	1262100	1261249	842	-9	226	588	12	3	18.83	196	3.38	3.51	0.22	0.04	0.26	0	0.02	0.02	0.07	0.08	0.15	-0.15	0.34	0.19	-0.16	0.53	0.37	ctcaatggctttgtggcgaaaggcgctaatctttccccattgcacagagcCatgctttaagccgggcaagctgagtttcggtgacaacgtcaccttgttcc
1261372	-	ispE	0.86	ECK1196:ipk:JW1199:ychB	G	SENSE	273	249	-0.13	1262100	1261249	728	-123	37	776	6	2	6.17	388	5.97	6.11	0.06	0	0.06	-0.01	0.05	0.04	-0.12	0.32	0.2	0.03	0.08	0.11	0.06	0.54	0.6	tcctggctgttagaatacgccccgtcgcgcctgactgggacaggggcctgTgtctttgctgaatttgatacagagtctgaagcccgccaggtgctagagca
1263020	+	hemA	0.07	ECK1198:gtrA:JW1201	G	SENSE	336	551	0.71	1262937	1264193	83	-1173	466	2391	10	5	46.6	478.2	3.36	2.65	0.03	0.02	0.05	0.01	0.01	0.02	0.06	0.03	0.09	-0.05	0.27	0.22	-0.08	0.69	0.61	acggcacctgtatcgctgcgagaacgtgtatcgttttcgccggataagctCgatcaggcgcttgacagcctgcttgcgcagccgatggtgcagggcggcgt
1263728	+	hemA	0.63	ECK1198:gtrA:JW1201	G	SENSE	336	551	0.71	1262937	1264193	791	-465	79	680	6	3	13.17	226.67	4.11	3.39	0.01	0	0.01	0	0.04	0.04	0	0.28	0.28	0.17	0.08	0.25	-0.2	0.61	0.41	agttccaccgccagcccgttaccgattatcgggaaaggcatggtggagcgCgcattaaaaagccgtcgcaaccaaccaatgctgttggtggatattgccgt
1264309	+	prfA	0.07	ECK1199:JW1202:sueB:uar:ups?	G	SENSE	164	273	0.74	1264235	1265317	74	-1008	450	829	4	3	112.5	276.33	1.3	0.56	0	0	0	0.02	0.02	0.04	-0.04	0.39	0.35	0.03	0.34	0.37	-0.01	0.25	0.24	ctggaagccctgcatgaacgccatgaagaagttcaggcgttgctgggtgaCgcgcaaactatcgccgaccaggaacgttttcgcgcattatcacgcgaata
1265421	+	prmC	0.12	ECK1200:hemK:JW1203	C	SENSE	175	381	1.12	1265317	1266150	104	-729	145	834	4	3	36.25	278	2.94	1.82	-0.14	0.41	0.27	0.09	0.16	0.25	0.02	0.34	0.36	0.01	0.06	0.07	0.02	0.03	0.05	agcccgcggcgtgatgctgaaatcctgctggagcatgttaccggcagaggGcgtacttttattctcgcctttggtgaaacgcagctgactgacgaacaatg
1265428	+	prmC	0.13	ECK1200:hemK:JW1203	T	SENSE	175	381	1.12	1265317	1266150	111	-722	66	681	3	2	22	340.5	3.95	2.83	0.01	0	0.01	0.02	0.03	0.05	0	0.23	0.23	0.08	0.2	0.28	-0.12	0.55	0.43	ggcgtgatgctgaaatcctgctggagcatgttaccggcagagggcgtactTttattctcgcctttggtgaaacgcagctgactgacgaacaatgtcagcaa
1270308	-	chaA	0.69	ECK1210:JW1207	G	SENSE	145	524	1.85	1271072	1269972	764	-336	79	1020	2	4	39.5	255	2.69	0.84	0.06	0.1	0.16	0.02	0.03	0.05	-0.01	0.08	0.07	-0.05	0.22	0.17	-0.03	0.58	0.55	aaaatgaacgccagctcgctggagacattgctcgacagcatgaatgccccTgtcgcctttactggcttcctggtggcactgttgattctgtcgccggaagg
1271026	-	chaA	0.04	ECK1210:JW1207	G	SENSE	145	524	1.85	1271072	1269972	46	-1054	164	1510	2	3	82	503.33	2.62	0.76	0.02	0.05	0.07	0.04	0	0.04	0.05	0.05	0.1	-0.03	0.19	0.16	-0.07	0.71	0.64	cataatgtcaaatgctcaagaggcggtaaaaacccgccacaaggagacttCgcttattttcccggttctggcgctggtagtgctgttcctgtggggaagca
1271027	-	chaA	0.04	ECK1210:JW1207	C	SENSE	145	524	1.85	1271072	1269972	45	-1055	160	676	2	3	80	225.33	1.49	-0.36	0.02	0.02	0.04	0.03	0.04	0.07	-0.01	0.16	0.15	0.08	0.24	0.32	-0.11	0.53	0.42	ccataatgtcaaatgctcaagaggcggtaaaaacccgccacaaggagactTcgcttattttcccggttctggcgctggtagtgctgttcctgtggggaagc
1271028	-	chaA	0.04	ECK1210:JW1207	T	SENSE	145	524	1.85	1271072	1269972	44	-1056	181	1279	2	2	90.5	639.5	2.82	0.97	0.03	0.03	0.06	0.01	0.04	0.05	0.1	0.18	0.28	-0.06	0.34	0.28	-0.07	0.41	0.34	accataatgtcaaatgctcaagaggcggtaaaaacccgccacaaggagacTtcgcttattttcccggttctggcgctggtagtgctgttcctgtggggaag
1286624	-	tyrV	-73	Intergenic	G	SENSE	353	120	-1.56	1286551	1286467	-73	-157	1397	633	55	10	25.4	63.3	1.32	2.87	0.02	0.04	0.06	0	0.02	0.02	-0.01	0.05	0.04	-0.02	0.39	0.37	0.02	0.5	0.52	cgattcgagcgaaagcgagagaacgttgccacaggcaacggcccgaagggTgaggagcgaagcgacgaataatccttcccccaccaccatctcaagcatta
1287619	-	purU	0.27	ECK1227:JW1220:tgs:ychI	G	SENSE	156	512	1.71	1287847	1287005	228	-614	38	1109	3	6	12.67	184.83	3.87	2.15	0	0.05	0.05	0	0	0	0.07	0.05	0.12	-0.16	0.42	0.26	0.09	0.47	0.56	attccaccctgctggcggatctcgatagcgcattgccagaaggctccgtgCgtgagctgaatcctgccggtcgtcgccggatagtgattctggtcactaaa
1287620	-	purU	0.27	ECK1227:JW1220:tgs:ychI	C	SENSE	156	512	1.71	1287847	1287005	227	-615	68	655	3	5	22.67	131	2.53	0.82	0.06	0.01	0.07	0.08	0.03	0.11	0	0.29	0.29	0.02	0.31	0.33	-0.15	0.35	0.2	gattccaccctgctggcggatctcgatagcgcattgccagaaggctccgtGcgtgagctgaatcctgccggtcgtcgccggatagtgattctggtcactaa
1287677	-	purU	0.2	ECK1227:JW1220:tgs:ychI	T	SENSE	156	512	1.71	1287847	1287005	170	-672	30	731	2	5	15	146.2	3.28	1.57	0.02	0	0.02	0.02	0.03	0.05	0.1	0.23	0.33	-0.25	0.57	0.32	0.11	0.17	0.28	gttgatcaccgtaccgggcgcttttttatgcgcacggaactggaagggatTtttaatgattccaccctgctggcggatctcgatagcgcattgccagaagg
1287678	-	purU	0.2	ECK1227:JW1220:tgs:ychI	T	SENSE	156	512	1.71	1287847	1287005	169	-673	34	907	2	5	17	181.4	3.42	1.7	-0.02	0.06	0.04	0.09	0	0.09	-0.19	0.59	0.4	-0.04	0.21	0.17	0.14	0.15	0.29	tgttgatcaccgtaccgggcgcttttttatgcgcacggaactggaagggaTttttaatgattccaccctgctggcggatctcgatagcgcattgccagaag
1288604	+	rssA	0.15	ECK1229:JW1222:ychK	G	SENSE	164	343	1.06	1288468	1289373	136	-769	451	633	3	2	150.33	316.5	1.07	0.01	0.13	0.12	0.25	-0.05	0.11	0.06	-0.08	0.21	0.13	0.03	0.26	0.29	-0.04	0.31	0.27	agtgggtattgaaattgatatcgttgcaggatgttcaattggttcgctggTgggcgctgcctatgcatgcgatcgattatctgcgctggaagattgggtga
1288678	+	rssA	0.23	ECK1229:JW1222:ychK	T	SENSE	164	343	1.06	1288468	1289373	210	-695	279	1686	2	1	139.5	1686	3.6	2.53	0.07	0.13	0.2	-0.01	0.22	0.21	-0.11	0.35	0.24	-0.04	0.18	0.14	0.08	0.12	0.2	gattatctgcgctggaagattgggtgacctctttcagttattgggatgttTtacgcctgatggatctctcctggcagcgcggtgggttactgcgcggcgag
1288679	+	rssA	0.23	ECK1229:JW1222:ychK	A	SENSE	164	343	1.06	1288468	1289373	211	-694	37	1159	2	1	18.5	1159	5.97	4.9	-0.02	0.19	0.17	0.02	0	0.02	-0.02	0.27	0.25	-0.09	0.32	0.23	0.12	0.22	0.34	attatctgcgctggaagattgggtgacctctttcagttattgggatgtttTacgcctgatggatctctcctggcagcgcggtgggttactgcgcggcgagc
1291713	-	hns	19	Intergenic	G	SENSE	1427	3357	1.23	1292145	1291732	432	19	493	2375	13	9	37.92	263.89	2.8	1.56	0.08	0.12	0.2	0.03	0.04	0.07	0.06	0.1	0.16	-0.26	0.56	0.3	0.07	0.19	0.26	aatccctcgacgatttcctgatcaagcaataatcttttgtagattgcactTgcttaaaatcccgccagcggcgggattttttattgtccggtttaagacaa
1291735	-	hns	0.99	B1:bglY:cur:drc:drdX:drs:ECK1232:fimG:H1:hnsA:irk:JW1225:msyA:osmZ:pilG:topS:topX:verA:virR	T	SENSE	1427	3357	1.23	1292145	1291732	410	-3	412	817	16	14	25.75	58.36	1.18	-0.05	0.06	0.07	0.13	0.05	0.06	0.11	-0.01	0.24	0.23	-0.13	0.46	0.33	0.03	0.17	0.2	aaagcaatggatgagcaaggtaaatccctcgacgatttcctgatcaagcaAtaatcttttgtagattgcacttgcttaaaatcccgccagcggcgggattt
1291876	-	hns	0.65	B1:bglY:cur:drc:drdX:drs:ECK1232:fimG:H1:hnsA:irk:JW1225:msyA:osmZ:pilG:topS:topX:verA:virR	G	SENSE	1427	3357	1.23	1292145	1291732	269	-144	473	4108	28	39	16.89	105.33	2.64	1.41	0.06	0.03	0.09	0.04	0.01	0.05	0.07	0.02	0.09	0	0.16	0.16	-0.17	0.78	0.61	gaactgctgaatagccttgctgccgttaaatctggcaccaaagctaaacgTgctcagcgtccggcaaaatatagctacgttgacgaaaacggcgaaactaa
1292085	-	hns	0.15	B1:bglY:cur:drc:drdX:drs:ECK1232:fimG:H1:hnsA:irk:JW1225:msyA:osmZ:pilG:topS:topX:verA:virR	G	SENSE	1427	3357	1.23	1292145	1291732	60	-353	184	1173	26	22	7.08	53.32	2.91	1.68	0.01	0.05	0.06	0.02	0.03	0.05	0.03	0.21	0.24	0	0.28	0.28	-0.06	0.43	0.37	cacttaaaattctgaacaacatccgtactcttcgtgcgcaggcaagagaaTgtacacttgaaacgctggaagaaatgctggaaaaattagaagttgttgtt
1292086	-	hns	0.14	B1:bglY:cur:drc:drdX:drs:ECK1232:fimG:H1:hnsA:irk:JW1225:msyA:osmZ:pilG:topS:topX:verA:virR	T	SENSE	1427	3357	1.23	1292145	1291732	59	-354	398	1584	26	22	15.31	72	2.23	1	0.04	0.04	0.08	0.09	0.16	0.25	-0.01	0.34	0.33	-0.14	0.37	0.23	0.03	0.08	0.11	gcacttaaaattctgaacaacatccgtactcttcgtgcgcaggcaagagaAtgtacacttgaaacgctggaagaaatgctggaaaaattagaagttgttgt
1293799	+	tdk	432	Intergenic	G	SENSE	107	213	0.99	1292750	1293367	1049	432	133	739	2	2	66.5	369.5	2.47	1.48	0.06	0.01	0.07	0.03	0.05	0.08	-0.03	0.27	0.24	0.02	0.29	0.31	-0.07	0.38	0.31	acttccagagcaccccgaagatgctccagtcgtttcgggatggtccctggTgacgccgtgtttcccagctctatcatttctgatgcgatattcttccacgc
1297049	-	adhE	0.11	adhC:ana:ECK1235:JW1228	T	SENSE	486	510	0.07	1297344	1294669	295	-2380	127	640	10	9	12.7	71.11	2.49	2.42	0.03	0.02	0.05	0.01	0.05	0.06	0.04	0.24	0.28	-0.1	0.47	0.37	0.01	0.23	0.24	tgaaaaaacctgtggtgttctgtctgaagacgacacttttggtaccatcaCtatcgctgaaccaatcggtattatttgcggtatcgttccgaccactaacc
1297452	-	adhE	-108	Intergenic	T	SENSE	486	510	0.07	1297344	1294669	-108	-2783	743	872	10	6	74.3	145.33	0.97	0.9	0.14	0.12	0.26	0.01	0.08	0.09	-0.09	0.25	0.16	-0.11	0.24	0.13	0.05	0.31	0.36	aactctaatgtttaaactcttttagtaaatcacagtgagtgtgagcgcgaGtaagcttttgattttcataggttaagcaaatcatcaccgcactgactata
1297824	+	ychE	0	ECK1236:JW1229	T	SENSE	177	611	1.79	1297821	1298468	3	-644	73	596	2	4	36.5	149	2.03	0.24	0.03	0.03	0.06	0.02	0.05	0.07	0.11	0.1	0.21	0.08	0.16	0.24	-0.24	0.66	0.42	accttatttatggctaacattatccggcttttgcttcggagctaaccgtgAttcagaccttttttgattttcccgtttacttcaaatttttcatcgggtta
1298713	+	ychE	245	Intergenic	A	SENSE	177	611	1.79	1297821	1298468	892	245	636	345	11	8	57.82	43.12	-0.42	-2.21	0.1	0.06	0.16	0.01	0.03	0.04	-0.04	0.34	0.3	-0.2	0.41	0.21	0.14	0.15	0.29	tgaagaataattgaaatgatattattaattccactgcctttggtagaggaAagtgctaaataataatcaattgttaaattattgtgcatttcactactgga
1299270	+	oppA	0.04	ECK1237:JW1235	T	SENSE	1177	2229	0.92	1299206	1300837	64	-1567	1000	3004	31	25	32.26	120.16	1.9	0.98	0.05	0.02	0.07	0.02	0.08	0.1	-0.02	0.15	0.13	-0.15	0.48	0.33	0.1	0.27	0.37	caagagaagtttagtagcagctggcgttctggctgcgctaatggcagggaAtgtcgcgctggcagctgatgtacccgcaggcgtcacactggcggaaaaac
1299271	+	oppA	0.04	ECK1237:JW1235	G	SENSE	1177	2229	0.92	1299206	1300837	65	-1566	327	1391	31	25	10.55	55.64	2.4	1.48	0.02	0.08	0.1	0.01	0.02	0.03	0.03	0.16	0.19	-0.05	0.16	0.11	-0.01	0.58	0.57	aagagaagtttagtagcagctggcgttctggctgcgctaatggcagggaaTgtcgcgctggcagctgatgtacccgcaggcgtcacactggcggaaaaaca
1299537	+	oppA	0.2	ECK1237:JW1235	C	SENSE	1177	2229	0.92	1299206	1300837	331	-1300	564	1841	32	30	17.62	61.37	1.8	0.88	0.05	0.07	0.12	0.1	0.07	0.17	0.03	0.1	0.13	-0.13	0.5	0.37	-0.04	0.26	0.22	cgcgaaagtctggaccttccatttgcgtaaagatgcgaaatggtctgatgGcacgccagtcacagcacaagactttgtgtatagctggcaacgttctgttg
1299540	+	oppA	0.2	ECK1237:JW1235	G	SENSE	1177	2229	0.92	1299206	1300837	334	-1297	136	1802	32	30	4.25	60.07	3.82	2.9	0.05	0.02	0.07	0.02	0.01	0.03	0.07	0.03	0.1	0.02	0.21	0.23	-0.16	0.73	0.57	gaaagtctggaccttccatttgcgtaaagatgcgaaatggtctgatggcaCgccagtcacagcacaagactttgtgtatagctggcaacgttctgttgatc
1299698	+	oppA	0.3	ECK1237:JW1235	T	SENSE	1177	2229	0.92	1299206	1300837	492	-1139	773	2023	27	30	28.63	67.43	1.24	0.31	0.06	0.02	0.08	-0.02	0.11	0.09	-0.11	0.36	0.25	-0.08	0.26	0.18	0.14	0.26	0.4	atgaaattcttgaagggaaaaaaccgattaccgatctcggcgtgaaagctAttgatgatcacacattagaagtcaccttaagtgaacccgttccgtacttc
1299951	+	oppA	0.46	ECK1237:JW1235	T	SENSE	1177	2229	0.92	1299206	1300837	745	-886	780	1232	23	23	33.91	53.57	0.66	-0.26	0.02	0.01	0.03	0.09	0.05	0.14	-0.03	0.49	0.46	-0.1	0.29	0.19	0.03	0.16	0.19	cagcccgacctactggaacaacgcgaaaaccgttattaaccaggtaacctAtttgcctattgcttctgaagttaccgatgtcaaccgctaccgtagtggtg
1299952	+	oppA	0.46	ECK1237:JW1235	T	SENSE	1177	2229	0.92	1299206	1300837	746	-885	196	1383	23	23	8.52	60.13	2.82	1.9	0.05	0.08	0.13	0	0.03	0.03	0.06	0.1	0.16	-0.1	0.47	0.37	-0.01	0.32	0.31	agcccgacctactggaacaacgcgaaaaccgttattaaccaggtaacctaTttgcctattgcttctgaagttaccgatgtcaaccgctaccgtagtggtga
1300515	+	oppA	0.8	ECK1237:JW1235	G	SENSE	1177	2229	0.92	1299206	1300837	1309	-322	174	1462	27	21	6.44	69.62	3.43	2.51	0.03	0.01	0.04	0.11	0.15	0.26	0.07	0.25	0.32	-0.11	0.25	0.14	-0.1	0.34	0.24	ccaggagtggaaaacgttcctcgacacccgtcaccagggtacttttgatgTggcccgtgcaggctggtgtgctgactacaacgaaccaacttccttcctga
1300858	+	oppA	21	Intergenic	T	SENSE	1177	2229	0.92	1299206	1300837	1652	21	624	1181	26	21	24	56.24	1.23	0.31	0.12	0.1	0.22	0	0.04	0.04	0.16	0.17	0.33	-0.28	0.48	0.2	-0.03	0.23	0.2	acccggaatatgtacattgtgaagcactaatggcaatacgtggggcaggaGtgtcctgctccacggtgtctgatttttatcgcattacagaaggcacaggc
1300874	+	oppA	37	Intergenic	G	SENSE	1177	2229	0.92	1299206	1300837	1668	37	622	1770	30	21	20.73	84.29	2.02	1.1	0.1	0.04	0.14	0.05	0.17	0.22	-0.11	0.4	0.29	-0.03	0.27	0.24	-0.02	0.13	0.11	ttgtgaagcactaatggcaatacgtggggcaggagtgtcctgctccacggTgtctgatttttatcgcattacagaaggcacaggccagaaggtagggcaat
1301024	+	oppB	0.11	ECK1238:JW1236:stkB	T	SENSE	1055	1233	0.22	1300923	1301843	101	-819	774	823	21	14	36.86	58.79	0.67	0.45	0.01	0.02	0.03	0.02	0.02	0.04	0.02	0.05	0.07	-0.06	0.18	0.12	0.02	0.73	0.75	attcttattactatttcgttctttatgatgcgcctcgcgccgggaagcccTtttaccggcgaacgtactttaccgccagaagtgatggccaatatcgaagc
1301025	+	oppB	0.11	ECK1238:JW1236:stkB	T	SENSE	1055	1233	0.22	1300923	1301843	102	-818	454	849	21	13	21.62	65.31	1.59	1.37	0.08	0.05	0.13	0.03	0.03	0.06	-0.07	0.26	0.19	-0.03	0.17	0.14	-0.01	0.5	0.49	ttcttattactatttcgttctttatgatgcgcctcgcgccgggaagccctTttaccggcgaacgtactttaccgccagaagtgatggccaatatcgaagcg
1301637	+	oppB	0.78	ECK1238:JW1236:stkB	C	SENSE	1055	1233	0.22	1300923	1301843	714	-206	776	250	15	11	51.73	22.73	-1.19	-1.41	0.37	0.19	0.56	0.01	0.05	0.06	-0.18	0.29	0.11	-0.15	0.26	0.11	-0.05	0.21	0.16	gtcacgcattaaaacctgctctgttacccgtgctctcttatatgggccccGcatttgtcggcattattaccggttctatggttatcgaaaccatttatggt
1301943	+	oppC	0.09	ECK1239:JW1237:stkB	A	SENSE	776	1195	0.62	1301858	1302766	85	-823	111	1049	17	11	6.53	95.36	3.87	3.25	-0.01	0.05	0.04	0.02	0.01	0.03	-0.01	0.47	0.46	-0.07	0.26	0.19	0.06	0.22	0.28	aaatttcagtgaaaagctggaggtcgaagggcgcagcttgtggcaggacgCacgtcgacgttttatgcataaccgtgcggcggttgccagtctgatagtgc
1302079	+	oppC	0.24	ECK1239:JW1237:stkB	G	SENSE	776	1195	0.62	1301858	1302766	221	-687	616	1131	17	17	36.24	66.53	0.88	0.25	0.02	0.01	0.03	0.01	0.01	0.02	0.01	0.13	0.14	0.09	0.41	0.5	-0.14	0.45	0.31	atgctttcccagtttgcctatgacgatactgactgggcgatgatgtccagCgccccggatatggagtccggtcactactttggtactgactcatccggtcg
1302272	+	oppC	0.46	ECK1239:JW1237:stkB	G	SENSE	776	1195	0.62	1301858	1302766	414	-494	263	954	14	10	18.79	95.4	2.34	1.72	0.01	0.01	0.02	0.02	0	0.02	0.01	0.04	0.05	0.04	0.24	0.28	-0.07	0.71	0.64	atggttcgctttccggttatctgggcggtaaagtggattcggtaatgatgCgtctgctggaaatcctcaactccttcccattcatgttcttcgtcattttg
1303482	+	oppD	0.69	ECK1240:JW1238	T	SENSE	603	749	0.31	1302778	1303791	704	-309	247	701	12	10	20.58	70.1	1.77	1.46	0.03	0.01	0.04	0.04	0.13	0.17	-0.1	0.34	0.24	-0.02	0.32	0.3	0.04	0.21	0.25	aataccgccatcattatgatcacccacgatcttgtcgtggtggcggggatCtgcgacaaagtgctggtaatgtacgccgggcgcacgatggaatatggcaa
1303483	+	oppD	0.7	ECK1240:JW1238	G	SENSE	603	749	0.31	1302778	1303791	705	-308	232	1094	12	10	19.33	109.4	2.5	2.19	0.05	0	0.05	0.02	0.02	0.04	0.04	0.12	0.16	-0.06	0.26	0.2	-0.04	0.6	0.56	ataccgccatcattatgatcacccacgatcttgtcgtggtggcggggatcTgcgacaaagtgctggtaatgtacgccgggcgcacgatggaatatggcaac
1303923	+	oppF	0.13	ECK1241:JW1239	G	SENSE	641	846	0.4	1303788	1304792	135	-869	470	933	15	7	31.33	133.29	2.09	1.69	0.16	0.1	0.26	-0.01	0.1	0.09	-0.02	0.14	0.12	-0.07	0.17	0.1	-0.04	0.48	0.44	ggttctggcaaccgccgaaaacgctcaaagccgtcgatggtgtcactcttCgcctgtatgaaggggaaacattaggtgtggtaggggaatcgggatgcggt
1304172	+	oppF	0.38	ECK1241:JW1239	G	SENSE	641	846	0.4	1303788	1304792	384	-620	232	679	14	7	16.57	97	2.55	2.15	0.01	0.03	0.04	0.11	0.07	0.18	-0.09	0.31	0.22	-0.07	0.26	0.19	0.03	0.34	0.37	catcgctaaacccgcgtatgaccatcggcgagatcatcgctgaaccactgCgtacttatcatccgaaaatgtcacgccaggaagttcgcgagcgcgtgaag
1304507	+	oppF	0.72	ECK1241:JW1239	G	SENSE	641	846	0.4	1303788	1304792	719	-285	145	822	10	8	14.5	102.75	2.83	2.42	0.06	0.03	0.09	0.01	0.07	0.08	-0.01	0.22	0.21	0	0.22	0.22	-0.06	0.46	0.4	gacctggccgtggtaaaacacatttccgatcgtgtgttggtgatgtatctCggccatgcggtagaactggggacctatgatgaggtctaccacaatccact
1304559	+	oppF	0.77	ECK1241:JW1239	A	SENSE	641	846	0.4	1303788	1304792	771	-233	129	837	11	8	11.73	104.62	3.16	2.76	0	0.08	0.08	0.02	0.01	0.03	0	0.13	0.13	-0.12	0.31	0.19	0.1	0.47	0.57	gccatgcggtagaactggggacctatgatgaggtctaccacaatccactaCatccttacaccagggcattgatgtcggcagtccccatacctgatccggat
1304648	+	oppF	0.86	ECK1241:JW1239	T	SENSE	641	846	0.4	1303788	1304792	860	-144	218	738	11	5	19.82	147.6	2.9	2.5	0.25	0.18	0.43	-0.02	0.08	0.06	-0.21	0.45	0.24	-0.05	0.21	0.16	0.02	0.09	0.11	cctgatccggatctggagaagaacaaaaccatccagttactggaaggggaAttaccgtcgccgatcaacccgccttccggttgtgttttccgtacccgttg
1306008	-	clsA	0.45	cls:ECK1243:JW1241:nov:yciJ	G	SENSE	259	251	-0.05	1306669	1305209	661	-799	291	609	3	2	97	304.5	1.65	1.7	0.06	0.07	0.13	0.02	0.05	0.07	0.19	0.07	0.26	-0.01	0.39	0.38	-0.26	0.41	0.15	cgaagccttaaaggtcaatctgatgcgtgtgtttttacgccgtatggaccTgcgccaacatcgcaagatgatcatgatcgataattacatcgcgtacaccg
1306895	+	yciY	0.48	ECK4405	T	SENSE	466	1206	1.37	1306812	1306985	83	-90	169	665	3	5	56.33	133	1.24	-0.13	0.02	0.07	0.09	0.06	0.14	0.2	-0.18	0.43	0.25	-0.04	0.22	0.18	0.15	0.13	0.28	cgcatgcagcgtcaggctagccgacgtaaatcgcgttggcttgaggggcaAtcgcgccgaaatatgcgtatccacagcatcaggaagtgcattctaaacaa
1306896	+	yciY	0.49	ECK4405	C	SENSE	466	1206	1.37	1306812	1306985	84	-89	330	868	3	5	110	173.6	0.66	-0.71	0.04	0.01	0.05	0.07	0.06	0.13	0.23	0.13	0.36	-0.34	0.59	0.25	0.01	0.21	0.22	gcatgcagcgtcaggctagccgacgtaaatcgcgttggcttgaggggcaaTcgcgccgaaatatgcgtatccacagcatcaggaagtgcattctaaacaaa
1306897	+	yciY	0.49	ECK4405	G	SENSE	466	1206	1.37	1306812	1306985	85	-88	206	1018	3	5	68.67	203.6	1.57	0.2	-0.01	0.03	0.02	0.03	0.02	0.05	0.08	0.08	0.16	0.14	0.19	0.33	-0.25	0.68	0.43	catgcagcgtcaggctagccgacgtaaatcgcgttggcttgaggggcaatCgcgccgaaatatgcgtatccacagcatcaggaagtgcattctaaacaaac
1309558	+	tonB	0.62	ECK1246:exbA:JW5195:T1rec	G	SENSE	218	438	1.01	1309113	1309832	445	-274	177	1123	4	3	44.25	374.33	3.08	2.07	0.02	0.02	0.04	0.06	0.05	0.11	0.02	0.21	0.23	0.04	0.2	0.24	-0.12	0.51	0.39	cctgacatcaagtacagcaacggctgcaaccagcaagccggttaccagtgTggcttcaggaccacgcgcattaagccgtaatcagccgcagtatccggcac
1329426	+	topA	0.14	asuA?:ECK1268:JW1266:supX	T	SENSE	227	271	0.26	1329072	1331669	354	-2243	188	658	4	1	47	658	3.81	3.55	0.06	0.01	0.07	-0.01	0.1	0.09	0.01	0.24	0.25	-0.1	0.32	0.22	0.05	0.32	0.37	aagccgaccacatctatctcgcaaccgaccttgaccgcgaaggggaagccAttgcatggcacctgcgggaagtgattgggggtgatgatgcgcgctatagc
1329427	+	topA	0.14	asuA?:ECK1268:JW1266:supX	T	SENSE	227	271	0.26	1329072	1331669	355	-2242	96	695	4	1	24	695	4.86	4.6	0.02	0.03	0.05	0.01	0.04	0.05	-0.01	0.25	0.24	-0.1	0.31	0.21	0.1	0.36	0.46	agccgaccacatctatctcgcaaccgaccttgaccgcgaaggggaagccaTtgcatggcacctgcgggaagtgattgggggtgatgatgcgcgctatagcc
1329601	+	topA	0.2	asuA?:ECK1268:JW1266:supX	T	SENSE	227	271	0.26	1329072	1331669	529	-2068	460	579	5	2	92	289.5	1.65	1.4	0.04	0.03	0.07	-0.01	0.07	0.06	-0.03	0.14	0.11	-0.06	0.27	0.21	0.06	0.49	0.55	tcgtgttaatgcccagcaggcgcgtcgctttatggaccgcgtggtggggtAtatggtttcgccgctgctatggaaaaagatcgctcgtggcctgtctgccg
1330941	+	topA	0.72	asuA?:ECK1268:JW1266:supX	T	SENSE	227	271	0.26	1329072	1331669	1869	-728	98	1154	4	2	24.5	577	4.56	4.3	0.06	0.01	0.07	-0.01	0.09	0.08	-0.14	0.45	0.31	0.04	0.1	0.14	0.05	0.35	0.4	ggattcgcacagcgagcaccggggtattccttggctgttctggctatgcgCtgccgccgaaagagcgttgcaaaaccaccattaacctggtgccggaaaac
1330942	+	topA	0.72	asuA?:ECK1268:JW1266:supX	G	SENSE	227	271	0.26	1329072	1331669	1870	-727	52	536	4	2	13	268	4.37	4.11	0.01	0.02	0.03	-0.01	0.08	0.07	0.04	0.21	0.25	0.02	0.31	0.33	-0.05	0.38	0.33	gattcgcacagcgagcaccggggtattccttggctgttctggctatgcgcTgccgccgaaagagcgttgcaaaaccaccattaacctggtgccggaaaacg
1331799	+	cysB	-80	Intergenic	T	SENSE	174	1101	2.66	1331879	1332853	-80	-1054	547	788	3	2	182.33	394	1.11	-1.55	-0.02	0.99	0.97	0.01	0.01	0.02	0.01	0	0.01	0	0	0	0	0	0	cctatacactaaggctataaatgatatagtggttatagttagcaccttttTtattattaaatcgtattagtcacccgccaggtgtgacgaaaaaacgatgt
1331800	+	cysB	-79	Intergenic	A	SENSE	174	1101	2.66	1331879	1332853	-79	-1053	352	590	3	2	117.33	295	1.33	-1.33	0	0.12	0.12	-0.01	0.87	0.86	0.01	0.01	0.02	0	0	0	0	0	0	ctatacactaaggctataaatgatatagtggttatagttagcacctttttTattattaaatcgtattagtcacccgccaggtgtgacgaaaaaacgatgtt
1331847	+	cysB	-32	Intergenic	G	SENSE	174	1101	2.66	1331879	1332853	-32	-1006	670	1569	5	8	134	196.12	0.55	-2.11	0.05	0.04	0.09	0.01	0.03	0.04	0.03	0.15	0.18	0.03	0.18	0.21	-0.12	0.61	0.49	ttttattattaaatcgtattagtcacccgccaggtgtgacgaaaaaacgaTgttctgatggcgtctaagtggatggtttaacatgaaattacaacaacttc
1331920	+	cysB	0.04	ECK1269:JW1267	C	SENSE	174	1101	2.66	1331879	1332853	41	-933	167	814	5	12	33.4	67.83	1.02	-1.64	0.14	0.08	0.22	0	0.14	0.14	-0.02	0.36	0.34	-0.07	0.29	0.22	-0.06	0.13	0.07	tggtttaacatgaaattacaacaacttcgctatattgttgaggtggtcaaTcataacctgaatgtctcatcaacagcggaaggactttacacatcacaacc
1331921	+	cysB	0.04	ECK1269:JW1267	A	SENSE	174	1101	2.66	1331879	1332853	42	-932	43	883	5	12	8.6	73.58	3.1	0.44	0.06	0.02	0.08	0.03	0.02	0.05	-0.01	0.12	0.11	0.14	0.23	0.37	-0.22	0.6	0.38	ggtttaacatgaaattacaacaacttcgctatattgttgaggtggtcaatCataacctgaatgtctcatcaacagcggaaggactttacacatcacaaccc
1331923	+	cysB	0.05	ECK1269:JW1267	A	SENSE	174	1101	2.66	1331879	1332853	44	-930	63	943	5	11	12.6	85.73	2.77	0.1	-0.02	0.06	0.04	0.04	0	0.04	0.09	0.16	0.25	0.04	0.14	0.18	-0.13	0.63	0.5	tttaacatgaaattacaacaacttcgctatattgttgaggtggtcaatcaTaacctgaatgtctcatcaacagcggaaggactttacacatcacaacccgg
1331953	+	cysB	0.08	ECK1269:JW1267	C	SENSE	174	1101	2.66	1331879	1332853	74	-900	41	559	4	9	10.25	62.11	2.6	-0.06	0.07	0.05	0.12	0.26	0.1	0.36	-0.21	0.44	0.23	-0.05	0.15	0.1	-0.08	0.27	0.19	attgttgaggtggtcaatcataacctgaatgtctcatcaacagcggaaggActttacacatcacaacccgggatcagtaaacaagtcagaatgctggaaga
1331956	+	cysB	0.08	ECK1269:JW1267	T	SENSE	174	1101	2.66	1331879	1332853	77	-897	39	547	4	9	9.75	60.78	2.64	-0.02	0.12	0.02	0.14	0.14	0.1	0.24	-0.26	0.44	0.18	-0.02	0.22	0.2	0.03	0.22	0.25	gttgaggtggtcaatcataacctgaatgtctcatcaacagcggaaggactTtacacatcacaacccgggatcagtaaacaagtcagaatgctggaagacga
1331961	+	cysB	0.08	ECK1269:JW1267	A	SENSE	174	1101	2.66	1331879	1332853	82	-892	26	753	4	8	6.5	94.12	3.86	1.19	0.05	0	0.05	0.03	0	0.03	0.03	0.04	0.07	-0.01	0.32	0.31	-0.09	0.64	0.55	ggtggtcaatcataacctgaatgtctcatcaacagcggaaggactttacaCatcacaacccgggatcagtaaacaagtcagaatgctggaagacgagctag
1332562	+	cysB	0.7	ECK1269:JW1267	G	SENSE	174	1101	2.66	1331879	1332853	683	-291	38	1612	3	10	12.67	161.2	3.67	1.01	0.02	0	0.02	0	0.03	0.03	0.02	0.11	0.13	-0.04	0.45	0.41	-0.01	0.42	0.41	aatcgcgcagggttaacgccgcgtatcgttttcacggcaacggatgctgaCgtcattaaaacttacgtccggttagggctgggggtaggggtcattgccag
1332797	+	cysB	0.94	ECK1269:JW1267	G	SENSE	174	1101	2.66	1331879	1332853	918	-56	63	578	3	6	21	96.33	2.2	-0.46	-0.03	0.05	0.02	0.01	0.02	0.03	0.06	0.22	0.28	-0.1	0.46	0.36	0.05	0.26	0.31	gttttgcaccgcatttaacgcgtgatgtcgttgatgcggctgtcgcattgCgctctaatgaagaaattgaggtcatgtttaaagatataaaactgccggaa
1333313	+	ymiA	1	Intergenic	T	SENSE	546	1138	1.06	1333184	1333312	129	1	194	620	7	7	27.71	88.57	1.68	0.62	0.06	0.06	0.12	0.11	0.04	0.15	-0.03	0.21	0.18	-0.04	0.32	0.28	-0.09	0.36	0.27	cacttttctgggtggttgtcgcactgctgatttggaaagtgtggggataaCtatggtcggtcaggagcaactggagtcgtcaccattatgccagcatagtg
1333636	+	yciX	154	Intergenic	G	SENSE	408	472	0.21	1333315	1333482	321	154	611	425	6	3	101.83	141.67	0.48	0.27	0.01	0.01	0.02	0.02	0.01	0.03	0.05	0.05	0.1	0.17	0.28	0.45	-0.24	0.64	0.4	ggtgtagcctatgatcaacacaaatatgaaatattggtcctggatgggcgCgttttctctgtcgatgctcttctgggccgaactcctctggatcattactc
1333674	+	acnA	-181	Intergenic	G	SENSE	53	146	1.46	1333855	1336530	-181	-2856	284	649	4	3	71	216.33	1.61	0.15	0.06	0.04	0.1	0.04	0.04	0.08	-0.16	0.48	0.32	-0.14	0.27	0.13	0.19	0.18	0.37	cctggatgggcgcgttttctctgtcgatgctcttctgggccgaactcctcTggatcattactcactgatccttgaccccgctgcggcggggttgtcatttg
1333853	+	acnA	-2	Intergenic	T	SENSE	53	146	1.46	1333855	1336530	-2	-2677	134	537	2	1	67	537	3	1.54	0.13	0.15	0.28	-0.02	0.04	0.02	-0.02	0.21	0.19	-0.22	0.51	0.29	0.11	0.1	0.21	attcaccctgaagagaatcagggcttcgcaaccctgtcattaaggaggagCtatgtcgtcaaccctacgagaagccagtaaggacacgttgcaggccaaag
1337888	+	pgpB	0.7	ECK1273:JW1270	G	SENSE	102	305	1.58	1337354	1338118	534	-230	83	678	2	3	41.5	226	2.45	0.86	-0.01	0.02	0.01	0.02	0.02	0.04	0.02	0.1	0.12	-0.16	0.52	0.36	0.13	0.34	0.47	gtcacacgatgtttgctgccagttgggcactgctggccgttggtttgctgTggccgcgtcggcgaacgttaaccattgctatcttgctggtctgggcaacg
1338593	+	yciM	0.01	ECK1275:JW1272	T	SENSE	377	821	1.12	1338582	1339751	11	-1158	213	650	5	5	42.6	130	1.61	0.49	0.04	0.04	0.08	0.02	0.07	0.09	-0.02	0.32	0.3	-0.05	0.45	0.4	0.01	0.12	0.13	gtagtgccgcactcgtcagcggcgaaggaataactttctatgctggagttGttgtttctgcttttgcctgtagccgctgcctatggctggtatatgggccg
1338652	+	yciM	0.06	ECK1275:JW1272	G	SENSE	377	821	1.12	1338582	1339751	70	-1099	676	1450	7	6	96.57	241.67	1.32	0.2	0.03	0.01	0.04	0.03	0.02	0.05	0.03	0.41	0.44	-0.05	0.27	0.22	-0.05	0.29	0.24	gcttttgcctgtagccgctgcctatggctggtatatgggccgcagaagtgCgcaacaaaacaagcaagatgaagccaaccgcttgtcgcgtgattacgtag
1338709	+	yciM	0.11	ECK1275:JW1272	T	SENSE	377	821	1.12	1338582	1339751	127	-1042	249	728	9	6	27.67	121.33	2.13	1.01	0.14	0.34	0.48	-0.09	0.15	0.06	-0.01	0.14	0.13	-0.04	0.22	0.18	-0.01	0.16	0.15	aaacaagcaagatgaagccaaccgcttgtcgcgtgattacgtagcgggggTtaacttcctgcttagtaatcaacaggataaagcggtagacctgtttctcg
1338799	+	yciM	0.19	ECK1275:JW1272	T	SENSE	377	821	1.12	1338582	1339751	217	-952	409	1043	8	6	51.12	173.83	1.77	0.64	-0.01	0.1	0.09	0.01	0.05	0.06	-0.17	0.39	0.22	0.01	0.21	0.22	0.15	0.25	0.4	cctgtttctcgatatgcttaaagaggatacaggcaccgttgaagcccaccTtacgctcggaaacctgttccgttcgcgtggcgaagttgatcgcgctattc
1338800	+	yciM	0.19	ECK1275:JW1272	A	SENSE	377	821	1.12	1338582	1339751	218	-951	307	1723	8	6	38.38	287.17	2.9	1.78	0.02	0.08	0.1	-0.01	0.04	0.03	-0.09	0.2	0.11	-0.15	0.35	0.2	0.22	0.33	0.55	ctgtttctcgatatgcttaaagaggatacaggcaccgttgaagcccacctTacgctcggaaacctgttccgttcgcgtggcgaagttgatcgcgctattcg
1338838	+	yciM	0.22	ECK1275:JW1272	T	SENSE	377	821	1.12	1338582	1339751	256	-913	470	1829	8	6	58.75	304.83	2.38	1.25	0.02	0	0.02	0.04	0.05	0.09	0.06	0.14	0.2	0	0.23	0.23	-0.11	0.57	0.46	tgaagcccaccttacgctcggaaacctgttccgttcgcgtggcgaagttgAtcgcgctattcgcatccatcagaccctaatggaaagcgcctcgctgacct
1339748	+	yciM	1	ECK1275:JW1272	T	SENSE	377	821	1.12	1338582	1339751	1166	-3	352	659	4	4	88	164.75	0.9	-0.22	0	0.04	0.04	0	0.08	0.08	-0.02	0.31	0.29	0.03	0.43	0.46	-0.01	0.14	0.13	tcttgtcgggcctggtcaaccattaaaccgattcgcggtcttgatggcctGtaatttttaaaaaaaatccgactttagttacaacatactaattattaatg
1339851	+	pyrF	-94	Intergenic	C	SENSE	124	260	1.07	1339945	1340682	-94	-831	113	555	3	3	37.67	185	2.3	1.23	0.09	0.77	0.86	-0.01	0.01	0	-0.01	0.03	0.02	-0.01	0.04	0.03	-0.08	0.16	0.08	ccattgtgctccggcaacgacggcgcagaaaaagcctgccaggggagaaaTcgcaactgttaattttttatttccacgggtagaatgctcgccgtttacct
1342081	+	yciT	0.39	deoT:ECK1279:JW1276	T	ANTI	9	196	4.44	1341621	1342370	460	-289	14	657	3	1	4.67	657	7.14	2.69	-0.25	0.3	0.05	-0.02	0.05	0.03	-0.05	0.2	0.15	0.05	0.2	0.25	0.28	0.25	0.53	tagtgacatttttcttctgctcgcccagagtccgggcgagtagggcattgCtgctgccattttcgataaagatggtttcgcccggttgaaccagcgacgcg
1342084	+	yciT	0.38	deoT:ECK1279:JW1276	T	ANTI	9	196	4.44	1341621	1342370	463	-286	8	1234	3	1	2.67	1234	8.85	4.41	-0.11	0.19	0.08	-0.04	0.06	0.02	0.02	0.06	0.08	0.03	0.12	0.15	0.11	0.56	0.67	tgacatttttcttctgctcgcccagagtccgggcgagtagggcattgctgCtgccattttcgataaagatggtttcgcccggttgaaccagcgacgcggca
1346442	-	rnb	0.26	ECK1281:JW1279	G	SENSE	99	175	0.82	1346936	1345002	494	-1440	117	1124	2	1	58.5	1124	4.26	3.44	0.07	0.02	0.09	-0.01	0.05	0.04	-0.06	0.26	0.2	-0.15	0.38	0.23	0.17	0.28	0.45	caatacatcacttttggtgacgatcactttgtaccgtggtgggttaccctTgcacgccataatctggaaaaagaagcaccagacggcgtcgctaccgaaat
1348820	-	fabI	0.31	ECK1283:envM:gts:JW1281:qmeA	G	SENSE	275	540	0.97	1349063	1348275	243	-545	168	1365	6	6	28	227.5	3.02	2.05	0	0.02	0.02	0	0.02	0.02	0.02	0.05	0.07	-0.05	0.28	0.23	0.04	0.62	0.66	ttgcagaagatgccagcatcgacaccatgttcgctgaactggggaaagttTggccgaaatttgacggtttcgtacactctattggttttgcacctggcgat
1348821	-	fabI	0.31	ECK1283:envM:gts:JW1281:qmeA	T	SENSE	275	540	0.97	1349063	1348275	242	-546	259	996	6	6	43.17	166	1.94	0.97	0.03	0.03	0.06	-0.01	0.1	0.09	-0.06	0.31	0.25	-0.08	0.28	0.2	0.12	0.28	0.4	gttgcagaagatgccagcatcgacaccatgttcgctgaactggggaaagtTtggccgaaatttgacggtttcgtacactctattggttttgcacctggcga
1348822	-	fabI	0.31	ECK1283:envM:gts:JW1281:qmeA	T	SENSE	275	540	0.97	1349063	1348275	241	-547	110	1197	6	6	18.33	199.5	3.44	2.47	0.04	0.05	0.09	-0.03	0.18	0.15	-0.03	0.24	0.21	-0.03	0.35	0.32	0.05	0.18	0.23	tgttgcagaagatgccagcatcgacaccatgttcgctgaactggggaaagTttggccgaaatttgacggtttcgtacactctattggttttgcacctggcg
1357107	-	puuP	0.08	ECK1291:JW1289:ycjJ	A	SENSE	52	191	1.88	1357211	1355826	104	-1281	19	555	2	3	9.5	185	4.28	2.41	0.05	0	0.05	0.02	0	0.02	0.02	0.21	0.23	0.02	0.47	0.49	-0.11	0.32	0.21	cgaaaatcactgaaattgtggcaggtggtgatgatgggtctggcctatctCacgccgatgaccgtatttgatacttttggtattgtctccggcattagcga
1386064	+	tyrR	0.86	ECK1319:JW1316	T	SENSE	174	637	1.87	1384744	1386285	1320	-221	22	704	2	3	11	234.67	4.42	2.54	0.02	0	0.02	-0.01	0.08	0.07	-0.01	0.12	0.11	-0.02	0.5	0.48	0.02	0.31	0.33	atcgcgcactgacacaactggacggttatgagctgcgtccacaggatattTtgttgccggattatgacgccgcaacggtagccgtgggcgaagatgcgatg
1386066	+	tyrR	0.86	ECK1319:JW1316	T	SENSE	174	637	1.87	1384744	1386285	1322	-219	9	769	2	3	4.5	256.33	5.83	3.96	0.04	0	0.04	-0.16	0.23	0.07	-0.12	0.23	0.11	-0.09	0.31	0.22	0.33	0.23	0.56	cgcgcactgacacaactggacggttatgagctgcgtccacaggatattttGttgccggattatgacgccgcaacggtagccgtgggcgaagatgcgatgga
1386098	+	tyrR	0.88	ECK1319:JW1316	G	SENSE	174	637	1.87	1384744	1386285	1354	-187	65	634	5	2	13	317	4.61	2.74	-0.01	0.04	0.03	-0.05	0.06	0.01	-0.08	0.14	0.06	-0.08	0.44	0.36	0.22	0.32	0.54	gcgtccacaggatattttgttgccggattatgacgccgcaacggtagccgTgggcgaagatgcgatggaaggttcgctggacgaaatcaccagccgttttg
1386437	-	tpx	0.79	ECK1320:JW1317:yzzJ	G	SENSE	280	602	1.1	1386835	1386329	398	-108	22	1147	2	3	11	382.33	5.12	4.01	0.05	0	0.05	0.09	0	0.09	-0.18	0.62	0.44	0.23	0	0.23	-0.2	0.38	0.18	gcttacggtgtggcaattgctgatggcccactgaaaggtctggcagcgcgTgccgttgtggttattgacgaaaatgacaatgtgattttcagccagctggt
1395382	+	ynaJ	-7	Intergenic	T	SENSE	481	1648	1.78	1395389	1395646	-7	-264	244	552	4	9	61	61.33	0.01	-1.77	0.04	0.22	0.26	0.02	0.09	0.11	0.03	0.25	0.28	-0.16	0.36	0.2	0.08	0.07	0.15	tgtcatggtattgttacgtttaggtaacaagaaatttgtctgcacaaggaTtacatcatgattatggcgaaactgaagtcagcgaaagggaagaaatttct
1395451	+	ynaJ	0.24	ECK1328:JW1326	T	SENSE	481	1648	1.78	1395389	1395646	62	-195	148	1098	8	14	18.5	78.43	2.08	0.31	0.05	0.05	0.1	0.07	0.09	0.16	0.18	0.18	0.36	-0.19	0.42	0.23	-0.11	0.26	0.15	aaactgaagtcagcgaaagggaagaaatttctctttggtttgttggcggtTttcattattgcggcgtcggttgtgactcgcgcgaccatcggcggcgttat
1395644	+	ynaJ	0.99	ECK1328:JW1326	A	SENSE	481	1648	1.78	1395389	1395646	255	-2	62	1052	6	11	10.33	95.64	3.21	1.43	0	0.02	0.02	-0.02	0.03	0.01	-0.01	0.11	0.1	0.05	0.42	0.47	-0.03	0.42	0.39	tgttgctggcaatcccgttgggaatttatttccttggcggcgaagagcagTaagtaaaaaataggcccgataactcgggccttgtcagttattgaagagtc
1395839	+	uspE	0.85	ECK1329:JW1327:ydaA	G	ANTI	159	238	0.58	1395696	1396646	143	-807	719	819	3	1	239.67	819	1.77	1.19	0.06	0.04	0.1	-0.02	0.05	0.03	-0.2	0.38	0.18	-0.01	0.24	0.23	0.18	0.28	0.46	ttccgccgtgttgccgaggaatgctgctgaaataccggtgcgtcctaccgTgcccagaaccacaatccccgcctgtaagtgctccgccaaatcaggaatca
1396647	-	uspE	-1	Intergenic	A	SENSE	191	374	0.97	1396646	1395696	-1	-951	827	2469	9	6	91.89	411.5	2.16	1.19	0.04	0.08	0.12	0.03	0.02	0.05	0.03	0.1	0.13	-0.04	0.25	0.21	-0.07	0.55	0.48	ttaatcttttaattacaaactgcgttgacagttgttgtaaggagaccctgTatggctatgtatcagaacatgctcgttgttatcgatcctaaccaggacga
1396648	-	uspE	-2	Intergenic	T	SENSE	191	374	0.97	1396646	1395696	-2	-952	979	1622	9	6	108.78	270.33	1.31	0.34	0.06	0.07	0.13	0.03	0.09	0.12	-0.09	0.3	0.21	-0.05	0.31	0.26	0.05	0.23	0.28	gttaatcttttaattacaaactgcgttgacagttgttgtaaggagaccctGtatggctatgtatcagaacatgctcgttgttatcgatcctaaccaggacg
1396804	-	fnr	0.99	ECK1330:JW1328:nirA:nirR:ossA	G	SENSE	979	3113	1.67	1397550	1396798	746	-6	68	746	12	11	5.67	67.82	3.58	1.91	0.05	0.03	0.08	0	0.07	0.07	-0.01	0.13	0.12	-0.02	0.19	0.17	-0.01	0.57	0.56	atcgaaaataacgatgcgctggcccagcttgctggtcatacgcgtaacgtTgcctgatttttccgcataactcactatccttctgtcatatcattaaattt
1396805	-	fnr	0.99	ECK1330:JW1328:nirA:nirR:ossA	T	SENSE	979	3113	1.67	1397550	1396798	745	-7	75	634	12	11	6.25	57.64	3.21	1.54	0.05	0.08	0.13	0.02	0.01	0.03	0.01	0.12	0.13	-0.08	0.36	0.28	-0.01	0.43	0.42	catcgaaaataacgatgcgctggcccagcttgctggtcatacgcgtaacgTtgcctgatttttccgcataactcactatccttctgtcatatcattaaatt
1396806	-	fnr	0.99	ECK1330:JW1328:nirA:nirR:ossA	T	SENSE	979	3113	1.67	1397550	1396798	744	-8	134	862	12	11	11.17	78.36	2.81	1.14	0.06	0.02	0.08	0.04	0.05	0.09	0	0.24	0.24	-0.16	0.49	0.33	0.05	0.21	0.26	ccatcgaaaataacgatgcgctggcccagcttgctggtcatacgcgtaacGttgcctgatttttccgcataactcactatccttctgtcatatcattaaat
1396825	-	fnr	0.96	ECK1330:JW1328:nirA:nirR:ossA	G	SENSE	979	3113	1.67	1397550	1396798	725	-27	262	872	12	13	21.83	67.08	1.62	-0.05	0.02	0.02	0.04	0.02	0.02	0.04	-0.02	0.26	0.24	-0.05	0.35	0.3	0.02	0.36	0.38	gtcaaaggtaaatacatcaccatcgaaaataacgatgcgctggcccagctTgctggtcatacgcgtaacgttgcctgatttttccgcataactcactatcc
1397135	-	fnr	0.55	ECK1330:JW1328:nirA:nirR:ossA	G	SENSE	979	3113	1.67	1397550	1396798	415	-337	68	1265	14	22	4.86	57.5	3.56	1.9	0.05	0.01	0.06	-0.02	0.06	0.04	-0.02	0.19	0.17	-0.15	0.4	0.25	0.14	0.34	0.48	tgaaatcccgttcgaaacgctggacgatttgtccggtaaaatgccgaatcTgcgtcagcagatgatgcgtctgatgagcggtgaaatcaaaggcgatcagg
1397248	-	fnr	0.4	ECK1330:JW1328:nirA:nirR:ossA	G	SENSE	979	3113	1.67	1397550	1396798	302	-450	326	2607	16	29	20.38	89.9	2.14	0.47	0.03	0.02	0.05	0.01	0.02	0.03	0.03	0.05	0.08	-0.07	0.31	0.24	0.01	0.6	0.61	ggcgacgagcaaatcactggtttccatttagcaggcgacctggtgggattTgacgccatcggcagcggccatcacccgagcttcgcgcaggcgctggaaac
1397249	-	fnr	0.4	ECK1330:JW1328:nirA:nirR:ossA	T	SENSE	979	3113	1.67	1397550	1396798	301	-451	1015	2634	16	29	63.44	90.83	0.52	-1.15	0.07	0.02	0.09	0.01	0.04	0.05	-0.06	0.23	0.17	-0.02	0.27	0.25	0.02	0.43	0.45	aggcgacgagcaaatcactggtttccatttagcaggcgacctggtgggatTtgacgccatcggcagcggccatcacccgagcttcgcgcaggcgctggaaa
1397401	-	fnr	0.2	ECK1330:JW1328:nirA:nirR:ossA	C	SENSE	979	3113	1.67	1397550	1396798	149	-603	452	1808	23	33	19.65	54.79	1.48	-0.19	0.08	0.24	0.32	0.08	0.08	0.16	-0.02	0.17	0.15	-0.07	0.29	0.22	-0.07	0.22	0.15	ctcaacgaacatgagcttgatcagcttgataatatcattgagcggaagaaGcctattcagaaaggccagacgctgtttaaggctggtgatgaacttaaatc
1397499	-	fnr	0.07	ECK1330:JW1328:nirA:nirR:ossA	T	SENSE	979	3113	1.67	1397550	1396798	51	-701	1310	1660	25	33	52.4	50.3	-0.06	-1.73	0.04	0.02	0.06	0.02	0.04	0.06	-0.06	0.33	0.27	-0.09	0.47	0.38	0.09	0.14	0.23	tgatcccggaaaagcgaattatacggcgcattcagtctggcggttgtgctAtccattgccaggattgcagcatcagccagctttgcatcccgttcacactc
1481146	+	hrpA	0.02	ECK1406:JW5905	G	SENSE	59	226	1.94	1481085	1484987	61	-3841	154	1015	2	4	77	253.75	1.72	-0.22	0.04	0.01	0.05	0.06	0.01	0.07	-0.24	0.54	0.3	-0.03	0.12	0.09	0.18	0.32	0.5	acaaaaattgacctttacggccttgcagcagcggctggattcgctgatgcTgcgtgacagactgcgtttttctcgccgtctgcacggcgtgaagaaggtta
1481156	+	hrpA	0.02	ECK1406:JW5905	C	SENSE	59	226	1.94	1481085	1484987	71	-3831	24	778	2	4	12	194.5	4.02	2.08	0.25	0.17	0.42	-0.12	0.25	0.13	0.03	0.12	0.15	-0.21	0.33	0.12	0.05	0.12	0.17	acctttacggccttgcagcagcggctggattcgctgatgctgcgtgacagActgcgtttttctcgccgtctgcacggcgtgaagaaggttaaaaatcctga
1489440	+	cybB	0.97	ECK1410:JW5224	G	SENSE	167	299	0.84	1488926	1489456	514	-16	113	593	2	2	56.5	296.5	2.39	1.55	0.12	0.02	0.14	0.02	0.01	0.03	-0.04	0.21	0.17	-0.19	0.51	0.32	0.08	0.25	0.33	actggcacaccactatttctggaaggacaacacacttctacgcatgatgcCgcgtaaacgttcctgaaggatatttaaagaaaacgcctgtactaaaaccg
1489531	+	rydC	-1	Intergenic	G	ANTI	382	596	0.64	1489467	1489530	64	1	213	613	3	1	71	613	3.11	2.47	0.01	0.02	0.03	0.02	0	0.02	-0.02	0.08	0.06	-0.19	0.51	0.32	0.19	0.39	0.58	actaaaaccgacccgtggtacaggcgaagaatacgggtctacatcggaagCgcctattatatttatttgtatgataaataaaaccataatccttgcccata
1492285	-	ydcI	0.88	ECK1416:JW5226	T	SENSE	304	796	1.39	1493095	1492172	810	-113	33	1005	5	9	6.6	111.67	4.08	2.69	0.05	0.03	0.08	0.04	0.03	0.07	-0.07	0.21	0.14	-0.08	0.33	0.25	0.07	0.39	0.46	ctggcgctgtaaaagacgacctgcgtcatgccacgctggtggccctgcctGttccgggacatggtgcaggcgaaccgattggaatactgacccgcgtagat
1492286	-	ydcI	0.88	ECK1416:JW5226	G	SENSE	304	796	1.39	1493095	1492172	809	-114	159	1288	5	9	31.8	143.11	2.17	0.78	0.03	0.02	0.05	0.03	0.04	0.07	-0.08	0.33	0.25	-0.03	0.26	0.23	0.05	0.35	0.4	tctggcgctgtaaaagacgacctgcgtcatgccacgctggtggccctgccTgttccgggacatggtgcaggcgaaccgattggaatactgacccgcgtaga
1492297	-	ydcI	0.86	ECK1416:JW5226	T	SENSE	304	796	1.39	1493095	1492172	798	-125	37	654	6	10	6.17	65.4	3.41	2.02	0.03	0	0.03	0.03	0.05	0.08	0.06	0.13	0.19	0.05	0.44	0.49	-0.17	0.38	0.21	ggtttgtcccttctggcgctgtaaaagacgacctgcgtcatgccacgctgGtggccctgcctgttccgggacatggtgcaggcgaaccgattggaatactg
1492348	-	ydcI	0.81	ECK1416:JW5226	G	SENSE	304	796	1.39	1493095	1492172	747	-176	45	849	6	9	7.5	94.33	3.65	2.26	0.06	0	0.06	0.03	0	0.03	0	0.16	0.16	0.05	0.31	0.36	-0.14	0.53	0.39	cgctgtctgcttcgctatctcgtcaacttacggttgaatacgattacgtgTggtttgtcccttctggcgctgtaaaagacgacctgcgtcatgccacgctg
1501762	+	insQ	0.02	ECK1426:JW5228:orf2:orfB:tnpB:ydcM	G	SENSE	141	314	1.16	1501741	1502889	21	-1127	138	840	2	2	69	420	2.61	1.45	0.01	0	0.01	0.04	0.03	0.07	-0.04	0.17	0.13	-0.21	0.38	0.17	0.2	0.42	0.62	taagacccggtggtcaacaggagtgtgaaatgaggcgcttcgcaggcgcaTgtcgtttcgttttcaatcgtgctctggcacgtcagaatgagaatcatgag
1502012	+	insQ	0.24	ECK1426:JW5228:orf2:orfB:tnpB:ydcM	A	SENSE	141	314	1.16	1501741	1502889	271	-877	23	719	3	2	7.67	359.5	5.55	4.4	0.02	0	0.02	0.02	0	0.02	-0.03	0.24	0.21	0.07	0.16	0.23	-0.09	0.6	0.51	ccggaagcgggctgcttttccccgattcaaaaagcggggacagaatgatgCattccgctacccgcagggcgttaagctcgatcaggaaaacagccgtattt
1516003	+	ydcZ	0.78	ECK1441:JW1442	G	ANTI	225	375	0.74	1515906	1516355	97	-352	163	713	2	3	81.5	237.67	1.54	0.81	0	0.07	0.07	0.05	0.04	0.09	0.07	0.12	0.19	0.11	0.1	0.21	-0.23	0.67	0.44	ttgcgccacaaattgggccgaacaacgcccgtagtggtacgccatgactgCggaagatatccagcatcagaccgccaatcagctgactggcgaccagtaca
1588010	-	hipA	868	Intergenic	T	SENSE	45	176	1.97	1590200	1588878	2190	868	123	1291	2	3	61.5	430.33	2.81	0.84	0.07	0.05	0.12	0.08	0.07	0.15	-0.12	0.36	0.24	-0.02	0.21	0.19	-0.02	0.32	0.3	gtttttataacttatccgacagtgcctacagtcgaatgagtggttacaccGtcaagcctcctaccggagacaccaatgagcagacacaatttattgattat
1639181	-	cspB	182	Intergenic	A	SENSE	2053	1373	-0.58	1639578	1639363	397	182	901	1292	14	7	64.36	184.57	1.52	2.1	0.1	0.08	0.18	0	0.08	0.08	-0.09	0.18	0.09	-0.07	0.33	0.26	0.05	0.33	0.38	tttggcaaaatcttaatcaggaaaagtatgctaaccattgtggtgaagtgCaggtttgctgcatgaatagttttacagcagaagctaactgctggcatggc
1639182	-	cspB	181	Intergenic	C	SENSE	2053	1373	-0.58	1639578	1639363	396	181	934	486	15	7	62.27	69.43	0.16	0.74	0.15	0.11	0.26	-0.01	0.09	0.08	-0.11	0.4	0.29	-0.07	0.27	0.2	0.04	0.13	0.17	atttggcaaaatcttaatcaggaaaagtatgctaaccattgtggtgaagtGcaggtttgctgcatgaatagttttacagcagaagctaactgctggcatgg
1639491	-	cspB	0.4	ECK1551:JW1549	T	SENSE	2053	1373	-0.58	1639578	1639363	87	-128	1501	1195	35	11	42.89	108.64	1.34	1.92	0.09	0.17	0.26	0	0.16	0.16	-0.03	0.25	0.22	-0.07	0.27	0.2	0.01	0.15	0.16	acgctgataaaggtttcggctttatttctcctgttgatggtagtaaagatGtgtttgtgcatttttctgcgattcagaatgataattatcgaaccttattt
1639493	-	cspB	0.4	ECK1551:JW1549	T	SENSE	2053	1373	-0.58	1639578	1639363	85	-130	389	588	35	11	11.11	53.45	2.27	2.85	0.11	0.26	0.37	-0.03	0.13	0.1	-0.03	0.15	0.12	-0.06	0.23	0.17	0.01	0.22	0.23	taacgctgataaaggtttcggctttatttctcctgttgatggtagtaaagAtgtgtttgtgcatttttctgcgattcagaatgataattatcgaaccttat
1642534	-	rem	141	Intergenic	G	SENSE	26	67	1.37	1642926	1642675	392	141	456	871	2	2	228	435.5	0.93	-0.43	0.03	0.03	0.06	0.01	0	0.01	0.07	0.16	0.23	0.04	0.2	0.24	-0.15	0.61	0.46	aattctgataattcgcccgttcttgcctgcacgcacgggcggtattctcaCgcattcaagtctgaatggttccagcaccctccatgcactgcagaacaggc
1646091	+	dicA	0.33	ECK1564:ftsT:JW1562	T	SENSE	371	999	1.43	1645958	1646365	133	-274	154	839	6	2	25.67	419.5	4.03	2.6	0	0.03	0.03	0	0.03	0.03	0.15	0.22	0.37	-0.12	0.56	0.44	-0.02	0.15	0.13	agccctgaaaatctcccatgtgtctgtatcacaatgggaacggggtgataGtgaacctacagggaagaacctttttgccctcagtaaagtattgcaatgct
1646107	+	dicA	0.37	ECK1564:ftsT:JW1562	A	SENSE	371	999	1.43	1645958	1646365	149	-258	203	1081	6	2	33.83	540.5	4	2.57	0.07	0.08	0.15	0.11	0.22	0.33	-0.02	0.34	0.32	-0.14	0.28	0.14	-0.01	0.07	0.06	catgtgtctgtatcacaatgggaacggggtgatagtgaacctacagggaaGaacctttttgccctcagtaaagtattgcaatgctcaccaacatggattct
1646109	+	dicA	0.37	ECK1564:ftsT:JW1562	C	SENSE	371	999	1.43	1645958	1646365	151	-256	382	2380	6	2	63.67	1190	4.22	2.8	0.02	0.13	0.15	0.06	0.03	0.09	0.04	0.11	0.15	-0.02	0.33	0.31	-0.11	0.41	0.3	tgtgtctgtatcacaatgggaacggggtgatagtgaacctacagggaagaAcctttttgccctcagtaaagtattgcaatgctcaccaacatggattctat
1646110	+	dicA	0.37	ECK1564:ftsT:JW1562	C	SENSE	371	999	1.43	1645958	1646365	152	-255	169	1573	6	2	28.17	786.5	4.8	3.37	-0.01	0.11	0.1	0.01	0.02	0.03	0.08	0.06	0.14	-0.04	0.21	0.17	-0.04	0.6	0.56	gtgtctgtatcacaatgggaacggggtgatagtgaacctacagggaagaaCctttttgccctcagtaaagtattgcaatgctcaccaacatggattctatt
1646114	+	dicA	0.38	ECK1564:ftsT:JW1562	T	SENSE	371	999	1.43	1645958	1646365	156	-251	27	825	6	2	4.5	412.5	6.52	5.09	-0.01	0.11	0.1	0.08	0.04	0.12	0.05	0.07	0.12	0.07	0.07	0.14	-0.18	0.7	0.52	ctgtatcacaatgggaacggggtgatagtgaacctacagggaagaaccttTttgccctcagtaaagtattgcaatgctcaccaacatggattctatttggc
1646115	+	dicA	0.39	ECK1564:ftsT:JW1562	T	SENSE	371	999	1.43	1645958	1646365	157	-250	50	968	6	2	8.33	484	5.86	4.43	-0.11	0.22	0.11	0.01	0.02	0.03	0.05	0.12	0.17	-0.05	0.16	0.11	0.1	0.48	0.58	tgtatcacaatgggaacggggtgatagtgaacctacagggaagaacctttTtgccctcagtaaagtattgcaatgctcaccaacatggattctatttggcg
1653977	+	ynfB	0.43	ECK1578:JW1575	G	SENSE	207	500	1.27	1653832	1654173	145	-196	54	773	3	2	18	386.5	4.42	3.15	0	0.04	0.04	0.01	0.04	0.05	-0.13	0.35	0.22	0.01	0.13	0.14	0.11	0.44	0.55	actggtgattgagtctggcgacagtgcacaaagccgccagcacgccgctaTggaaaaagagcaatggaatgacacgcgcaatctgcgccagaaagtgaata
1654606	-	speG	0.71	ECK1579:JW1576	T	ANTI	134	460	1.78	1654768	1654208	162	-398	197	664	2	1	98.5	664	2.75	0.97	0.05	0.22	0.27	-0.06	0.36	0.3	-0.01	0.23	0.22	-0.02	0.1	0.08	0.05	0.09	0.14	aactcgtgcatcaattcaccttcaaccgaaaagccaagcttgcggtaaatGtgaatcgctttttcattctctttatcaacgatcagatacagcttatagag
1664555	-	clcB	0.97	ECK1587:JW5263:mriT:ynfJ	G	ANTI	52	248	2.25	1664595	1663339	40	-1216	239	945	3	4	79.67	236.25	1.57	-0.69	0.01	0.09	0.1	0.01	0	0.01	-0.02	0.04	0.02	-0.03	0.18	0.15	0.02	0.7	0.72	atacatccgcttagctatgctgcgcagtgtgctggcggtagatagagtcaCggtgtaacgtccgcgaaattaccgacgcaattacgcaggcaatcaataaa
1665171	-	ynfK	0.1	ECK1588:JW5264	A	SENSE	264	659	1.32	1665243	1664548	72	-623	282	1189	6	5	47	237.8	2.34	1.02	0.04	0.02	0.06	0.01	0.02	0.03	0.06	0.04	0.1	0.06	0.16	0.22	-0.16	0.75	0.59	ccggtacagacacttctgtagggaaaacggtggtttcccgcgcattgctaCaagcgttagcctcccagggaaaaacggttgcgggatataaacccgtagcg
1665699	-	mlc	0.73	dgsA:ECK1589:JW1586	G	SENSE	553	1368	1.31	1666588	1665368	889	-331	79	753	9	11	8.78	68.45	2.96	1.66	0.03	0	0.03	0.01	0.04	0.05	0.09	0.06	0.15	0.02	0.33	0.35	-0.17	0.58	0.41	gcgtcttaatcaatccatgagctcgatgttacatggacaaccgttaaccgTggactcattgtgtcaggcggcattgcgcggcgatctactggcaaaagaca
1665748	-	mlc	0.69	dgsA:ECK1589:JW1586	G	SENSE	553	1368	1.31	1666588	1665368	840	-380	366	1437	9	12	40.67	119.75	1.56	0.25	0.03	0.01	0.04	0.04	0.01	0.05	0.04	0.05	0.09	0.15	0.17	0.32	-0.26	0.76	0.5	gcctcgaaaccatcgccagcgtggacagtattcttgagctggcacagctgCgtcttaatcaatccatgagctcgatgttacatggacaaccgttaaccgtg
1665799	-	mlc	0.65	dgsA:ECK1589:JW1586	G	SENSE	553	1368	1.31	1666588	1665368	789	-431	453	1601	11	10	41.18	160.1	1.96	0.65	0.03	0.01	0.04	0.03	0.01	0.04	0.07	0.19	0.26	-0.08	0.56	0.48	-0.05	0.23	0.18	acacacaggtcgacccgtatgggaaacgctgttattgcgggaatcacggcTgcctcgaaaccatcgccagcgtggacagtattcttgagctggcacagctg
1666292	-	mlc	0.24	dgsA:ECK1589:JW1586	G	SENSE	553	1368	1.31	1666588	1665368	296	-924	227	1281	15	17	15.13	75.35	2.32	1.01	0	0.05	0.05	0	0.01	0.01	0.02	0.03	0.05	0	0.18	0.18	-0.01	0.73	0.72	gaagcctggcactatctttctctgcgcattagtcgcggggagattttcctTgctctgcgcgatctgagcagcaaactggtggtggaagagtcgcaggaact
1666300	-	mlc	0.24	dgsA:ECK1589:JW1586	T	SENSE	553	1368	1.31	1666588	1665368	288	-932	122	1497	15	16	8.13	93.56	3.52	2.22	0.06	0.61	0.67	-0.03	0.14	0.11	-0.04	0.1	0.06	-0.04	0.07	0.03	0.04	0.09	0.13	ttgaaactgaagcctggcactatctttctctgcgcattagtcgcggggagAttttccttgctctgcgcgatctgagcagcaaactggtggtggaagagtcg
1666494	-	mlc	0.08	dgsA:ECK1589:JW1586	G	SENSE	553	1368	1.31	1666588	1665368	94	-1126	888	3832	11	8	80.73	479	2.57	1.26	0.06	0.01	0.07	0.06	0.1	0.16	0.02	0.13	0.15	-0.05	0.27	0.22	-0.08	0.48	0.4	gaccaacgcgggcgcggtttatcgcctgattgatcagcttggtccagtctCgcgtatcgatctttcccgtctggcgcaactggctcctgccagtatcacta
1666505	-	mlc	0.07	dgsA:ECK1589:JW1586	G	SENSE	553	1368	1.31	1666588	1665368	83	-1137	363	647	10	8	36.3	80.88	1.16	-0.15	0.02	0.02	0.04	0.03	0.1	0.13	-0.14	0.34	0.2	-0.05	0.34	0.29	0.14	0.21	0.35	caaataaagcagaccaacgcgggcgcggtttatcgcctgattgatcagctTggtccagtctcgcgtatcgatctttcccgtctggcgcaactggctcctgc
1671523	-	mdtJ	0.01	ECK1595:JW1592:ydgF	T	SENSE	117	594	2.34	1671525	1671160	2	-363	233	627	7	6	33.29	104.5	1.65	-0.69	0.12	0.35	0.47	-0.06	0.48	0.42	-0.04	0.08	0.04	-0.02	0.06	0.04	0	0.03	0.03	cgctgaattaagcgaaaattaaaataattctcttgcaggagaaggacaatGtatatttattggattttattaggtctggctattgctacagaaattaccgg
1674422	-	pntA	0.98	ECK1598:JW1595	A	SENSE	164	174	0.09	1675927	1674395	1505	-27	142	639	2	1	71	639	3.17	3.08	0.04	0.03	0.07	0.05	0.03	0.08	0.02	0.18	0.2	0.19	0.41	0.6	-0.3	0.35	0.05	gtgcttatagccagcattaatattttcggtggcttcaccgtgactcagcgCatgctgaaaatgttccgcaaaaattaaggggtaacatatgtctggaggat
1684986	-	fumA	0.86	ECK1607:JW1604	G	SENSE	180	299	0.73	1686401	1684755	1415	-231	381	1224	3	1	127	1224	3.27	2.54	0.03	0.01	0.04	0.03	0.01	0.04	0.03	0.13	0.16	-0.14	0.68	0.54	0.06	0.17	0.23	ggaagtatgatcatgctggcgaaaggcaaccgcagccagcaggtgacggaTgcctgtaaaaaacacggcggcttctaccttggcagtatcggtggtccggc
1685326	-	fumA	0.65	ECK1607:JW1604	G	SENSE	180	299	0.73	1686401	1684755	1075	-571	52	859	3	1	17.33	859	5.63	4.9	-0.01	0.02	0.01	0.01	0.02	0.03	0	0.1	0.1	0.07	0.17	0.24	-0.08	0.69	0.61	aggcaaatatatcccggaagagctgcgcaaagcgggagaaggcgaagcggTgcgcgttgaccttaaccgtccgatgaaagagatcctcgcacagttgtcgc
1685753	-	fumA	0.39	ECK1607:JW1604	G	SENSE	180	299	0.73	1686401	1684755	648	-998	127	2145	4	2	31.75	1072.5	5.08	4.35	0.05	0	0.05	0.01	0.04	0.05	0.01	0.2	0.21	-0.06	0.33	0.27	-0.01	0.43	0.42	aagcgttactgacgccggggaaactgaaaaattacctggttgagaagatgCgcacgctgggtacggcggcctgtcctccgtatcatattgcgttcgttatt
1685754	-	fumA	0.39	ECK1607:JW1604	C	SENSE	180	299	0.73	1686401	1684755	647	-999	157	651	4	2	39.25	325.5	3.05	2.32	0.02	0.08	0.1	0.01	0.12	0.13	-0.06	0.4	0.34	0.04	0.21	0.25	-0.01	0.19	0.18	aaagcgttactgacgccggggaaactgaaaaattacctggttgagaagatGcgcacgctgggtacggcggcctgtcctccgtatcatattgcgttcgttat
1697029	-	malI	0.17	ECK1615:JW1612	G	SENSE	82	346	2.08	1697204	1696176	175	-853	112	1040	2	3	56	346.67	2.63	0.55	0.03	0	0.03	0.04	0.01	0.05	-0.12	0.28	0.16	-0.18	0.39	0.21	0.23	0.32	0.55	cgccgccattgaagagctgggatttgtgcgcaatcgccaggcgtcggcgcTgcgcggcgggcaaagcggcgtcattggtttgatcgtccgtgatttatctg
1700394	+	add	0.14	ECK1618:JW1615	G	SENSE	183	318	0.8	1700257	1701258	137	-864	364	823	8	6	45.5	137.17	1.59	0.79	0.04	0.05	0.09	0.01	0.01	0.02	0.03	0.05	0.08	-0.04	0.22	0.18	-0.04	0.67	0.63	cagtataatatctcgcttcctgcacaatccctggaaacactgattccccaCgttcaggtcattgccaacgaacccgatctggtgagctttctgaccaaact
1700548	+	add	0.29	ECK1618:JW1615	G	SENSE	183	318	0.8	1700257	1701258	291	-710	41	879	3	3	13.67	293	4.42	3.62	0.05	0.02	0.07	0.02	0	0.02	0.06	0	0.06	-0.16	0.51	0.35	0.04	0.46	0.5	ttgaaaacattgaagatgcagcccgtcacggcctgcactatgtcgagctgCgtttttcaccaggctacatggcaatggcacatcagctgcctgtagcgggt
1701726	-	ydgJ	0.58	ECK1619:JW5265	G	SENSE	140	231	0.72	1702332	1701292	606	-434	65	1098	2	1	32.5	1098	5.08	4.36	0.02	0.01	0.03	-0.05	0.13	0.08	0	0.24	0.24	0.02	0.14	0.16	0.01	0.48	0.49	ttacgctttttggtttaccggtcagcatgacggtagatttggcacagttaCggcccggagcgcagtcgaccgattatttccacgccatcttgtcctatcca
1701728	-	ydgJ	0.58	ECK1619:JW5265	A	SENSE	140	231	0.72	1702332	1701292	604	-436	43	612	2	1	21.5	612	4.83	4.11	-0.08	0.29	0.21	0	0.06	0.06	-0.01	0.18	0.17	-0.02	0.31	0.29	0.12	0.16	0.28	cattacgctttttggtttaccggtcagcatgacggtagatttggcacagtTacggcccggagcgcagtcgaccgattatttccacgccatcttgtcctatc
1703131	+	cnu	0.73	ECK1621:JW1617:ydgT	G	SENSE	200	937	2.23	1702973	1703188	158	-57	165	1816	3	6	55	302.67	2.46	0.23	0	0	0	0	0	0	0.09	0.27	0.36	0.01	0.13	0.14	-0.11	0.61	0.5	atcaatatgtatcgtgctgccgatcaccgtcgcgcagagctggtttctggCgggcgtttgtttgacctcggccaggtaccgaagtccgtctggcactatgt
1703912	+	rsxA	0.21	ECK1623:JW1619:rnfA:ydgL	G	SENSE	370	843	1.19	1703791	1704372	121	-460	248	836	7	8	35.43	104.5	1.56	0.37	0.01	0.01	0.02	0.02	0.01	0.03	0.03	0.08	0.11	-0.05	0.27	0.22	-0.01	0.63	0.62	tctctgtccgtttatgggggtttccaaaaaactggaaaccgcgatgggcaTggggctggcaacaacgtttgtgatgacgctggcgtctatttgcgcctggc
1703974	+	rsxA	0.31	ECK1623:JW1619:rnfA:ydgL	G	SENSE	370	843	1.19	1703791	1704372	183	-398	174	761	7	7	24.86	108.71	2.13	0.94	0	0	0	0.04	0.03	0.07	-0.07	0.39	0.32	-0.03	0.17	0.14	0.06	0.41	0.47	caacgtttgtgatgacgctggcgtctatttgcgcctggcttatcgatacgTggattttgatcccacttaatctgatttacctgcgcaccctggcatttatt
1704108	+	rsxA	0.55	ECK1623:JW1619:rnfA:ydgL	T	SENSE	370	843	1.19	1703791	1704372	317	-264	27	703	5	5	5.4	140.6	4.7	3.51	-0.02	0.04	0.02	-0.03	0.11	0.08	0.09	0.15	0.24	-0.01	0.33	0.32	-0.03	0.37	0.34	atggtggtgcgcaaaaccagcccggtgctttaccgtctgctggggattttTttgccgcttatcaccaccaactgtgcagtgctcggcgtggcgttgctgaa
1704269	+	rsxA	0.82	ECK1623:JW1619:rnfA:ydgL	G	SENSE	370	843	1.19	1703791	1704372	478	-103	206	1594	5	6	41.2	265.67	2.69	1.5	0.05	0.02	0.07	0.01	0.05	0.06	-0.2	0.65	0.45	0.03	0.14	0.17	0.12	0.14	0.26	tttctcgctggtgatggtgctcttcgccgccatccgcgaacgccttgctgTggctgatgtcccggcaccttttcgcggtaatgccattgcgttaattaccg
1704543	+	rsxB	0.3	ECK1624:JW1620:rnfB:ydgM	G	SENSE	226	622	1.46	1704372	1704950	171	-407	23	538	4	5	5.75	107.6	4.23	2.77	-0.02	0.04	0.02	0.07	0	0.07	0.16	0.04	0.2	0.03	0.13	0.16	-0.23	0.78	0.55	acgaaatcttaccgcagagccagtgtggtcagtgcggttatcccggctgtCgcccctacgcggaagccatcagctgtaacggtgaaaaaatcaaccgttgc
1704686	+	rsxB	0.54	ECK1624:JW1620:rnfB:ydgM	G	SENSE	226	622	1.46	1704372	1704950	314	-264	197	698	4	6	49.25	116.33	1.24	-0.22	0.05	0.1	0.15	0.03	0.04	0.07	-0.01	0.28	0.27	-0.03	0.19	0.16	-0.03	0.39	0.36	cttaatgtcgagccgcagccgctggatggcgaagcgcaagagataacgccTgcgcggatggtggcggttattgatgaaaataactgtattggctgcactaa
1705037	+	rsxC	0.04	ECK1625:JW1621:rnfC:ydgN	A	SENSE	117	213	0.86	1704943	1707165	94	-2128	35	602	3	3	11.67	200.67	4.1	3.24	0.01	0.06	0.07	0.01	0	0.01	-0.02	0.2	0.18	-0.16	0.46	0.3	0.14	0.29	0.43	tttcaacggcggcatccatccaccggagatgaaaacccagtccaacggtaCacccctgcgccaggtacccctggcgcagcgttttgttattccactgaaac
1705114	+	rsxC	0.08	ECK1625:JW1621:rnfC:ydgN	G	SENSE	117	213	0.86	1704943	1707165	171	-2051	118	703	3	2	39.33	351.5	3.16	2.3	0	0.02	0.02	0.02	0.01	0.03	0.11	0.06	0.17	0.06	0.05	0.11	-0.18	0.86	0.68	agcgttttgttattccactgaaacagcatattggcgctgaaggtgagttgTgcgttagcgtcggcgataaagtattgcgcggccagccgcttacccgtggt
1705209	+	rsxC	0.12	ECK1625:JW1621:rnfC:ydgN	A	SENSE	117	213	0.86	1704943	1707165	266	-1956	22	579	3	2	7.33	289.5	5.3	4.44	0.03	0	0.03	0.05	0.05	0.1	0.08	0.09	0.17	0.08	0.18	0.26	-0.25	0.68	0.43	cgtggtcgcggcaaaatgctgcctgttcacgcgcccacctcgggtaccgtTacggctattgcgccccactctacggctcatccttcagctttagctgaatt
1708298	+	rsxG	0.11	ECK1627:JW1623:rnfG:ydgP	G	SENSE	147	134	-0.13	1708228	1708848	70	-550	195	551	2	1	97.5	551	2.5	2.63	0.06	0.09	0.15	0	0.02	0.02	0	0.05	0.05	0.03	0.12	0.15	-0.09	0.72	0.63	acacggcattacgttggcgctatttgcagcgggttcaacagggttaactgCggccatcaaccagatgaccaaaacgacgattgctgaacaggccagtctgc
1715145	-	tyrS	0.08	ECK1633:JW1629	G	SENSE	168	184	0.13	1715246	1713972	101	-1173	203	730	4	2	50.75	365	2.85	2.72	0.1	0.03	0.13	0.03	0	0.03	0.03	0.13	0.16	0.12	0.18	0.3	-0.28	0.66	0.38	caggtgacggacgaggaagcgttagcagagcgactggcgcaaggcccgatCgcgctctattgcggcttcgatcctaccgctgacagcttgcatttggggca
1717833	+	slyB	-67	Intergenic	T	SENSE	648	787	0.28	1717900	1718367	-67	-534	1152	352	8	6	144	58.67	-1.3	-1.58	0.01	0.09	0.1	0.02	0.04	0.06	0.01	0.2	0.21	-0.03	0.44	0.41	-0.01	0.23	0.22	tttcattatgatttgctcatatttggtagaacatgtaaccatggattcacAtatgccatatactttgaccatgagggatgcttgcgtggcgtttcatggtg
1717862	+	slyB	-38	Intergenic	C	SENSE	648	787	0.28	1717900	1718367	-38	-505	621	485	12	8	51.75	60.62	0.23	-0.05	0.1	0.07	0.17	0.16	0.06	0.22	0.02	0.26	0.28	-0.22	0.48	0.26	-0.06	0.13	0.07	aacatgtaaccatggattcacatatgccatatactttgaccatgagggatGcttgcgtggcgtttcatggtgaacaggagatttttcaatgattaaacgcg
1717882	+	slyB	-18	Intergenic	G	SENSE	648	787	0.28	1717900	1718367	-18	-485	1007	2224	16	10	62.94	222.4	1.82	1.54	0.03	0.01	0.04	0.03	0.08	0.11	-0.02	0.18	0.16	-0.07	0.42	0.35	0.04	0.31	0.35	catatgccatatactttgaccatgagggatgcttgcgtggcgtttcatggTgaacaggagatttttcaatgattaaacgcgtattggttgtttcaatggta
1718676	+	slyA	0.4	ECK1638:JW5267	T	ANTI	612	713	0.22	1718414	1718848	262	-172	147	748	4	4	36.75	187	2.35	2.13	0.1	0.05	0.15	-0.01	0.12	0.11	-0.17	0.39	0.22	-0.01	0.18	0.17	0.08	0.26	0.34	accctttttcttccagttggtccagagtacggaccagtgatggctgctcgAtgccaatcgcttttgccagttgaatttgcgactggtctggaggtaactga
1719104	+	ydhI	0.23	ECK1639:JW1635	G	SENSE	203	1395	2.78	1719049	1719285	55	-181	124	850	3	9	41.33	94.44	1.19	-1.59	0.01	0.01	0.02	0.05	0.02	0.07	0.03	0.1	0.13	-0.13	0.45	0.32	0.03	0.42	0.45	gtttatgctcaatgcaacaggattgcccttacaagatctggtgttcggtgCgtccgtctactttcctccgtttttcaaagcattcgcgtttggattcgtca
1719192	+	ydhI	0.61	ECK1639:JW1635	T	SENSE	203	1395	2.78	1719049	1719285	143	-93	62	752	4	14	15.5	53.71	1.79	-0.99	0.04	0.02	0.06	0.02	0.02	0.04	-0.05	0.44	0.39	-0.11	0.34	0.23	0.08	0.19	0.27	tttggattcgtcatctggcttgtcgtacaccgcctgcttcgtggctggatCtacgccggtgacatctggcatcccttgttaatggatttatcgctgtttgc
1719193	+	ydhI	0.61	ECK1639:JW1635	A	SENSE	203	1395	2.78	1719049	1719285	144	-92	48	1224	4	13	12	94.15	2.97	0.19	-0.02	0.06	0.04	0.02	0	0.02	0.06	0	0.06	-0.13	0.48	0.35	0.07	0.46	0.53	ttggattcgtcatctggcttgtcgtacaccgcctgcttcgtggctggatcTacgccggtgacatctggcatcccttgttaatggatttatcgctgtttgcg
1720230	+	ydhK	0.04	ECK1641:JW1637	T	SENSE	58	270	2.22	1720145	1722157	85	-1927	29	579	2	5	14.5	115.8	3	0.78	0.05	0	0.05	0.01	0.03	0.04	0.08	0.1	0.18	-0.05	0.58	0.53	-0.09	0.29	0.2	ctggttcagggccacgctggcgcaatggcgttatgcgttacgcaataccaTtgccatgtgtctggcgctgacggttgcctattatttaaatctggatgaac
1732077	-	grxD	0.14	ECK1650:JW1646:ydhD	T	SENSE	160	724	2.18	1732125	1731778	48	-299	96	646	4	7	24	92.29	1.94	-0.23	-0.01	0.08	0.07	-0.02	0.13	0.11	-0.11	0.3	0.19	0.07	0.32	0.39	0.07	0.17	0.24	caatgagcaccactatcgaaaaaatccaacgccagattgctgaaaacccgAtcctgctgtacatgaaaggttcaccgaaactgccgagctgcggtttctct
1732562	+	ydhO	0.13	ECK1651:JW5270	T	SENSE	269	140	-0.94	1732459	1733274	103	-712	148	575	4	1	37	575	3.96	4.9	0.02	0.01	0.03	0.03	0.11	0.14	0	0.1	0.1	0.01	0.1	0.11	-0.06	0.68	0.62	cctgcctttaacgcctatggcccatgcttcaaagcaagccagggagagttCtgctaccactcatatcaccaaaaaagcagataaaaagaaaagcacggcaa
1735799	+	purR	-69	Intergenic	G	SENSE	200	268	0.42	1735868	1736893	-69	-1094	1790	431	11	3	162.73	143.67	-0.18	-0.6	0.11	0.06	0.17	0.02	0.06	0.08	-0.1	0.35	0.25	-0.09	0.36	0.27	0.06	0.17	0.23	acgctccgtgtcgtttttccggcgtaccgcaacacttttgttgtgcgtaaGgtgtgtaaaggcaaacgtttaccttgcgattttgcaggagctgaagttag
1735800	+	purR	-68	Intergenic	T	SENSE	200	268	0.42	1735868	1736893	-68	-1093	1782	986	11	3	162	328.67	1.02	0.6	0.14	0.1	0.24	0.02	0.11	0.13	0.02	0.22	0.24	-0.21	0.47	0.26	0.04	0.1	0.14	cgctccgtgtcgtttttccggcgtaccgcaacacttttgttgtgcgtaagGtgtgtaaaggcaaacgtttaccttgcgattttgcaggagctgaagttagg
1735801	+	purR	-67	Intergenic	G	SENSE	200	268	0.42	1735868	1736893	-67	-1092	1082	488	11	3	98.36	162.67	0.73	0.3	0.08	0.06	0.14	0.05	0.08	0.13	0.01	0.18	0.19	0.05	0.19	0.24	-0.2	0.5	0.3	gctccgtgtcgtttttccggcgtaccgcaacacttttgttgtgcgtaaggTgtgtaaaggcaaacgtttaccttgcgattttgcaggagctgaagttaggg
1735802	+	purR	-66	Intergenic	T	SENSE	200	268	0.42	1735868	1736893	-66	-1091	1007	387	11	3	91.55	129	0.49	0.07	0.02	0.02	0.04	0.02	0.16	0.18	-0.01	0.38	0.37	0	0.28	0.28	-0.02	0.16	0.14	ctccgtgtcgtttttccggcgtaccgcaacacttttgttgtgcgtaaggtGtgtaaaggcaaacgtttaccttgcgattttgcaggagctgaagttagggt
1735886	+	purR	0.02	ECK1654:JW1650	T	SENSE	200	268	0.42	1735868	1736893	18	-1007	877	166	9	2	97.44	83	-0.23	-0.65	0.08	0.06	0.14	-0.03	0.04	0.01	-0.05	0.28	0.23	-0.1	0.43	0.33	0.1	0.19	0.29	ggagctgaagttagggtctggagtgaaatggaatggcaacaataaaagatGtagcgaaacgagcaaacgtttccactacaactgtgtcacacgtgatcaac
1735976	+	purR	0.11	ECK1654:JW1650	G	SENSE	200	268	0.42	1735868	1736893	108	-917	399	787	4	1	99.75	787	2.98	2.56	0.01	0.02	0.03	-0.01	0.07	0.06	-0.13	0.41	0.28	0.06	0.14	0.2	0.06	0.36	0.42	acgtgatcaacaaaacacgtttcgtcgctgaagaaacgcgcaacgccgtgTgggcagcgattaaagaattacactactcccctagcgcggtggcgcgtagc
1739270	+	ydhC	124	Intergenic	T	SENSE	117	146	0.32	1737935	1739146	1335	124	672	1000	13	8	51.69	125	1.27	0.95	0.11	0.08	0.19	0	0.07	0.07	0.01	0.19	0.2	-0.13	0.41	0.28	0	0.25	0.25	atttcgagttgttaaagctacgataaatattatgtttttacggggacaggAtcgttcccgactcactatggatagtcatttcggcaagggttcctcctttc
1739288	+	ydhC	142	Intergenic	G	SENSE	117	146	0.32	1737935	1739146	1353	142	602	737	19	11	31.68	67	1.08	0.76	0.02	0.01	0.03	0.03	0.04	0.07	-0.09	0.42	0.33	0.03	0.31	0.34	0	0.23	0.23	tacgataaatattatgtttttacggggacaggatcgttcccgactcactaTggatagtcatttcggcaagggttcctcctttccctctgttctacgtcgga
1739437	+	cfa	0	cdfA:ECK1657:JW1653	T	SENSE	508	1194	1.23	1739437	1740585	0	-1148	685	937	18	17	38.06	55.12	0.53	-0.7	0.13	0.12	0.25	0.01	0.19	0.2	-0.18	0.39	0.21	-0.07	0.16	0.09	0.1	0.15	0.25	gcgtctacgctgttttaaggttctgatcaccgaccagtgatggagaaactAtgagttcatcgtgtatagaagaagtcagtgtaccggatgacaactggtac
1739491	+	cfa	0.05	cdfA:ECK1657:JW1653	T	SENSE	508	1194	1.23	1739437	1740585	54	-1094	299	1231	18	19	16.61	64.79	1.96	0.73	0.05	0.1	0.15	0	0.04	0.04	-0.04	0.29	0.25	-0.04	0.31	0.27	0.05	0.25	0.3	gttcatcgtgtatagaagaagtcagtgtaccggatgacaactggtaccgtAtcgccaacgaattacttagccgtgccggtatagccattaacggttctgcc
1739609	+	cfa	0.15	cdfA:ECK1657:JW1653	A	SENSE	508	1194	1.23	1739437	1740585	172	-976	328	1370	12	14	27.33	97.86	1.84	0.61	0.01	0.03	0.04	0.04	0.07	0.11	-0.07	0.28	0.21	-0.03	0.41	0.38	0.04	0.21	0.25	gaaaaaccccgatttttttaaacgcgttctgcaagaaggctctttggggtTaggcgaaagttatatggatggctggtgggaatgtgaccgactggatatgt
1739740	+	cfa	0.26	cdfA:ECK1657:JW1653	G	SENSE	508	1194	1.23	1739437	1740585	303	-845	305	1376	9	11	33.89	125.09	1.88	0.65	0.05	0.04	0.09	0.02	0.01	0.03	0.04	0.04	0.08	-0.19	0.6	0.41	0.08	0.31	0.39	agaaccaactcccccatcatttcaaagacacgctgcgtattgccggcgctCgtctcttcaatctgcagagtaaaaaacgtgcctggatagtcggcaaagag
1739853	+	cfa	0.36	cdfA:ECK1657:JW1653	G	SENSE	508	1194	1.23	1739437	1740585	416	-732	109	594	9	10	12.11	59.4	2.29	1.06	-0.02	0.17	0.15	-0.01	0.05	0.04	0.04	0.02	0.06	0	0.18	0.18	-0.01	0.58	0.57	ggtaatgacttgttcagccgcatgcttgatcccttcatgcaatattcctgCgcttactggaaagatgccgataatctggaatctgcccagcaggcgaagct
[truncated: 2,949 more rows]

## Sheet: Legend
Dataset S5. Differential strength of pauses that have score values ≥50 in either WT or dNusG cells.
Column A (Pause Location), position of the pause in the E. coli reference genome NC_000913.2.
[truncated: 37 more rows]
