# Supplementary material for: Robust regulation of transcription pausing in Escherichia coli by the ubiquitous elongation factor NusG
Source: Proc Natl Acad Sci U S A. 2023 Jun 5;120(24):e2221114120. doi: 10.1073/pnas.2221114120 (PMC10268239; doi:10.1073/pnas.2221114120)
Supplement: Supplementary file 7 — Dataset S06 (XLSX) [file pnas.2221114120.sd06.xlsx]

## Sheet: Differential_12
Pause Location	Strand	Gene	Offset	Gene Pause	(+1)	Sense	WT CDS TPM	dNusG CDS TPM	Log2FC-CDS TPM	Start	Stop	Dist start	Dist stop	WT Count	dNusG Count	WT Median	dNusG Median	WT Score	dNusG Score	log2FC-Pause	log2FC-Pause-TPM	Diff<16	<16-WT	<16-dNusG	Diff-16	16-WT	16-dNusG	Diff-17	17-WT	17-dNusG	Diff-18	18-WT	18-dNusG	Diff>18	>18-WT	>18-dNusG	sequence
159	+	thrL	-31	Intergenic	C	SENSE	5399	6843	0.34	190	255	-31	-96	470	81	13	4	36.15	20.25	-0.84	-1.18	-0.02	0.98	0.96	0.01	0	0.01	0.01	0	0.01	0	0.01	0.01	0	0	0	tattgacttaggtcactaaatactttaaccaatataggcatagcgcacagAcagataaaaattacagagtacacaacatccatgaaacgcattagcaccac
160	+	thrL	-30	Intergenic	A	SENSE	5399	6843	0.34	190	255	-30	-95	305	62	13	5	23.46	12.4	-0.92	-1.26	-0.09	0.96	0.87	0.03	0	0.03	0.02	0.01	0.03	0.03	0.02	0.05	0.01	0.01	0.02	attgacttaggtcactaaatactttaaccaatataggcatagcgcacagaCagataaaaattacagagtacacaacatccatgaaacgcattagcaccacc
162	+	thrL	-28	Intergenic	A	SENSE	5399	6843	0.34	190	255	-28	-93	230	24	15	5	15.33	4.8	-1.68	-2.02	-0.08	0.96	0.88	0.01	0.03	0.04	0.03	0.01	0.04	0.04	0	0.04	0	0	0	tgacttaggtcactaaatactttaaccaatataggcatagcgcacagacaGataaaaattacagagtacacaacatccatgaaacgcattagcaccaccat
183	+	thrL	-7	Intergenic	A	SENSE	5399	6843	0.34	190	255	-7	-72	264	51	22	6	12	8.5	-0.5	-0.84	0.08	0.12	0.2	0.09	0.05	0.14	-0.18	0.3	0.12	0.16	0.15	0.31	-0.14	0.38	0.24	ttaaccaatataggcatagcgcacagacagataaaaattacagagtacacAacatccatgaaacgcattagcaccaccattaccaccaccatcaccattac
211	+	thrL	0.32	ECK0001:JW4367	T	SENSE	5399	6843	0.34	190	255	21	-44	532	118	30	7	17.73	16.86	-0.07	-0.41	0.03	0.02	0.05	-0.08	0.13	0.05	-0.02	0.32	0.3	0.06	0.41	0.47	0.01	0.13	0.14	agataaaaattacagagtacacaacatccatgaaacgcattagcaccaccAttaccaccaccatcaccattaccacaggtaacggtgcgggctgacgcgta
212	+	thrL	0.34	ECK0001:JW4367	T	SENSE	5399	6843	0.34	190	255	22	-43	509	306	30	7	16.97	43.71	1.36	1.02	-0.01	0.07	0.06	0	0.04	0.04	-0.06	0.23	0.17	-0.06	0.31	0.25	0.13	0.35	0.48	gataaaaattacagagtacacaacatccatgaaacgcattagcaccaccaTtaccaccaccatcaccattaccacaggtaacggtgcgggctgacgcgtac
223	+	thrL	0.51	ECK0001:JW4367	T	SENSE	5399	6843	0.34	190	255	33	-32	880	433	30	7	29.33	61.86	1.08	0.73	0.06	0.09	0.15	0.03	0.09	0.12	-0.15	0.45	0.3	-0.03	0.16	0.13	0.1	0.2	0.3	cagagtacacaacatccatgaaacgcattagcaccaccattaccaccaccAtcaccattaccacaggtaacggtgcgggctgacgcgtacaggaaacacag
224	+	thrL	0.52	ECK0001:JW4367	C	SENSE	5399	6843	0.34	190	255	34	-31	288	220	30	7	9.6	31.43	1.71	1.37	0	0.1	0.1	0.03	0	0.03	-0.01	0.1	0.09	-0.07	0.42	0.35	0.06	0.38	0.44	agagtacacaacatccatgaaacgcattagcaccaccattaccaccaccaTcaccattaccacaggtaacggtgcgggctgacgcgtacaggaaacacaga
230	+	thrL	0.62	ECK0001:JW4367	T	SENSE	5399	6843	0.34	190	255	40	-25	513	890	30	8	17.1	111.25	2.7	2.36	0.03	0.03	0.06	0	0.02	0.02	-0.02	0.17	0.15	0	0.19	0.19	0	0.59	0.59	cacaacatccatgaaacgcattagcaccaccattaccaccaccatcaccaTtaccacaggtaacggtgcgggctgacgcgtacaggaaacacagaaaaaag
247	+	thrL	0.88	ECK0001:JW4367	C	SENSE	5399	6843	0.34	190	255	57	-8	1024	197	30	9	34.13	21.89	-0.64	-0.98	0	0.16	0.16	0.04	0.08	0.12	0.02	0.25	0.27	0.09	0.2	0.29	-0.15	0.31	0.16	gcattagcaccaccattaccaccaccatcaccattaccacaggtaacggtGcgggctgacgcgtacaggaaacacagaaaaaagcccgcacctgacagtgc
248	+	thrL	0.89	ECK0001:JW4367	G	SENSE	5399	6843	0.34	190	255	58	-7	538	363	30	9	17.93	40.33	1.17	0.83	-0.02	0.05	0.03	0.01	0.01	0.02	0.07	0.14	0.21	0.07	0.28	0.35	-0.14	0.52	0.38	cattagcaccaccattaccaccaccatcaccattaccacaggtaacggtgCgggctgacgcgtacaggaaacacagaaaaaagcccgcacctgacagtgcg
251	+	thrL	0.94	ECK0001:JW4367	C	SENSE	5399	6843	0.34	190	255	61	-4	464	159	30	9	15.47	17.67	0.19	-0.15	0.38	0.31	0.69	-0.06	0.2	0.14	-0.09	0.18	0.09	-0.16	0.2	0.04	-0.08	0.11	0.03	tagcaccaccattaccaccaccatcaccattaccacaggtaacggtgcggGctgacgcgtacaggaaacacagaaaaaagcccgcacctgacagtgcgggc
252	+	thrL	0.95	ECK0001:JW4367	T	SENSE	5399	6843	0.34	190	255	62	-3	538	111	30	9	17.93	12.33	-0.54	-0.88	0.09	0.12	0.21	0.12	0.33	0.45	-0.09	0.32	0.23	-0.07	0.14	0.07	-0.06	0.1	0.04	agcaccaccattaccaccaccatcaccattaccacaggtaacggtgcgggCtgacgcgtacaggaaacacagaaaaaagcccgcacctgacagtgcgggct
255	+	thrL	1	ECK0001:JW4367	C	SENSE	5399	6843	0.34	190	255	65	0	219	269	31	10	7.06	26.9	1.93	1.59	0.18	0.17	0.35	0.01	0.06	0.07	-0.07	0.17	0.1	-0.14	0.31	0.17	0.04	0.28	0.32	accaccattaccaccaccatcaccattaccacaggtaacggtgcgggctgAcgcgtacaggaaacacagaaaaaagcccgcacctgacagtgcgggctttt
256	+	thrL	1	Intergenic	G	SENSE	5399	6843	0.34	190	255	66	1	1547	1537	31	10	49.9	153.7	1.62	1.28	0.04	0.02	0.06	0.03	0.1	0.13	-0.01	0.16	0.15	-0.06	0.22	0.16	0	0.49	0.49	ccaccattaccaccaccatcaccattaccacaggtaacggtgcgggctgaCgcgtacaggaaacacagaaaaaagcccgcacctgacagtgcgggcttttt
257	+	thrL	2	Intergenic	C	SENSE	5399	6843	0.34	190	255	67	2	476	598	31	10	15.35	59.8	1.96	1.62	0.05	0.05	0.1	0.02	0.23	0.25	-0.01	0.43	0.42	-0.08	0.17	0.09	0.01	0.13	0.14	caccattaccaccaccatcaccattaccacaggtaacggtgcgggctgacGcgtacaggaaacacagaaaaaagcccgcacctgacagtgcgggctttttt
258	+	thrL	3	Intergenic	G	SENSE	5399	6843	0.34	190	255	68	3	2361	6188	31	10	76.16	618.8	3.02	2.68	0.09	0.03	0.12	0.01	0.04	0.05	-0.1	0.29	0.19	-0.12	0.35	0.23	0.12	0.29	0.41	accattaccaccaccatcaccattaccacaggtaacggtgcgggctgacgCgtacaggaaacacagaaaaaagcccgcacctgacagtgcgggcttttttt
259	+	thrL	4	Intergenic	T	SENSE	5399	6843	0.34	190	255	69	4	479	1130	31	10	15.45	113	2.87	2.53	0.05	0.08	0.13	-0.02	0.13	0.11	-0.17	0.35	0.18	-0.01	0.29	0.28	0.15	0.15	0.3	ccattaccaccaccatcaccattaccacaggtaacggtgcgggctgacgcGtacaggaaacacagaaaaaagcccgcacctgacagtgcgggctttttttt
260	+	thrL	5	Intergenic	A	SENSE	5399	6843	0.34	190	255	70	5	220	506	31	10	7.1	50.6	2.83	2.49	0.07	0.03	0.1	-0.03	0.21	0.18	-0.06	0.23	0.17	-0.08	0.28	0.2	0.1	0.25	0.35	cattaccaccaccatcaccattaccacaggtaacggtgcgggctgacgcgTacaggaaacacagaaaaaagcccgcacctgacagtgcgggcttttttttt
295	+	thrL	40	Intergenic	G	SENSE	5399	6843	0.34	190	255	105	40	273	40	21	8	13	5	-1.38	-1.72	0.04	0.03	0.07	-0.01	0.04	0.03	-0.02	0.44	0.42	-0.02	0.32	0.3	0	0.17	0.17	gtgcgggctgacgcgtacaggaaacacagaaaaaagcccgcacctgacagTgcgggctttttttttcgaccaaaggtaacgaggtaacaaccatgcgagtg
296	+	thrL	41	Intergenic	C	SENSE	5399	6843	0.34	190	255	106	41	1170	145	21	8	55.71	18.12	-1.62	-1.96	0.02	0.04	0.06	0.01	0.03	0.04	-0.02	0.15	0.13	-0.03	0.5	0.47	0.02	0.28	0.3	tgcgggctgacgcgtacaggaaacacagaaaaaagcccgcacctgacagtGcgggctttttttttcgaccaaaggtaacgaggtaacaaccatgcgagtgt
297	+	thrA	-40	Intergenic	G	SENSE	143	508	1.83	337	2799	-40	-2502	374	140	21	8	17.81	17.5	-0.03	-1.85	0	0.03	0.03	0	0.01	0.01	0.06	0.08	0.14	-0.05	0.16	0.11	-0.02	0.73	0.71	gcgggctgacgcgtacaggaaacacagaaaaaagcccgcacctgacagtgCgggctttttttttcgaccaaaggtaacgaggtaacaaccatgcgagtgtt
367	+	thrA	0.01	ECK0002:Hs:JW0001:thrA1:thrA2:thrD	T	SENSE	143	508	1.83	337	2799	30	-2432	59	204	7	6	8.43	34	2.01	0.18	-0.01	0.03	0.02	0	0.03	0.03	-0.06	0.34	0.28	-0.07	0.51	0.44	0.15	0.08	0.23	aaggtaacgaggtaacaaccatgcgagtgttgaagttcggcggtacatcaGtggcaaatgcagaacgttttctgcgtgttgccgatattctggaaagcaat
403	+	thrA	0.03	ECK0002:Hs:JW0001:thrA1:thrA2:thrD	T	SENSE	143	508	1.83	337	2799	66	-2396	128	208	5	6	25.6	34.67	0.44	-1.39	0.05	0.03	0.08	0.07	0.1	0.17	-0.05	0.31	0.26	0.18	0.08	0.26	-0.25	0.48	0.23	tcggcggtacatcagtggcaaatgcagaacgttttctgcgtgttgccgatAttctggaaagcaatgccaggcaggggcaggtggccaccgtcctctctgcc
628	+	thrA	0.12	ECK0002:Hs:JW0001:thrA1:thrA2:thrD	T	SENSE	143	508	1.83	337	2799	291	-2171	59	235	3	8	19.67	29.38	0.58	-1.25	0.03	0.03	0.06	-0.01	0.05	0.04	0.14	0.16	0.3	-0.24	0.66	0.42	0.08	0.1	0.18	cccagccggggttcccgctggcgcaattgaaaactttcgtcgatcaggaaTttgcccaaataaaacatgtcctgcatggcattagtttgttggggcagtgc
695	+	thrA	0.15	ECK0002:Hs:JW0001:thrA1:thrA2:thrD	T	SENSE	143	508	1.83	337	2799	358	-2104	6	264	3	12	2	22	3.46	1.63	-0.07	0.17	0.1	0.08	0	0.08	0.23	0	0.23	-0.36	0.5	0.14	0.12	0.33	0.45	tgtcctgcatggcattagtttgttggggcagtgcccggatagcatcaacgCtgcgctgatttgccgtggcgagaaaatgtcgatcgccattatggccggcg
711	+	thrA	0.15	ECK0002:Hs:JW0001:thrA1:thrA2:thrD	G	SENSE	143	508	1.83	337	2799	374	-2088	50	304	2	12	25	25.33	0.02	-1.81	0	0	0	0.02	0.08	0.1	-0.06	0.38	0.32	0	0.14	0.14	0.04	0.4	0.44	agtttgttggggcagtgcccggatagcatcaacgctgcgctgatttgccgTggcgagaaaatgtcgatcgccattatggccggcgtattagaagcgcgcgg
721	+	thrA	0.16	ECK0002:Hs:JW0001:thrA1:thrA2:thrD	T	SENSE	143	508	1.83	337	2799	384	-2078	25	319	2	12	12.5	26.58	1.09	-0.74	0.08	0.04	0.12	0.06	0.15	0.21	0.1	0.15	0.25	-0.01	0.37	0.36	-0.24	0.3	0.06	ggcagtgcccggatagcatcaacgctgcgctgatttgccgtggcgagaaaAtgtcgatcgccattatggccggcgtattagaagcgcgcggtcacaacgtt
727	+	thrA	0.16	ECK0002:Hs:JW0001:thrA1:thrA2:thrD	T	SENSE	143	508	1.83	337	2799	390	-2072	15	375	2	12	7.5	31.25	2.06	0.23	0.04	0	0.04	-0.07	0.13	0.06	-0.09	0.26	0.17	-0.04	0.26	0.22	0.17	0.35	0.52	gcccggatagcatcaacgctgcgctgatttgccgtggcgagaaaatgtcgAtcgccattatggccggcgtattagaagcgcgcggtcacaacgttactgtt
775	+	thrA	0.18	ECK0002:Hs:JW0001:thrA1:thrA2:thrD	T	SENSE	143	508	1.83	337	2799	438	-2024	30	1256	2	12	15	104.67	2.8	0.97	0.04	0	0.04	0	0.07	0.07	-0.19	0.43	0.24	-0.07	0.33	0.26	0.22	0.17	0.39	cgatcgccattatggccggcgtattagaagcgcgcggtcacaacgttactGttatcgatccggtcgaaaaactgctggcagtggggcattacctcgaatct
776	+	thrA	0.18	ECK0002:Hs:JW0001:thrA1:thrA2:thrD	T	SENSE	143	508	1.83	337	2799	439	-2023	11	434	2	11	5.5	39.45	2.84	1.01	-0.04	0.09	0.05	0.07	0	0.07	-0.18	0.36	0.18	-0.13	0.45	0.32	0.29	0.09	0.38	gatcgccattatggccggcgtattagaagcgcgcggtcacaacgttactgTtatcgatccggtcgaaaaactgctggcagtggggcattacctcgaatcta
777	+	thrA	0.18	ECK0002:Hs:JW0001:thrA1:thrA2:thrD	A	SENSE	143	508	1.83	337	2799	440	-2022	11	224	2	11	5.5	20.36	1.89	0.06	0.03	0	0.03	0.02	0	0.02	0.1	0	0.1	-0.03	0.18	0.15	-0.12	0.82	0.7	atcgccattatggccggcgtattagaagcgcgcggtcacaacgttactgtTatcgatccggtcgaaaaactgctggcagtggggcattacctcgaatctac
813	+	thrA	0.19	ECK0002:Hs:JW0001:thrA1:thrA2:thrD	T	SENSE	143	508	1.83	337	2799	476	-1986	36	346	2	10	18	34.6	0.94	-0.89	0.05	0	0.05	0.07	0	0.07	-0.2	0.58	0.38	0.01	0.36	0.37	0.09	0.06	0.15	cacaacgttactgttatcgatccggtcgaaaaactgctggcagtggggcaTtacctcgaatctaccgtcgatattgctgagtccacccgccgtattgcggc
814	+	thrA	0.19	ECK0002:Hs:JW0001:thrA1:thrA2:thrD	A	SENSE	143	508	1.83	337	2799	477	-1985	23	288	2	10	11.5	28.8	1.32	-0.5	0.04	0	0.04	0.04	0	0.04	0.02	0.04	0.06	0	0.4	0.4	-0.11	0.56	0.45	acaacgttactgttatcgatccggtcgaaaaactgctggcagtggggcatTacctcgaatctaccgtcgatattgctgagtccacccgccgtattgcggca
942	+	thrA	0.25	ECK0002:Hs:JW0001:thrA1:thrA2:thrD	G	SENSE	143	508	1.83	337	2799	605	-1857	77	221	3	10	25.67	22.1	-0.22	-2.04	-0.03	0.03	0	0	0.01	0.01	-0.11	0.18	0.07	-0.13	0.55	0.42	0.27	0.23	0.5	ctgatggcaggtttcaccgccggtaatgaaaaaggcgaactggtggtgctTggacgcaacggttccgactactctgctgcggtgctggctgcctgtttacg
1032	+	thrA	0.28	ECK0002:Hs:JW0001:thrA1:thrA2:thrD	T	SENSE	143	508	1.83	337	2799	695	-1767	28	241	3	11	9.33	21.91	1.23	-0.6	0.01	0.2	0.21	0	0.07	0.07	-0.08	0.37	0.29	-0.07	0.23	0.16	0.14	0.13	0.27	gcctgtttacgcgccgattgttgcgagatttggacggacgttgacggggtCtatacctgcgacccgcgtcaggtgcccgatgcgaggttgttgaagtcgat
1041	+	thrA	0.29	ECK0002:Hs:JW0001:thrA1:thrA2:thrD	G	SENSE	143	508	1.83	337	2799	704	-1758	7	217	2	10	3.5	21.7	2.63	0.8	0.04	0	0.04	0	0	0	0.04	0	0.04	0.23	0	0.23	-0.31	1	0.69	cgcgccgattgttgcgagatttggacggacgttgacggggtctatacctgCgacccgcgtcaggtgcccgatgcgaggttgttgaagtcgatgtcctacca
1062	+	thrA	0.29	ECK0002:Hs:JW0001:thrA1:thrA2:thrD	G	SENSE	143	508	1.83	337	2799	725	-1737	24	209	2	8	12	26.12	1.12	-0.71	0.02	0	0.02	0.03	0	0.03	-0.15	0.5	0.35	-0.22	0.38	0.16	0.31	0.12	0.43	tggacggacgttgacggggtctatacctgcgacccgcgtcaggtgcccgaTgcgaggttgttgaagtcgatgtcctaccaggaagcgatggagctttccta
1338	+	thrA	0.41	ECK0002:Hs:JW0001:thrA1:thrA2:thrD	G	SENSE	143	508	1.83	337	2799	1001	-1461	21	209	2	4	10.5	52.25	2.32	0.49	0.01	0	0.01	0.04	0	0.04	0.05	0.05	0.1	-0.06	0.24	0.18	-0.04	0.71	0.67	ttcagcgtttctggtccggggatgaaagggatggtcggcatggcggcgcgCgtctttgcagcgatgtcacgcgcccgtatttccgtggtgctgattacgca
1359	+	thrA	0.42	ECK0002:Hs:JW0001:thrA1:thrA2:thrD	G	SENSE	143	508	1.83	337	2799	1022	-1440	27	286	2	5	13.5	57.2	2.08	0.25	-0.03	0.04	0.01	-0.01	0.04	0.03	-0.05	0.26	0.21	0.11	0.41	0.52	-0.02	0.26	0.24	atgaaagggatggtcggcatggcggcgcgcgtctttgcagcgatgtcacgCgcccgtatttccgtggtgctgattacgcaatcatcttccgaatacagcat
1553	+	thrA	0.49	ECK0002:Hs:JW0001:thrA1:thrA2:thrD	G	SENSE	143	508	1.83	337	2799	1216	-1246	17	481	2	3	8.5	160.33	4.24	2.41	0.05	0	0.05	0.02	0	0.02	0.12	0	0.12	0.17	0.06	0.23	-0.36	0.94	0.58	gctggcagtgacggaacggctggccattatctcggtggtaggtgatggtaTgcgcaccttgcgtgggatctcggcgaaattctttgccgcactggcccgcg
1602	+	thrA	0.51	ECK0002:Hs:JW0001:thrA1:thrA2:thrD	G	SENSE	143	508	1.83	337	2799	1265	-1197	54	285	2	4	27	71.25	1.4	-0.43	0.03	0	0.03	0.01	0.04	0.05	0.09	0.07	0.16	0.09	0.3	0.39	-0.22	0.59	0.37	atgcgcaccttgcgtgggatctcggcgaaattctttgccgcactggcccgCgccaatatcaacattgtcgccattgctcagggatcttctgaacgctcaat
1691	+	thrA	0.55	ECK0002:Hs:JW0001:thrA1:thrA2:thrD	G	SENSE	143	508	1.83	337	2799	1354	-1108	22	397	2	4	11	99.25	3.17	1.34	0.01	0	0.01	0.03	0.09	0.12	-0.1	0.27	0.17	0.18	0.14	0.32	-0.12	0.5	0.38	tgaacgctcaatctctgtcgtggtaaataacgatgatgcgaccactggcgTgcgcgttactcatcagatgctgttcaataccgatcaggttatcgaagtgt
2479	+	thrA	0.87	ECK0002:Hs:JW0001:thrA1:thrA2:thrD	T	SENSE	143	508	1.83	337	2799	2142	-320	49	293	2	2	24.5	146.5	2.58	0.75	0.04	0	0.04	0.09	0.16	0.25	0.04	0.2	0.24	-0.03	0.27	0.24	-0.13	0.37	0.24	atattgaaattgaacctgtgctgcccgcagagtttaacgccgagggtgatGttgccgcttttatggcgaatctgtcacaactcgacgatctctttgccgcg
2678	+	thrA	0.95	ECK0002:Hs:JW0001:thrA1:thrA2:thrD	T	SENSE	143	508	1.83	337	2799	2341	-121	271	172	5	4	54.2	43	-0.33	-2.16	0.05	0.01	0.06	0.17	0.17	0.34	-0.18	0.53	0.35	-0.03	0.11	0.08	-0.01	0.18	0.17	taatgatccgctgttcaaagtgaaaaatggcgaaaacgccctggccttctAtagccactattatcagccgctgccgttggtactgcgcggatatggtgcgg
2679	+	thrA	0.95	ECK0002:Hs:JW0001:thrA1:thrA2:thrD	A	SENSE	143	508	1.83	337	2799	2342	-120	134	320	5	4	26.8	80	1.58	-0.25	0.03	0.03	0.06	0.02	0.01	0.03	0.01	0.3	0.31	0.01	0.44	0.45	-0.06	0.21	0.15	aatgatccgctgttcaaagtgaaaaatggcgaaaacgccctggccttctaTagccactattatcagccgctgccgttggtactgcgcggatatggtgcggg
2725	+	thrA	0.97	ECK0002:Hs:JW0001:thrA1:thrA2:thrD	C	SENSE	143	508	1.83	337	2799	2388	-74	342	247	5	3	68.4	82.33	0.27	-1.56	-0.04	0.07	0.03	-0.02	0.11	0.09	-0.04	0.32	0.28	0.12	0.27	0.39	-0.02	0.23	0.21	tctatagccactattatcagccgctgccgttggtactgcgcggatatggtGcgggcaatgacgttacagctgccggtgtctttgctgatctgctacgtacc
2726	+	thrA	0.97	ECK0002:Hs:JW0001:thrA1:thrA2:thrD	G	SENSE	143	508	1.83	337	2799	2389	-73	327	623	5	3	65.4	207.67	1.67	-0.16	0.02	0.04	0.06	0	0.02	0.02	0	0.13	0.13	-0.11	0.38	0.27	0.09	0.43	0.52	ctatagccactattatcagccgctgccgttggtactgcgcggatatggtgCgggcaatgacgttacagctgccggtgtctttgctgatctgctacgtaccc
3010	+	thrB	0.22	ECK0003:JW0002	C	SENSE	261	359	0.46	2801	3733	209	-723	315	333	4	2	78.75	166.5	1.08	0.62	0.21	0.11	0.32	0.03	0.03	0.06	0.05	0.09	0.14	-0.19	0.48	0.29	-0.1	0.29	0.19	gataagctgccgtcagaaccacgggaaaatatcgtttatcagtgctgggaGcgtttttgccaggaactgggtaagcaaattccagtggcgatgaccctgga
3199	+	thrB	0.43	ECK0003:JW0002	A	SENSE	261	359	0.46	2801	3733	398	-534	94	203	4	4	23.5	50.75	1.11	0.65	0.06	0	0.06	-0.02	0.03	0.01	0	0.04	0.04	0	0.16	0.16	-0.05	0.77	0.72	ccgcttaatgacactcgtttgctggctttgatgggcgagctggaaggccgTatctccggcagcattcattacgacaacgtggcaccgtgttttctcggtgg
3409	+	thrB	0.65	ECK0003:JW0002	G	SENSE	261	359	0.46	2801	3733	608	-324	81	227	5	4	16.2	56.75	1.81	1.35	0.04	0.01	0.05	0.01	0.02	0.03	-0.02	0.37	0.35	-0.01	0.24	0.23	-0.02	0.36	0.34	gccagggctattttaccggcgcagtatcgccgccaggattgcattgcgcaCgggcgacatctggcaggcttcattcacgcctgctattcccgtcagcctga
3434	+	thrB	0.68	ECK0003:JW0002	A	SENSE	261	359	0.46	2801	3733	633	-299	13	430	4	3	3.25	143.33	5.46	5	-0.26	0.29	0.03	0.03	0	0.03	-0.03	0.13	0.1	0.14	0.26	0.4	0.12	0.32	0.44	atcgccgccaggattgcattgcgcacgggcgacatctggcaggcttcattCacgcctgctattcccgtcagcctgagcttgccgcgaagctgatgaaagat
3658	+	thrB	0.92	ECK0003:JW0002	T	SENSE	261	359	0.46	2801	3733	857	-75	42	358	4	2	10.5	179	4.09	3.63	-0.04	0.09	0.05	-0.05	0.07	0.02	0	0.11	0.11	-0.04	0.25	0.21	0.12	0.48	0.6	tgtgacaagccggaaaccgcccagcgcgttgccgactggttgggtaagaaCtacctgcaaaatcaggaaggttttgttcatatttgccggctggatacggc
3680	+	thrB	0.94	ECK0003:JW0002	T	SENSE	261	359	0.46	2801	3733	879	-53	61	230	4	2	15.25	115	2.91	2.45	0.21	0.02	0.23	-0.11	0.15	0.04	-0.05	0.1	0.05	-0.06	0.51	0.45	0	0.23	0.23	agcgcgttgccgactggttgggtaagaactacctgcaaaatcaggaaggtTttgttcatatttgccggctggatacggcgggcgcacgagtactggaaaac
3681	+	thrB	0.94	ECK0003:JW0002	T	SENSE	261	359	0.46	2801	3733	880	-52	47	203	4	2	11.75	101.5	3.11	2.65	0.05	0.02	0.07	0.22	0.06	0.28	-0.1	0.22	0.12	-0.04	0.12	0.08	-0.12	0.57	0.45	gcgcgttgccgactggttgggtaagaactacctgcaaaatcaggaaggttTtgttcatatttgccggctggatacggcgggcgcacgagtactggaaaact
3801	+	thrC	0.05	ECK0004:JW0003	G	SENSE	228	336	0.56	3734	5020	67	-1219	91	266	4	2	22.75	133	2.55	1.99	0.01	0.05	0.06	-0.02	0.07	0.05	-0.02	0.11	0.09	-0.05	0.37	0.32	0.08	0.4	0.48	gaaagatcacaacgagcaggtcagctttgcgcaagccgtaacccaggggtTgggcaaaaatcaggggctgttttttccgcacgacctgccggaattcagcc
3960	+	thrC	0.18	ECK0004:JW0003	G	SENSE	228	336	0.56	3734	5020	226	-1060	55	240	4	3	13.75	80	2.54	1.98	0.01	0.02	0.03	0.02	0	0.02	0.03	0.16	0.19	0.15	0.02	0.17	-0.2	0.8	0.6	ctcggcgtttattggtgatgaaatcccacaggaaatcctggaagagcgcgTgcgcgcggcgtttgccttcccggctccggtcgccaatgttgaaagcgatg
3962	+	thrC	0.18	ECK0004:JW0003	G	SENSE	228	336	0.56	3734	5020	228	-1058	115	414	4	3	28.75	138	2.26	1.7	0.01	0.03	0.04	-0.01	0.03	0.02	-0.05	0.17	0.12	-0.07	0.3	0.23	0.13	0.46	0.59	cggcgtttattggtgatgaaatcccacaggaaatcctggaagagcgcgtgCgcgcggcgtttgccttcccggctccggtcgccaatgttgaaagcgatgtc
4289	+	thrC	0.43	ECK0004:JW0003	T	SENSE	228	336	0.56	3734	5020	555	-731	64	374	6	3	10.67	124.67	3.55	2.99	0.02	0.03	0.05	0.01	0.06	0.07	-0.13	0.39	0.26	0.03	0.18	0.21	0.07	0.33	0.4	tgttctgtacattgggcggcaatatcgaaactgttgccatcgacggcgatTtcgatgcctgtcaggcgctggtgaagcaggcgtttgatgatgaagaactg
4725	+	thrC	0.77	ECK0004:JW0003	G	SENSE	228	336	0.56	3734	5020	991	-295	105	410	4	2	26.25	205	2.97	2.41	0.02	0.02	0.04	-0.06	0.11	0.05	-0.18	0.48	0.3	0.03	0.13	0.16	0.19	0.26	0.45	gttgttccgccgcaaaatctggcaactgaaagagctgggttatgcagccgTggatgatgaaaccacgcaacagacaatgcgtgagttaaaagaactgggct
4810	+	thrC	0.84	ECK0004:JW0003	G	SENSE	228	336	0.56	3734	5020	1076	-210	33	312	4	3	8.25	104	3.66	3.1	0.04	0	0.04	0.01	0.06	0.07	0.04	0.18	0.22	0.01	0.21	0.22	-0.1	0.55	0.45	ttaaaagaactgggctacacttcggagccgcacgctgccgtagcttatcgTgcgctgcgtgatcagttgaatccaggcgaatatggcttgttcctcggcac
8230	+	talB	-8	Intergenic	T	SENSE	1212	1400	0.21	8238	9191	-8	-961	213	36	10	2	21.3	18	-0.24	-0.45	0	0	0	-0.01	0.11	0.1	0.01	0.53	0.54	0.02	0.25	0.27	-0.03	0.11	0.08	atcatcagggcagaccggttacatccccctaacaagctgtttaaagagaaAtactatcatgacggacaaattgacctcccttcgtcagtacaccaccgtag
8262	+	talB	0.03	ECK0008:JW0007:yaaK	G	SENSE	1212	1400	0.21	8238	9191	24	-929	420	269	17	7	24.71	38.43	0.64	0.43	0.03	0.06	0.09	0.05	0.14	0.19	-0.03	0.1	0.07	-0.01	0.12	0.11	-0.04	0.58	0.54	caagctgtttaaagagaaatactatcatgacggacaaattgacctcccttCgtcagtacaccaccgtagtggccgacactggggacatcgcggcaatgaag
8277	+	talB	0.04	ECK0008:JW0007:yaaK	T	SENSE	1212	1400	0.21	8238	9191	39	-914	308	85	19	7	16.21	12.14	-0.42	-0.63	0	0	0	0.1	0.08	0.18	0	0.18	0.18	0.01	0.19	0.2	-0.11	0.55	0.44	gaaatactatcatgacggacaaattgacctcccttcgtcagtacaccaccGtagtggccgacactggggacatcgcggcaatgaagctgtatcaaccgcag
8280	+	talB	0.04	ECK0008:JW0007:yaaK	T	SENSE	1212	1400	0.21	8238	9191	42	-911	128	685	20	7	6.4	97.86	3.93	3.73	0.1	0.16	0.26	0.01	0.07	0.08	0	0.16	0.16	-0.1	0.38	0.28	0	0.23	0.23	atactatcatgacggacaaattgacctcccttcgtcagtacaccaccgtaGtggccgacactggggacatcgcggcaatgaagctgtatcaaccgcaggat
8300	+	talB	0.07	ECK0008:JW0007:yaaK	G	SENSE	1212	1400	0.21	8238	9191	62	-891	97	214	24	11	4.04	19.45	2.27	2.06	0.04	0.04	0.08	0	0.06	0.06	0	0.18	0.18	0.01	0.13	0.14	-0.04	0.59	0.55	ttgacctcccttcgtcagtacaccaccgtagtggccgacactggggacatCgcggcaatgaagctgtatcaaccgcaggatgccacaaccaacccttctct
8301	+	talB	0.07	ECK0008:JW0007:yaaK	C	SENSE	1212	1400	0.21	8238	9191	63	-890	97	244	24	11	4.04	22.18	2.46	2.25	0.02	0.07	0.09	0.02	0.03	0.05	0.12	0.13	0.25	-0.15	0.25	0.1	-0.01	0.52	0.51	tgacctcccttcgtcagtacaccaccgtagtggccgacactggggacatcGcggcaatgaagctgtatcaaccgcaggatgccacaaccaacccttctctc
8302	+	talB	0.07	ECK0008:JW0007:yaaK	G	SENSE	1212	1400	0.21	8238	9191	64	-889	142	345	24	11	5.92	31.36	2.41	2.2	0.02	0.08	0.1	0.01	0	0.01	0.01	0.05	0.06	-0.02	0.23	0.21	-0.01	0.64	0.63	gacctcccttcgtcagtacaccaccgtagtggccgacactggggacatcgCggcaatgaagctgtatcaaccgcaggatgccacaaccaacccttctctca
8383	+	talB	0.15	ECK0008:JW0007:yaaK	T	SENSE	1212	1400	0.21	8238	9191	145	-808	344	69	24	13	14.33	5.31	-1.43	-1.64	0	0.04	0.04	-0.08	0.2	0.12	-0.19	0.36	0.17	0.08	0.18	0.26	0.19	0.22	0.41	cacaaccaacccttctctcattcttaacgcagcgcagattccggaataccGtaagttgattgatgatgctgtcgcctgggcgaaacagcagagcaacgatc
8398	+	talB	0.17	ECK0008:JW0007:yaaK	T	SENSE	1212	1400	0.21	8238	9191	160	-793	234	288	24	12	9.75	24	1.3	1.09	-0.09	0.29	0.2	0.02	0.06	0.08	-0.06	0.41	0.35	0.06	0.18	0.24	0.08	0.06	0.14	tctcattcttaacgcagcgcagattccggaataccgtaagttgattgatgAtgctgtcgcctgggcgaaacagcagagcaacgatcgcgcgcagcagatcg
8403	+	talB	0.17	ECK0008:JW0007:yaaK	T	SENSE	1212	1400	0.21	8238	9191	165	-788	557	511	23	12	24.22	42.58	0.81	0.61	0	0.03	0.03	0.05	0.03	0.08	-0.21	0.5	0.29	0.1	0.31	0.41	0.06	0.13	0.19	ttcttaacgcagcgcagattccggaataccgtaagttgattgatgatgctGtcgcctgggcgaaacagcagagcaacgatcgcgcgcagcagatcgtggac
8404	+	talB	0.17	ECK0008:JW0007:yaaK	C	SENSE	1212	1400	0.21	8238	9191	166	-787	66	267	23	12	2.87	22.25	2.95	2.75	0	0	0	0.02	0.03	0.05	-0.04	0.11	0.07	-0.12	0.41	0.29	0.13	0.45	0.58	tcttaacgcagcgcagattccggaataccgtaagttgattgatgatgctgTcgcctgggcgaaacagcagagcaacgatcgcgcgcagcagatcgtggacg
8405	+	talB	0.18	ECK0008:JW0007:yaaK	G	SENSE	1212	1400	0.21	8238	9191	167	-786	111	260	24	12	4.62	21.67	2.23	2.02	0	0.03	0.03	-0.01	0.03	0.02	-0.01	0.11	0.1	0.12	0.15	0.27	-0.1	0.68	0.58	cttaacgcagcgcagattccggaataccgtaagttgattgatgatgctgtCgcctgggcgaaacagcagagcaacgatcgcgcgcagcagatcgtggacgc
8409	+	talB	0.18	ECK0008:JW0007:yaaK	G	SENSE	1212	1400	0.21	8238	9191	171	-782	2015	755	24	12	83.96	62.92	-0.42	-0.62	0.15	0.17	0.32	-0.02	0.15	0.13	-0.04	0.25	0.21	-0.05	0.27	0.22	-0.03	0.15	0.12	acgcagcgcagattccggaataccgtaagttgattgatgatgctgtcgccTgggcgaaacagcagagcaacgatcgcgcgcagcagatcgtggacgcgacc
8425	+	talB	0.2	ECK0008:JW0007:yaaK	C	SENSE	1212	1400	0.21	8238	9191	187	-766	247	219	25	12	9.88	18.25	0.89	0.68	-0.01	0.01	0	0.13	0.14	0.27	0.13	0.28	0.41	-0.06	0.28	0.22	-0.19	0.29	0.1	ggaataccgtaagttgattgatgatgctgtcgcctgggcgaaacagcagaGcaacgatcgcgcgcagcagatcgtggacgcgaccgacaaactggcagtaa
8432	+	talB	0.2	ECK0008:JW0007:yaaK	C	SENSE	1212	1400	0.21	8238	9191	194	-759	103	262	25	12	4.12	21.83	2.41	2.2	0.05	0.05	0.1	0.11	0.1	0.21	0.12	0.24	0.36	-0.22	0.37	0.15	-0.06	0.24	0.18	cgtaagttgattgatgatgctgtcgcctgggcgaaacagcagagcaacgaTcgcgcgcagcagatcgtggacgcgaccgacaaactggcagtaaatattgg
8433	+	talB	0.2	ECK0008:JW0007:yaaK	G	SENSE	1212	1400	0.21	8238	9191	195	-758	427	2171	26	12	16.42	180.92	3.46	3.25	0.07	0.08	0.15	0	0.03	0.03	0	0.16	0.16	0.07	0.26	0.33	-0.13	0.46	0.33	gtaagttgattgatgatgctgtcgcctgggcgaaacagcagagcaacgatCgcgcgcagcagatcgtggacgcgaccgacaaactggcagtaaatattggt
8435	+	talB	0.21	ECK0008:JW0007:yaaK	G	SENSE	1212	1400	0.21	8238	9191	197	-756	95	504	25	12	3.8	42	3.47	3.26	0.02	0.07	0.09	0.02	0	0.02	0.03	0.25	0.28	-0.05	0.31	0.26	-0.02	0.37	0.35	aagttgattgatgatgctgtcgcctgggcgaaacagcagagcaacgatcgCgcgcagcagatcgtggacgcgaccgacaaactggcagtaaatattggtct
8556	+	talB	0.33	ECK0008:JW0007:yaaK	C	SENSE	1212	1400	0.21	8238	9191	318	-635	315	91	22	10	14.32	9.1	-0.65	-0.86	0.16	0.22	0.38	0.02	0.03	0.05	0.01	0.12	0.13	0.08	0.11	0.19	-0.27	0.52	0.25	cgggccgtatctcaactgaagttgatgcgcgtctttcctatgacaccgaaGcgtcaattgcgaaagcaaaacgcctgatcaaactctacaacgatgctggt
8618	+	talB	0.4	ECK0008:JW0007:yaaK	C	SENSE	1212	1400	0.21	8238	9191	380	-573	356	85	22	12	16.18	7.08	-1.19	-1.4	0.02	0.11	0.13	0.02	0.16	0.18	-0.21	0.46	0.25	0.03	0.1	0.13	0.15	0.17	0.32	aaagcaaaacgcctgatcaaactctacaacgatgctggtattagcaacgaTcgtattctgatcaaactggcttctacctggcagggtatccgtgctgcaga
8659	+	talB	0.44	ECK0008:JW0007:yaaK	T	SENSE	1212	1400	0.21	8238	9191	421	-532	96	284	26	12	3.69	23.67	2.68	2.47	-0.01	0.03	0.02	-0.01	0.13	0.12	-0.05	0.28	0.23	0.09	0.34	0.43	-0.01	0.22	0.21	tagcaacgatcgtattctgatcaaactggcttctacctggcagggtatccGtgctgcagaacagctggaaaaagaaggcatcaactgtaacctgaccctgc
8660	+	talB	0.44	ECK0008:JW0007:yaaK	G	SENSE	1212	1400	0.21	8238	9191	422	-531	57	766	28	13	2.04	58.92	4.85	4.64	0.02	0.02	0.04	0.01	0.02	0.03	0.1	0.07	0.17	0.06	0.17	0.23	-0.21	0.73	0.52	agcaacgatcgtattctgatcaaactggcttctacctggcagggtatccgTgctgcagaacagctggaaaaagaaggcatcaactgtaacctgaccctgct
8661	+	talB	0.44	ECK0008:JW0007:yaaK	C	SENSE	1212	1400	0.21	8238	9191	423	-530	37	705	28	13	1.32	54.23	5.36	5.15	-0.01	0.03	0.02	0.03	0	0.03	-0.03	0.13	0.1	0.09	0.1	0.19	-0.08	0.74	0.66	gcaacgatcgtattctgatcaaactggcttctacctggcagggtatccgtGctgcagaacagctggaaaaagaaggcatcaactgtaacctgaccctgctg
8662	+	talB	0.44	ECK0008:JW0007:yaaK	T	SENSE	1212	1400	0.21	8238	9191	424	-529	42	495	28	13	1.5	38.08	4.67	4.46	-0.01	0.05	0.04	0.02	0	0.02	-0.02	0.1	0.08	0.04	0.17	0.21	-0.04	0.69	0.65	caacgatcgtattctgatcaaactggcttctacctggcagggtatccgtgCtgcagaacagctggaaaaagaaggcatcaactgtaacctgaccctgctgt
8749	+	talB	0.54	ECK0008:JW0007:yaaK	C	SENSE	1212	1400	0.21	8238	9191	511	-442	149	513	25	10	5.96	51.3	3.11	2.9	0.16	0.03	0.19	0.05	0.11	0.16	-0.04	0.09	0.05	-0.2	0.48	0.28	0.04	0.28	0.32	cctgaccctgctgttctccttcgctcaggctcgtgcttgtgcggaagcggGcgtgttcctgatctcgccgtttgttggccgtattcttgactggtacaaag
8751	+	talB	0.54	ECK0008:JW0007:yaaK	T	SENSE	1212	1400	0.21	8238	9191	513	-440	85	261	25	11	3.4	23.73	2.8	2.6	0.02	0.01	0.03	-0.02	0.08	0.06	0.23	0.09	0.32	-0.26	0.53	0.27	0.05	0.28	0.33	tgaccctgctgttctccttcgctcaggctcgtgcttgtgcggaagcgggcGtgttcctgatctcgccgtttgttggccgtattcttgactggtacaaagcg
8752	+	talB	0.54	ECK0008:JW0007:yaaK	G	SENSE	1212	1400	0.21	8238	9191	514	-439	68	607	25	11	2.72	55.18	4.34	4.13	0.02	0	0.02	0	0.04	0.04	-0.09	0.24	0.15	0.26	0.06	0.32	-0.18	0.66	0.48	gaccctgctgttctccttcgctcaggctcgtgcttgtgcggaagcgggcgTgttcctgatctcgccgtttgttggccgtattcttgactggtacaaagcga
8753	+	talB	0.54	ECK0008:JW0007:yaaK	T	SENSE	1212	1400	0.21	8238	9191	515	-438	95	617	25	11	3.8	56.09	3.88	3.68	-0.01	0.04	0.03	-0.04	0.08	0.04	-0.01	0.18	0.17	-0.08	0.33	0.25	0.15	0.36	0.51	accctgctgttctccttcgctcaggctcgtgcttgtgcggaagcgggcgtGttcctgatctcgccgtttgttggccgtattcttgactggtacaaagcgaa
8754	+	talB	0.54	ECK0008:JW0007:yaaK	T	SENSE	1212	1400	0.21	8238	9191	516	-437	55	822	25	11	2.2	74.73	5.09	4.88	0	0.02	0.02	0	0.02	0.02	-0.05	0.17	0.12	-0.02	0.2	0.18	0.07	0.59	0.66	ccctgctgttctccttcgctcaggctcgtgcttgtgcggaagcgggcgtgTtcctgatctcgccgtttgttggccgtattcttgactggtacaaagcgaat
8760	+	talB	0.55	ECK0008:JW0007:yaaK	T	SENSE	1212	1400	0.21	8238	9191	522	-431	124	414	24	10	5.17	41.4	3	2.79	0.02	0.01	0.03	0	0.02	0.02	-0.02	0.34	0.32	-0.02	0.25	0.23	0.01	0.39	0.4	tgttctccttcgctcaggctcgtgcttgtgcggaagcgggcgtgttcctgAtctcgccgtttgttggccgtattcttgactggtacaaagcgaataccgat
8819	+	talB	0.61	ECK0008:JW0007:yaaK	T	SENSE	1212	1400	0.21	8238	9191	581	-372	405	226	25	10	16.2	22.6	0.48	0.27	0.06	0.12	0.18	0.07	0.14	0.21	-0.03	0.28	0.25	0.07	0.1	0.17	-0.18	0.37	0.19	tttgttggccgtattcttgactggtacaaagcgaataccgataagaaagaGtacgctccggcagaagatccgggcgtggtttctgtatctgaaatctacca
8839	+	talB	0.63	ECK0008:JW0007:yaaK	G	SENSE	1212	1400	0.21	8238	9191	601	-352	364	190	21	9	17.33	21.11	0.28	0.08	0	0.01	0.01	0	0.01	0.01	-0.01	0.04	0.03	-0.14	0.53	0.39	0.15	0.41	0.56	ctggtacaaagcgaataccgataagaaagagtacgctccggcagaagatcCgggcgtggtttctgtatctgaaatctaccagtactacaaagagcacggtt
8854	+	talB	0.65	ECK0008:JW0007:yaaK	A	SENSE	1212	1400	0.21	8238	9191	616	-337	97	256	20	9	4.85	28.44	2.55	2.34	0	0.03	0.03	0.05	0.01	0.06	0.08	0.07	0.15	0.06	0.14	0.2	-0.18	0.74	0.56	taccgataagaaagagtacgctccggcagaagatccgggcgtggtttctgTatctgaaatctaccagtactacaaagagcacggttatgaaaccgtggtta
8905	+	talB	0.7	ECK0008:JW0007:yaaK	G	SENSE	1212	1400	0.21	8238	9191	667	-286	88	252	19	6	4.63	42	3.18	2.97	0.03	0.03	0.06	0.01	0.2	0.21	-0.15	0.21	0.06	0.08	0.14	0.22	0.04	0.41	0.45	atctgaaatctaccagtactacaaagagcacggttatgaaaccgtggttaTgggcgcaagcttccgtaacatcggcgaaattctggaactggcaggctgcg
8909	+	talB	0.7	ECK0008:JW0007:yaaK	G	SENSE	1212	1400	0.21	8238	9191	671	-282	260	252	20	6	13	42	1.69	1.48	0.02	0.04	0.06	0.06	0.18	0.24	-0.06	0.48	0.42	-0.05	0.17	0.12	0.02	0.13	0.15	gaaatctaccagtactacaaagagcacggttatgaaaccgtggttatgggCgcaagcttccgtaacatcggcgaaattctggaactggcaggctgcgaccg
8911	+	talB	0.71	ECK0008:JW0007:yaaK	A	SENSE	1212	1400	0.21	8238	9191	673	-280	525	1529	21	7	25	218.43	3.13	2.92	0.01	0.02	0.03	0	0.04	0.04	-0.03	0.22	0.19	0.03	0.32	0.35	0	0.39	0.39	aatctaccagtactacaaagagcacggttatgaaaccgtggttatgggcgCaagcttccgtaacatcggcgaaattctggaactggcaggctgcgaccgtc
8914	+	talB	0.71	ECK0008:JW0007:yaaK	C	SENSE	1212	1400	0.21	8238	9191	676	-277	244	242	21	7	11.62	34.57	1.57	1.36	0.01	0.08	0.09	0.03	0.1	0.13	-0.06	0.4	0.34	-0.05	0.26	0.21	0.06	0.17	0.23	ctaccagtactacaaagagcacggttatgaaaccgtggttatgggcgcaaGcttccgtaacatcggcgaaattctggaactggcaggctgcgaccgtctga
8915	+	talB	0.71	ECK0008:JW0007:yaaK	T	SENSE	1212	1400	0.21	8238	9191	677	-276	95	251	21	7	4.52	35.86	2.99	2.78	-0.29	0.3	0.01	0.04	0.01	0.05	0.08	0.11	0.19	0.08	0.37	0.45	0.1	0.2	0.3	taccagtactacaaagagcacggttatgaaaccgtggttatgggcgcaagCttccgtaacatcggcgaaattctggaactggcaggctgcgaccgtctgac
8953	+	talB	0.75	ECK0008:JW0007:yaaK	C	SENSE	1212	1400	0.21	8238	9191	715	-238	331	107	21	7	15.76	15.29	-0.04	-0.25	0.01	0	0.01	0.02	0.12	0.14	-0.06	0.6	0.54	0.02	0.18	0.2	0.02	0.09	0.11	tatgggcgcaagcttccgtaacatcggcgaaattctggaactggcaggctGcgaccgtctgaccatcgcaccggcactgctgaaagagctggcggagagcg
8954	+	talB	0.75	ECK0008:JW0007:yaaK	G	SENSE	1212	1400	0.21	8238	9191	716	-237	220	269	21	7	10.48	38.43	1.87	1.67	0.01	0.01	0.02	0.04	0	0.04	-0.01	0.1	0.09	-0.08	0.63	0.55	0.06	0.25	0.31	atgggcgcaagcttccgtaacatcggcgaaattctggaactggcaggctgCgaccgtctgaccatcgcaccggcactgctgaaagagctggcggagagcga
8979	+	talB	0.78	ECK0008:JW0007:yaaK	T	SENSE	1212	1400	0.21	8238	9191	741	-212	95	216	21	9	4.52	24	2.41	2.2	0.01	0.03	0.04	0.02	0.03	0.05	-0.08	0.19	0.11	-0.14	0.44	0.3	0.2	0.31	0.51	gcgaaattctggaactggcaggctgcgaccgtctgaccatcgcaccggcaCtgctgaaagagctggcggagagcgaaggggctatcgaacgtaaactgtct
9044	+	talB	0.85	ECK0008:JW0007:yaaK	A	SENSE	1212	1400	0.21	8238	9191	806	-147	245	64	19	8	12.89	8	-0.69	-0.9	0.01	0.18	0.19	-0.03	0.11	0.08	-0.04	0.34	0.3	0.06	0.21	0.27	0.01	0.16	0.17	gcggagagcgaaggggctatcgaacgtaaactgtcttacaccggcgaagtGaaagcgcgtccggcgcgtatcactgagtccgagttcctgtggcagcacaa
9051	+	talB	0.85	ECK0008:JW0007:yaaK	G	SENSE	1212	1400	0.21	8238	9191	813	-140	306	108	19	8	16.11	13.5	-0.25	-0.46	-0.03	0.07	0.04	0	0.04	0.04	-0.06	0.16	0.1	-0.05	0.34	0.29	0.14	0.39	0.53	gcgaaggggctatcgaacgtaaactgtcttacaccggcgaagtgaaagcgCgtccggcgcgtatcactgagtccgagttcctgtggcagcacaaccaggat
9068	+	talB	0.87	ECK0008:JW0007:yaaK	G	SENSE	1212	1400	0.21	8238	9191	830	-123	210	324	17	8	12.35	40.5	1.71	1.51	0.05	0.03	0.08	0.04	0.07	0.11	-0.04	0.21	0.17	-0.09	0.32	0.23	0.03	0.38	0.41	cgtaaactgtcttacaccggcgaagtgaaagcgcgtccggcgcgtatcacTgagtccgagttcctgtggcagcacaaccaggatccaatggcagtagataa
9070	+	talB	0.87	ECK0008:JW0007:yaaK	G	SENSE	1212	1400	0.21	8238	9191	832	-121	141	739	17	8	8.29	92.38	3.48	3.27	-0.01	0.03	0.02	-0.07	0.24	0.17	0	0.14	0.14	0.07	0.09	0.16	0.01	0.5	0.51	taaactgtcttacaccggcgaagtgaaagcgcgtccggcgcgtatcactgAgtccgagttcctgtggcagcacaaccaggatccaatggcagtagataaac
9083	+	talB	0.89	ECK0008:JW0007:yaaK	T	SENSE	1212	1400	0.21	8238	9191	845	-108	128	225	18	7	7.11	32.14	2.18	1.97	0	0.06	0.06	0.04	0.04	0.08	-0.08	0.44	0.36	0.04	0.3	0.34	0	0.16	0.16	accggcgaagtgaaagcgcgtccggcgcgtatcactgagtccgagttcctGtggcagcacaaccaggatccaatggcagtagataaactggcggaaggtat
9084	+	talB	0.89	ECK0008:JW0007:yaaK	G	SENSE	1212	1400	0.21	8238	9191	846	-107	98	716	18	7	5.44	102.29	4.23	4.02	0.01	0.03	0.04	0.06	0.01	0.07	0	0.25	0.25	-0.03	0.45	0.42	-0.04	0.26	0.22	ccggcgaagtgaaagcgcgtccggcgcgtatcactgagtccgagttcctgTggcagcacaaccaggatccaatggcagtagataaactggcggaaggtatc
9130	+	talB	0.94	ECK0008:JW0007:yaaK	T	SENSE	1212	1400	0.21	8238	9191	892	-61	469	299	16	7	29.31	42.71	0.54	0.34	0.04	0.1	0.14	0.01	0.07	0.08	0.01	0.28	0.29	-0.05	0.42	0.37	0	0.13	0.13	cctgtggcagcacaaccaggatccaatggcagtagataaactggcggaagGtatccgtaagtttgctattgaccaggaaaaactggaaaaaatgatcggcg
9131	+	talB	0.94	ECK0008:JW0007:yaaK	A	SENSE	1212	1400	0.21	8238	9191	893	-60	309	273	15	7	20.6	39	0.92	0.71	0.06	0.17	0.23	-0.01	0.03	0.02	0.01	0.06	0.07	-0.08	0.36	0.28	0.03	0.38	0.41	ctgtggcagcacaaccaggatccaatggcagtagataaactggcggaaggTatccgtaagtttgctattgaccaggaaaaactggaaaaaatgatcggcga
9147	+	talB	0.95	ECK0008:JW0007:yaaK	T	SENSE	1212	1400	0.21	8238	9191	909	-44	287	275	14	6	20.5	45.83	1.16	0.95	-0.01	0.06	0.05	0.06	0.2	0.26	-0.07	0.47	0.4	-0.03	0.17	0.14	0.05	0.11	0.16	aggatccaatggcagtagataaactggcggaaggtatccgtaagtttgctAttgaccaggaaaaactggaaaaaatgatcggcgatctgctgtaatcattc
9148	+	talB	0.95	ECK0008:JW0007:yaaK	T	SENSE	1212	1400	0.21	8238	9191	910	-43	332	661	14	6	23.71	110.17	2.22	2.01	0.06	0.03	0.09	-0.04	0.13	0.09	-0.04	0.42	0.38	0	0.34	0.34	0.02	0.08	0.1	ggatccaatggcagtagataaactggcggaaggtatccgtaagtttgctaTtgaccaggaaaaactggaaaaaatgatcggcgatctgctgtaatcattct
9149	+	talB	0.96	ECK0008:JW0007:yaaK	G	SENSE	1212	1400	0.21	8238	9191	911	-42	192	216	14	6	13.71	36	1.39	1.18	0.02	0.02	0.04	0.04	0.05	0.09	-0.08	0.33	0.25	-0.01	0.36	0.35	0.03	0.24	0.27	gatccaatggcagtagataaactggcggaaggtatccgtaagtttgctatTgaccaggaaaaactggaaaaaatgatcggcgatctgctgtaatcattctt
9263	+	mog	-43	Intergenic	T	SENSE	509	522	0.04	9306	9893	-43	-630	355	17	29	6	12.24	2.83	-2.11	-2.15	0.08	0.27	0.35	-0.07	0.13	0.06	0	0.18	0.18	0.11	0.24	0.35	-0.11	0.17	0.06	agtcggtcacgctacctcttctgaagcctgtctgtcactcccttcgcagtGtatcattctgtttaacgagactgtttaaacggaaaaatcttgatgaatac
9286	+	mog	-20	Intergenic	T	SENSE	509	522	0.04	9306	9893	-20	-607	757	121	31	7	24.42	17.29	-0.5	-0.53	-0.01	0.07	0.06	-0.03	0.13	0.1	-0.13	0.29	0.16	0.22	0.18	0.4	-0.03	0.32	0.29	aagcctgtctgtcactcccttcgcagtgtatcattctgtttaacgagactGtttaaacggaaaaatcttgatgaatactttacgtattggcttagtttcca
9288	+	mog	-18	Intergenic	T	SENSE	509	522	0.04	9306	9893	-18	-605	432	48	30	7	14.4	6.86	-1.07	-1.11	0.04	0.11	0.15	0	0.06	0.06	-0.04	0.29	0.25	-0.08	0.41	0.33	0.08	0.13	0.21	gcctgtctgtcactcccttcgcagtgtatcattctgtttaacgagactgtTtaaacggaaaaatcttgatgaatactttacgtattggcttagtttccatc
9315	+	mog	0.02	bisD:chlG:ECK0009:JW0008:mogA:yaaG	T	SENSE	509	522	0.04	9306	9893	9	-578	469	68	28	6	16.75	11.33	-0.56	-0.6	-0.09	0.19	0.1	0	0.12	0.12	0.08	0.26	0.34	0.13	0.19	0.32	-0.12	0.24	0.12	atcattctgtttaacgagactgtttaaacggaaaaatcttgatgaatactTtacgtattggcttagtttccatctctgatcgcgcatccagcggcgtttat
9321	+	mog	0.03	bisD:chlG:ECK0009:JW0008:mogA:yaaG	T	SENSE	509	522	0.04	9306	9893	15	-572	634	74	28	6	22.64	12.33	-0.88	-0.91	0.05	0.04	0.09	0.08	0.14	0.22	-0.07	0.37	0.3	-0.02	0.27	0.25	-0.05	0.18	0.13	ctgtttaacgagactgtttaaacggaaaaatcttgatgaatactttacgtAttggcttagtttccatctctgatcgcgcatccagcggcgtttatcaggat
9322	+	mog	0.03	bisD:chlG:ECK0009:JW0008:mogA:yaaG	T	SENSE	509	522	0.04	9306	9893	16	-571	399	166	28	6	14.25	27.67	0.96	0.92	0.02	0.04	0.06	0.02	0.04	0.06	0.05	0.12	0.17	-0.09	0.35	0.26	0	0.45	0.45	tgtttaacgagactgtttaaacggaaaaatcttgatgaatactttacgtaTtggcttagtttccatctctgatcgcgcatccagcggcgtttatcaggata
9376	+	mog	0.12	bisD:chlG:ECK0009:JW0008:mogA:yaaG	C	SENSE	509	522	0.04	9306	9893	70	-517	799	282	19	5	42.05	56.4	0.42	0.39	0.05	0.21	0.26	0.03	0.1	0.13	-0.08	0.22	0.14	-0.05	0.27	0.22	0.06	0.19	0.25	cttagtttccatctctgatcgcgcatccagcggcgtttatcaggataaagGcatccctgcgctggaagaatggctgacatcggcgctaaccacgccgtttg
9377	+	mog	0.12	bisD:chlG:ECK0009:JW0008:mogA:yaaG	A	SENSE	509	522	0.04	9306	9893	71	-516	471	338	18	5	26.17	67.6	1.37	1.33	0	0.13	0.13	0.01	0.03	0.04	0.01	0.16	0.17	-0.09	0.27	0.18	0.07	0.41	0.48	ttagtttccatctctgatcgcgcatccagcggcgtttatcaggataaaggCatccctgcgctggaagaatggctgacatcggcgctaaccacgccgtttga
9383	+	mog	0.13	bisD:chlG:ECK0009:JW0008:mogA:yaaG	G	SENSE	509	522	0.04	9306	9893	77	-510	932	1125	16	5	58.25	225	1.95	1.91	0.04	0.09	0.13	0.02	0.08	0.1	-0.01	0.32	0.31	-0.08	0.36	0.28	0.02	0.15	0.17	tccatctctgatcgcgcatccagcggcgtttatcaggataaaggcatcccTgcgctggaagaatggctgacatcggcgctaaccacgccgtttgaactgga
9384	+	mog	0.13	bisD:chlG:ECK0009:JW0008:mogA:yaaG	C	SENSE	509	522	0.04	9306	9893	78	-509	173	264	15	5	11.53	52.8	2.2	2.16	-0.02	0.07	0.05	0.05	0.06	0.11	0.04	0.14	0.18	0.03	0.45	0.48	-0.1	0.29	0.19	ccatctctgatcgcgcatccagcggcgtttatcaggataaaggcatccctGcgctggaagaatggctgacatcggcgctaaccacgccgtttgaactggaa
9385	+	mog	0.13	bisD:chlG:ECK0009:JW0008:mogA:yaaG	G	SENSE	509	522	0.04	9306	9893	79	-508	150	327	15	5	10	65.4	2.71	2.67	0.02	0.03	0.05	0.02	0.01	0.03	0.04	0.07	0.11	0.01	0.2	0.21	-0.1	0.7	0.6	catctctgatcgcgcatccagcggcgtttatcaggataaaggcatccctgCgctggaagaatggctgacatcggcgctaaccacgccgtttgaactggaaa
9523	+	mog	0.37	bisD:chlG:ECK0009:JW0008:mogA:yaaG	G	SENSE	509	522	0.04	9306	9893	217	-370	123	228	7	4	17.57	57	1.7	1.66	-0.01	0.03	0.02	0	0.05	0.05	-0.03	0.2	0.17	-0.03	0.23	0.2	0.08	0.49	0.57	aacgttgtgtgagctggtggatgaaatgagttgccatctggtgctcaccaCgggcggaactggcccggcgcgtcgtgacgtaacgcccgatgcgacgctgg
12091	+	dnaK	-72	Intergenic	A	SENSE	1483	8155	2.46	12163	14079	-72	-1988	210	308	11	25	19.09	12.32	-0.63	-3.09	0.04	0.17	0.21	0.07	0.07	0.14	-0.16	0.4	0.24	0.05	0.27	0.32	-0.02	0.1	0.08	agtagtcaaccgcagtgagtgagtctgcaaaaaaatgaaattgggcagttGaaaccagacgtttcgcccctattacagactcacaaccacatgatgaccga
12092	+	dnaK	-71	Intergenic	A	SENSE	1483	8155	2.46	12163	14079	-71	-1987	91	463	11	25	8.27	18.52	1.16	-1.3	0.02	0.08	0.1	0.03	0.02	0.05	0.04	0.08	0.12	-0.12	0.44	0.32	0.03	0.38	0.41	gtagtcaaccgcagtgagtgagtctgcaaaaaaatgaaattgggcagttgAaaccagacgtttcgcccctattacagactcacaaccacatgatgaccgaa
12124	+	dnaK	-39	Intergenic	A	SENSE	1483	8155	2.46	12163	14079	-39	-1955	212	871	23	51	9.22	17.08	0.89	-1.57	0.02	0.06	0.08	0.01	0.01	0.02	0.03	0.12	0.15	0.01	0.16	0.17	-0.07	0.65	0.58	aatgaaattgggcagttgaaaccagacgtttcgcccctattacagactcaCaaccacatgatgaccgaatatatagtggagacgtttagatgggtaaaata
12135	+	dnaK	-28	Intergenic	G	SENSE	1483	8155	2.46	12163	14079	-28	-1944	264	911	29	63	9.1	14.46	0.67	-1.79	0.09	0.08	0.17	0.02	0.02	0.04	0.03	0.11	0.14	-0.03	0.18	0.15	-0.1	0.61	0.51	gcagttgaaaccagacgtttcgcccctattacagactcacaaccacatgaTgaccgaatatatagtggagacgtttagatgggtaaaataattggtatcga
12157	+	dnaK	-6	Intergenic	T	SENSE	1483	8155	2.46	12163	14079	-6	-1922	1159	2050	36	78	32.19	26.28	-0.29	-2.75	0.01	0.43	0.44	0	0.09	0.09	0	0.13	0.13	-0.05	0.23	0.18	0.06	0.11	0.17	cccctattacagactcacaaccacatgatgaccgaatatatagtggagacGtttagatgggtaaaataattggtatcgacctgggtactaccaactcttgt
12181	+	dnaK	0.01	ECK0014:groPAB:groPC:groPF:grpC:grpF:JW0013:seg	T	SENSE	1483	8155	2.46	12163	14079	18	-1898	667	930	37	89	18.03	10.45	-0.79	-3.25	0	0.14	0.14	0.01	0.04	0.05	-0.03	0.26	0.23	0.05	0.37	0.42	-0.04	0.2	0.16	atgatgaccgaatatatagtggagacgtttagatgggtaaaataattggtAtcgacctgggtactaccaactcttgtgtagcgattatggatggcaccact
12269	+	dnaK	0.06	ECK0014:groPAB:groPC:groPF:grpC:grpF:JW0013:seg	G	SENSE	1483	8155	2.46	12163	14079	106	-1810	139	1318	35	91	3.97	14.48	1.87	-0.59	0	0.02	0.02	0	0.02	0.02	0	0.07	0.07	0	0.26	0.26	0	0.63	0.63	ggatggcaccactcctcgcgtgctggagaacgccgaaggcgatcgcaccaCgccttctatcattgcctatacccaggatggtgaaactctagttggtcagc
12287	+	dnaK	0.06	ECK0014:groPAB:groPC:groPF:grpC:grpF:JW0013:seg	T	SENSE	1483	8155	2.46	12163	14079	124	-1792	423	757	35	103	12.09	7.35	-0.72	-3.18	0.02	0.07	0.09	-0.03	0.11	0.08	-0.15	0.43	0.28	-0.04	0.21	0.17	0.2	0.18	0.38	cgtgctggagaacgccgaaggcgatcgcaccacgccttctatcattgcctAtacccaggatggtgaaactctagttggtcagccggctaaacgtcaggcag
12307	+	dnaK	0.08	ECK0014:groPAB:groPC:groPF:grpC:grpF:JW0013:seg	T	SENSE	1483	8155	2.46	12163	14079	144	-1772	398	2144	34	100	11.71	21.44	0.87	-1.59	0.05	0.06	0.11	0.01	0.08	0.09	-0.06	0.2	0.14	-0.02	0.24	0.22	0.02	0.42	0.44	gcgatcgcaccacgccttctatcattgcctatacccaggatggtgaaactCtagttggtcagccggctaaacgtcaggcagtgacgaacccgcaaaacact
12406	+	dnaK	0.13	ECK0014:groPAB:groPC:groPF:grpC:grpF:JW0013:seg	T	SENSE	1483	8155	2.46	12163	14079	243	-1673	461	1487	27	99	17.07	15.02	-0.18	-2.64	0.11	0.12	0.23	0.01	0.15	0.16	0	0.16	0.16	-0.1	0.24	0.14	-0.01	0.33	0.32	ctctgtttgcgattaaacgcctgattggtcgccgcttccaggacgaagaaGtacagcgtgatgtttccatcatgccgttcaaaattattgctgctgataac
12409	+	dnaK	0.13	ECK0014:groPAB:groPC:groPF:grpC:grpF:JW0013:seg	A	SENSE	1483	8155	2.46	12163	14079	246	-1670	105	1326	26	99	4.04	13.39	1.73	-0.73	-0.03	0.13	0.1	0.01	0.04	0.05	-0.04	0.18	0.14	-0.08	0.29	0.21	0.14	0.36	0.5	tgtttgcgattaaacgcctgattggtcgccgcttccaggacgaagaagtaCagcgtgatgtttccatcatgccgttcaaaattattgctgctgataacggc
12443	+	dnaK	0.15	ECK0014:groPAB:groPC:groPF:grpC:grpF:JW0013:seg	T	SENSE	1483	8155	2.46	12163	14079	280	-1636	97	1350	23	94	4.22	14.36	1.77	-0.69	0.01	0.02	0.03	0.02	0.07	0.09	-0.14	0.35	0.21	0.02	0.24	0.26	0.09	0.32	0.41	ccaggacgaagaagtacagcgtgatgtttccatcatgccgttcaaaattaTtgctgctgataacggcgacgcatgggtcgaagttaaaggccagaaaatgg
12466	+	dnaK	0.16	ECK0014:groPAB:groPC:groPF:grpC:grpF:JW0013:seg	G	SENSE	1483	8155	2.46	12163	14079	303	-1613	333	2663	23	95	14.48	28.03	0.95	-1.51	0.06	0.05	0.11	0.02	0.03	0.05	-0.07	0.26	0.19	-0.16	0.45	0.29	0.15	0.21	0.36	atgtttccatcatgccgttcaaaattattgctgctgataacggcgacgcaTgggtcgaagttaaaggccagaaaatggcaccgccgcagatttctgctgaa
12577	+	dnaK	0.22	ECK0014:groPAB:groPC:groPF:grpC:grpF:JW0013:seg	T	SENSE	1483	8155	2.46	12163	14079	414	-1502	305	841	25	91	12.2	9.24	-0.4	-2.86	0.05	0.08	0.13	-0.03	0.11	0.08	-0.17	0.45	0.28	0.07	0.22	0.29	0.06	0.15	0.21	aaatgaagaaaaccgctgaagattacctgggtgaaccggtaactgaagctGttatcaccgtaccggcatactttaacgatgctcagcgtcaggcaaccaaa
12586	+	dnaK	0.22	ECK0014:groPAB:groPC:groPF:grpC:grpF:JW0013:seg	T	SENSE	1483	8155	2.46	12163	14079	423	-1493	203	1849	27	94	7.52	19.67	1.39	-1.07	-0.02	0.06	0.04	0.04	0.04	0.08	-0.04	0.36	0.32	-0.06	0.44	0.38	0.08	0.1	0.18	aaaccgctgaagattacctgggtgaaccggtaactgaagctgttatcaccGtaccggcatactttaacgatgctcagcgtcaggcaaccaaagacgcaggc
12595	+	dnaK	0.23	ECK0014:groPAB:groPC:groPF:grpC:grpF:JW0013:seg	A	SENSE	1483	8155	2.46	12163	14079	432	-1484	72	1567	28	95	2.57	16.49	2.68	0.22	0	0.04	0.04	0.04	0.08	0.12	-0.04	0.19	0.15	-0.05	0.25	0.2	0.06	0.43	0.49	aagattacctgggtgaaccggtaactgaagctgttatcaccgtaccggcaTactttaacgatgctcagcgtcaggcaaccaaagacgcaggccgtatcgct
12751	+	dnaK	0.31	ECK0014:groPAB:groPC:groPF:grpC:grpF:JW0013:seg	G	SENSE	1483	8155	2.46	12163	14079	588	-1328	531	1274	30	82	17.7	15.54	-0.19	-2.65	0.02	0.06	0.08	0.01	0.05	0.06	-0.07	0.32	0.25	-0.1	0.41	0.31	0.16	0.15	0.31	gtctggacaaaggcactggcaaccgtactatcgcggtttatgacctgggtGgtggtactttcgatatttctattatcgaaatcgacgaagttgacggcgaa
12752	+	dnaK	0.31	ECK0014:groPAB:groPC:groPF:grpC:grpF:JW0013:seg	T	SENSE	1483	8155	2.46	12163	14079	589	-1327	406	3113	30	82	13.53	37.96	1.49	-0.97	0.01	0.14	0.15	0.03	0.02	0.05	-0.05	0.2	0.15	-0.09	0.34	0.25	0.1	0.3	0.4	tctggacaaaggcactggcaaccgtactatcgcggtttatgacctgggtgGtggtactttcgatatttctattatcgaaatcgacgaagttgacggcgaaa
12755	+	dnaK	0.31	ECK0014:groPAB:groPC:groPF:grpC:grpF:JW0013:seg	T	SENSE	1483	8155	2.46	12163	14079	592	-1324	625	3991	30	87	20.83	45.87	1.14	-1.32	0.11	0.07	0.18	0.02	0.24	0.26	-0.12	0.32	0.2	-0.02	0.15	0.13	-0.01	0.23	0.22	ggacaaaggcactggcaaccgtactatcgcggtttatgacctgggtggtgGtactttcgatatttctattatcgaaatcgacgaagttgacggcgaaaaaa
12756	+	dnaK	0.31	ECK0014:groPAB:groPC:groPF:grpC:grpF:JW0013:seg	A	SENSE	1483	8155	2.46	12163	14079	593	-1323	367	1440	30	87	12.23	16.55	0.44	-2.02	0	0.02	0.02	0.02	0.05	0.07	0.05	0.24	0.29	-0.07	0.32	0.25	-0.01	0.37	0.36	gacaaaggcactggcaaccgtactatcgcggtttatgacctgggtggtggTactttcgatatttctattatcgaaatcgacgaagttgacggcgaaaaaac
12757	+	dnaK	0.31	ECK0014:groPAB:groPC:groPF:grpC:grpF:JW0013:seg	C	SENSE	1483	8155	2.46	12163	14079	594	-1322	353	2425	30	87	11.77	27.87	1.24	-1.22	0.01	0.07	0.08	0.01	0.07	0.08	0.03	0.19	0.22	-0.07	0.41	0.34	0.02	0.26	0.28	acaaaggcactggcaaccgtactatcgcggtttatgacctgggtggtggtActttcgatatttctattatcgaaatcgacgaagttgacggcgaaaaaacc
12760	+	dnaK	0.31	ECK0014:groPAB:groPC:groPF:grpC:grpF:JW0013:seg	T	SENSE	1483	8155	2.46	12163	14079	597	-1319	97	3783	31	91	3.13	41.57	3.73	1.27	-0.01	0.09	0.08	0.03	0.08	0.11	-0.01	0.25	0.24	0	0.18	0.18	-0.01	0.4	0.39	aaggcactggcaaccgtactatcgcggtttatgacctgggtggtggtactTtcgatatttctattatcgaaatcgacgaagttgacggcgaaaaaaccttc
12762	+	dnaK	0.31	ECK0014:groPAB:groPC:groPF:grpC:grpF:JW0013:seg	G	SENSE	1483	8155	2.46	12163	14079	599	-1317	22	1479	30	87	1	17	4.09	1.63	-0.04	0.05	0.01	0.03	0	0.03	-0.22	0.27	0.05	-0.07	0.18	0.11	0.3	0.5	0.8	ggcactggcaaccgtactatcgcggtttatgacctgggtggtggtactttCgatatttctattatcgaaatcgacgaagttgacggcgaaaaaaccttcga
12793	+	dnaK	0.33	ECK0014:groPAB:groPC:groPF:grpC:grpF:JW0013:seg	A	SENSE	1483	8155	2.46	12163	14079	630	-1286	313	1530	31	104	10.1	14.71	0.54	-1.92	0.01	0.01	0.02	0.01	0.05	0.06	-0.11	0.37	0.26	-0.04	0.38	0.34	0.12	0.19	0.31	acctgggtggtggtactttcgatatttctattatcgaaatcgacgaagttGacggcgaaaaaaccttcgaagttctggcaaccaacggtgatacccacctg
12871	+	dnaK	0.37	ECK0014:groPAB:groPC:groPF:grpC:grpF:JW0013:seg	T	SENSE	1483	8155	2.46	12163	14079	708	-1208	184	1160	27	82	6.81	14.15	1.06	-1.4	0.01	0.02	0.03	0.03	0.02	0.05	-0.25	0.54	0.29	0.04	0.2	0.24	0.17	0.23	0.4	caaccaacggtgatacccacctggggggtgaagacttcgacagccgtctgAtcaactatctggttgaagaattcaagaaagatcagggcattgacctgcgc
12915	+	dnaK	0.39	ECK0014:groPAB:groPC:groPF:grpC:grpF:JW0013:seg	C	SENSE	1483	8155	2.46	12163	14079	752	-1164	105	2319	33	108	3.18	21.47	2.76	0.3	-0.02	0.07	0.05	-0.02	0.07	0.05	0.01	0.11	0.12	-0.05	0.26	0.21	0.06	0.5	0.56	cgtctgatcaactatctggttgaagaattcaagaaagatcagggcattgaCctgcgcaacgatccgctggcaatgcagcgcctgaaagaagcggcagaaaa
12917	+	dnaK	0.39	ECK0014:groPAB:groPC:groPF:grpC:grpF:JW0013:seg	G	SENSE	1483	8155	2.46	12163	14079	754	-1162	576	3695	35	111	16.46	33.29	1.02	-1.44	0.03	0.05	0.08	0.01	0.04	0.05	0.01	0.15	0.16	-0.06	0.34	0.28	0.01	0.41	0.42	tctgatcaactatctggttgaagaattcaagaaagatcagggcattgaccTgcgcaacgatccgctggcaatgcagcgcctgaaagaagcggcagaaaaag
12929	+	dnaK	0.4	ECK0014:groPAB:groPC:groPF:grpC:grpF:JW0013:seg	G	SENSE	1483	8155	2.46	12163	14079	766	-1150	437	1595	33	111	13.24	14.37	0.12	-2.34	0.01	0	0.01	0.02	0	0.02	0.04	0.08	0.12	0.01	0.38	0.39	-0.07	0.54	0.47	tctggttgaagaattcaagaaagatcagggcattgacctgcgcaacgatcCgctggcaatgcagcgcctgaaagaagcggcagaaaaagcgaaaatcgaac
12939	+	dnaK	0.41	ECK0014:groPAB:groPC:groPF:grpC:grpF:JW0013:seg	C	SENSE	1483	8155	2.46	12163	14079	776	-1140	686	1827	33	108	20.79	16.92	-0.3	-2.76	0.26	0.12	0.38	-0.01	0.19	0.18	-0.08	0.25	0.17	-0.15	0.35	0.2	-0.01	0.09	0.08	gaattcaagaaagatcagggcattgacctgcgcaacgatccgctggcaatGcagcgcctgaaagaagcggcagaaaaagcgaaaatcgaactgtcttccgc
13195	+	dnaK	0.54	ECK0014:groPAB:groPC:groPF:grpC:grpF:JW0013:seg	G	SENSE	1483	8155	2.46	12163	14079	1032	-884	1083	8708	38	220	28.5	39.58	0.47	-1.99	0.13	0.06	0.19	0.02	0.08	0.1	-0.05	0.2	0.15	-0.08	0.24	0.16	-0.02	0.42	0.4	gcctgtccgtatctgatatcgacgacgttatcctcgttggtggtcagactCgtatgccaatggttcagaagaaagttgctgagttctttggtaaagagccg
13196	+	dnaK	0.54	ECK0014:groPAB:groPC:groPF:grpC:grpF:JW0013:seg	T	SENSE	1483	8155	2.46	12163	14079	1033	-883	209	3356	37	216	5.65	15.54	1.46	-1	0.06	0.08	0.14	0	0.14	0.14	-0.1	0.3	0.2	-0.06	0.29	0.23	0.11	0.18	0.29	cctgtccgtatctgatatcgacgacgttatcctcgttggtggtcagactcGtatgccaatggttcagaagaaagttgctgagttctttggtaaagagccgc
13242	+	dnaK	0.56	ECK0014:groPAB:groPC:groPF:grpC:grpF:JW0013:seg	C	SENSE	1483	8155	2.46	12163	14079	1079	-837	700	1537	38	217	18.42	7.08	-1.38	-3.84	0	0	0	0.04	0.07	0.11	-0.05	0.25	0.2	-0.04	0.32	0.28	0.05	0.37	0.42	actcgtatgccaatggttcagaagaaagttgctgagttctttggtaaagaGccgcgtaaagacgttaacccggacgaagctgtagcaatcggtgctgctgt
13373	+	dnaK	0.63	ECK0014:groPAB:groPC:groPF:grpC:grpF:JW0013:seg	G	SENSE	1483	8155	2.46	12163	14079	1210	-706	180	3253	34	168	5.29	19.36	1.87	-0.59	0.01	0.02	0.03	0	0.08	0.08	-0.14	0.38	0.24	0.02	0.2	0.22	0.1	0.33	0.43	agacgtactgctgctggacgttaccccgctgtctctgggtatcgaaaccaTgggcggtgtgatgacgacgctgatcgcgaaaaacaccactatcccgacca
13396	+	dnaK	0.64	ECK0014:groPAB:groPC:groPF:grpC:grpF:JW0013:seg	T	SENSE	1483	8155	2.46	12163	14079	1233	-683	144	2776	37	177	3.89	15.68	2.01	-0.45	0	0	0	0	0.08	0.08	-0.01	0.27	0.26	0.06	0.18	0.24	-0.05	0.47	0.42	ccccgctgtctctgggtatcgaaaccatgggcggtgtgatgacgacgctgAtcgcgaaaaacaccactatcccgaccaagcacagccaggtgttctctacc
13479	+	dnaK	0.69	ECK0014:groPAB:groPC:groPF:grpC:grpF:JW0013:seg	G	SENSE	1483	8155	2.46	12163	14079	1316	-600	227	2781	31	121	7.32	22.98	1.65	-0.81	0	0	0	0.06	0.02	0.08	0.02	0.16	0.18	-0.04	0.29	0.25	-0.03	0.52	0.49	agccaggtgttctctaccgctgaagacaaccagtctgcggtaaccatccaTgtgctgcagggtgaacgtaaacgtgcggctgataacaaatctctgggtca
13480	+	dnaK	0.69	ECK0014:groPAB:groPC:groPF:grpC:grpF:JW0013:seg	T	SENSE	1483	8155	2.46	12163	14079	1317	-599	154	1450	31	120	4.97	12.08	1.28	-1.18	0.06	0	0.06	0.03	0.03	0.06	-0.08	0.4	0.32	0.05	0.26	0.31	-0.05	0.31	0.26	gccaggtgttctctaccgctgaagacaaccagtctgcggtaaccatccatGtgctgcagggtgaacgtaaacgtgcggctgataacaaatctctgggtcag
13496	+	dnaK	0.7	ECK0014:groPAB:groPC:groPF:grpC:grpF:JW0013:seg	T	SENSE	1483	8155	2.46	12163	14079	1333	-583	643	2509	27	102	23.81	24.6	0.05	-2.41	0.07	0.05	0.12	0.04	0.11	0.15	-0.07	0.31	0.24	-0.07	0.37	0.3	0.03	0.16	0.19	cgctgaagacaaccagtctgcggtaaccatccatgtgctgcagggtgaacGtaaacgtgcggctgataacaaatctctgggtcagttcaacctagatggta
13502	+	dnaK	0.7	ECK0014:groPAB:groPC:groPF:grpC:grpF:JW0013:seg	T	SENSE	1483	8155	2.46	12163	14079	1339	-577	245	2199	29	104	8.45	21.14	1.32	-1.14	0	0.06	0.06	0.04	0.14	0.18	-0.12	0.42	0.3	0.03	0.07	0.1	0.05	0.32	0.37	agacaaccagtctgcggtaaccatccatgtgctgcagggtgaacgtaaacGtgcggctgataacaaatctctgggtcagttcaacctagatggtatcaacc
13505	+	dnaK	0.7	ECK0014:groPAB:groPC:groPF:grpC:grpF:JW0013:seg	G	SENSE	1483	8155	2.46	12163	14079	1342	-574	212	2297	30	110	7.07	20.88	1.56	-0.9	0.07	0.01	0.08	0.04	0.03	0.07	0.01	0.14	0.15	0	0.21	0.21	-0.14	0.62	0.48	caaccagtctgcggtaaccatccatgtgctgcagggtgaacgtaaacgtgCggctgataacaaatctctgggtcagttcaacctagatggtatcaacccgg
13553	+	dnaK	0.73	ECK0014:groPAB:groPC:groPF:grpC:grpF:JW0013:seg	G	SENSE	1483	8155	2.46	12163	14079	1390	-526	471	2757	30	110	15.7	25.06	0.67	-1.78	0.13	0.11	0.24	0.02	0.01	0.03	0.01	0.11	0.12	-0.15	0.39	0.24	0	0.37	0.37	tgcggctgataacaaatctctgggtcagttcaacctagatggtatcaaccCggcaccgcgcggcatgccgcagatcgaagttaccttcgatatcgatgctg
13614	+	dnaK	0.76	ECK0014:groPAB:groPC:groPF:grpC:grpF:JW0013:seg	C	SENSE	1483	8155	2.46	12163	14079	1451	-465	292	1808	31	84	9.42	21.52	1.19	-1.27	0.04	0.01	0.05	0.06	0.1	0.16	0.06	0.2	0.26	-0.08	0.32	0.24	-0.08	0.37	0.29	ggcatgccgcagatcgaagttaccttcgatatcgatgctgacggtatcctGcacgtttccgcgaaagataaaaacagcggtaaagagcagaagatcaccat
13615	+	dnaK	0.76	ECK0014:groPAB:groPC:groPF:grpC:grpF:JW0013:seg	A	SENSE	1483	8155	2.46	12163	14079	1452	-464	125	2484	32	84	3.91	29.57	2.92	0.46	0.02	0.02	0.04	0	0.02	0.02	0.09	0.13	0.22	0	0.26	0.26	-0.12	0.57	0.45	gcatgccgcagatcgaagttaccttcgatatcgatgctgacggtatcctgCacgtttccgcgaaagataaaaacagcggtaaagagcagaagatcaccatc
13677	+	dnaK	0.79	ECK0014:groPAB:groPC:groPF:grpC:grpF:JW0013:seg	G	SENSE	1483	8155	2.46	12163	14079	1514	-402	125	1102	33	83	3.79	13.28	1.81	-0.65	-0.02	0.07	0.05	0	0.02	0.02	-0.01	0.09	0.08	-0.02	0.35	0.33	0.04	0.47	0.51	aaagataaaaacagcggtaaagagcagaagatcaccatcaaggcttcttcTggtctgaacgaagatgaaatccagaaaatggtacgcgacgcagaagctaa
13743	+	dnaK	0.82	ECK0014:groPAB:groPC:groPF:grpC:grpF:JW0013:seg	A	SENSE	1483	8155	2.46	12163	14079	1580	-336	199	1251	33	103	6.03	12.15	1.01	-1.45	0	0.05	0.05	-0.01	0.04	0.03	0.03	0.07	0.1	0.09	0.29	0.38	-0.12	0.56	0.44	gaaatccagaaaatggtacgcgacgcagaagctaacgccgaagctgaccgTaagtttgaagagctggtacagactcgcaaccagggcgaccatctgctgca
13768	+	dnaK	0.84	ECK0014:groPAB:groPC:groPF:grpC:grpF:JW0013:seg	G	SENSE	1483	8155	2.46	12163	14079	1605	-311	592	1828	36	123	16.44	14.86	-0.15	-2.6	0.01	0.02	0.03	0.03	0.02	0.05	0.04	0.12	0.16	-0.05	0.35	0.3	-0.03	0.49	0.46	cagaagctaacgccgaagctgaccgtaagtttgaagagctggtacagactCgcaaccagggcgaccatctgctgcacagcacccgtaagcaggttgaagaa
13785	+	dnaK	0.85	ECK0014:groPAB:groPC:groPF:grpC:grpF:JW0013:seg	C	SENSE	1483	8155	2.46	12163	14079	1622	-294	113	2121	37	128	3.05	16.57	2.44	-0.02	0.01	0.07	0.08	0	0.01	0.01	0.01	0.04	0.05	-0.18	0.47	0.29	0.15	0.41	0.56	gctgaccgtaagtttgaagagctggtacagactcgcaaccagggcgaccaTctgctgcacagcacccgtaagcaggttgaagaagcaggcgacaaactgcc
13958	+	dnaK	0.94	ECK0014:groPAB:groPC:groPF:grpC:grpF:JW0013:seg	G	SENSE	1483	8155	2.46	12163	14079	1795	-121	613	2370	41	125	14.95	18.96	0.34	-2.12	0.07	0.01	0.08	0.1	0.12	0.22	-0.08	0.28	0.2	-0.1	0.26	0.16	0	0.34	0.34	cgctatcgaagcgaaaatgcaggaactggcacaggtttcccagaaactgaTggaaatcgcccagcagcaacatgcccagcagcagactgccggtgctgatg
13980	+	dnaK	0.95	ECK0014:groPAB:groPC:groPF:grpC:grpF:JW0013:seg	G	SENSE	1483	8155	2.46	12163	14079	1817	-99	383	1873	37	104	10.35	18.01	0.8	-1.66	0.02	0.02	0.04	0.02	0.03	0.05	0.01	0.08	0.09	-0.05	0.36	0.31	-0.01	0.52	0.51	gaactggcacaggtttcccagaaactgatggaaatcgcccagcagcaacaTgcccagcagcagactgccggtgctgatgcttctgcaaacaacgcgaaaga
14038	+	dnaK	0.98	ECK0014:groPAB:groPC:groPF:grpC:grpF:JW0013:seg	T	SENSE	1483	8155	2.46	12163	14079	1875	-41	379	1366	37	104	10.24	13.13	0.36	-2.1	0.02	0.04	0.06	0	0.06	0.06	-0.11	0.47	0.36	0.03	0.2	0.23	0.05	0.24	0.29	agcagactgccggtgctgatgcttctgcaaacaacgcgaaagatgacgatGttgtcgacgctgaatttgaagaagtcaaagacaaaaaataatcgccctat
14110	+	dnaK	31	Intergenic	G	SENSE	1483	8155	2.46	12163	14079	1947	31	663	3430	25	51	26.52	67.25	1.34	-1.12	0.04	0.1	0.14	0.03	0.05	0.08	-0.08	0.2	0.12	-0.1	0.36	0.26	0.09	0.3	0.39	aagtcaaagacaaaaaataatcgccctataaacgggtaattatactgacaCgggcgaaggggaatttcctctccgcccgtgcattcatctaggggcaattt
14138	+	dnaJ	-30	Intergenic	T	SENSE	928	2846	1.62	14168	15298	-30	-1160	247	400	20	36	12.35	11.11	-0.15	-1.77	0.05	0.02	0.07	-0.07	0.1	0.03	-0.1	0.28	0.18	-0.02	0.2	0.18	0.15	0.39	0.54	taaacgggtaattatactgacacgggcgaaggggaatttcctctccgcccGtgcattcatctaggggcaatttaaaaaagatggctaagcaagattattac
14139	+	dnaJ	-29	Intergenic	G	SENSE	928	2846	1.62	14168	15298	-29	-1159	132	453	20	34	6.6	13.32	1.01	-0.6	0.02	0.03	0.05	0.01	0.04	0.05	-0.15	0.35	0.2	-0.02	0.25	0.23	0.15	0.33	0.48	aaacgggtaattatactgacacgggcgaaggggaatttcctctccgcccgTgcattcatctaggggcaatttaaaaaagatggctaagcaagattattacg
14140	+	dnaJ	-28	Intergenic	C	SENSE	928	2846	1.62	14168	15298	-28	-1158	419	404	20	34	20.95	11.88	-0.82	-2.44	0.08	0.02	0.1	0.08	0.07	0.15	0.06	0.19	0.25	-0.3	0.5	0.2	0.08	0.22	0.3	aacgggtaattatactgacacgggcgaaggggaatttcctctccgcccgtGcattcatctaggggcaatttaaaaaagatggctaagcaagattattacga
14141	+	dnaJ	-27	Intergenic	A	SENSE	928	2846	1.62	14168	15298	-27	-1157	324	804	20	34	16.2	23.65	0.55	-1.07	0.1	0.03	0.13	0.03	0.02	0.05	0.11	0.08	0.19	-0.05	0.33	0.28	-0.19	0.55	0.36	acgggtaattatactgacacgggcgaaggggaatttcctctccgcccgtgCattcatctaggggcaatttaaaaaagatggctaagcaagattattacgag
14182	+	dnaJ	0.01	ECK0015:faa:groP:grpC:JW0014	T	SENSE	928	2846	1.62	14168	15298	14	-1116	249	225	16	21	15.56	10.71	-0.54	-2.16	0.06	0.26	0.32	0.04	0.13	0.17	-0.09	0.35	0.26	0	0.16	0.16	-0.01	0.1	0.09	ccgcccgtgcattcatctaggggcaatttaaaaaagatggctaagcaagaTtattacgagattttaggcgtttccaaaacagcggaagagcgtgaaatcag
14184	+	dnaJ	0.01	ECK0015:faa:groP:grpC:JW0014	T	SENSE	928	2846	1.62	14168	15298	16	-1114	324	308	17	19	19.06	16.21	-0.23	-1.85	0.01	0.02	0.03	0.03	0.07	0.1	0.01	0.43	0.44	-0.07	0.26	0.19	0.01	0.23	0.24	gcccgtgcattcatctaggggcaatttaaaaaagatggctaagcaagattAttacgagattttaggcgtttccaaaacagcggaagagcgtgaaatcagaa
14185	+	dnaJ	0.02	ECK0015:faa:groP:grpC:JW0014	T	SENSE	928	2846	1.62	14168	15298	17	-1113	223	352	17	20	13.12	17.6	0.42	-1.19	0.03	0.04	0.07	0.04	0.03	0.07	-0.03	0.24	0.21	-0.01	0.35	0.34	-0.05	0.35	0.3	cccgtgcattcatctaggggcaatttaaaaaagatggctaagcaagattaTtacgagattttaggcgtttccaaaacagcggaagagcgtgaaatcagaaa
14221	+	dnaJ	0.05	ECK0015:faa:groP:grpC:JW0014	C	SENSE	928	2846	1.62	14168	15298	53	-1077	378	285	15	17	25.2	16.76	-0.59	-2.21	0.12	0.08	0.2	0.01	0.07	0.08	-0.05	0.21	0.16	-0.13	0.43	0.3	0.04	0.22	0.26	gctaagcaagattattacgagattttaggcgtttccaaaacagcggaagaGcgtgaaatcagaaaggcctacaaacgcctggccatgaaataccacccgga
14246	+	dnaJ	0.07	ECK0015:faa:groP:grpC:JW0014	G	SENSE	928	2846	1.62	14168	15298	78	-1052	142	309	16	17	8.88	18.18	1.03	-0.58	0.02	0.03	0.05	0.05	0.22	0.27	-0.02	0.08	0.06	0.01	0.12	0.13	-0.05	0.55	0.5	taggcgtttccaaaacagcggaagagcgtgaaatcagaaaggcctacaaaCgcctggccatgaaataccacccggaccgtaaccagggtgacaaagaggcc
14297	+	dnaJ	0.11	ECK0015:faa:groP:grpC:JW0014	A	SENSE	928	2846	1.62	14168	15298	129	-1001	195	417	17	18	11.47	23.17	1.01	-0.6	0.03	0.03	0.06	0.01	0.03	0.04	-0.02	0.14	0.12	0.02	0.5	0.52	-0.04	0.3	0.26	gcctggccatgaaataccacccggaccgtaaccagggtgacaaagaggccGaggcgaaatttaaagagatcaaggaagcttatgaagttctgaccgactcg
14358	+	dnaJ	0.17	ECK0015:faa:groP:grpC:JW0014	G	SENSE	928	2846	1.62	14168	15298	190	-940	379	636	18	27	21.06	23.56	0.16	-1.45	0.01	0.02	0.03	0	0.01	0.01	-0.04	0.15	0.11	-0.08	0.49	0.41	0.11	0.33	0.44	taaagagatcaaggaagcttatgaagttctgaccgactcgcaaaaacgtgCggcatacgatcagtatggtcatgctgcgtttgagcaaggtggcatgggcg
14373	+	dnaJ	0.18	ECK0015:faa:groP:grpC:JW0014	T	SENSE	928	2846	1.62	14168	15298	205	-925	603	1187	22	32	27.41	37.09	0.44	-1.18	0.04	0.08	0.12	-0.01	0.09	0.08	-0.05	0.18	0.13	0.08	0.26	0.34	-0.05	0.39	0.34	agcttatgaagttctgaccgactcgcaaaaacgtgcggcatacgatcagtAtggtcatgctgcgtttgagcaaggtggcatgggcggcggcggttttggcg
14374	+	dnaJ	0.18	ECK0015:faa:groP:grpC:JW0014	G	SENSE	928	2846	1.62	14168	15298	206	-924	79	410	22	32	3.59	12.81	1.84	0.22	0.03	0.07	0.1	-0.04	0.06	0.02	-0.03	0.15	0.12	-0.1	0.21	0.11	0.13	0.51	0.64	gcttatgaagttctgaccgactcgcaaaaacgtgcggcatacgatcagtaTggtcatgctgcgtttgagcaaggtggcatgggcggcggcggttttggcgg
14385	+	dnaJ	0.19	ECK0015:faa:groP:grpC:JW0014	G	SENSE	928	2846	1.62	14168	15298	217	-913	42	681	22	33	1.91	20.64	3.43	1.82	-0.13	0.19	0.06	0.06	0.05	0.11	-0.01	0.07	0.06	0.02	0.12	0.14	0.06	0.57	0.63	tctgaccgactcgcaaaaacgtgcggcatacgatcagtatggtcatgctgCgtttgagcaaggtggcatgggcggcggcggttttggcggcggcgcagact
14482	+	dnaJ	0.28	ECK0015:faa:groP:grpC:JW0014	C	SENSE	928	2846	1.62	14168	15298	314	-816	633	404	24	38	26.38	10.63	-1.31	-2.93	0.22	0.49	0.71	-0.04	0.08	0.04	-0.02	0.09	0.07	-0.09	0.2	0.11	-0.06	0.13	0.07	gacttcagcgatatttttggtgacgttttcggcgatatttttggcggcggAcgtggtcgtcaacgtgcggcgcgcggtgctgatttacgctataacatgga
14495	+	dnaJ	0.29	ECK0015:faa:groP:grpC:JW0014	G	SENSE	928	2846	1.62	14168	15298	327	-803	378	770	23	34	16.43	22.65	0.46	-1.15	0.02	0.01	0.03	0.01	0.02	0.03	-0.04	0.15	0.11	-0.03	0.22	0.19	0.06	0.59	0.65	tttttggtgacgttttcggcgatatttttggcggcggacgtggtcgtcaaCgtgcggcgcgcggtgctgatttacgctataacatggagctcaccctcgaa
14515	+	dnaJ	0.31	ECK0015:faa:groP:grpC:JW0014	T	SENSE	928	2846	1.62	14168	15298	347	-783	201	987	21	33	9.57	29.91	1.64	0.03	0.01	0.01	0.02	0	0.04	0.04	-0.05	0.24	0.19	-0.05	0.23	0.18	0.09	0.48	0.57	gatatttttggcggcggacgtggtcgtcaacgtgcggcgcgcggtgctgaTttacgctataacatggagctcaccctcgaagaagctgtacgtggcgtgac
14516	+	dnaJ	0.31	ECK0015:faa:groP:grpC:JW0014	T	SENSE	928	2846	1.62	14168	15298	348	-782	691	1040	21	34	32.9	30.59	-0.11	-1.72	0	0	0	0.02	0.03	0.05	-0.06	0.26	0.2	-0.12	0.33	0.21	0.16	0.38	0.54	atatttttggcggcggacgtggtcgtcaacgtgcggcgcgcggtgctgatTtacgctataacatggagctcaccctcgaagaagctgtacgtggcgtgacc
14517	+	dnaJ	0.31	ECK0015:faa:groP:grpC:JW0014	A	SENSE	928	2846	1.62	14168	15298	349	-781	109	470	21	34	5.19	13.82	1.41	-0.2	0	0.01	0.01	-0.01	0.03	0.02	0.02	0.03	0.05	-0.04	0.26	0.22	0.01	0.68	0.69	tatttttggcggcggacgtggtcgtcaacgtgcggcgcgcggtgctgattTacgctataacatggagctcaccctcgaagaagctgtacgtggcgtgacca
14596	+	dnaJ	0.38	ECK0015:faa:groP:grpC:JW0014	T	SENSE	928	2846	1.62	14168	15298	428	-702	210	628	20	35	10.5	17.94	0.77	-0.84	-0.02	0.15	0.13	0.03	0.11	0.14	0.08	0.15	0.23	-0.2	0.52	0.32	0.11	0.07	0.18	gaagctgtacgtggcgtgaccaaagagatccgcattccgactctggaagaGtgtgacgtttgccacggtagcggtgcaaaaccaggtacacagccgcagac
14598	+	dnaJ	0.38	ECK0015:faa:groP:grpC:JW0014	T	SENSE	928	2846	1.62	14168	15298	430	-700	497	615	20	35	24.85	17.57	-0.5	-2.12	0.01	0.02	0.03	-0.05	0.14	0.09	-0.1	0.36	0.26	0	0.3	0.3	0.15	0.18	0.33	agctgtacgtggcgtgaccaaagagatccgcattccgactctggaagagtGtgacgtttgccacggtagcggtgcaaaaccaggtacacagccgcagactt
14599	+	dnaJ	0.38	ECK0015:faa:groP:grpC:JW0014	G	SENSE	928	2846	1.62	14168	15298	431	-699	194	905	19	35	10.21	25.86	1.34	-0.28	-0.01	0.03	0.02	0.01	0.01	0.02	-0.04	0.19	0.15	-0.12	0.39	0.27	0.15	0.39	0.54	gctgtacgtggcgtgaccaaagagatccgcattccgactctggaagagtgTgacgtttgccacggtagcggtgcaaaaccaggtacacagccgcagacttg
14604	+	dnaJ	0.39	ECK0015:faa:groP:grpC:JW0014	T	SENSE	928	2846	1.62	14168	15298	436	-694	65	1012	17	35	3.82	28.91	2.92	1.3	0.06	0.02	0.08	0.02	0.08	0.1	-0.08	0.43	0.35	-0.05	0.23	0.18	0.04	0.25	0.29	acgtggcgtgaccaaagagatccgcattccgactctggaagagtgtgacgTttgccacggtagcggtgcaaaaccaggtacacagccgcagacttgtccga
14677	+	dnaJ	0.45	ECK0015:faa:groP:grpC:JW0014	C	SENSE	928	2846	1.62	14168	15298	509	-621	498	371	17	35	29.29	10.6	-1.47	-3.08	0.02	0.07	0.09	0.01	0.23	0.24	-0.05	0.62	0.57	0.01	0.07	0.08	0.01	0.01	0.02	ccaggtacacagccgcagacttgtccgacctgtcatggttctggtcaggtGcagatgcgccagggattcttcgctgtacagcagacctgtccacactgtca
14678	+	dnaJ	0.45	ECK0015:faa:groP:grpC:JW0014	A	SENSE	928	2846	1.62	14168	15298	510	-620	210	513	17	35	12.35	14.66	0.25	-1.37	0	0.04	0.04	0.01	0.03	0.04	0.05	0.19	0.24	-0.07	0.67	0.6	0.01	0.08	0.09	caggtacacagccgcagacttgtccgacctgtcatggttctggtcaggtgCagatgcgccagggattcttcgctgtacagcagacctgtccacactgtcag
14681	+	dnaJ	0.45	ECK0015:faa:groP:grpC:JW0014	T	SENSE	928	2846	1.62	14168	15298	513	-617	217	313	17	37	12.76	8.46	-0.59	-2.21	0.03	0.19	0.22	0.05	0.13	0.18	-0.01	0.21	0.2	-0.13	0.28	0.15	0.06	0.19	0.25	gtacacagccgcagacttgtccgacctgtcatggttctggtcaggtgcagAtgcgccagggattcttcgctgtacagcagacctgtccacactgtcagggc
14682	+	dnaJ	0.45	ECK0015:faa:groP:grpC:JW0014	G	SENSE	928	2846	1.62	14168	15298	514	-616	234	1229	17	38	13.76	32.34	1.23	-0.38	0.03	0	0.03	-0.01	0.11	0.1	-0.14	0.36	0.22	0.02	0.22	0.24	0.1	0.31	0.41	tacacagccgcagacttgtccgacctgtcatggttctggtcaggtgcagaTgcgccagggattcttcgctgtacagcagacctgtccacactgtcagggcc
14683	+	dnaJ	0.46	ECK0015:faa:groP:grpC:JW0014	C	SENSE	928	2846	1.62	14168	15298	515	-615	442	997	18	39	24.56	25.56	0.06	-1.56	0	0	0	0.02	0.06	0.08	-0.05	0.4	0.35	-0.1	0.28	0.18	0.13	0.26	0.39	acacagccgcagacttgtccgacctgtcatggttctggtcaggtgcagatGcgccagggattcttcgctgtacagcagacctgtccacactgtcagggccg
14684	+	dnaJ	0.46	ECK0015:faa:groP:grpC:JW0014	G	SENSE	928	2846	1.62	14168	15298	516	-614	292	2372	18	39	16.22	60.82	1.91	0.29	0.01	0.01	0.02	0.12	0.03	0.15	0	0.08	0.08	-0.15	0.47	0.32	0.03	0.4	0.43	cacagccgcagacttgtccgacctgtcatggttctggtcaggtgcagatgCgccagggattcttcgctgtacagcagacctgtccacactgtcagggccgc
14698	+	dnaJ	0.47	ECK0015:faa:groP:grpC:JW0014	G	SENSE	928	2846	1.62	14168	15298	530	-600	106	1105	19	40	5.58	27.62	2.31	0.69	0.01	0.01	0.02	0.02	0.02	0.04	0.07	0.04	0.11	0.07	0.28	0.35	-0.17	0.65	0.48	tgtccgacctgtcatggttctggtcaggtgcagatgcgccagggattcttCgctgtacagcagacctgtccacactgtcagggccgcggtacgctgatcaa
14742	+	dnaJ	0.51	ECK0015:faa:groP:grpC:JW0014	G	SENSE	928	2846	1.62	14168	15298	574	-556	94	458	19	37	4.95	12.38	1.32	-0.29	0.05	0.01	0.06	0.02	0.18	0.2	-0.13	0.34	0.21	-0.01	0.13	0.12	0.07	0.34	0.41	attcttcgctgtacagcagacctgtccacactgtcagggccgcggtacgcTgatcaaagatccgtgcaacaaatgtcatggtcatggtcgtgttgagcgca
14754	+	dnaJ	0.52	ECK0015:faa:groP:grpC:JW0014	G	SENSE	928	2846	1.62	14168	15298	586	-544	680	1392	19	37	35.79	37.62	0.07	-1.54	0	0.02	0.02	0.01	0.01	0.02	0.03	0.11	0.14	-0.09	0.36	0.27	0.05	0.5	0.55	acagcagacctgtccacactgtcagggccgcggtacgctgatcaaagatcCgtgcaacaaatgtcatggtcatggtcgtgttgagcgcagcaaaacgctgt
14783	+	dnaJ	0.54	ECK0015:faa:groP:grpC:JW0014	T	SENSE	928	2846	1.62	14168	15298	615	-515	140	684	17	37	8.24	18.49	1.17	-0.45	0.01	0.25	0.26	-0.08	0.19	0.11	-0.06	0.18	0.12	0.03	0.14	0.17	0.1	0.24	0.34	gcggtacgctgatcaaagatccgtgcaacaaatgtcatggtcatggtcgtGttgagcgcagcaaaacgctgtccgttaaaatcccggcaggggtggacact
14784	+	dnaJ	0.55	ECK0015:faa:groP:grpC:JW0014	T	SENSE	928	2846	1.62	14168	15298	616	-514	141	453	16	36	8.81	12.58	0.51	-1.1	0.06	0.05	0.11	-0.04	0.34	0.3	-0.12	0.36	0.24	0.01	0.11	0.12	0.1	0.13	0.23	cggtacgctgatcaaagatccgtgcaacaaatgtcatggtcatggtcgtgTtgagcgcagcaaaacgctgtccgttaaaatcccggcaggggtggacactg
14785	+	dnaJ	0.55	ECK0015:faa:groP:grpC:JW0014	G	SENSE	928	2846	1.62	14168	15298	617	-513	381	1877	16	35	23.81	53.63	1.17	-0.45	0.05	0.04	0.09	0.04	0.1	0.14	-0.18	0.58	0.4	0.03	0.13	0.16	0.06	0.15	0.21	ggtacgctgatcaaagatccgtgcaacaaatgtcatggtcatggtcgtgtTgagcgcagcaaaacgctgtccgttaaaatcccggcaggggtggacactgg
14899	+	dnaJ	0.65	ECK0015:faa:groP:grpC:JW0014	T	SENSE	928	2846	1.62	14168	15298	731	-399	290	640	16	28	18.12	22.86	0.34	-1.28	0.01	0	0.01	0	0.05	0.05	-0.12	0.28	0.16	-0.02	0.12	0.1	0.14	0.54	0.68	cttgcgggcgaaggtgaagcgggcgagcatggcgcaccggcaggcgatctGtacgttcaggttcaggttaaacagcacccgattttcgagcgtgaaggcaa
14900	+	dnaJ	0.65	ECK0015:faa:groP:grpC:JW0014	A	SENSE	928	2846	1.62	14168	15298	732	-398	91	513	15	27	6.07	19	1.65	0.03	0	0.02	0.02	-0.01	0.03	0.02	0	0.11	0.11	-0.02	0.16	0.14	0.04	0.67	0.71	ttgcgggcgaaggtgaagcgggcgagcatggcgcaccggcaggcgatctgTacgttcaggttcaggttaaacagcacccgattttcgagcgtgaaggcaac
14955	+	dnaJ	0.7	ECK0015:faa:groP:grpC:JW0014	G	SENSE	928	2846	1.62	14168	15298	787	-343	238	381	15	28	15.87	13.61	-0.22	-1.84	0.01	0.04	0.05	-0.02	0.05	0.03	-0.07	0.25	0.18	-0.03	0.2	0.17	0.12	0.46	0.58	tcaggttcaggttaaacagcacccgattttcgagcgtgaaggcaacaaccTgtattgcgaagtcccgatcaacttcgctatggcggcgctgggtggcgaaa
14994	+	dnaJ	0.73	ECK0015:faa:groP:grpC:JW0014	G	SENSE	928	2846	1.62	14168	15298	826	-304	193	366	18	30	10.72	12.2	0.19	-1.43	0	0.02	0.02	0.02	0.05	0.07	0.12	0.11	0.23	-0.35	0.68	0.33	0.21	0.14	0.35	aggcaacaacctgtattgcgaagtcccgatcaacttcgctatggcggcgcTgggtggcgaaatcgaagtaccgacccttgatggtcgcgtcaaactgaaag
14996	+	dnaJ	0.73	ECK0015:faa:groP:grpC:JW0014	G	SENSE	928	2846	1.62	14168	15298	828	-302	72	434	18	31	4	14	1.81	0.19	-0.01	0.01	0	0.04	0.01	0.05	0.02	0.07	0.09	-0.04	0.18	0.14	0	0.72	0.72	gcaacaacctgtattgcgaagtcccgatcaacttcgctatggcggcgctgGgtggcgaaatcgaagtaccgacccttgatggtcgcgtcaaactgaaagtg
15073	+	dnaJ	0.8	ECK0015:faa:groP:grpC:JW0014	T	SENSE	928	2846	1.62	14168	15298	905	-225	367	494	18	41	20.39	12.05	-0.76	-2.38	-0.03	0.08	0.05	0.02	0.05	0.07	-0.02	0.27	0.25	-0.05	0.33	0.28	0.08	0.26	0.34	gatggtcgcgtcaaactgaaagtgcctggcgaaacccagaccggtaagctAttccgtatgcgcggtaaaggcgtcaagtctgtccgcggtggcgcacaggg
15074	+	dnaJ	0.8	ECK0015:faa:groP:grpC:JW0014	T	SENSE	928	2846	1.62	14168	15298	906	-224	99	901	18	41	5.5	21.98	2	0.38	-0.01	0.1	0.09	0.02	0.02	0.04	-0.02	0.2	0.18	0.1	0.19	0.29	-0.09	0.48	0.39	atggtcgcgtcaaactgaaagtgcctggcgaaacccagaccggtaagctaTtccgtatgcgcggtaaaggcgtcaagtctgtccgcggtggcgcacagggt
15079	+	dnaJ	0.81	ECK0015:faa:groP:grpC:JW0014	A	SENSE	928	2846	1.62	14168	15298	911	-219	45	501	18	40	2.5	12.53	2.33	0.71	-0.08	0.18	0.1	-0.03	0.09	0.06	-0.05	0.11	0.06	-0.09	0.2	0.11	0.25	0.42	0.67	cgcgtcaaactgaaagtgcctggcgaaacccagaccggtaagctattccgTatgcgcggtaaaggcgtcaagtctgtccgcggtggcgcacagggtgattt
15100	+	dnaJ	0.82	ECK0015:faa:groP:grpC:JW0014	T	SENSE	928	2846	1.62	14168	15298	932	-198	123	560	16	41	7.69	13.66	0.83	-0.79	0.01	0.15	0.16	0	0.08	0.08	-0.17	0.36	0.19	0.07	0.29	0.36	0.09	0.11	0.2	ggcgaaacccagaccggtaagctattccgtatgcgcggtaaaggcgtcaaGtctgtccgcggtggcgcacagggtgatttgctgtgccgcgttgtcgtcga
15101	+	dnaJ	0.83	ECK0015:faa:groP:grpC:JW0014	C	SENSE	928	2846	1.62	14168	15298	933	-197	44	627	16	41	2.75	15.29	2.48	0.86	0	0.11	0.11	0	0.05	0.05	0.06	0.05	0.11	0.07	0.14	0.21	-0.15	0.66	0.51	gcgaaacccagaccggtaagctattccgtatgcgcggtaaaggcgtcaagTctgtccgcggtggcgcacagggtgatttgctgtgccgcgttgtcgtcgaa
15123	+	dnaJ	0.85	ECK0015:faa:groP:grpC:JW0014	T	SENSE	928	2846	1.62	14168	15298	955	-175	127	530	16	40	7.94	13.25	0.74	-0.88	0.01	0.03	0.04	-0.01	0.07	0.06	-0.09	0.46	0.37	0.02	0.18	0.2	0.07	0.26	0.33	attccgtatgcgcggtaaaggcgtcaagtctgtccgcggtggcgcacaggGtgatttgctgtgccgcgttgtcgtcgaaacaccggtaggcctgaacgaaa
15125	+	dnaJ	0.85	ECK0015:faa:groP:grpC:JW0014	A	SENSE	928	2846	1.62	14168	15298	957	-173	141	1220	16	40	8.81	30.5	1.79	0.17	0.14	0.06	0.2	0	0.07	0.07	-0.05	0.18	0.13	-0.13	0.3	0.17	0.06	0.38	0.44	tccgtatgcgcggtaaaggcgtcaagtctgtccgcggtggcgcacagggtGatttgctgtgccgcgttgtcgtcgaaacaccggtaggcctgaacgaaagg
15128	+	dnaJ	0.85	ECK0015:faa:groP:grpC:JW0014	T	SENSE	928	2846	1.62	14168	15298	960	-170	261	897	16	40	16.31	22.43	0.46	-1.16	0.03	0.03	0.06	0.04	0.03	0.07	0.04	0.26	0.3	-0.11	0.3	0.19	0	0.38	0.38	gtatgcgcggtaaaggcgtcaagtctgtccgcggtggcgcacagggtgatTtgctgtgccgcgttgtcgtcgaaacaccggtaggcctgaacgaaaggcag
15130	+	dnaJ	0.85	ECK0015:faa:groP:grpC:JW0014	C	SENSE	928	2846	1.62	14168	15298	962	-168	103	1312	17	40	6.06	32.8	2.44	0.82	0.02	0.07	0.09	0.01	0.02	0.03	-0.02	0.09	0.07	0	0.17	0.17	-0.02	0.66	0.64	atgcgcggtaaaggcgtcaagtctgtccgcggtggcgcacagggtgatttGctgtgccgcgttgtcgtcgaaacaccggtaggcctgaacgaaaggcagaa
15134	+	dnaJ	0.85	ECK0015:faa:groP:grpC:JW0014	G	SENSE	928	2846	1.62	14168	15298	966	-164	59	1711	16	40	3.69	42.77	3.53	1.92	0.1	0.1	0.2	0.07	0.08	0.15	-0.02	0.29	0.27	-0.01	0.14	0.13	-0.14	0.39	0.25	gcggtaaaggcgtcaagtctgtccgcggtggcgcacagggtgatttgctgTgccgcgttgtcgtcgaaacaccggtaggcctgaacgaaaggcagaaacag
15147	+	dnaJ	0.87	ECK0015:faa:groP:grpC:JW0014	C	SENSE	928	2846	1.62	14168	15298	979	-151	13	463	16	36	1	12.86	3.68	2.07	-0.02	0.15	0.13	0.07	0	0.07	0.15	0	0.15	-0.09	0.23	0.14	-0.11	0.62	0.51	caagtctgtccgcggtggcgcacagggtgatttgctgtgccgcgttgtcgTcgaaacaccggtaggcctgaacgaaaggcagaaacagctgctgcaagagc
15266	+	dnaJ	0.97	ECK0015:faa:groP:grpC:JW0014	T	SENSE	928	2846	1.62	14168	15298	1098	-32	202	115	13	23	15.54	5	-1.64	-3.25	0	0	0	-0.1	0.19	0.09	-0.06	0.38	0.32	0.06	0.39	0.45	0.08	0.05	0.13	gcccaaccggcgagcacaacagcccgcgctcaaagagcttctttgatggtGtgaagaagttttttgacgacctgacccgctaacctccccaaaagcctgcc
15268	+	dnaJ	0.97	ECK0015:faa:groP:grpC:JW0014	A	SENSE	928	2846	1.62	14168	15298	1100	-30	506	379	13	24	38.92	15.79	-1.3	-2.92	0.11	0.15	0.26	0	0.15	0.15	-0.11	0.24	0.13	-0.05	0.32	0.27	0.06	0.14	0.2	ccaaccggcgagcacaacagcccgcgctcaaagagcttctttgatggtgtGaagaagttttttgacgacctgacccgctaacctccccaaaagcctgcccg
15271	+	dnaJ	0.98	ECK0015:faa:groP:grpC:JW0014	A	SENSE	928	2846	1.62	14168	15298	1103	-27	362	572	13	24	27.85	23.83	-0.22	-1.84	0.14	0.12	0.26	0.05	0.12	0.17	-0.08	0.28	0.2	0	0.19	0.19	-0.12	0.3	0.18	accggcgagcacaacagcccgcgctcaaagagcttctttgatggtgtgaaGaagttttttgacgacctgacccgctaacctccccaaaagcctgcccgtgg
15272	+	dnaJ	0.98	ECK0015:faa:groP:grpC:JW0014	A	SENSE	928	2846	1.62	14168	15298	1104	-26	115	402	13	24	8.85	16.75	0.92	-0.7	0.12	0.09	0.21	0.05	0.06	0.11	-0.02	0.23	0.21	-0.06	0.25	0.19	-0.1	0.37	0.27	ccggcgagcacaacagcccgcgctcaaagagcttctttgatggtgtgaagAagttttttgacgacctgacccgctaacctccccaaaagcctgcccgtggg
15274	+	dnaJ	0.98	ECK0015:faa:groP:grpC:JW0014	T	SENSE	928	2846	1.62	14168	15298	1106	-24	212	590	13	26	16.31	22.69	0.48	-1.14	0.18	0.16	0.34	0.01	0.09	0.1	-0.02	0.17	0.15	0.02	0.17	0.19	-0.19	0.42	0.23	ggcgagcacaacagcccgcgctcaaagagcttctttgatggtgtgaagaaGttttttgacgacctgacccgctaacctccccaaaagcctgcccgtgggca
15311	+	dnaJ	13	Intergenic	C	SENSE	928	2846	1.62	14168	15298	1143	13	32	340	13	25	2.46	13.6	2.47	0.85	0.06	0.06	0.12	0.03	0	0.03	-0.1	0.19	0.09	-0.11	0.28	0.17	0.12	0.47	0.59	atggtgtgaagaagttttttgacgacctgacccgctaacctccccaaaagCctgcccgtgggcaggcctgggtaaaaatagggtgcgttgaagatatgcga
15318	+	dnaJ	20	Intergenic	T	SENSE	928	2846	1.62	14168	15298	1150	20	114	334	13	22	8.77	15.18	0.79	-0.83	0.04	0.12	0.16	0	0.03	0.03	-0.01	0.17	0.16	-0.16	0.33	0.17	0.13	0.35	0.48	gaagaagttttttgacgacctgacccgctaacctccccaaaagcctgcccGtgggcaggcctgggtaaaaatagggtgcgttgaagatatgcgagcacctg
15319	+	dnaJ	21	Intergenic	G	SENSE	928	2846	1.62	14168	15298	1151	21	228	1123	13	22	17.54	51.05	1.54	-0.08	0.11	0.05	0.16	-0.01	0.05	0.04	-0.24	0.43	0.19	0.08	0.07	0.15	0.06	0.4	0.46	aagaagttttttgacgacctgacccgctaacctccccaaaagcctgcccgTgggcaggcctgggtaaaaatagggtgcgttgaagatatgcgagcacctgt
15338	+	dnaJ	40	Intergenic	T	SENSE	928	2846	1.62	14168	15298	1170	40	197	526	9	16	21.89	32.88	0.59	-1.03	0.11	0.04	0.15	0.01	0.02	0.03	-0.02	0.04	0.02	-0.06	0.19	0.13	-0.07	0.73	0.66	tgacccgctaacctccccaaaagcctgcccgtgggcaggcctgggtaaaaAtagggtgcgttgaagatatgcgagcacctgtaaagtggcggggatcactc
15339	+	dnaJ	41	Intergenic	A	SENSE	928	2846	1.62	14168	15298	1171	41	140	566	9	16	15.56	35.38	1.19	-0.43	0.03	0.1	0.13	0.05	0.01	0.06	-0.01	0.04	0.03	-0.03	0.06	0.03	-0.04	0.79	0.75	gacccgctaacctccccaaaagcctgcccgtgggcaggcctgggtaaaaaTagggtgcgttgaagatatgcgagcacctgtaaagtggcggggatcactcc
15343	+	dnaJ	45	Intergenic	T	SENSE	928	2846	1.62	14168	15298	1175	45	32	280	9	15	3.56	18.67	2.39	0.77	0.12	0	0.12	0.08	0.31	0.39	-0.27	0.44	0.17	0.02	0.03	0.05	0.04	0.22	0.26	cgctaacctccccaaaagcctgcccgtgggcaggcctgggtaaaaataggGtgcgttgaagatatgcgagcacctgtaaagtggcggggatcactcccata
15344	+	dnaJ	46	Intergenic	G	SENSE	928	2846	1.62	14168	15298	1176	46	514	5563	9	15	57.11	370.87	2.7	1.08	0.12	0.03	0.15	0.04	0.06	0.1	-0.31	0.59	0.28	-0.02	0.19	0.17	0.16	0.13	0.29	gctaacctccccaaaagcctgcccgtgggcaggcctgggtaaaaatagggTgcgttgaagatatgcgagcacctgtaaagtggcggggatcactcccataa
15345	+	dnaJ	47	Intergenic	C	SENSE	928	2846	1.62	14168	15298	1177	47	57	369	9	15	6.33	24.6	1.96	0.34	-0.01	0.03	0.02	0.01	0.07	0.08	-0.01	0.29	0.28	-0.12	0.46	0.34	0.13	0.15	0.28	ctaacctccccaaaagcctgcccgtgggcaggcctgggtaaaaatagggtGcgttgaagatatgcgagcacctgtaaagtggcggggatcactcccataag
15346	+	dnaJ	48	Intergenic	G	SENSE	928	2846	1.62	14168	15298	1178	48	44	253	9	15	4.89	16.87	1.79	0.17	-0.01	0.05	0.04	0.01	0.02	0.03	0.03	0.09	0.12	0.19	0.16	0.35	-0.22	0.68	0.46	taacctccccaaaagcctgcccgtgggcaggcctgggtaaaaatagggtgCgttgaagatatgcgagcacctgtaaagtggcggggatcactcccataagc
15347	+	dnaJ	49	Intergenic	T	SENSE	928	2846	1.62	14168	15298	1179	49	31	211	8	15	3.88	14.07	1.86	0.24	0	0	0	-0.01	0.03	0.02	-0.07	0.19	0.12	0.06	0.39	0.45	0.01	0.39	0.4	aacctccccaaaagcctgcccgtgggcaggcctgggtaaaaatagggtgcGttgaagatatgcgagcacctgtaaagtggcggggatcactcccataagcg
15356	+	dnaJ	58	Intergenic	T	SENSE	928	2846	1.62	14168	15298	1188	58	153	210	7	13	21.86	16.15	-0.44	-2.05	-0.01	0.08	0.07	-0.02	0.05	0.03	-0.16	0.61	0.45	0.08	0.17	0.25	0.11	0.09	0.2	aaaagcctgcccgtgggcaggcctgggtaaaaatagggtgcgttgaagatAtgcgagcacctgtaaagtggcggggatcactcccataagcgctaacttaa
15358	+	dnaJ	60	Intergenic	C	SENSE	928	2846	1.62	14168	15298	1190	60	279	211	6	12	46.5	17.58	-1.4	-3.02	0.05	0.09	0.14	0.03	0.14	0.17	-0.05	0.27	0.22	0.07	0.18	0.25	-0.11	0.33	0.22	aagcctgcccgtgggcaggcctgggtaaaaatagggtgcgttgaagatatGcgagcacctgtaaagtggcggggatcactcccataagcgctaacttaagg
15359	+	dnaJ	61	Intergenic	G	SENSE	928	2846	1.62	14168	15298	1191	61	109	259	6	12	18.17	21.58	0.25	-1.37	0	0.06	0.06	0.01	0.02	0.03	0.06	0.13	0.19	-0.07	0.23	0.16	0.01	0.56	0.57	agcctgcccgtgggcaggcctgggtaaaaatagggtgcgttgaagatatgCgagcacctgtaaagtggcggggatcactcccataagcgctaacttaaggg
15362	+	dnaJ	64	Intergenic	C	SENSE	928	2846	1.62	14168	15298	1194	64	102	238	5	12	20.4	19.83	-0.04	-1.66	-0.05	0.13	0.08	-0.06	0.12	0.06	0.03	0.14	0.17	0.03	0.14	0.17	0.07	0.46	0.53	ctgcccgtgggcaggcctgggtaaaaatagggtgcgttgaagatatgcgaGcacctgtaaagtggcggggatcactcccataagcgctaacttaagggttg
15363	+	dnaJ	65	Intergenic	A	SENSE	928	2846	1.62	14168	15298	1195	65	107	307	5	11	21.4	27.91	0.38	-1.23	-0.02	0.08	0.06	-0.02	0.06	0.04	-0.02	0.2	0.18	0	0.21	0.21	0.06	0.45	0.51	tgcccgtgggcaggcctgggtaaaaatagggtgcgttgaagatatgcgagCacctgtaaagtggcggggatcactcccataagcgctaacttaagggttgt
16791	+	mokC	0.81	ECK4466:gefL	G	ANTI	496	2046	2.04	16751	16960	40	-169	63	269	2	6	31.5	44.83	0.51	-1.54	-0.11	0.26	0.15	0.01	0	0.01	-0.03	0.12	0.09	0	0.27	0.27	0.14	0.34	0.48	gccgttgctcttactcggattcgtaagccgtgaaaacagcaacctccgtcTggccagttcggatgtgaacctcacagaggtcttttctcgttaccagcgcc
16900	+	mokC	0.29	ECK4466:gefL	C	ANTI	496	2046	2.04	16751	16960	149	-60	75	269	7	12	10.71	22.42	1.07	-0.98	0.13	0.05	0.18	0	0.14	0.14	-0.04	0.53	0.49	-0.07	0.21	0.14	-0.01	0.06	0.05	ggcggtgatacagatgacgatcagggcgacaatcatcgccttatgctgctTcattgctctcttctccttgaccttacggtcagtaagaggcactctacatg
16901	+	mokC	0.28	ECK4466:gefL	A	ANTI	496	2046	2.04	16751	16960	150	-59	57	545	7	12	8.14	45.42	2.48	0.44	-0.01	0.08	0.07	0	0.08	0.08	-0.03	0.16	0.13	-0.09	0.56	0.47	0.12	0.13	0.25	gcggtgatacagatgacgatcagggcgacaatcatcgccttatgctgcttCattgctctcttctccttgaccttacggtcagtaagaggcactctacatgt
16902	+	mokC	0.28	ECK4466:gefL	T	ANTI	496	2046	2.04	16751	16960	151	-58	194	1270	7	12	27.71	105.83	1.93	-0.11	0.02	0.03	0.05	0.04	0.04	0.08	-0.09	0.39	0.3	-0.06	0.29	0.23	0.08	0.25	0.33	cggtgatacagatgacgatcagggcgacaatcatcgccttatgctgcttcAttgctctcttctccttgaccttacggtcagtaagaggcactctacatgtg
16903	+	mokC	0.27	ECK4466:gefL	T	ANTI	496	2046	2.04	16751	16960	152	-57	219	1980	7	14	31.29	141.43	2.18	0.13	0	0.03	0.03	0.04	0.07	0.11	-0.15	0.34	0.19	-0.07	0.39	0.32	0.19	0.17	0.36	ggtgatacagatgacgatcagggcgacaatcatcgccttatgctgcttcaTtgctctcttctccttgaccttacggtcagtaagaggcactctacatgtgt
16904	+	mokC	0.27	ECK4466:gefL	G	ANTI	496	2046	2.04	16751	16960	153	-56	76	391	7	14	10.86	27.93	1.36	-0.68	0.05	0.04	0.09	0.01	0.01	0.02	0.01	0.11	0.12	-0.08	0.22	0.14	0.01	0.62	0.63	gtgatacagatgacgatcagggcgacaatcatcgccttatgctgcttcatTgctctcttctccttgaccttacggtcagtaagaggcactctacatgtgtt
16943	+	mokC	0.08	ECK4466:gefL	C	ANTI	496	2046	2.04	16751	16960	192	-17	52	276	7	10	7.43	27.6	1.89	-0.15	0.04	0.06	0.1	0.04	0.02	0.06	-0.04	0.26	0.22	-0.04	0.56	0.52	-0.01	0.11	0.1	tgctgcttcattgctctcttctccttgaccttacggtcagtaagaggcacTctacatgtgttcagcatataggaggcctcgggttgatggtaaaatatcac
16944	+	mokC	0.08	ECK4466:gefL	T	ANTI	496	2046	2.04	16751	16960	193	-16	50	604	8	10	6.25	60.4	3.27	1.23	-0.06	0.16	0.1	-0.02	0.08	0.06	0.01	0.12	0.13	-0.09	0.41	0.32	0.16	0.23	0.39	gctgcttcattgctctcttctccttgaccttacggtcagtaagaggcactCtacatgtgttcagcatataggaggcctcgggttgatggtaaaatatcact
16945	+	mokC	0.07	ECK4466:gefL	A	ANTI	496	2046	2.04	16751	16960	194	-15	11	222	8	10	1.38	22.2	4.01	1.96	-0.16	0.24	0.08	-0.03	0.04	0.01	-0.11	0.16	0.05	0.03	0.12	0.15	0.27	0.44	0.71	ctgcttcattgctctcttctccttgaccttacggtcagtaagaggcactcTacatgtgttcagcatataggaggcctcgggttgatggtaaaatatcactc
16949	+	mokC	0.05	ECK4466:gefL	G	ANTI	496	2046	2.04	16751	16960	198	-11	7	238	8	10	1	23.8	4.57	2.53	-0.05	0.13	0.08	0.02	0.1	0.12	-0.05	0.13	0.08	0.05	0.13	0.18	0.02	0.52	0.54	ttcattgctctcttctccttgaccttacggtcagtaagaggcactctacaTgtgttcagcatataggaggcctcgggttgatggtaaaatatcactcgggg
16951	+	mokC	0.04	ECK4466:gefL	G	ANTI	496	2046	2.04	16751	16960	200	-9	9	250	8	10	1.12	25	4.48	2.44	-0.04	0.12	0.08	-0.03	0.06	0.03	0	0.12	0.12	0.01	0.29	0.3	0.06	0.41	0.47	cattgctctcttctccttgaccttacggtcagtaagaggcactctacatgTgttcagcatataggaggcctcgggttgatggtaaaatatcactcggggct
16961	-	sokC	0.17	ECK0019:JWR0224:sof	A	ANTI	243	690	1.51	17006	16952	45	-9	68	317	8	12	8.5	26.42	1.64	0.13	0.05	0.04	0.09	0.01	0.01	0.02	-0.01	0.2	0.19	-0.02	0.23	0.21	-0.03	0.53	0.5	gatagagaaaagccccgagtgatattttaccatcaacccgaggcctcctaTatgctgaacacatgtagagtgcctcttactgaccgtaaggtcaaggagaa
16971	+	sokC	0.35	ECK0019:JWR0224:sof	C	SENSE	3107	2315	-0.42	16952	17006	19	-35	578	161	8	11	72.25	14.64	-2.3	-1.88	0.13	0.17	0.3	0.11	0.09	0.2	-0.12	0.3	0.18	0.01	0.14	0.15	-0.12	0.3	0.18	ccttacggtcagtaagaggcactctacatgtgttcagcatataggaggccTcgggttgatggtaaaatatcactcggggcttttctctatctgccgttcag
16972	+	sokC	0.37	ECK0019:JWR0224:sof	G	SENSE	3107	2315	-0.42	16952	17006	20	-34	372	189	7	10	53.14	18.9	-1.49	-1.07	0.06	0.16	0.22	0.02	0.01	0.03	-0.05	0.28	0.23	-0.07	0.35	0.28	0.03	0.21	0.24	cttacggtcagtaagaggcactctacatgtgttcagcatataggaggcctCgggttgatggtaaaatatcactcggggcttttctctatctgccgttcagc
16977	+	sokC	0.46	ECK0019:JWR0224:sof	G	SENSE	3107	2315	-0.42	16952	17006	25	-29	109	206	8	10	13.62	20.6	0.6	1.02	0.04	0.19	0.23	-0.01	0.04	0.03	-0.03	0.26	0.23	0.08	0.08	0.16	-0.07	0.42	0.35	ggtcagtaagaggcactctacatgtgttcagcatataggaggcctcgggtTgatggtaaaatatcactcggggcttttctctatctgccgttcagctaatg
16987	+	sokC	0.65	ECK0019:JWR0224:sof	T	SENSE	3107	2315	-0.42	16952	17006	35	-19	593	201	8	10	74.12	20.1	-1.88	-1.46	0.05	0.08	0.13	0.01	0.21	0.22	-0.08	0.33	0.25	-0.06	0.17	0.11	0.08	0.21	0.29	aggcactctacatgtgttcagcatataggaggcctcgggttgatggtaaaAtatcactcggggcttttctctatctgccgttcagctaatgcctgagacag
16989	+	sokC	0.69	ECK0019:JWR0224:sof	T	SENSE	3107	2315	-0.42	16952	17006	37	-17	936	446	8	10	117	44.6	-1.39	-0.97	0.01	0.04	0.05	-0.02	0.03	0.01	-0.03	0.28	0.25	0.02	0.4	0.42	0.01	0.25	0.26	gcactctacatgtgttcagcatataggaggcctcgggttgatggtaaaatAtcactcggggcttttctctatctgccgttcagctaatgcctgagacagac
16990	+	sokC	0.7	ECK0019:JWR0224:sof	C	SENSE	3107	2315	-0.42	16952	17006	38	-16	247	267	8	10	30.88	26.7	-0.21	0.21	-0.03	0.07	0.04	0.03	0.01	0.04	-0.04	0.06	0.02	-0.02	0.3	0.28	0.06	0.56	0.62	cactctacatgtgttcagcatataggaggcctcgggttgatggtaaaataTcactcggggcttttctctatctgccgttcagctaatgcctgagacagaca
16991	+	sokC	0.72	ECK0019:JWR0224:sof	A	SENSE	3107	2315	-0.42	16952	17006	39	-15	236	53	8	10	29.5	5.3	-2.48	-2.05	0.21	0.05	0.26	0.04	0.03	0.07	-0.02	0.1	0.08	-0.01	0.08	0.07	-0.21	0.74	0.53	actctacatgtgttcagcatataggaggcctcgggttgatggtaaaatatCactcggggcttttctctatctgccgttcagctaatgcctgagacagacag
16995	+	sokC	0.8	ECK0019:JWR0224:sof	G	SENSE	3107	2315	-0.42	16952	17006	43	-11	408	122	8	10	51	12.2	-2.06	-1.64	0	0.06	0.06	0	0.1	0.1	0.05	0.49	0.54	-0.05	0.18	0.13	-0.01	0.17	0.16	tacatgtgttcagcatataggaggcctcgggttgatggtaaaatatcactCggggcttttctctatctgccgttcagctaatgcctgagacagacagcctc
16996	+	sokC	0.81	ECK0019:JWR0224:sof	G	SENSE	3107	2315	-0.42	16952	17006	44	-10	758	298	8	10	94.75	29.8	-1.67	-1.24	-0.1	0.15	0.05	0	0.05	0.05	-0.03	0.16	0.13	0.03	0.46	0.49	0.09	0.18	0.27	acatgtgttcagcatataggaggcctcgggttgatggtaaaatatcactcGgggcttttctctatctgccgttcagctaatgcctgagacagacagcctca
17030	+	sokC	24	Intergenic	G	SENSE	3107	2315	-0.42	16952	17006	78	24	225	108	7	7	32.14	15.43	-1.06	-0.63	0.06	0	0.06	-0.07	0.12	0.05	-0.18	0.35	0.17	-0.02	0.26	0.24	0.22	0.26	0.48	tggtaaaatatcactcggggcttttctctatctgccgttcagctaatgccTgagacagacagcctcaagcacccgccgctattatatcgctctctttaacc
17326	+	nhaA	-163	Intergenic	G	SENSE	225	3753	4.06	17489	18655	-163	-1329	251	1811	1	2	251	905.5	1.85	-2.21	0	0.04	0.04	0.01	0.02	0.03	-0.04	0.24	0.2	-0.01	0.38	0.37	0.03	0.32	0.35	ctcaggaatcctcaccttaagctatgattatctaggcttagggtcactcgTgagcgcttacagccgtcaaaaacgcatctcaccgctgatggcgcaaattc
17465	+	nhaA	-24	Intergenic	T	SENSE	225	3753	4.06	17489	18655	-24	-1190	198	689	2	11	99	62.64	-0.66	-4.72	0.03	0.97	1	0	0	0	-0.01	0.01	0	0	0	0	-0.01	0.01	0	aatctgattttaacgatgattcgtgcggggtaaaatagtaaaaacgatctAttcacctgaaagagaaataaaaagtgaaacatctgcatcgattctttagc
17466	+	nhaA	-23	Intergenic	T	SENSE	225	3753	4.06	17489	18655	-23	-1189	247	1080	2	11	123.5	98.18	-0.33	-4.39	0.07	0.93	1	-0.01	0.01	0	-0.03	0.03	0	-0.02	0.02	0	-0.01	0.01	0	atctgattttaacgatgattcgtgcggggtaaaatagtaaaaacgatctaTtcacctgaaagagaaataaaaagtgaaacatctgcatcgattctttagca
17467	+	nhaA	-22	Intergenic	C	SENSE	225	3753	4.06	17489	18655	-22	-1188	267	1017	2	11	133.5	92.45	-0.53	-4.59	0	1	1	0	0	0	0	0	0	0	0	0	0	0	0	tctgattttaacgatgattcgtgcggggtaaaatagtaaaaacgatctatTcacctgaaagagaaataaaaagtgaaacatctgcatcgattctttagcag
17468	+	nhaA	-21	Intergenic	A	SENSE	225	3753	4.06	17489	18655	-21	-1187	255	696	2	11	127.5	63.27	-1.01	-5.07	0.04	0.79	0.83	-0.04	0.21	0.17	0	0	0	0	0	0	0	0	0	ctgattttaacgatgattcgtgcggggtaaaatagtaaaaacgatctattCacctgaaagagaaataaaaagtgaaacatctgcatcgattctttagcagt
17470	+	nhaA	-19	Intergenic	C	SENSE	225	3753	4.06	17489	18655	-19	-1185	32	216	2	11	16	19.64	0.3	-3.76	-0.1	0.34	0.24	0.09	0.09	0.18	0.08	0.41	0.49	-0.08	0.16	0.08	0	0	0	gattttaacgatgattcgtgcggggtaaaatagtaaaaacgatctattcaCctgaaagagaaataaaaagtgaaacatctgcatcgattctttagcagtga
17472	+	nhaA	-17	Intergenic	G	SENSE	225	3753	4.06	17489	18655	-17	-1183	84	246	2	11	42	22.36	-0.91	-4.97	-0.04	0.12	0.08	0.02	0.05	0.07	-0.05	0.24	0.19	0.02	0.26	0.28	0.04	0.33	0.37	ttttaacgatgattcgtgcggggtaaaatagtaaaaacgatctattcaccTgaaagagaaataaaaagtgaaacatctgcatcgattctttagcagtgatg
17531	+	nhaA	0.04	ant:antA:ECK0020:JW0018	G	SENSE	225	3753	4.06	17489	18655	42	-1124	53	683	4	26	13.25	26.27	0.99	-3.07	0.04	0.06	0.1	0.03	0.15	0.18	-0.06	0.21	0.15	0	0.15	0.15	-0.01	0.43	0.42	aataaaaagtgaaacatctgcatcgattctttagcagtgatgcctcgggaGgcattattcttatcattgccgctatcctggcgatgattatggccaacagc
17534	+	nhaA	0.04	ant:antA:ECK0020:JW0018	T	SENSE	225	3753	4.06	17489	18655	45	-1121	84	898	4	28	21	32.07	0.61	-3.45	0.03	0.05	0.08	0.05	0	0.05	0.04	0.19	0.23	-0.23	0.43	0.2	0.1	0.33	0.43	aaaaagtgaaacatctgcatcgattctttagcagtgatgcctcgggaggcAttattcttatcattgccgctatcctggcgatgattatggccaacagcggc
17535	+	nhaA	0.04	ant:antA:ECK0020:JW0018	T	SENSE	225	3753	4.06	17489	18655	46	-1120	119	1166	4	28	29.75	41.64	0.49	-3.57	0.07	0.05	0.12	0.04	0.04	0.08	0	0.08	0.08	-0.1	0.29	0.19	-0.03	0.55	0.52	aaaagtgaaacatctgcatcgattctttagcagtgatgcctcgggaggcaTtattcttatcattgccgctatcctggcgatgattatggccaacagcggcg
17536	+	nhaA	0.04	ant:antA:ECK0020:JW0018	A	SENSE	225	3753	4.06	17489	18655	47	-1119	81	632	4	28	20.25	22.57	0.16	-3.9	0.05	0	0.05	0.06	0.05	0.11	0.04	0.08	0.12	-0.1	0.21	0.11	-0.05	0.66	0.61	aaagtgaaacatctgcatcgattctttagcagtgatgcctcgggaggcatTattcttatcattgccgctatcctggcgatgattatggccaacagcggcgc
17547	+	nhaA	0.05	ant:antA:ECK0020:JW0018	T	SENSE	225	3753	4.06	17489	18655	58	-1108	54	1165	5	37	10.8	31.49	1.54	-2.52	0.02	0	0.02	-0.07	0.11	0.04	-0.1	0.3	0.2	0.04	0.26	0.3	0.11	0.33	0.44	tctgcatcgattctttagcagtgatgcctcgggaggcattattcttatcaTtgccgctatcctggcgatgattatggccaacagcggcgcaaccagtggat
17568	+	nhaA	0.07	ant:antA:ECK0020:JW0018	T	SENSE	225	3753	4.06	17489	18655	79	-1087	95	543	5	38	19	14.29	-0.41	-4.47	0.04	0.02	0.06	0.02	0.06	0.08	0.02	0.22	0.24	-0.24	0.56	0.32	0.16	0.14	0.3	tgatgcctcgggaggcattattcttatcattgccgctatcctggcgatgaTtatggccaacagcggcgcaaccagtggatggtatcacgactttctggaga
17569	+	nhaA	0.07	ant:antA:ECK0020:JW0018	A	SENSE	225	3753	4.06	17489	18655	80	-1086	24	670	5	38	4.8	17.63	1.88	-2.18	0.03	0.04	0.07	0.01	0.04	0.05	-0.05	0.21	0.16	0.04	0.17	0.21	-0.04	0.54	0.5	gatgcctcgggaggcattattcttatcattgccgctatcctggcgatgatTatggccaacagcggcgcaaccagtggatggtatcacgactttctggagac
17643	+	nhaA	0.13	ant:antA:ECK0020:JW0018	A	SENSE	225	3753	4.06	17489	18655	154	-1012	29	531	4	32	7.25	16.59	1.19	-2.87	0.04	0	0.04	0	0.16	0.16	-0.05	0.19	0.14	-0.1	0.26	0.16	0.11	0.39	0.5	tggatggtatcacgactttctggagacgccggttcagctccgggttggttCactcgaaatcaacaaaaacatgctgttatggataaatgacgcgctgatgg
17647	+	nhaA	0.14	ant:antA:ECK0020:JW0018	G	SENSE	225	3753	4.06	17489	18655	158	-1008	55	592	4	32	13.75	18.5	0.43	-3.63	0.01	0.07	0.08	0.01	0.04	0.05	0.03	0.15	0.18	-0.12	0.42	0.3	0.06	0.33	0.39	tggtatcacgactttctggagacgccggttcagctccgggttggttcactCgaaatcaacaaaaacatgctgttatggataaatgacgcgctgatggcggt
17680	+	nhaA	0.16	ant:antA:ECK0020:JW0018	G	SENSE	225	3753	4.06	17489	18655	191	-975	20	375	3	25	6.67	15	1.17	-2.89	0.09	0	0.09	0.02	0.1	0.12	0.19	0.3	0.49	-0.37	0.6	0.23	0.07	0	0.07	ctccgggttggttcactcgaaatcaacaaaaacatgctgttatggataaaTgacgcgctgatggcggtatttttcctgttagtcggtctggaagttaaacg
17681	+	nhaA	0.16	ant:antA:ECK0020:JW0018	A	SENSE	225	3753	4.06	17489	18655	192	-974	32	887	3	25	10.67	35.48	1.73	-2.33	0.05	0.03	0.08	-0.02	0.16	0.14	-0.1	0.25	0.15	0.13	0.31	0.44	-0.05	0.25	0.2	tccgggttggttcactcgaaatcaacaaaaacatgctgttatggataaatGacgcgctgatggcggtatttttcctgttagtcggtctggaagttaaacgt
17682	+	nhaA	0.17	ant:antA:ECK0020:JW0018	C	SENSE	225	3753	4.06	17489	18655	193	-973	14	642	3	24	4.67	26.75	2.52	-1.54	0.04	0.07	0.11	-0.05	0.07	0.02	0.03	0.14	0.17	-0.01	0.14	0.13	0	0.57	0.57	ccgggttggttcactcgaaatcaacaaaaacatgctgttatggataaatgAcgcgctgatggcggtatttttcctgttagtcggtctggaagttaaacgtg
17683	+	nhaA	0.17	ant:antA:ECK0020:JW0018	G	SENSE	225	3753	4.06	17489	18655	194	-972	37	440	3	25	12.33	17.6	0.51	-3.55	0.11	0	0.11	0.01	0.03	0.04	-0.04	0.11	0.07	-0.16	0.41	0.25	0.07	0.46	0.53	cgggttggttcactcgaaatcaacaaaaacatgctgttatggataaatgaCgcgctgatggcggtatttttcctgttagtcggtctggaagttaaacgtga
17718	+	nhaA	0.2	ant:antA:ECK0020:JW0018	G	SENSE	225	3753	4.06	17489	18655	229	-937	59	1029	3	36	19.67	28.58	0.54	-3.52	0.03	0	0.03	0.03	0.05	0.08	0.02	0.2	0.22	0.08	0.25	0.33	-0.16	0.49	0.33	gttatggataaatgacgcgctgatggcggtatttttcctgttagtcggtcTggaagttaaacgtgaactgatgcaaggatcgctagccagcttacgccagg
17803	+	nhaA	0.27	ant:antA:ECK0020:JW0018	A	SENSE	225	3753	4.06	17489	18655	314	-852	176	1221	3	36	58.67	33.92	-0.79	-4.85	0.06	0.04	0.1	0.04	0.09	0.13	-0.05	0.2	0.15	-0.05	0.24	0.19	-0.01	0.44	0.43	gccagcttacgccaggccgcatttccagttatcgccgctattggtgggatGattgtgccggcattactctatctggcttttaactatgccgatccgattac
17804	+	nhaA	0.27	ant:antA:ECK0020:JW0018	T	SENSE	225	3753	4.06	17489	18655	315	-851	57	1206	3	37	19	32.59	0.78	-3.28	0.04	0	0.04	0.02	0.04	0.06	-0.19	0.51	0.32	-0.12	0.23	0.11	0.24	0.23	0.47	ccagcttacgccaggccgcatttccagttatcgccgctattggtgggatgAttgtgccggcattactctatctggcttttaactatgccgatccgattacc
17805	+	nhaA	0.27	ant:antA:ECK0020:JW0018	T	SENSE	225	3753	4.06	17489	18655	316	-850	47	812	3	37	15.67	21.95	0.49	-3.57	-0.01	0.15	0.14	0.02	0.04	0.06	-0.02	0.17	0.15	-0.07	0.38	0.31	0.08	0.26	0.34	cagcttacgccaggccgcatttccagttatcgccgctattggtgggatgaTtgtgccggcattactctatctggcttttaactatgccgatccgattaccc
17806	+	nhaA	0.27	ant:antA:ECK0020:JW0018	G	SENSE	225	3753	4.06	17489	18655	317	-849	24	1320	3	38	8	34.74	2.12	-1.94	0.14	0.04	0.18	0.07	0	0.07	0.1	0.04	0.14	-0.01	0.17	0.16	-0.31	0.75	0.44	agcttacgccaggccgcatttccagttatcgccgctattggtgggatgatTgtgccggcattactctatctggcttttaactatgccgatccgattacccg
17807	+	nhaA	0.27	ant:antA:ECK0020:JW0018	T	SENSE	225	3753	4.06	17489	18655	318	-848	76	2150	3	39	25.33	55.13	1.12	-2.94	0.1	0.01	0.11	0.02	0.14	0.16	0.05	0.13	0.18	0.04	0.12	0.16	-0.19	0.59	0.4	gcttacgccaggccgcatttccagttatcgccgctattggtgggatgattGtgccggcattactctatctggcttttaactatgccgatccgattacccgc
17808	+	nhaA	0.27	ant:antA:ECK0020:JW0018	G	SENSE	225	3753	4.06	17489	18655	319	-847	37	2828	3	38	12.33	74.42	2.59	-1.47	0.04	0.03	0.07	0.05	0.03	0.08	0.05	0.11	0.16	0.04	0.08	0.12	-0.19	0.76	0.57	cttacgccaggccgcatttccagttatcgccgctattggtgggatgattgTgccggcattactctatctggcttttaactatgccgatccgattacccgcg
17822	+	nhaA	0.29	ant:antA:ECK0020:JW0018	A	SENSE	225	3753	4.06	17489	18655	333	-833	30	595	3	41	10	14.51	0.54	-3.52	-0.26	0.35	0.09	0.05	0.02	0.07	0.05	0.05	0.1	0.09	0.16	0.25	0.07	0.42	0.49	catttccagttatcgccgctattggtgggatgattgtgccggcattactcTatctggcttttaactatgccgatccgattacccgcgaagggtgggcgatc
17870	+	nhaA	0.33	ant:antA:ECK0020:JW0018	T	SENSE	225	3753	4.06	17489	18655	381	-785	46	1168	4	43	11.5	27.16	1.24	-2.82	0.08	0.02	0.1	-0.02	0.09	0.07	0.02	0.24	0.26	-0.09	0.33	0.24	0	0.33	0.33	tctatctggcttttaactatgccgatccgattacccgcgaagggtgggcgAtcccggcggctactgacattgcttttgcacttggtgtactggcgctgttg
17888	+	nhaA	0.34	ant:antA:ECK0020:JW0018	T	SENSE	225	3753	4.06	17489	18655	399	-767	63	1429	4	48	15.75	29.77	0.92	-3.14	0.04	0.03	0.07	0.06	0.03	0.09	0	0.27	0.27	-0.18	0.41	0.23	0.09	0.25	0.34	atgccgatccgattacccgcgaagggtgggcgatcccggcggctactgacAttgcttttgcacttggtgtactggcgctgttgggaagtcgtgttccgtta
17889	+	nhaA	0.34	ant:antA:ECK0020:JW0018	T	SENSE	225	3753	4.06	17489	18655	400	-766	19	974	4	48	4.75	20.29	2.09	-1.97	0.04	0	0.04	0	0.05	0.05	0.15	0.05	0.2	0.08	0.14	0.22	-0.27	0.76	0.49	tgccgatccgattacccgcgaagggtgggcgatcccggcggctactgacaTtgcttttgcacttggtgtactggcgctgttgggaagtcgtgttccgttag
17894	+	nhaA	0.35	ant:antA:ECK0020:JW0018	T	SENSE	225	3753	4.06	17489	18655	405	-761	13	944	4	48	3.25	19.67	2.6	-1.46	0.02	0	0.02	0.05	0	0.05	-0.08	0.31	0.23	-0.01	0.23	0.22	0.01	0.46	0.47	atccgattacccgcgaagggtgggcgatcccggcggctactgacattgctTttgcacttggtgtactggcgctgttgggaagtcgtgttccgttagcgctg
17928	+	nhaA	0.38	ant:antA:ECK0020:JW0018	T	SENSE	225	3753	4.06	17489	18655	439	-727	75	1042	3	40	25	26.05	0.06	-4	0.05	0.01	0.06	-0.01	0.14	0.13	-0.03	0.14	0.11	-0.21	0.52	0.31	0.18	0.2	0.38	ggctactgacattgcttttgcacttggtgtactggcgctgttgggaagtcGtgttccgttagcgctgaagatctttttgatggctctggctattatcgacg
17929	+	nhaA	0.38	ant:antA:ECK0020:JW0018	G	SENSE	225	3753	4.06	17489	18655	440	-726	52	2114	3	41	17.33	51.56	1.57	-2.49	0.03	0.02	0.05	0.03	0	0.03	0.05	0.17	0.22	0.07	0.04	0.11	-0.18	0.77	0.59	gctactgacattgcttttgcacttggtgtactggcgctgttgggaagtcgTgttccgttagcgctgaagatctttttgatggctctggctattatcgacga
17994	+	nhaA	0.43	ant:antA:ECK0020:JW0018	T	SENSE	225	3753	4.06	17489	18655	505	-661	12	535	4	44	3	12.16	2.02	-2.04	-0.17	0.21	0.04	0.05	0	0.05	-0.01	0.14	0.13	-0.23	0.57	0.34	0.37	0.07	0.44	gaagatctttttgatggctctggctattatcgacgatcttggggccatcaTtatcatcgcattgttctacactaatgacttatcgatggcctctcttggcg
18111	+	nhaA	0.53	ant:antA:ECK0020:JW0018	T	SENSE	225	3753	4.06	17489	18655	622	-544	38	783	4	50	9.5	15.66	0.72	-3.34	0.1	0.11	0.21	-0.01	0.08	0.07	-0.04	0.24	0.2	-0.02	0.21	0.19	-0.04	0.37	0.33	tgcggtactcgcggtattgaatctgtgtggtgcacgccgcacgggcgtctAtattcttgttggcgtggtgttgtggactgcggtgttgaaatcgggggttc
18174	+	nhaA	0.59	ant:antA:ECK0020:JW0018	G	SENSE	225	3753	4.06	17489	18655	685	-481	18	721	4	57	4.5	12.65	1.49	-2.57	-0.07	0.1	0.03	0.02	0	0.02	-0.12	0.2	0.08	0.01	0.15	0.16	0.16	0.55	0.71	cgtggtgttgtggactgcggtgttgaaatcgggggttcacgcaactctggCgggggtaattgtcggcttctttattcctttgaaagagaagcatgggcgtt
18181	+	nhaA	0.59	ant:antA:ECK0020:JW0018	A	SENSE	225	3753	4.06	17489	18655	692	-474	40	1211	4	54	10	22.43	1.17	-2.89	0.15	0.05	0.2	-0.05	0.3	0.25	-0.01	0.2	0.19	-0.09	0.2	0.11	0	0.25	0.25	ttgtggactgcggtgttgaaatcgggggttcacgcaactctggcgggggtAattgtcggcttctttattcctttgaaagagaagcatgggcgttctccagc
18182	+	nhaA	0.59	ant:antA:ECK0020:JW0018	T	SENSE	225	3753	4.06	17489	18655	693	-473	24	1409	4	54	6	26.09	2.12	-1.94	-0.03	0.07	0.04	-0.01	0.07	0.06	-0.05	0.43	0.38	0.03	0.17	0.2	0.05	0.27	0.32	tgtggactgcggtgttgaaatcgggggttcacgcaactctggcgggggtaAttgtcggcttctttattcctttgaaagagaagcatgggcgttctccagcg
18183	+	nhaA	0.6	ant:antA:ECK0020:JW0018	T	SENSE	225	3753	4.06	17489	18655	694	-472	16	664	4	52	4	12.77	1.67	-2.39	0.06	0	0.06	0.04	0.06	0.1	-0.08	0.31	0.23	-0.18	0.56	0.38	0.17	0.06	0.23	gtggactgcggtgttgaaatcgggggttcacgcaactctggcgggggtaaTtgtcggcttctttattcctttgaaagagaagcatgggcgttctccagcga
18185	+	nhaA	0.6	ant:antA:ECK0020:JW0018	T	SENSE	225	3753	4.06	17489	18655	696	-470	18	1067	4	50	4.5	21.34	2.25	-1.81	0.04	0	0.04	-0.06	0.17	0.11	-0.08	0.28	0.2	0	0.28	0.28	0.1	0.28	0.38	ggactgcggtgttgaaatcgggggttcacgcaactctggcgggggtaattGtcggcttctttattcctttgaaagagaagcatgggcgttctccagcgaag
18186	+	nhaA	0.6	ant:antA:ECK0020:JW0018	C	SENSE	225	3753	4.06	17489	18655	697	-469	9	911	4	50	2.25	18.22	3.02	-1.04	0.04	0	0.04	0.03	0	0.03	0.15	0	0.15	0.16	0	0.16	-0.37	1	0.63	gactgcggtgttgaaatcgggggttcacgcaactctggcgggggtaattgTcggcttctttattcctttgaaagagaagcatgggcgttctccagcgaagc
18217	+	nhaA	0.62	ant:antA:ECK0020:JW0018	G	SENSE	225	3753	4.06	17489	18655	728	-438	6	701	3	52	2	13.48	2.75	-1.31	-0.04	0.09	0.05	0.02	0.05	0.07	0.08	0.23	0.31	-0.09	0.36	0.27	0.03	0.27	0.3	actctggcgggggtaattgtcggcttctttattcctttgaaagagaagcaTgggcgttctccagcgaagcgactggagcatgtgttgcacccgtgggtggc
18244	+	nhaA	0.65	ant:antA:ECK0020:JW0018	C	SENSE	225	3753	4.06	17489	18655	755	-411	46	553	3	45	15.33	12.29	-0.32	-4.38	0.19	0.15	0.34	0.24	0.11	0.35	0.11	0.11	0.22	-0.22	0.3	0.08	-0.31	0.33	0.02	tttattcctttgaaagagaagcatgggcgttctccagcgaagcgactggaGcatgtgttgcacccgtgggtggcgtatctgattttgccgctgtttgcatt
18259	+	nhaA	0.66	ant:antA:ECK0020:JW0018	T	SENSE	225	3753	4.06	17489	18655	770	-396	35	792	3	45	11.67	17.6	0.59	-3.47	0	0.07	0.07	0.04	0	0.04	-0.22	0.56	0.34	0.07	0.19	0.26	0.1	0.19	0.29	gagaagcatgggcgttctccagcgaagcgactggagcatgtgttgcacccGtgggtggcgtatctgattttgccgctgtttgcatttgctaatgctggcgt
18260	+	nhaA	0.66	ant:antA:ECK0020:JW0018	G	SENSE	225	3753	4.06	17489	18655	771	-395	79	1857	3	45	26.33	41.27	0.65	-3.41	0.01	0.09	0.1	-0.03	0.09	0.06	-0.04	0.15	0.11	-0.12	0.47	0.35	0.18	0.21	0.39	agaagcatgggcgttctccagcgaagcgactggagcatgtgttgcacccgTgggtggcgtatctgattttgccgctgtttgcatttgctaatgctggcgtt
18399	+	nhaA	0.78	ant:antA:ECK0020:JW0018	T	SENSE	225	3753	4.06	17489	18655	910	-256	58	977	4	56	14.5	17.45	0.27	-3.79	0.04	0.02	0.06	-0.03	0.1	0.07	-0.01	0.22	0.21	0.02	0.36	0.38	-0.01	0.29	0.28	tctgccattggggatcatcgctggcttgctgattggcaaaccgctggggaTtagtctgttctgctggttggcgctgcgtttgaaactggcgcatctgcctg
18402	+	nhaA	0.78	ant:antA:ECK0020:JW0018	T	SENSE	225	3753	4.06	17489	18655	913	-253	32	1751	4	53	8	33.04	2.05	-2.01	0.01	0.06	0.07	-0.09	0.21	0.12	-0.06	0.38	0.32	0.09	0.09	0.18	0.05	0.26	0.31	gccattggggatcatcgctggcttgctgattggcaaaccgctggggattaGtctgttctgctggttggcgctgcgtttgaaactggcgcatctgcctgagg
18403	+	nhaA	0.78	ant:antA:ECK0020:JW0018	C	SENSE	225	3753	4.06	17489	18655	914	-252	18	2539	4	53	4.5	47.91	3.41	-0.65	0.05	0	0.05	0.02	0	0.02	0.09	0.06	0.15	-0.04	0.33	0.29	-0.12	0.61	0.49	ccattggggatcatcgctggcttgctgattggcaaaccgctggggattagTctgttctgctggttggcgctgcgtttgaaactggcgcatctgcctgaggg
18404	+	nhaA	0.78	ant:antA:ECK0020:JW0018	T	SENSE	225	3753	4.06	17489	18655	915	-251	43	968	4	53	10.75	18.26	0.76	-3.3	-0.01	0.05	0.04	-0.09	0.14	0.05	-0.05	0.28	0.23	-0.03	0.3	0.27	0.17	0.23	0.4	cattggggatcatcgctggcttgctgattggcaaaccgctggggattagtCtgttctgctggttggcgctgcgtttgaaactggcgcatctgcctgaggga
18405	+	nhaA	0.79	ant:antA:ECK0020:JW0018	G	SENSE	225	3753	4.06	17489	18655	916	-250	102	2945	4	52	25.5	56.63	1.15	-2.91	0.04	0.01	0.05	0.02	0	0.02	0.01	0.05	0.06	-0.13	0.32	0.19	0.05	0.62	0.67	attggggatcatcgctggcttgctgattggcaaaccgctggggattagtcTgttctgctggttggcgctgcgtttgaaactggcgcatctgcctgagggaa
18458	+	nhaA	0.83	ant:antA:ECK0020:JW0018	C	SENSE	225	3753	4.06	17489	18655	969	-197	12	545	3	42	4	12.98	1.7	-2.36	0.19	0.07	0.26	0.17	0.14	0.31	0.04	0.21	0.25	-0.24	0.36	0.12	-0.15	0.21	0.06	tctgctggttggcgctgcgtttgaaactggcgcatctgcctgagggaacgActtatcagcaaattatggtggtggggatcctgtgcggtatcggttttact
18459	+	nhaA	0.83	ant:antA:ECK0020:JW0018	T	SENSE	225	3753	4.06	17489	18655	970	-196	22	999	3	42	7.33	23.79	1.7	-2.36	0.05	0	0.05	0.19	0.05	0.24	-0.21	0.55	0.34	-0.14	0.41	0.27	0.1	0	0.1	ctgctggttggcgctgcgtttgaaactggcgcatctgcctgagggaacgaCttatcagcaaattatggtggtggggatcctgtgcggtatcggttttacta
18460	+	nhaA	0.83	ant:antA:ECK0020:JW0018	T	SENSE	225	3753	4.06	17489	18655	971	-195	37	1303	3	41	12.33	31.78	1.37	-2.69	0	0	0	0.05	0.03	0.08	0.12	0.19	0.31	-0.09	0.49	0.4	-0.09	0.3	0.21	tgctggttggcgctgcgtttgaaactggcgcatctgcctgagggaacgacTtatcagcaaattatggtggtggggatcctgtgcggtatcggttttactat
18461	+	nhaA	0.83	ant:antA:ECK0020:JW0018	A	SENSE	225	3753	4.06	17489	18655	972	-194	7	497	3	41	2.33	12.12	2.38	-1.68	0	0	0	0	0	0	0.12	0	0.12	-0.17	0.57	0.4	0.05	0.43	0.48	gctggttggcgctgcgtttgaaactggcgcatctgcctgagggaacgactTatcagcaaattatggtggtggggatcctgtgcggtatcggttttactatg
18490	+	nhaA	0.86	ant:antA:ECK0020:JW0018	T	SENSE	225	3753	4.06	17489	18655	1001	-165	116	1103	4	35	29	31.51	0.12	-3.94	0.06	0.05	0.11	-0.05	0.16	0.11	-0.01	0.34	0.33	-0.01	0.4	0.39	0.03	0.04	0.07	catctgcctgagggaacgacttatcagcaaattatggtggtggggatcctGtgcggtatcggttttactatgtctatctttattgccagcctggcctttgg
18491	+	nhaA	0.86	ant:antA:ECK0020:JW0018	G	SENSE	225	3753	4.06	17489	18655	1002	-164	50	1149	4	35	12.5	32.83	1.39	-2.67	0.04	0.02	0.06	-0.02	0.06	0.04	0.05	0.08	0.13	0.08	0.24	0.32	-0.16	0.6	0.44	atctgcctgagggaacgacttatcagcaaattatggtggtggggatcctgTgcggtatcggttttactatgtctatctttattgccagcctggcctttggt
18510	+	nhaA	0.88	ant:antA:ECK0020:JW0018	G	SENSE	225	3753	4.06	17489	18655	1021	-145	26	983	4	31	6.5	31.71	2.29	-1.77	-0.04	0.07	0.03	0.02	0.03	0.05	-0.18	0.3	0.12	-0.14	0.4	0.26	0.34	0.2	0.54	ttatcagcaaattatggtggtggggatcctgtgcggtatcggttttactaTgtctatctttattgccagcctggcctttggtagcgtagatccagaactga
18622	+	nhaA	0.97	ant:antA:ECK0020:JW0018	T	SENSE	225	3753	4.06	17489	18655	1133	-33	66	272	4	21	16.5	12.95	-0.35	-4.41	0.11	0.21	0.32	-0.01	0.08	0.07	-0.13	0.33	0.2	-0.08	0.24	0.16	0.11	0.14	0.25	aaactcggtatcctggtcggttctatctcttcggcggtaattggatacagCtggttacgcgttcgtttgcgtccatcagtttgacaggacggtttaccggg
18715	+	nhaR	0	antO:ECK0021:JW0019:yaaB	T	SENSE	161	835	2.37	18715	19620	0	-905	55	529	3	11	18.33	48.09	1.39	-0.98	-0.03	0.3	0.27	0.05	0	0.05	-0.02	0.18	0.16	-0.03	0.28	0.25	0.03	0.25	0.28	ttaccggggagccataaacggctcccttttcattgttatcagggagagaaAtgagcatgtctcatatcaattacaaccacttgtattacttctggcatgtc
18716	+	nhaR	0	antO:ECK0021:JW0019:yaaB	G	SENSE	161	835	2.37	18715	19620	1	-904	19	221	3	11	6.33	20.09	1.67	-0.71	0.11	0.11	0.22	0.03	0	0.03	0.03	0	0.03	-0.03	0.16	0.13	-0.14	0.74	0.6	taccggggagccataaacggctcccttttcattgttatcagggagagaaaTgagcatgtctcatatcaattacaaccacttgtattacttctggcatgtct
18762	+	nhaR	0.05	antO:ECK0021:JW0019:yaaB	G	SENSE	161	835	2.37	18715	19620	47	-858	29	395	2	7	14.5	56.43	1.96	-0.41	-0.1	0.22	0.12	0	0.02	0.02	0.02	0.1	0.12	0.11	0.22	0.33	-0.04	0.44	0.4	gaaatgagcatgtctcatatcaattacaaccacttgtattacttctggcaTgtctataaagaaggttccgtggttggcgcagcggaggcgctttatttaac
19228	+	nhaR	0.57	antO:ECK0021:JW0019:yaaB	T	SENSE	161	835	2.37	18715	19620	513	-392	29	355	2	6	14.5	59.17	2.03	-0.35	0.03	0	0.03	-0.02	0.14	0.12	0.14	0.16	0.3	-0.19	0.41	0.22	0.04	0.3	0.34	actctacgcagcaggaaggcctgttctccgtgagaattggcgaatgtggcGtgagtttctggtgtacaaatccaccaccagaaaaaccgttcccggcttgt
19229	+	nhaR	0.57	antO:ECK0021:JW0019:yaaB	G	SENSE	161	835	2.37	18715	19620	514	-391	33	816	2	6	16.5	136	3.04	0.67	0.03	0.03	0.06	0	0.09	0.09	-0.02	0.3	0.28	0.08	0.15	0.23	-0.08	0.42	0.34	ctctacgcagcaggaaggcctgttctccgtgagaattggcgaatgtggcgTgagtttctggtgtacaaatccaccaccagaaaaaccgttcccggcttgtc
19244	-	nhaR	0.58	antO:ECK0021:JW0019:yaaB	T	ANTI	117	148	0.34	19620	18715	376	-529	125	218	2	6	62.5	36.33	-0.78	-1.12	0	0	0	0.01	0.07	0.08	0.08	0.2	0.28	-0.1	0.44	0.34	0.01	0.29	0.3	gtcgccgttcttccagacaagccgggaacggtttttctggtggtggatttGtacaccagaaactcacgccacattcgccaattctcacggagaacaggcct
19360	+	nhaR	0.71	antO:ECK0021:JW0019:yaaB	T	SENSE	161	835	2.37	18715	19620	645	-260	157	442	2	6	78.5	73.67	-0.09	-2.47	-0.03	0.21	0.18	-0.01	0.08	0.07	-0.03	0.2	0.17	-0.07	0.29	0.22	0.14	0.22	0.36	gacgttcaatgttagggcgcaaattgcttaactggtttaactcccagggaTtaaacgtagaaatcctcggcgagtttgatgatgccgctttgatgaaagct
19366	-	nhaR	0.72	antO:ECK0021:JW0019:yaaB	G	ANTI	117	148	0.34	19620	18715	254	-651	120	547	2	7	60	78.14	0.38	0.04	0.03	0	0.03	0	0.02	0.02	-0.01	0.08	0.07	-0.07	0.31	0.24	0.06	0.58	0.64	accaaaagctttcatcaaagcggcatcatcaaactcgccgaggatttctaCgtttaatccctgggagttaaaccagttaagcaatttgcgccctaacattg
19367	+	nhaR	0.72	antO:ECK0021:JW0019:yaaB	A	SENSE	161	835	2.37	18715	19620	652	-253	14	697	2	7	7	99.57	3.83	1.46	0.09	0.01	0.1	0.02	0.01	0.03	-0.12	0.23	0.11	-0.12	0.32	0.2	0.15	0.42	0.57	aatgttagggcgcaaattgcttaactggtttaactcccagggattaaacgTagaaatcctcggcgagtttgatgatgccgctttgatgaaagcttttggtg
19616	-	nhaR	1	antO:ECK0021:JW0019:yaaB	G	ANTI	117	148	0.34	19620	18715	4	-901	224	192	1	4	224	48	-2.22	-2.56	0	0.01	0.01	0	0.01	0.01	0	0.02	0.02	0.04	0.07	0.11	-0.03	0.89	0.86	tacaactaatctatctcccccaccttaactttgggggagctgccgattaaCgcaccgctggactaaaaagcgcagaataatccgtattgcagattcgctgt
19661	+	nhaR	41	Intergenic	T	SENSE	161	835	2.37	18715	19620	946	41	23	223	3	4	7.67	55.75	2.86	0.49	0	0.04	0.04	0.02	0	0.02	0.03	0.16	0.19	0.01	0.36	0.37	-0.06	0.44	0.38	ggtgcgttaatcggcagctcccccaaagttaaggtgggggagatagattaGttgtacattaccacgattttgactcggctcattatttgcccgcttgagac
19663	+	nhaR	43	Intergenic	G	SENSE	161	835	2.37	18715	19620	948	43	60	221	3	4	20	55.25	1.47	-0.91	0.01	0.03	0.04	-0.02	0.02	0	0.03	0.02	0.05	-0.06	0.23	0.17	0.03	0.7	0.73	tgcgttaatcggcagctcccccaaagttaaggtgggggagatagattagtTgtacattaccacgattttgactcggctcattatttgcccgcttgagacat
19664	+	nhaR	44	Intergenic	T	SENSE	161	835	2.37	18715	19620	949	44	105	481	3	4	35	120.25	1.78	-0.59	-0.02	0.05	0.03	0.01	0	0.01	-0.06	0.13	0.07	-0.18	0.37	0.19	0.24	0.45	0.69	gcgttaatcggcagctcccccaaagttaaggtgggggagatagattagttGtacattaccacgattttgactcggctcattatttgcccgcttgagacatt
19665	+	nhaR	45	Intergenic	A	SENSE	161	835	2.37	18715	19620	950	45	19	256	3	4	6.33	64	3.34	0.96	-0.08	0.16	0.08	0	0	0	0.04	0	0.04	0.04	0	0.04	0	0.84	0.84	cgttaatcggcagctcccccaaagttaaggtgggggagatagattagttgTacattaccacgattttgactcggctcattatttgcccgcttgagacattg
20795	-	rpsT	20	Intergenic	T	SENSE	2790	689	-2.02	21078	20815	283	20	624	235	16	1	39	235	2.59	4.61	0.16	0.07	0.23	-0.03	0.09	0.06	-0.05	0.25	0.2	-0.2	0.4	0.2	0.12	0.19	0.31	cctgactgcacagatcaacaaactggcttaatcgccaatttgctgaagctTtgtgaaaaagcccgcgcaagcgggtttttttatgcctgctgcttttgtga
20836	+	rpsT	0.92	ECK0024:JW0022:sup	G	ANTI	96	309	1.69	20815	21078	21	-242	8	431	28	1	0	431	NA	NA	-0.02	0.11	0.09	-0.04	0.11	0.07	-0.03	0.22	0.19	-0.02	0.22	0.2	0.11	0.33	0.44	tttttcacaaagcttcagcaaattggcgattaagccagtttgttgatctgTgcagtcaggttagccttatgacgtgcagctttgtttttgtggatcagacc
20843	-	rpsT	0.89	ECK0024:JW0022:sup	G	SENSE	2790	689	-2.02	21078	20815	235	-28	360	90	30	2	12	45	1.91	3.92	0.07	0.15	0.22	0.04	0.03	0.07	0.02	0.27	0.29	-0.18	0.4	0.22	0.05	0.15	0.2	tgctaaaggtctgatccacaaaaacaaagctgcacgtcataaggctaaccTgactgcacagatcaacaaactggcttaatcgccaatttgctgaagctttg
20848	-	rpsT	0.87	ECK0024:JW0022:sup	A	SENSE	2790	689	-2.02	21078	20815	230	-33	721	108	35	2	20.6	54	1.39	3.41	0.04	0.03	0.07	0	0.02	0.02	0.08	0.08	0.16	-0.1	0.25	0.15	-0.02	0.62	0.6	caggctgctaaaggtctgatccacaaaaacaaagctgcacgtcataaggcTaacctgactgcacagatcaacaaactggcttaatcgccaatttgctgaag
20849	-	rpsT	0.87	ECK0024:JW0022:sup	T	SENSE	2790	689	-2.02	21078	20815	229	-34	500	31	35	2	14.29	15.5	0.12	2.13	0.05	0.04	0.09	-0.02	0.11	0.09	-0.08	0.22	0.14	0.04	0.45	0.49	0.02	0.18	0.2	tcaggctgctaaaggtctgatccacaaaaacaaagctgcacgtcataaggCtaacctgactgcacagatcaacaaactggcttaatcgccaatttgctgaa
20863	-	rpsT	0.82	ECK0024:JW0022:sup	G	SENSE	2790	689	-2.02	21078	20815	215	-48	358	303	42	5	8.52	60.6	2.83	4.85	0.04	0.03	0.07	-0.02	0.04	0.02	-0.04	0.38	0.34	-0.01	0.21	0.2	0.02	0.34	0.36	ccgatcgtggaccgtcaggctgctaaaggtctgatccacaaaaacaaagcTgcacgtcataaggctaacctgactgcacagatcaacaaactggcttaatc
20880	-	rpsT	0.75	ECK0024:JW0022:sup	T	SENSE	2790	689	-2.02	21078	20815	198	-65	612	171	44	6	13.91	28.5	1.03	3.05	0.03	0.02	0.05	0.05	0.04	0.09	0.09	0.31	0.4	-0.03	0.49	0.46	-0.12	0.13	0.01	catttaacgaaatgcaaccgatcgtggaccgtcaggctgctaaaggtctgAtccacaaaaacaaagctgcacgtcataaggctaacctgactgcacagatc
21044	-	rpsT	0.13	ECK0024:JW0022:sup	T	SENSE	2790	689	-2.02	21078	20815	34	-229	948	228	63	6	15.05	38	1.34	3.35	0	0.1	0.1	0.01	0.04	0.05	-0.02	0.25	0.23	0.02	0.41	0.43	-0.01	0.2	0.19	atttgggagttggaccttggctaatatcaaatcagctaagaagcgcgccaTtcagtctgaaaaggctcgtaagcacaacgcaagccgtcgctctatgatgc
21045	-	rpsT	0.13	ECK0024:JW0022:sup	T	SENSE	2790	689	-2.02	21078	20815	33	-230	1026	164	63	6	16.29	27.33	0.75	2.76	-0.01	0.08	0.07	-0.01	0.11	0.1	-0.05	0.47	0.42	-0.06	0.16	0.1	0.11	0.19	0.3	catttgggagttggaccttggctaatatcaaatcagctaagaagcgcgccAttcagtctgaaaaggctcgtaagcacaacgcaagccgtcgctctatgatg
21052	-	rpsT	0.1	ECK0024:JW0022:sup	C	SENSE	2790	689	-2.02	21078	20815	26	-237	1549	219	61	6	25.39	36.5	0.52	2.54	0.11	0.43	0.54	0	0.11	0.11	-0.01	0.11	0.1	-0.08	0.23	0.15	-0.02	0.12	0.1	tagaacacatttgggagttggaccttggctaatatcaaatcagctaagaaGcgcgccattcagtctgaaaaggctcgtaagcacaacgcaagccgtcgctc
21103	-	rpsT	-25	Intergenic	T	SENSE	2790	689	-2.02	21078	20815	-25	-288	1165	37	53	4	21.98	9.25	-1.25	0.77	0.05	0.17	0.22	0	0.19	0.19	-0.05	0.29	0.24	-0.04	0.12	0.08	0.04	0.23	0.27	tgacaaaagaaggctaaaagggcatattcctcggcctttgaattgtccatAtagaacacatttgggagttggaccttggctaatatcaaatcagctaagaa
21104	-	rpsT	-26	Intergenic	A	SENSE	2790	689	-2.02	21078	20815	-26	-289	645	186	53	4	12.17	46.5	1.93	3.95	0.01	0.09	0.1	-0.01	0.06	0.05	0.02	0.18	0.2	-0.06	0.32	0.26	0.03	0.36	0.39	ttgacaaaagaaggctaaaagggcatattcctcggcctttgaattgtccaTatagaacacatttgggagttggaccttggctaatatcaaatcagctaaga
21105	-	rpsT	-27	Intergenic	T	SENSE	2790	689	-2.02	21078	20815	-27	-290	837	82	53	4	15.79	20.5	0.38	2.39	-0.04	0.12	0.08	0	0.06	0.06	0.07	0.27	0.34	-0.13	0.3	0.17	0.12	0.24	0.36	attgacaaaagaaggctaaaagggcatattcctcggcctttgaattgtccAtatagaacacatttgggagttggaccttggctaatatcaaatcagctaag
21459	+	ribF	0.06	ECK0026:JW0023:yaaC	T	SENSE	838	475	-0.82	21407	22348	52	-889	454	38	10	4	45.4	9.5	-2.26	-1.44	0.12	0.04	0.16	0.05	0.03	0.08	-0.08	0.13	0.05	-0.28	0.36	0.08	0.19	0.44	0.63	gaagctgatacgcggcatacataatctcagccaggccccgcaagaagggtGtgtgctgactattggtaatttcgacggcgtgcatcgcggtcatcgcgcgc
21470	+	ribF	0.07	ECK0026:JW0023:yaaC	T	SENSE	838	475	-0.82	21407	22348	63	-878	312	263	11	4	28.36	65.75	1.21	2.03	0.01	0.04	0.05	-0.01	0.07	0.06	-0.09	0.57	0.48	0.02	0.19	0.21	0.07	0.12	0.19	gcggcatacataatctcagccaggccccgcaagaagggtgtgtgctgactAttggtaatttcgacggcgtgcatcgcggtcatcgcgcgctgttacagggc
21471	+	ribF	0.07	ECK0026:JW0023:yaaC	T	SENSE	838	475	-0.82	21407	22348	64	-877	207	235	11	4	18.82	58.75	1.64	2.46	0.04	0.02	0.06	-0.03	0.11	0.08	-0.03	0.22	0.19	0.14	0.4	0.54	-0.11	0.25	0.14	cggcatacataatctcagccaggccccgcaagaagggtgtgtgctgactaTtggtaatttcgacggcgtgcatcgcggtcatcgcgcgctgttacagggct
21562	+	ribF	0.16	ECK0026:JW0023:yaaC	A	SENSE	838	475	-0.82	21407	22348	155	-786	259	57	12	4	21.58	14.25	-0.6	0.22	0	0	0	0.05	0.04	0.09	-0.13	0.43	0.3	0.09	0.42	0.51	-0.01	0.12	0.11	ttacagggcttgcaggaagaagggcgcaagcgcaacttaccggtgatggtGatgctttttgaacctcaaccactggaactgtttgctaccgataaagcccc
21660	+	ribF	0.27	ECK0026:JW0023:yaaC	T	SENSE	838	475	-0.82	21407	22348	253	-688	202	49	11	4	18.36	12.25	-0.58	0.24	0.07	0.09	0.16	-0.03	0.11	0.08	-0.17	0.39	0.22	0.06	0.14	0.2	0.06	0.27	0.33	cccggcaagactgacccggctgcgggaaaaactgcgttaccttgcagagtGtggcgttgattacgtgctgtgcgtgcgtttcgacaggcgtttcgcggcgt
21745	+	ribF	0.36	ECK0026:JW0023:yaaC	A	SENSE	838	475	-0.82	21407	22348	338	-603	203	6	11	5	18.45	1.2	-3.94	-3.12	0.74	0.26	1	-0.15	0.15	0	-0.18	0.18	0	-0.36	0.36	0	-0.05	0.05	0	aggcgtttcgcggcgttaaccgcgcaaaatttcatcagcgatcttctggtGaagcatttgcgcgtaaaatttcttgccgtaggtgatgatttccgctttgg
21748	+	ribF	0.36	ECK0026:JW0023:yaaC	C	SENSE	838	475	-0.82	21407	22348	341	-600	883	135	11	5	80.27	27	-1.57	-0.75	0.14	0.12	0.26	0	0.14	0.14	-0.07	0.2	0.13	-0.14	0.47	0.33	0.06	0.07	0.13	cgtttcgcggcgttaaccgcgcaaaatttcatcagcgatcttctggtgaaGcatttgcgcgtaaaatttcttgccgtaggtgatgatttccgctttggcgc
21750	+	ribF	0.36	ECK0026:JW0023:yaaC	T	SENSE	838	475	-0.82	21407	22348	343	-598	367	158	11	5	33.36	31.6	-0.08	0.74	0	0	0	0.18	0.09	0.27	-0.07	0.37	0.3	-0.07	0.37	0.3	-0.04	0.17	0.13	tttcgcggcgttaaccgcgcaaaatttcatcagcgatcttctggtgaagcAtttgcgcgtaaaatttcttgccgtaggtgatgatttccgctttggcgctg
21757	+	ribF	0.37	ECK0026:JW0023:yaaC	G	SENSE	838	475	-0.82	21407	22348	350	-591	62	254	11	5	5.64	50.8	3.17	3.99	0.02	0.05	0.07	0	0.05	0.05	-0.01	0.03	0.02	0.01	0.08	0.09	-0.03	0.8	0.77	gcgttaaccgcgcaaaatttcatcagcgatcttctggtgaagcatttgcgCgtaaaatttcttgccgtaggtgatgatttccgctttggcgctggtcgtga
21779	+	ribF	0.4	ECK0026:JW0023:yaaC	A	SENSE	838	475	-0.82	21407	22348	372	-569	287	88	9	4	31.89	22	-0.54	0.28	0.04	0.12	0.16	0.06	0.13	0.19	-0.13	0.41	0.28	-0.02	0.26	0.24	0.04	0.08	0.12	tcagcgatcttctggtgaagcatttgcgcgtaaaatttcttgccgtaggtGatgatttccgctttggcgctggtcgtgaaggcgatttcttgttattacag
21866	+	ribF	0.49	ECK0026:JW0023:yaaC	C	SENSE	838	475	-0.82	21407	22348	459	-482	338	37	11	4	30.73	9.25	-1.73	-0.91	0.05	0.03	0.08	0.06	0.05	0.11	-0.05	0.4	0.35	-0.07	0.15	0.08	0.01	0.37	0.38	tcttgttattacagaaagctggcatggaatacggcttcgatatcaccagtAcgcaaactttttgcgaaggtggcgtgcgcatcagcagcaccgccgtgcgt
21888	+	ribF	0.51	ECK0026:JW0023:yaaC	C	SENSE	838	475	-0.82	21407	22348	481	-460	552	126	12	3	46	42	-0.13	0.69	0.14	0.55	0.69	0	0.08	0.08	-0.07	0.17	0.1	-0.03	0.13	0.1	-0.05	0.07	0.02	catggaatacggcttcgatatcaccagtacgcaaactttttgcgaaggtgGcgtgcgcatcagcagcaccgccgtgcgtcaggcccttgcggatgacaatc
21890	+	ribF	0.51	ECK0026:JW0023:yaaC	T	SENSE	838	475	-0.82	21407	22348	483	-458	317	65	12	4	26.42	16.25	-0.7	0.12	0.16	0.07	0.23	0.15	0.11	0.26	-0.24	0.47	0.23	-0.14	0.32	0.18	0.06	0.03	0.09	tggaatacggcttcgatatcaccagtacgcaaactttttgcgaaggtggcGtgcgcatcagcagcaccgccgtgcgtcaggcccttgcggatgacaatctg
21891	+	ribF	0.51	ECK0026:JW0023:yaaC	G	SENSE	838	475	-0.82	21407	22348	484	-457	219	128	12	4	18.25	32	0.81	1.63	0.05	0.03	0.08	0.07	0.02	0.09	0.17	0.18	0.35	-0.2	0.52	0.32	-0.08	0.24	0.16	ggaatacggcttcgatatcaccagtacgcaaactttttgcgaaggtggcgTgcgcatcagcagcaccgccgtgcgtcaggcccttgcggatgacaatctgg
21892	+	ribF	0.52	ECK0026:JW0023:yaaC	C	SENSE	838	475	-0.82	21407	22348	485	-456	607	347	12	4	50.58	86.75	0.78	1.6	0.05	0.03	0.08	0.08	0.07	0.15	0.08	0.2	0.28	0.13	0.23	0.36	-0.33	0.46	0.13	gaatacggcttcgatatcaccagtacgcaaactttttgcgaaggtggcgtGcgcatcagcagcaccgccgtgcgtcaggcccttgcggatgacaatctggc
21893	+	ribF	0.52	ECK0026:JW0023:yaaC	G	SENSE	838	475	-0.82	21407	22348	486	-455	722	1003	12	4	60.17	250.75	2.06	2.88	0.04	0.02	0.06	0.03	0.02	0.05	0.07	0.09	0.16	0.15	0.19	0.34	-0.29	0.68	0.39	aatacggcttcgatatcaccagtacgcaaactttttgcgaaggtggcgtgCgcatcagcagcaccgccgtgcgtcaggcccttgcggatgacaatctggct
21964	+	ribF	0.59	ECK0026:JW0023:yaaC	C	SENSE	838	475	-0.82	21407	22348	557	-384	229	26	12	4	19.08	6.5	-1.55	-0.73	0.23	0.39	0.62	0.01	0.26	0.27	-0.09	0.21	0.12	-0.04	0.04	0	-0.1	0.1	0	cgtcaggcccttgcggatgacaatctggctctggcagagagtttactgggGcacccgtttgccatctccgggcgtgtagtccacggtgatgaattagggcg
21970	+	ribF	0.6	ECK0026:JW0023:yaaC	T	SENSE	838	475	-0.82	21407	22348	563	-378	995	489	12	3	82.92	163	0.98	1.79	0	0.05	0.05	-0.02	0.07	0.05	-0.14	0.41	0.27	0.07	0.28	0.35	0.09	0.18	0.27	gcccttgcggatgacaatctggctctggcagagagtttactggggcacccGtttgccatctccgggcgtgtagtccacggtgatgaattagggcgcactat
21971	+	ribF	0.6	ECK0026:JW0023:yaaC	T	SENSE	838	475	-0.82	21407	22348	564	-377	427	300	12	3	35.58	100	1.49	2.31	0.01	0.06	0.07	0.02	0.02	0.04	0.05	0.1	0.15	-0.19	0.52	0.33	0.1	0.31	0.41	cccttgcggatgacaatctggctctggcagagagtttactggggcacccgTttgccatctccgggcgtgtagtccacggtgatgaattagggcgcactata
22013	+	ribF	0.64	ECK0026:JW0023:yaaC	G	SENSE	838	475	-0.82	21407	22348	606	-335	156	233	13	4	12	58.25	2.28	3.1	-0.03	0.06	0.03	0.05	0.06	0.11	-0.08	0.41	0.33	-0.01	0.33	0.32	0.07	0.14	0.21	ggcacccgtttgccatctccgggcgtgtagtccacggtgatgaattagggCgcactataggtttcccgacggcgaatgtaccgctgcgccgtcaggtttcc
22019	+	ribF	0.65	ECK0026:JW0023:yaaC	T	SENSE	838	475	-0.82	21407	22348	612	-329	211	53	13	3	16.23	17.67	0.12	0.94	0.05	0.18	0.23	0.01	0.03	0.04	-0.06	0.32	0.26	0.04	0.3	0.34	-0.04	0.17	0.13	cgtttgccatctccgggcgtgtagtccacggtgatgaattagggcgcactAtaggtttcccgacggcgaatgtaccgctgcgccgtcaggtttccccggtg
22040	+	ribF	0.67	ECK0026:JW0023:yaaC	T	SENSE	838	475	-0.82	21407	22348	633	-308	263	35	14	3	18.79	11.67	-0.69	0.13	0.05	0.06	0.11	-0.04	0.07	0.03	0.07	0.12	0.19	-0.1	0.48	0.38	0.04	0.26	0.3	tagtccacggtgatgaattagggcgcactataggtttcccgacggcgaatGtaccgctgcgccgtcaggtttccccggtgaaaggggtttatgcggtagaa
22048	+	ribF	0.68	ECK0026:JW0023:yaaC	C	SENSE	838	475	-0.82	21407	22348	641	-300	261	15	14	3	18.64	5	-1.9	-1.08	-0.01	0.01	0	0.08	0.05	0.13	-0.09	0.36	0.27	-0.12	0.32	0.2	0.14	0.26	0.4	ggtgatgaattagggcgcactataggtttcccgacggcgaatgtaccgctGcgccgtcaggtttccccggtgaaaggggtttatgcggtagaagtgctggg
22049	+	ribF	0.68	ECK0026:JW0023:yaaC	G	SENSE	838	475	-0.82	21407	22348	642	-299	207	130	14	3	14.79	43.33	1.55	2.37	0.01	0.04	0.05	0.06	0.02	0.08	-0.01	0.15	0.14	-0.09	0.35	0.26	0.05	0.43	0.48	gtgatgaattagggcgcactataggtttcccgacggcgaatgtaccgctgCgccgtcaggtttccccggtgaaaggggtttatgcggtagaagtgctgggc
22135	+	ribF	0.77	ECK0026:JW0023:yaaC	G	SENSE	838	475	-0.82	21407	22348	728	-213	486	211	14	3	34.71	70.33	1.02	1.84	0.02	0.01	0.03	0.01	0.05	0.06	-0.08	0.26	0.18	0.03	0.2	0.23	0.01	0.49	0.5	gtagaagtgctgggcctcggtgaaaagccgttacccggcgtggcaaacatCggaacacgcccaacggttgccggtattcgccagcagctggaagtgcattt
22180	+	ribF	0.82	ECK0026:JW0023:yaaC	C	SENSE	838	475	-0.82	21407	22348	773	-168	439	157	14	2	31.36	78.5	1.32	2.14	0.12	0.07	0.19	0.05	0.05	0.1	-0.02	0.18	0.16	0	0.46	0.46	-0.14	0.24	0.1	aacatcggaacacgcccaacggttgccggtattcgccagcagctggaagtGcatttgttagatgttgcaatggacctttacggtcgccatatacaagtagt
22207	+	ribF	0.85	ECK0026:JW0023:yaaC	T	SENSE	838	475	-0.82	21407	22348	800	-141	289	30	14	2	20.64	15	-0.46	0.36	0.05	0.07	0.12	0.12	0.1	0.22	0.02	0.39	0.41	-0.16	0.32	0.16	-0.02	0.11	0.09	ggtattcgccagcagctggaagtgcatttgttagatgttgcaatggacctTtacggtcgccatatacaagtagtgctgcgtaaaaaaatacgcaatgagca
22231	+	ribF	0.88	ECK0026:JW0023:yaaC	C	SENSE	838	475	-0.82	21407	22348	824	-117	272	69	11	3	24.73	23	-0.1	0.71	0.08	0.08	0.16	0.04	0.05	0.09	-0.02	0.21	0.19	-0.11	0.3	0.19	0.02	0.36	0.38	catttgttagatgttgcaatggacctttacggtcgccatatacaagtagtGctgcgtaaaaaaatacgcaatgagcagcgatttgcgtcgctggacgaact
22255	+	ribF	0.9	ECK0026:JW0023:yaaC	C	SENSE	838	475	-0.82	21407	22348	848	-93	278	93	11	3	25.27	31	0.29	1.11	0.03	0.69	0.72	-0.02	0.16	0.14	-0.01	0.06	0.05	0.02	0.03	0.05	-0.03	0.06	0.03	ctttacggtcgccatatacaagtagtgctgcgtaaaaaaatacgcaatgaGcagcgatttgcgtcgctggacgaactgaaagcgcagattgcgcgtgatga
22262	+	ribF	0.91	ECK0026:JW0023:yaaC	T	SENSE	838	475	-0.82	21407	22348	855	-86	326	543	11	3	29.64	181	2.61	3.43	0.03	0.05	0.08	-0.03	0.13	0.1	-0.04	0.3	0.26	0.02	0.28	0.3	0	0.25	0.25	gtcgccatatacaagtagtgctgcgtaaaaaaatacgcaatgagcagcgaTttgcgtcgctggacgaactgaaagcgcagattgcgcgtgatgaattaacc
22263	+	ribF	0.91	ECK0026:JW0023:yaaC	T	SENSE	838	475	-0.82	21407	22348	856	-85	269	178	10	3	26.9	59.33	1.14	1.96	0.04	0.07	0.11	0.03	0.03	0.06	-0.11	0.53	0.42	-0.06	0.23	0.17	0.11	0.14	0.25	tcgccatatacaagtagtgctgcgtaaaaaaatacgcaatgagcagcgatTtgcgtcgctggacgaactgaaagcgcagattgcgcgtgatgaattaaccg
22345	+	ribF	1	ECK0026:JW0023:yaaC	T	SENSE	838	475	-0.82	21407	22348	938	-3	241	13	12	3	20.08	4.33	-2.21	-1.39	0.03	0.05	0.08	-0.06	0.06	0	-0.1	0.25	0.15	-0.24	0.32	0.08	0.37	0.32	0.69	gcgcgtgatgaattaaccgcccgcgaattttttgggctaacaaaaccggcTtaagcctgttatgtaatcaaaccgaaatacggaaccgagaatctgatgag
22401	+	ileS	0	ECK0027:ilvS:JW0024	T	SENSE	562	478	-0.23	22391	25207	10	-2806	687	54	13	3	52.85	18	-1.55	-1.32	0.09	0.26	0.35	0.01	0.14	0.15	-0.06	0.21	0.15	-0.09	0.22	0.13	0.06	0.16	0.22	ctgttatgtaatcaaaccgaaatacggaaccgagaatctgatgagtgactAtaaatcaaccctgaatttgccggaaacagggttcccgatgcgtggcgatc
22438	+	ileS	0.02	ECK0027:ilvS:JW0024	A	SENSE	562	478	-0.23	22391	25207	47	-2769	311	67	14	3	22.21	22.33	0.01	0.24	-0.03	0.13	0.1	0.07	0.14	0.21	-0.09	0.4	0.31	-0.11	0.24	0.13	0.15	0.09	0.24	ctgatgagtgactataaatcaaccctgaatttgccggaaacagggttcccGatgcgtggcgatctcgccaagcgcgaacccggaatgctggcgcgttggac
22440	+	ileS	0.02	ECK0027:ilvS:JW0024	G	SENSE	562	478	-0.23	22391	25207	49	-2767	444	85	14	3	31.71	28.33	-0.16	0.07	0.03	0.04	0.07	0.01	0.01	0.02	0.05	0.07	0.12	0.1	0.21	0.31	-0.19	0.67	0.48	gatgagtgactataaatcaaccctgaatttgccggaaacagggttcccgaTgcgtggcgatctcgccaagcgcgaacccggaatgctggcgcgttggactg
22443	+	ileS	0.02	ECK0027:ilvS:JW0024	T	SENSE	562	478	-0.23	22391	25207	52	-2764	243	258	13	3	18.69	86	2.2	2.44	0.06	0.11	0.17	0.03	0.08	0.11	0	0.16	0.16	0	0.31	0.31	-0.09	0.34	0.25	gagtgactataaatcaaccctgaatttgccggaaacagggttcccgatgcGtggcgatctcgccaagcgcgaacccggaatgctggcgcgttggactgatg
22444	+	ileS	0.02	ECK0027:ilvS:JW0024	G	SENSE	562	478	-0.23	22391	25207	53	-2763	295	758	13	3	22.69	252.67	3.48	3.71	0.02	0.02	0.04	0.13	0.09	0.22	-0.01	0.28	0.27	0.03	0.14	0.17	-0.18	0.47	0.29	agtgactataaatcaaccctgaatttgccggaaacagggttcccgatgcgTggcgatctcgccaagcgcgaacccggaatgctggcgcgttggactgatga
22564	+	ileS	0.06	ECK0027:ilvS:JW0024	T	SENSE	562	478	-0.23	22391	25207	173	-2643	654	199	14	4	46.71	49.75	0.09	0.32	0.03	0.05	0.08	0	0.02	0.02	-0.07	0.48	0.41	-0.01	0.4	0.39	0.06	0.05	0.11	cgtgcggctaaaaaaggcaaaaaaaccttcattctgcatgatggccctccTtatgcgaatggcagcattcatattggtcactcggttaacaagattctgaa
22565	+	ileS	0.06	ECK0027:ilvS:JW0024	A	SENSE	562	478	-0.23	22391	25207	174	-2642	222	177	14	5	15.86	35.4	1.16	1.39	0.03	0.03	0.06	-0.01	0.03	0.02	-0.02	0.04	0.02	-0.02	0.48	0.46	0.01	0.43	0.44	gtgcggctaaaaaaggcaaaaaaaccttcattctgcatgatggccctcctTatgcgaatggcagcattcatattggtcactcggttaacaagattctgaaa
22656	+	ileS	0.09	ECK0027:ilvS:JW0024	G	SENSE	562	478	-0.23	22391	25207	265	-2551	316	270	13	4	24.31	67.5	1.47	1.71	0.03	0.03	0.06	0	0.02	0.02	-0.03	0.14	0.11	-0.08	0.19	0.11	0.08	0.62	0.7	gattctgaaagacattatcgtgaagtccaaagggctttccggttatgactCgccgtatgtgcctggctgggactgccacggtctgccgatcgagctgaaag
22663	+	ileS	0.1	ECK0027:ilvS:JW0024	G	SENSE	562	478	-0.23	22391	25207	272	-2544	35	204	11	3	3.18	68	4.42	4.65	-0.03	0.09	0.06	-0.02	0.03	0.01	0.05	0.06	0.11	0.14	0.17	0.31	-0.15	0.66	0.51	aaagacattatcgtgaagtccaaagggctttccggttatgactcgccgtaTgtgcctggctgggactgccacggtctgccgatcgagctgaaagtcgagca
22684	+	ileS	0.1	ECK0027:ilvS:JW0024	G	SENSE	562	478	-0.23	22391	25207	293	-2523	189	426	10	3	18.9	142	2.91	3.14	0	0.01	0.01	-0.01	0.03	0.02	-0.02	0.07	0.05	-0.11	0.25	0.14	0.14	0.64	0.78	aaagggctttccggttatgactcgccgtatgtgcctggctgggactgccaCggtctgccgatcgagctgaaagtcgagcaagaatacggtaagccgggtga
22757	+	ileS	0.13	ECK0027:ilvS:JW0024	G	SENSE	562	478	-0.23	22391	25207	366	-2450	209	47	13	4	16.08	11.75	-0.45	-0.22	0.04	0.02	0.06	0.03	0.03	0.06	0.01	0.03	0.04	0.03	0.08	0.11	-0.12	0.84	0.72	tcgagcaagaatacggtaagccgggtgagaaattcaccgccgccgagttcCgcgccaagtgccgcgaatacgcggcgacccaggttgacggtcaacgcaaa
22837	+	ileS	0.16	ECK0027:ilvS:JW0024	T	SENSE	562	478	-0.23	22391	25207	446	-2370	281	79	11	3	25.55	26.33	0.04	0.28	-0.01	0.01	0	0.05	0.03	0.08	0.13	0.24	0.37	0.04	0.37	0.41	-0.2	0.35	0.15	caggttgacggtcaacgcaaagactttatccgtctgggcgtgctgggcgaCtggtcgcacccgtacctgaccatggacttcaaaactgaagccaacatcat
22891	+	ileS	0.18	ECK0027:ilvS:JW0024	G	SENSE	562	478	-0.23	22391	25207	500	-2316	116	443	13	4	8.92	110.75	3.63	3.87	-0.01	0.03	0.02	-0.01	0.05	0.04	0.03	0.16	0.19	0.01	0.15	0.16	-0.03	0.62	0.59	tcgcacccgtacctgaccatggacttcaaaactgaagccaacatcatccgCgcgctgggcaaaatcatcggcaacggtcacctgcacaaaggcgcgaagcc
22964	+	ileS	0.2	ECK0027:ilvS:JW0024	G	SENSE	562	478	-0.23	22391	25207	573	-2243	153	260	10	3	15.3	86.67	2.5	2.74	0.07	0.05	0.12	0.01	0.05	0.06	0.03	0.13	0.16	-0.05	0.4	0.35	-0.06	0.37	0.31	acggtcacctgcacaaaggcgcgaagccagttcactggtgcgttgactgcCgttctgcgctggcggaagcggaagttgagtattacgacaaaacttctccg
22996	+	ileS	0.21	ECK0027:ilvS:JW0024	T	SENSE	562	478	-0.23	22391	25207	605	-2211	60	233	11	3	5.45	77.67	3.83	4.07	-0.03	0.07	0.04	0	0.08	0.08	-0.12	0.35	0.23	0.02	0.17	0.19	0.13	0.33	0.46	cactggtgcgttgactgccgttctgcgctggcggaagcggaagttgagtaTtacgacaaaacttctccgtccatcgacgttgctttccaggcagtcgatca
23055	+	ileS	0.24	ECK0027:ilvS:JW0024	G	SENSE	562	478	-0.23	22391	25207	664	-2152	451	650	12	5	37.58	130	1.79	2.02	0.04	0.03	0.07	0.02	0.08	0.1	-0.07	0.37	0.3	-0.05	0.33	0.28	0.07	0.19	0.26	aacttctccgtccatcgacgttgctttccaggcagtcgatcaggatgcacTgaaagcaaaatttgccgtaagcaacgttaacggcccaatctcgctggtaa
23056	+	ileS	0.24	ECK0027:ilvS:JW0024	A	SENSE	562	478	-0.23	22391	25207	665	-2151	185	361	12	5	15.42	72.2	2.23	2.46	0.01	0.03	0.04	-0.01	0.06	0.05	-0.02	0.17	0.15	-0.13	0.43	0.3	0.15	0.31	0.46	acttctccgtccatcgacgttgctttccaggcagtcgatcaggatgcactGaaagcaaaatttgccgtaagcaacgttaacggcccaatctcgctggtaat
23097	+	ileS	0.25	ECK0027:ilvS:JW0024	G	SENSE	562	478	-0.23	22391	25207	706	-2110	285	132	12	4	23.75	33	0.47	0.71	-0.03	0.09	0.06	0	0.02	0.02	-0.02	0.07	0.05	-0.07	0.34	0.27	0.13	0.48	0.61	ggatgcactgaaagcaaaatttgccgtaagcaacgttaacggcccaatctCgctggtaatctggaccaccacgccgtggactctgcctgccaaccgcgcaa
23292	+	ileS	0.32	ECK0027:ilvS:JW0024	T	SENSE	562	478	-0.23	22391	25207	901	-1915	150	250	10	6	15	41.67	1.47	1.71	0.22	0.23	0.45	-0.01	0.07	0.06	-0.08	0.14	0.06	-0.05	0.31	0.26	-0.06	0.24	0.18	tatcggcgtgaccgattacaccattctcggcacggtaaaaggtgcggagcTtgagctgctgcgctttacccatccgtttatgggcttcgacgttccggcaa
23301	+	ileS	0.32	ECK0027:ilvS:JW0024	G	SENSE	562	478	-0.23	22391	25207	910	-1906	67	632	9	6	7.44	105.33	3.82	4.06	0.04	0	0.04	0.03	0.03	0.06	0.04	0.13	0.17	0.07	0.24	0.31	-0.19	0.6	0.41	gaccgattacaccattctcggcacggtaaaaggtgcggagcttgagctgcTgcgctttacccatccgtttatgggcttcgacgttccggcaatcctcggcg
23303	+	ileS	0.32	ECK0027:ilvS:JW0024	G	SENSE	562	478	-0.23	22391	25207	912	-1904	41	211	9	6	4.56	35.17	2.95	3.18	0.01	0	0.01	0.04	0	0.04	0.08	0.07	0.15	-0.03	0.34	0.31	-0.11	0.59	0.48	ccgattacaccattctcggcacggtaaaaggtgcggagcttgagctgctgCgctttacccatccgtttatgggcttcgacgttccggcaatcctcggcgat
23387	+	ileS	0.35	ECK0027:ilvS:JW0024	A	SENSE	562	478	-0.23	22391	25207	996	-1820	67	404	10	4	6.7	101	3.91	4.15	0.03	0	0.03	0	0.03	0.03	-0.02	0.18	0.16	-0.12	0.34	0.22	0.11	0.45	0.56	cggcaatcctcggcgatcacgttaccctggatgccggtaccggtgccgttCacaccgcgcctggccacggcccggacgactatgtgatcggtcagaaatac
23423	+	ileS	0.37	ECK0027:ilvS:JW0024	T	SENSE	562	478	-0.23	22391	25207	1032	-1784	91	236	10	4	9.1	59	2.7	2.93	0.06	0.01	0.07	0	0.11	0.11	-0.08	0.22	0.14	-0.14	0.21	0.07	0.15	0.45	0.6	gtaccggtgccgttcacaccgcgcctggccacggcccggacgactatgtgAtcggtcagaaatacggcctggaaaccgctaacccggttggcccggacggc
23738	+	ileS	0.48	ECK0027:ilvS:JW0024	C	SENSE	562	478	-0.23	22391	25207	1347	-1469	229	41	13	5	17.62	8.2	-1.1	-0.87	0.08	0.04	0.12	0.08	0.09	0.17	0.04	0.16	0.2	-0.21	0.33	0.12	0.01	0.38	0.39	agtcactgaaagagatcaaaggcgtgcagtggatcccggactggggccagGcgcgtatcgagtcgatggttgctaaccgtcctgactggtgtatctcccgt
23778	+	ileS	0.49	ECK0027:ilvS:JW0024	T	SENSE	562	478	-0.23	22391	25207	1387	-1429	211	70	12	5	17.58	14	-0.33	-0.09	0.02	0.09	0.11	-0.02	0.12	0.1	-0.07	0.37	0.3	0	0.34	0.34	0.05	0.09	0.14	ctggggccaggcgcgtatcgagtcgatggttgctaaccgtcctgactggtGtatctcccgtcagcgcacctggggtgtaccgatgtcactgttcgtgcaca
23779	+	ileS	0.49	ECK0027:ilvS:JW0024	A	SENSE	562	478	-0.23	22391	25207	1388	-1428	75	220	12	5	6.25	44	2.82	3.05	0.04	0	0.04	0.03	0	0.03	0.09	0.17	0.26	-0.05	0.39	0.34	-0.1	0.44	0.34	tggggccaggcgcgtatcgagtcgatggttgctaaccgtcctgactggtgTatctcccgtcagcgcacctggggtgtaccgatgtcactgttcgtgcacaa
23987	+	ileS	0.57	ECK0027:ilvS:JW0024	T	SENSE	562	478	-0.23	22391	25207	1596	-1220	267	48	11	4	24.27	12	-1.02	-0.78	0	0.06	0.06	-0.02	0.1	0.08	-0.01	0.13	0.12	0.01	0.47	0.48	0.02	0.23	0.25	tcctcggcgacgaagctgatcagtacgtgaaagtgccggacacattggatGtatggtttgactccggatctacccactcttctgttgttgacgtgcgtccg
24031	+	ileS	0.58	ECK0027:ilvS:JW0024	C	SENSE	562	478	-0.23	22391	25207	1640	-1176	632	700	10	4	63.2	175	1.47	1.7	0.08	0.03	0.11	0.07	0.04	0.11	-0.15	0.45	0.3	-0.03	0.29	0.26	0.03	0.19	0.22	ttggatgtatggtttgactccggatctacccactcttctgttgttgacgtGcgtccggaatttgccggtcacgcagcggacatgtatctggaaggttctga
24032	+	ileS	0.58	ECK0027:ilvS:JW0024	G	SENSE	562	478	-0.23	22391	25207	1641	-1175	373	1171	10	4	37.3	292.75	2.97	3.21	0.05	0.01	0.06	0.05	0.02	0.07	0.08	0.09	0.17	-0.2	0.48	0.28	0.02	0.4	0.42	tggatgtatggtttgactccggatctacccactcttctgttgttgacgtgCgtccggaatttgccggtcacgcagcggacatgtatctggaaggttctgac
24064	+	ileS	0.59	ECK0027:ilvS:JW0024	T	SENSE	562	478	-0.23	22391	25207	1673	-1143	392	146	10	5	39.2	29.2	-0.42	-0.19	0.03	0.04	0.07	0.07	0.02	0.09	0.01	0.28	0.29	-0.1	0.37	0.27	-0.02	0.3	0.28	tcttctgttgttgacgtgcgtccggaatttgccggtcacgcagcggacatGtatctggaaggttctgaccaacaccgcggctggttcatgtcttccctaat
24198	+	ileS	0.64	ECK0027:ilvS:JW0024	G	SENSE	562	478	-0.23	22391	25207	1807	-1009	103	408	9	4	11.44	102	3.16	3.39	0.05	0.02	0.07	0	0.03	0.03	0.14	0.04	0.18	-0.06	0.5	0.44	-0.13	0.41	0.28	tcgtcaggtactgacccacggctttaccgtggatggtcagggccgcaagaTgtctaaatccatcggcaataccgtttcgccgcaggatgtgatgaacaaac
24258	+	ileS	0.66	ECK0027:ilvS:JW0024	T	SENSE	562	478	-0.23	22391	25207	1867	-949	310	951	9	4	34.44	237.75	2.79	3.02	0.08	0.25	0.33	0.01	0.08	0.09	-0.01	0.28	0.27	-0.03	0.17	0.14	-0.04	0.22	0.18	catcggcaataccgtttcgccgcaggatgtgatgaacaaactgggcgcggAtattctgcgtctgtgggtggcatcaaccgactacaccggtgaaatggccg
24259	+	ileS	0.66	ECK0027:ilvS:JW0024	A	SENSE	562	478	-0.23	22391	25207	1868	-948	165	469	9	4	18.33	117.25	2.68	2.91	0.06	0.22	0.28	-0.01	0.08	0.07	0.03	0.06	0.09	-0.15	0.4	0.25	0.07	0.24	0.31	atcggcaataccgtttcgccgcaggatgtgatgaacaaactgggcgcggaTattctgcgtctgtgggtggcatcaaccgactacaccggtgaaatggccgt
24461	+	ileS	0.74	ECK0027:ilvS:JW0024	G	SENSE	562	478	-0.23	22391	25207	2070	-746	202	169	11	3	18.36	56.33	1.62	1.85	0.01	0.01	0.02	0.02	0.13	0.15	-0.09	0.24	0.15	-0.02	0.29	0.27	0.09	0.32	0.41	atatggtgaaaccggaagagatggtggtactggatcgctgggccgtaggtTgtgcgaaagcggcacaggaagacatcctcaaggcgtacgaagcatacgat
24526	+	ileS	0.76	ECK0027:ilvS:JW0024	C	SENSE	562	478	-0.23	22391	25207	2135	-681	243	19	11	3	22.09	6.33	-1.8	-1.57	0.27	0.05	0.32	0.1	0.11	0.21	-0.22	0.33	0.11	-0.16	0.32	0.16	0.03	0.18	0.21	caggaagacatcctcaaggcgtacgaagcatacgatttccacgaagtggtAcagcgtctgatgcgcttctgctccgttgagatgggttccttctacctcga
24567	+	ileS	0.77	ECK0027:ilvS:JW0024	C	SENSE	562	478	-0.23	22391	25207	2176	-640	176	214	9	3	19.56	71.33	1.87	2.1	0.01	0.06	0.07	0.05	0.1	0.15	-0.12	0.31	0.19	-0.05	0.31	0.26	0.11	0.22	0.33	cgaagtggtacagcgtctgatgcgcttctgctccgttgagatgggttcctTctacctcgacatcatcaaagaccgtcagtacaccgccaaagcggacagtg
24568	+	ileS	0.77	ECK0027:ilvS:JW0024	T	SENSE	562	478	-0.23	22391	25207	2177	-639	142	572	9	3	15.78	190.67	3.59	3.83	0.04	0.01	0.05	0.01	0.02	0.03	0.02	0.22	0.24	-0.19	0.39	0.2	0.11	0.37	0.48	gaagtggtacagcgtctgatgcgcttctgctccgttgagatgggttccttCtacctcgacatcatcaaagaccgtcagtacaccgccaaagcggacagtgt
24617	+	ileS	0.79	ECK0027:ilvS:JW0024	T	SENSE	562	478	-0.23	22391	25207	2226	-590	219	57	9	3	24.33	19	-0.36	-0.12	0	0	0	0	0.05	0.05	-0.17	0.42	0.25	-0.09	0.2	0.11	0.27	0.33	0.6	tctacctcgacatcatcaaagaccgtcagtacaccgccaaagcggacagtGtggcgcgtcgtagctgccagactgcgctatatcacatcgcagaagcgctg
24723	+	ileS	0.83	ECK0027:ilvS:JW0024	G	SENSE	562	478	-0.23	22391	25207	2332	-484	216	252	9	4	24	63	1.39	1.63	0	0.02	0.02	0.03	0.02	0.05	-0.01	0.17	0.16	0.03	0.43	0.46	-0.06	0.37	0.31	ctggatggcaccaatcctctccttcaccgctgatgaagtgtggggctaccTgccgggcgaacgtgaaaaatacgtcttcaccggtgagtggtacgaaggcc
24868	+	ileS	0.88	ECK0027:ilvS:JW0024	C	SENSE	562	478	-0.23	22391	25207	2477	-339	322	80	12	3	26.83	26.67	-0.01	0.22	0.06	0.03	0.09	0.18	0.14	0.32	-0.07	0.42	0.35	0.04	0.16	0.2	-0.2	0.25	0.05	gacgagctgttgaaagtgcgtggcgaagtgaacaaagtcattgagcaagcGcgtgccgacaagaaagtgggtggctcgctggaagcggcagtaaccttgta
25120	+	ileS	0.97	ECK0027:ilvS:JW0024	G	SENSE	562	478	-0.23	22391	25207	2729	-87	226	119	10	2	22.6	59.5	1.4	1.63	0.03	0.03	0.06	0	0.02	0.02	0.02	0.04	0.06	-0.06	0.39	0.33	0.02	0.51	0.53	agtaaagccgaaggtgagaagtgcccacgctgctggcactacacccaggaTgtcggcaaggtggcggaacacgcagaaatctgcggccgctgtgtcagcaa
25255	+	lspA	0.1	ECK0028:JW0025	T	SENSE	942	923	-0.03	25207	25701	48	-446	255	64	16	5	15.94	12.8	-0.32	-0.29	0.04	0.02	0.06	0.05	0.16	0.21	-0.01	0.51	0.5	-0.11	0.16	0.05	0.03	0.15	0.18	tgatgagtcaatcgatctgttcaacagggctacgctggctgtggctggtgGtagtcgtgctgattatcgatctgggcagcaaatacctgatcctccagaac
25261	+	lspA	0.11	ECK0028:JW0025	T	SENSE	942	923	-0.03	25207	25701	54	-440	49	211	17	5	2.88	42.2	3.87	3.9	0.02	0.02	0.04	-0.02	0.11	0.09	0.02	0.2	0.22	0.02	0.26	0.28	-0.05	0.42	0.37	gtcaatcgatctgttcaacagggctacgctggctgtggctggtggtagtcGtgctgattatcgatctgggcagcaaatacctgatcctccagaactttgct
25321	+	lspA	0.23	ECK0028:JW0025	C	SENSE	942	923	-0.03	25207	25701	114	-380	62	228	18	6	3.44	38	3.47	3.49	0.34	0.34	0.68	0.1	0.08	0.18	-0.31	0.4	0.09	-0.03	0.06	0.03	-0.09	0.11	0.02	tcgatctgggcagcaaatacctgatcctccagaactttgctctgggggatAcggtcccgctgttcccgtcgcttaatctgcattatgcgcgtaactatggc
25330	+	lspA	0.25	ECK0028:JW0025	T	SENSE	942	923	-0.03	25207	25701	123	-371	269	272	19	7	14.16	38.86	1.46	1.49	0.02	0.02	0.04	0	0.04	0.04	-0.06	0.21	0.15	-0.06	0.39	0.33	0.1	0.34	0.44	gcagcaaatacctgatcctccagaactttgctctgggggatacggtcccgCtgttcccgtcgcttaatctgcattatgcgcgtaactatggcgcggcgttt
25331	+	lspA	0.25	ECK0028:JW0025	G	SENSE	942	923	-0.03	25207	25701	124	-370	838	752	19	7	44.11	107.43	1.28	1.31	0.01	0.01	0.02	0	0.02	0.02	-0.04	0.12	0.08	0.02	0.19	0.21	0.01	0.66	0.67	cagcaaatacctgatcctccagaactttgctctgggggatacggtcccgcTgttcccgtcgcttaatctgcattatgcgcgtaactatggcgcggcgttta
25332	+	lspA	0.25	ECK0028:JW0025	T	SENSE	942	923	-0.03	25207	25701	125	-369	585	1951	20	7	29.25	278.71	3.25	3.28	-0.02	0.06	0.04	0	0.03	0.03	-0.09	0.18	0.09	-0.11	0.28	0.17	0.22	0.45	0.67	agcaaatacctgatcctccagaactttgctctgggggatacggtcccgctGttcccgtcgcttaatctgcattatgcgcgtaactatggcgcggcgtttag
25333	+	lspA	0.26	ECK0028:JW0025	T	SENSE	942	923	-0.03	25207	25701	126	-368	692	1317	20	7	34.6	188.14	2.44	2.47	0.01	0.03	0.04	0	0.02	0.02	-0.01	0.07	0.06	-0.06	0.16	0.1	0.06	0.72	0.78	gcaaatacctgatcctccagaactttgctctgggggatacggtcccgctgTtcccgtcgcttaatctgcattatgcgcgtaactatggcgcggcgtttagt
25405	+	lspA	0.4	ECK0028:JW0025	G	SENSE	942	923	-0.03	25207	25701	198	-296	279	54	20	7	13.95	7.71	-0.86	-0.83	0.01	0.01	0.02	0.08	0.05	0.13	-0.05	0.2	0.15	-0.01	0.23	0.22	-0.03	0.51	0.48	atgcgcgtaactatggcgcggcgtttagtttccttgccgatagcggcggcTggcagcgttggttctttgccggtattgcgattggtattagcgtgatcctg
25432	+	lspA	0.46	ECK0028:JW0025	C	SENSE	942	923	-0.03	25207	25701	225	-269	267	37	18	6	14.83	6.17	-1.27	-1.24	0.03	0.05	0.08	-0.04	0.07	0.03	-0.16	0.3	0.14	-0.09	0.33	0.24	0.26	0.25	0.51	gtttccttgccgatagcggcggctggcagcgttggttctttgccggtattGcgattggtattagcgtgatcctggcagtgatgatgtatcgctcgaaggcc
25441	+	lspA	0.47	ECK0028:JW0025	T	SENSE	942	923	-0.03	25207	25701	234	-260	322	184	19	6	16.95	30.67	0.86	0.88	0.04	0.04	0.08	-0.03	0.08	0.05	-0.24	0.57	0.33	0.14	0.19	0.33	0.1	0.12	0.22	ccgatagcggcggctggcagcgttggttctttgccggtattgcgattggtAttagcgtgatcctggcagtgatgatgtatcgctcgaaggccacgcagaag
25467	+	lspA	0.53	ECK0028:JW0025	T	SENSE	942	923	-0.03	25207	25701	260	-234	469	139	19	6	24.68	23.17	-0.09	-0.06	0.07	0.04	0.11	-0.05	0.09	0.04	-0.08	0.39	0.31	-0.12	0.25	0.13	0.19	0.22	0.41	ttctttgccggtattgcgattggtattagcgtgatcctggcagtgatgatGtatcgctcgaaggccacgcagaagctaaacaatatcgcttacgcgctgat
25541	+	lspA	0.68	ECK0028:JW0025	G	SENSE	942	923	-0.03	25207	25701	334	-160	249	295	16	5	15.56	59	1.92	1.95	0.01	0.01	0.02	0.01	0.08	0.09	-0.05	0.27	0.22	-0.09	0.31	0.22	0.11	0.33	0.44	gctaaacaatatcgcttacgcgctgattattggcggcgcgctgggcaaccTgttcgaccgcctgtggcacggcttcgttgtcgatatgatcgacttctacg
25542	+	lspA	0.68	ECK0028:JW0025	T	SENSE	942	923	-0.03	25207	25701	335	-159	229	523	16	5	14.31	104.6	2.87	2.9	0.01	0.01	0.02	-0.02	0.06	0.04	-0.02	0.14	0.12	-0.14	0.4	0.26	0.17	0.39	0.56	ctaaacaatatcgcttacgcgctgattattggcggcgcgctgggcaacctGttcgaccgcctgtggcacggcttcgttgtcgatatgatcgacttctacgt
25566	+	lspA	0.73	ECK0028:JW0025	G	SENSE	942	923	-0.03	25207	25701	359	-135	148	319	16	4	9.25	79.75	3.11	3.14	0.09	0.05	0.14	0.04	0.01	0.05	-0.01	0.08	0.07	-0.25	0.39	0.14	0.14	0.47	0.61	attattggcggcgcgctgggcaacctgttcgaccgcctgtggcacggcttCgttgtcgatatgatcgacttctacgtcggcgactggcacttcgccacctt
25972	+	fkpB	0.33	ECK0029:JW0026:slpA:yaaD	C	SENSE	538	278	-0.95	25826	26275	146	-303	400	170	9	2	44.44	85	0.94	1.89	0.17	0.07	0.24	0.09	0.03	0.12	0.01	0.23	0.24	-0.18	0.48	0.3	-0.08	0.19	0.11	aaaccggcgctgttccgcctgggtgatgcttctctttctgaagggctggaGcaacacctgttggggctgaaagtgggcgataaaaccaccttctcgttgga
26030	+	fkpB	0.45	ECK0029:JW0026:slpA:yaaD	C	SENSE	538	278	-0.95	25826	26275	204	-245	204	124	8	3	25.5	41.33	0.7	1.65	0.01	0.12	0.13	-0.01	0.05	0.04	-0.1	0.41	0.31	-0.03	0.18	0.15	0.14	0.23	0.37	tgttggggctgaaagtgggcgataaaaccaccttctcgttggagccagatGcggcgtttggcgtgccgtcaccggacctgattcagtacttctcccgccgt
26300	+	ispH	0.02	ECK0030:JW0027:lytB:yaaE	C	SENSE	488	312	-0.65	26277	27227	23	-927	209	79	11	2	19	39.5	1.06	1.7	0.02	0.09	0.11	0.07	0.08	0.15	0.02	0.41	0.43	-0.15	0.22	0.07	0.02	0.21	0.23	aaatcgatccggcactggaggcgtaacatgcagatcctgttggccaacccGcgtggtttttgtgccggggtagaccgcgctatcagcattgttgaaaacgc
26301	+	ispH	0.03	ECK0030:JW0027:lytB:yaaE	G	SENSE	488	312	-0.65	26277	27227	24	-926	311	302	11	2	28.27	151	2.42	3.06	0.05	0.01	0.06	0.01	0.03	0.04	0.02	0.1	0.12	-0.14	0.44	0.3	0.07	0.42	0.49	aatcgatccggcactggaggcgtaacatgcagatcctgttggccaacccgCgtggtttttgtgccggggtagaccgcgctatcagcattgttgaaaacgcg
26327	+	ispH	0.05	ECK0030:JW0027:lytB:yaaE	G	SENSE	488	312	-0.65	26277	27227	50	-900	116	296	11	3	10.55	98.67	3.23	3.87	0.02	0	0.02	0.1	0.03	0.13	0.06	0.1	0.16	-0.09	0.28	0.19	-0.07	0.58	0.51	atgcagatcctgttggccaacccgcgtggtttttgtgccggggtagaccgCgctatcagcattgttgaaaacgcgctggccatttacggcgcaccgatata
26422	+	ispH	0.15	ECK0030:JW0027:lytB:yaaE	G	SENSE	488	312	-0.65	26277	27227	145	-805	47	329	11	3	4.27	109.67	4.68	5.33	0	0.04	0.04	0.03	0.09	0.12	0.08	0.06	0.14	0.11	0.15	0.26	-0.22	0.66	0.44	gatatatgtccgtcacgaagtggtacataaccgctatgtggtcgatagctTgcgtgagcgtggggctatctttattgagcagattagcgaagtaccggacg
26562	+	ispH	0.3	ECK0030:JW0027:lytB:yaaE	G	SENSE	488	312	-0.65	26277	27227	285	-665	467	227	8	2	58.38	113.5	0.96	1.6	0.01	0.01	0.02	-0.02	0.08	0.06	-0.21	0.43	0.22	0.09	0.32	0.41	0.13	0.16	0.29	cggtacgtaacgaagcaaaaagtcgcgatttgacggtgtttgatgccaccTgtccgctggtgaccaaagtgcatatggaagtcgcccgcgccagtcgccgt
26699	+	ispH	0.44	ECK0030:JW0027:lytB:yaaE	T	SENSE	488	312	-0.65	26277	27227	422	-528	246	85	5	2	49.2	42.5	-0.21	0.43	0.03	0.01	0.04	-0.03	0.08	0.05	-0.17	0.28	0.11	0	0.38	0.38	0.19	0.25	0.44	ccggaagtggaagggacaatgggccagtacagtaacccggaagggggaatGtatctggtcgaatcgccggacgatgtgtggaaactgacggtcaaaaacga
26797	+	ispH	0.55	ECK0030:JW0027:lytB:yaaE	G	SENSE	488	312	-0.65	26277	27227	520	-430	57	322	9	2	6.33	161	4.67	5.31	-0.05	0.07	0.02	0	0.02	0.02	0.02	0.05	0.07	0.07	0.07	0.14	-0.04	0.79	0.75	cgaagagaagctctcctttatgacccagaccacgctgtcggtggatgacaCgtctgatgtgatcgacgcgctgcgtaaacgcttcccgaaaattgtcggtc
27117	+	ispH	0.88	ECK0030:JW0027:lytB:yaaE	G	SENSE	488	312	-0.65	26277	27227	840	-110	319	75	8	3	39.88	25	-0.67	-0.03	0.08	0.05	0.13	0.03	0	0.03	0.07	0.04	0.11	-0.11	0.43	0.32	-0.07	0.48	0.41	tgactgcgggcgcatcggctccggatattctggtgcagaatgtggtggcaCgtttgcagcagctgggcggtggtgaagccattccgctggaaggccgtgaa
27164	+	ispH	0.93	ECK0030:JW0027:lytB:yaaE	G	SENSE	488	312	-0.65	26277	27227	887	-63	92	233	7	2	13.14	116.5	3.15	3.79	0.02	0.01	0.03	-0.01	0.05	0.04	0.1	0.1	0.2	-0.21	0.59	0.38	0.09	0.25	0.34	gcacgtttgcagcagctgggcggtggtgaagccattccgctggaaggccgTgaagaaaacattgttttcgaagtgccgaaagagctgcgtgtcgatattcg
27197	+	ispH	0.97	ECK0030:JW0027:lytB:yaaE	C	SENSE	488	312	-0.65	26277	27227	920	-30	359	136	7	2	51.29	68	0.41	1.05	0.04	0.11	0.15	0.02	0.12	0.14	0.06	0.18	0.24	0.03	0.22	0.25	-0.16	0.38	0.22	attccgctggaaggccgtgaagaaaacattgttttcgaagtgccgaaagaGctgcgtgtcgatattcgtgaagtcgattaagtcattagcagcctaagtta
28322	+	dapB	-52	Intergenic	G	SENSE	141	81	-0.8	28374	29195	-52	-873	1146	432	3	1	382	432	0.18	0.98	0	0.01	0.01	-0.01	0.05	0.04	-0.03	0.12	0.09	-0.06	0.27	0.21	0.09	0.56	0.65	gtttatcattaatttctaattatcagcgtttttggctggcggcgtagcgaTgcgctggttactctgaaaacggtctatgcaaattaacaaaagagaatagc
39704	-	caiA	0.6	ECK0040:JW0038:yaaO	C	SENSE	95	453	2.25	40386	39244	682	-460	325	3536	1	2	325	1768	2.44	0.19	0.03	0.03	0.06	0.01	0.02	0.03	0.06	0.1	0.16	-0.17	0.4	0.23	0.06	0.46	0.52	ctttgacgacgtggaactggacgagaaagacatgttcggtcgggaaggtaAcggctttaaccgcgtcaaagaagagttcgaccatgaacgtttcctggtag
39705	-	caiA	0.6	ECK0040:JW0038:yaaO	A	SENSE	95	453	2.25	40386	39244	681	-461	439	2976	1	2	439	1488	1.76	-0.49	0.05	0.02	0.07	0.06	0.04	0.1	-0.16	0.36	0.2	-0.12	0.43	0.31	0.17	0.15	0.32	cctttgacgacgtggaactggacgagaaagacatgttcggtcgggaaggtAacggctttaaccgcgtcaaagaagagttcgaccatgaacgtttcctggta
51025	-	apaH	0.23	cfcB:ECK0050:JW0048	G	SENSE	308	307	0	51222	50380	197	-645	115	279	2	1	57.5	279	2.28	2.28	0.05	0.01	0.06	0.06	0.01	0.07	-0.01	0.13	0.12	-0.1	0.55	0.45	-0.01	0.31	0.3	cgctatgtgaaatccttaggcgacagcgtacgtctggtgctgggcaatcaCgatctgcatctgctggcggtatttgccgggatcagccgcaataaaccgaa
51089	-	apaH	0.16	cfcB:ECK0050:JW0048	G	SENSE	308	307	0	51222	50380	133	-709	57	252	5	3	11.4	84	2.88	2.89	0.03	0.02	0.05	0.01	0	0.01	-0.01	0.04	0.03	-0.08	0.39	0.31	0.05	0.56	0.61	gaaagataccctctggctgacgggcgatctggtcgcgcgcgggccgggttCgctggatgttctgcgctatgtgaaatccttaggcgacagcgtacgtctgg
51100	-	apaH	0.14	cfcB:ECK0050:JW0048	G	SENSE	308	307	0	51222	50380	122	-720	185	542	6	3	30.83	180.67	2.55	2.56	0.02	0.03	0.05	-0.01	0.04	0.03	-0.05	0.16	0.11	-0.22	0.47	0.25	0.25	0.3	0.55	tttacccctgggaaagataccctctggctgacgggcgatctggtcgcgcgCgggccgggttcgctggatgttctgcgctatgtgaaatccttaggcgacag
51104	-	apaH	0.14	cfcB:ECK0050:JW0048	G	SENSE	308	307	0	51222	50380	118	-724	265	204	6	3	44.17	68	0.62	0.63	0.02	0.01	0.03	0	0.04	0.04	-0.02	0.16	0.14	-0.02	0.17	0.15	0.02	0.62	0.64	agaatttacccctgggaaagataccctctggctgacgggcgatctggtcgCgcgcgggccgggttcgctggatgttctgcgctatgtgaaatccttaggcg
51174	-	apaH	0.06	cfcB:ECK0050:JW0048	T	SENSE	308	307	0	51222	50380	48	-794	354	343	7	4	50.57	85.75	0.76	0.77	0	0.03	0.03	0	0.06	0.06	-0.08	0.26	0.18	-0.01	0.35	0.34	0.09	0.3	0.39	atatggcgacataccttattggcgacgttcatggttgttacgatgaactgAtcgcattgctgcataaagtagaatttacccctgggaaagataccctctgg
51407	-	apaG	0.53	corD:ECK0051:JW0049:temP	G	SENSE	530	302	-0.81	51606	51229	199	-178	201	190	8	2	25.12	95	1.92	2.73	0.02	0.02	0.04	0.01	0.05	0.06	-0.1	0.16	0.06	-0.05	0.41	0.36	0.13	0.35	0.48	gctgatcaccaatggcaatggccgtgaaaccgaagtccagggcgaaggagTggttggcgtccagccacttatcgcgcctggcgaagagtaccagtacacca
51586	-	apaG	0.05	corD:ECK0051:JW0049:temP	T	SENSE	530	302	-0.81	51606	51229	20	-357	278	41	9	2	30.89	20.5	-0.59	0.22	0.24	0.25	0.49	0	0.1	0.1	-0.06	0.21	0.15	-0.11	0.31	0.2	-0.06	0.13	0.07	ggagaacgcgcctttgcaggagagttaacgatgatcaattcgccccgagtGtgtattcaggttcaaagcgtctacattgaggctcaatcttcacctgataa
51856	-	rsmA	0.7	ECK0052:JW0050:ksgA	G	SENSE	423	582	0.46	52430	51609	574	-247	429	1263	8	3	53.62	421	2.97	2.51	0.03	0.03	0.06	-0.01	0.09	0.08	-0.05	0.39	0.34	0.02	0.25	0.27	0.01	0.24	0.25	agtaccgccgtcagcctttacaccaccacccaaagtggattccgccgtcgTgcgcctggttcctcatgcaacgatgcctcacccggttaaagatgttcgtg
51889	-	rsmA	0.66	ECK0052:JW0050:ksgA	T	SENSE	423	582	0.46	52430	51609	541	-280	238	286	8	3	29.75	95.33	1.68	1.22	0.06	0.04	0.1	0	0.03	0.03	-0.04	0.19	0.15	-0.07	0.56	0.49	0.05	0.18	0.23	gcaatactattgcaatgtgatcccggtactggaagtaccgccgtcagcctTtacaccaccacccaaagtggattccgccgtcgtgcgcctggttcctcatg
52104	-	rsmA	0.4	ECK0052:JW0050:ksgA	G	SENSE	423	582	0.46	52430	51609	326	-495	83	541	6	3	13.83	180.33	3.7	3.24	0.02	0.01	0.03	0.04	0.01	0.05	0.05	0.22	0.27	-0.12	0.53	0.41	0.01	0.23	0.24	atgacctttaactttggtgaactggccgagaaaatgggtcagccgctgcgTgttttcggcaacctgccttataacatctccacgccgttgatgttccatct
52105	-	rsmA	0.4	ECK0052:JW0050:ksgA	T	SENSE	423	582	0.46	52430	51609	325	-496	256	908	6	4	42.67	227	2.41	1.95	0.02	0.02	0.04	0.02	0.05	0.07	-0.12	0.64	0.52	0.09	0.16	0.25	-0.01	0.13	0.12	gatgacctttaactttggtgaactggccgagaaaatgggtcagccgctgcGtgttttcggcaacctgccttataacatctccacgccgttgatgttccatc
52110	-	rsmA	0.39	ECK0052:JW0050:ksgA	C	SENSE	423	582	0.46	52430	51609	320	-501	133	328	7	4	19	82	2.11	1.65	0.03	0.21	0.24	0.01	0.04	0.05	0.05	0.08	0.13	-0.05	0.27	0.22	-0.05	0.41	0.36	gatgcgatgacctttaactttggtgaactggccgagaaaatgggtcagccGctgcgtgttttcggcaacctgccttataacatctccacgccgttgatgtt
52299	-	rsmA	0.16	ECK0052:JW0050:ksgA	G	SENSE	423	582	0.46	52430	51609	131	-690	165	806	8	5	20.62	161.2	2.97	2.51	0.01	0.01	0.02	0.01	0.01	0.02	0.03	0.22	0.25	-0.03	0.3	0.27	-0.02	0.46	0.44	agtattgtgtctgccattaacccgcaaaagggccaggcgatggtcgaaatCggccccggtctggcggcattgaccgaaccggtcggcgaacgtctggacca
52340	-	rsmA	0.11	ECK0052:JW0050:ksgA	C	SENSE	423	582	0.46	52430	51609	90	-731	13	462	9	4	1.44	115.5	6.33	5.87	0.06	0	0.06	-0.03	0.07	0.04	-0.02	0.13	0.11	0.16	0.13	0.29	-0.16	0.67	0.51	gcttcgggcaaaactttctcaacgatcagttcgtgatcgacagtattgtgTctgccattaacccgcaaaagggccaggcgatggtcgaaatcggccccggt
52342	-	rsmA	0.11	ECK0052:JW0050:ksgA	G	SENSE	423	582	0.46	52430	51609	88	-733	123	414	9	5	13.67	82.8	2.6	2.14	0.01	0.02	0.03	0.02	0.02	0.04	0.01	0.09	0.1	-0.04	0.43	0.39	-0.01	0.45	0.44	acgcttcgggcaaaactttctcaacgatcagttcgtgatcgacagtattgTgtctgccattaacccgcaaaagggccaggcgatggtcgaaatcggccccg
52343	-	rsmA	0.11	ECK0052:JW0050:ksgA	T	SENSE	423	582	0.46	52430	51609	87	-734	325	397	9	5	36.11	79.4	1.14	0.68	0.08	0.03	0.11	0.07	0.12	0.19	-0.12	0.5	0.38	-0.02	0.2	0.18	0	0.14	0.14	aacgcttcgggcaaaactttctcaacgatcagttcgtgatcgacagtattGtgtctgccattaacccgcaaaagggccaggcgatggtcgaaatcggcccc
52548	-	pdxA	0.88	ECK0053:JW0051	T	SENSE	491	273	-0.85	53416	52427	868	-121	351	1233	7	3	50.14	411	3.04	3.88	0.04	0.02	0.06	0.04	0.08	0.12	-0.03	0.28	0.25	-0.01	0.25	0.24	-0.05	0.38	0.33	aaaataccagggcttcgggcgcggtgtgaacattacgctgggcctgccctTtattcgcacatcagtggaccacggcaccgcgcttgaactggcgggacgtg
52549	-	pdxA	0.88	ECK0053:JW0051	T	SENSE	491	273	-0.85	53416	52427	867	-122	193	596	7	3	27.57	198.67	2.85	3.7	0.03	0.02	0.05	0.05	0.14	0.19	-0.03	0.2	0.17	0.09	0.19	0.28	-0.14	0.45	0.31	taaaataccagggcttcgggcgcggtgtgaacattacgctgggcctgcccTttattcgcacatcagtggaccacggcaccgcgcttgaactggcgggacgt
52554	-	pdxA	0.87	ECK0053:JW0051	G	SENSE	491	273	-0.85	53416	52427	862	-127	555	649	7	3	79.29	216.33	1.45	2.29	0.09	0.15	0.24	0.02	0.02	0.04	-0.01	0.07	0.06	-0.07	0.21	0.14	-0.03	0.56	0.53	cgtgctaaaataccagggcttcgggcgcggtgtgaacattacgctgggccTgccctttattcgcacatcagtggaccacggcaccgcgcttgaactggcgg
52573	-	pdxA	0.85	ECK0053:JW0051	T	SENSE	491	273	-0.85	53416	52427	843	-146	359	107	7	2	51.29	53.5	0.06	0.91	0.12	0.52	0.64	0.17	0.04	0.21	-0.06	0.1	0.04	-0.17	0.25	0.08	-0.07	0.09	0.02	accacgatcagggtcttcccgtgctaaaataccagggcttcgggcgcggtGtgaacattacgctgggcctgccctttattcgcacatcagtggaccacggc
53356	-	pdxA	0.06	ECK0053:JW0051	T	SENSE	491	273	-0.85	53416	52427	60	-929	426	140	13	2	32.77	70	1.09	1.94	0.01	0.04	0.05	-0.01	0.02	0.01	0.01	0.16	0.17	-0.08	0.12	0.04	0.07	0.66	0.73	cccaacgtgttgtgatcactcccggcgagcccgccgggattggcccggacTtagttgtccagcttgcacagcgtgagtggccggtcgaactggttgtttgt
53515	-	surA	0.92	ECK0054:JW0052	G	SENSE	677	268	-1.34	54702	53416	1187	-99	96	248	10	2	9.6	124	3.69	5.03	0.01	0.05	0.06	0	0.03	0.03	-0.06	0.21	0.15	-0.01	0.12	0.11	0.07	0.58	0.65	ctgctggatacccgtaatgtcgataaaaccgacgctgcgcagaaagatcgTgcataccgcatgctgatgaaccgtaagttctcggaagaagcagcaagctg
53518	-	surA	0.92	ECK0054:JW0052	C	SENSE	677	268	-1.34	54702	53416	1184	-102	217	90	9	2	24.11	45	0.9	2.24	0.04	0.01	0.05	0.06	0.06	0.12	0.01	0.16	0.17	0.01	0.23	0.24	-0.13	0.54	0.41	gaactgctggatacccgtaatgtcgataaaaccgacgctgcgcagaaagaTcgtgcataccgcatgctgatgaaccgtaagttctcggaagaagcagcaag
53552	-	surA	0.89	ECK0054:JW0052	T	SENSE	677	268	-1.34	54702	53416	1150	-136	234	67	10	2	23.4	33.5	0.52	1.85	0.09	0.03	0.12	-0.02	0.08	0.06	-0.08	0.21	0.13	-0.04	0.5	0.46	0.05	0.17	0.22	accggttcactcttcattcggctggcatttaatcgaactgctggatacccGtaatgtcgataaaaccgacgctgcgcagaaagatcgtgcataccgcatgc
53628	-	surA	0.84	ECK0054:JW0052	G	SENSE	677	268	-1.34	54702	53416	1074	-212	778	325	11	2	70.73	162.5	1.2	2.54	0.02	0.02	0.04	0.01	0.06	0.07	-0.09	0.31	0.22	-0.07	0.35	0.28	0.12	0.26	0.38	gctgggctacaccagatattttcgatccggccttccgtgacgccctgactCgcctgaacaaaggtcaaatgagtgcaccggttcactcttcattcggctgg
53676	-	surA	0.8	ECK0054:JW0052	G	SENSE	677	268	-1.34	54702	53416	1026	-260	285	174	11	2	25.91	87	1.75	3.08	0.01	0.01	0.02	0.01	0.01	0.02	0.01	0.12	0.13	0	0.56	0.56	-0.02	0.29	0.27	aagagttctctcaggatccaggctctgctaaccagggcggcgatctcggcTgggctacaccagatattttcgatccggccttccgtgacgccctgactcgc
53848	-	surA	0.66	ECK0054:JW0052	C	SENSE	677	268	-1.34	54702	53416	854	-432	261	12	11	2	23.73	6	-1.98	-0.65	0.36	0.14	0.5	-0.02	0.1	0.08	-0.13	0.3	0.17	-0.19	0.27	0.08	-0.02	0.19	0.17	aaagttaacgacctgcgcggcgaaagcaaaaatatctcggtgaccgaagtTcatgctcgccatattctgctgaaaccgtcgccgatcatgactgacgaaca
53925	-	surA	0.6	ECK0054:JW0052	G	SENSE	677	268	-1.34	54702	53416	777	-509	207	69	11	2	18.82	34.5	0.87	2.21	0.13	0.05	0.18	0.09	0.14	0.23	-0.08	0.18	0.1	-0.08	0.16	0.08	-0.05	0.46	0.41	tcgcccaggcattaagcaccgcgaagaaaggcgacattgttggcccgattCgttccggcgttggcttccatattctgaaagttaacgacctgcgcggcgaa
53926	-	surA	0.6	ECK0054:JW0052	C	SENSE	677	268	-1.34	54702	53416	776	-510	263	39	11	2	23.91	19.5	-0.29	1.04	0.2	0.26	0.46	-0.07	0.1	0.03	-0.06	0.14	0.08	-0.07	0.25	0.18	0.01	0.25	0.26	ttcgcccaggcattaagcaccgcgaagaaaggcgacattgttggcccgatTcgttccggcgttggcttccatattctgaaagttaacgacctgcgcggcga
54105	-	surA	0.46	ECK0054:JW0052	G	SENSE	677	268	-1.34	54702	53416	597	-689	53	221	11	2	4.82	110.5	4.52	5.86	0.04	0	0.04	0.01	0	0.01	-0.01	0.25	0.24	-0.09	0.36	0.27	0.06	0.38	0.44	tgccggaaaacccgacctctgatcaggtgaacgaagcggaaagccaggcgCgcgccattgtcgatcaggcgcgtaacggcgctgatttcggtaagctggcg
54265	-	surA	0.34	ECK0054:JW0052	C	SENSE	677	268	-1.34	54702	53416	437	-849	321	66	12	2	26.75	33	0.3	1.64	0.04	0.06	0.1	0.03	0.04	0.07	0.07	0.27	0.34	-0.04	0.32	0.28	-0.09	0.3	0.21	aaccagatccgcaaagagatgattatctctgaagtgcgtaacaacgaggtGcgtcgtcgcatcaccatcctgccgcaggaagtcgaatccctggcgcagca
54340	-	surA	0.28	ECK0054:JW0052	G	SENSE	677	268	-1.34	54702	53416	362	-924	328	203	14	2	23.43	101.5	2.12	3.45	0	0.03	0.03	0	0.07	0.07	-0.02	0.33	0.31	-0.11	0.41	0.3	0.13	0.16	0.29	aaacagaacaacatgacgctggatcagatgcgcagccgtctggcttacgaTggactgaactacaacacctatcgtaaccagatccgcaaagagatgattat
54564	-	surA	0.11	ECK0054:JW0052	A	SENSE	677	268	-1.34	54702	53416	138	-1148	774	1098	15	2	51.6	549	3.41	4.75	0.13	0.07	0.2	0.02	0.03	0.05	-0.04	0.17	0.13	-0.04	0.24	0.2	-0.05	0.48	0.43	ccgtcgtcaataacggcgtcgtgctggaaagcgacgttgatggattaatgCagtcggtaaaactgaacgctgctcaggcaaggcagcaacttcctgatgac
54565	-	surA	0.11	ECK0054:JW0052	C	SENSE	677	268	-1.34	54702	53416	137	-1149	951	480	15	2	63.4	240	1.92	3.26	0.08	0.09	0.17	0	0.11	0.11	-0.01	0.24	0.23	-0.07	0.34	0.27	0	0.22	0.22	gccgtcgtcaataacggcgtcgtgctggaaagcgacgttgatggattaatGcagtcggtaaaactgaacgctgctcaggcaaggcagcaacttcctgatga
54567	-	surA	0.1	ECK0054:JW0052	T	SENSE	677	268	-1.34	54702	53416	135	-1151	285	155	15	2	19	77.5	2.03	3.37	0.08	0.1	0.18	-0.05	0.2	0.15	-0.15	0.39	0.24	0	0.12	0.12	0.12	0.19	0.31	cagccgtcgtcaataacggcgtcgtgctggaaagcgacgttgatggattaAtgcagtcggtaaaactgaacgctgctcaggcaaggcagcaacttcctgat
54594	-	surA	0.08	ECK0054:JW0052	T	SENSE	677	268	-1.34	54702	53416	108	-1178	233	38	15	2	15.53	19	0.29	1.63	0.08	0.05	0.13	0.16	0.05	0.21	-0.21	0.45	0.24	0.12	0.14	0.26	-0.15	0.31	0.16	ctgccccccaggtagtcgataaagtcgcagccgtcgtcaataacggcgtcGtgctggaaagcgacgttgatggattaatgcagtcggtaaaactgaacgct
54665	-	surA	0.03	ECK0054:JW0052	G	SENSE	677	268	-1.34	54702	53416	37	-1249	610	167	14	2	43.57	83.5	0.94	2.28	0	0.01	0.01	0.01	0.01	0.02	-0.01	0.1	0.09	-0.04	0.14	0.1	0.05	0.73	0.78	aaatggaaaaagtatgaagaactggaaaacgctgcttctcggtatcgccaTgatcgcgaataccagtttcgctgccccccaggtagtcgataaagtcgcag
54666	-	surA	0.03	ECK0054:JW0052	T	SENSE	677	268	-1.34	54702	53416	36	-1250	661	59	14	2	47.21	29.5	-0.68	0.66	0.01	0.01	0.02	0.02	0.06	0.08	-0.05	0.16	0.11	-0.04	0.56	0.52	0.06	0.2	0.26	gaaatggaaaaagtatgaagaactggaaaacgctgcttctcggtatcgccAtgatcgcgaataccagtttcgctgccccccaggtagtcgataaagtcgca
54739	-	lptD	16	Intergenic	G	SENSE	616	369	-0.74	57109	54755	2370	16	229	58	14	2	16.36	29	0.83	1.57	0.04	0.04	0.08	0.02	0.03	0.05	0.02	0.1	0.12	-0.32	0.41	0.09	0.24	0.42	0.66	gttcgaacattctgccgtatcaaaacactttgtgatttgttgatttaccaCgtaatccgcagtgcggttaattgaaatggaaaaagtatgaagaactggaa
54794	-	lptD	0.98	ECK0055:imp:JW0053:ostA:yabG	C	SENSE	616	369	-0.74	57109	54755	2315	-39	395	149	11	2	35.91	74.5	1.05	1.79	0.03	0.06	0.09	0.04	0.03	0.07	0.14	0.25	0.39	-0.03	0.35	0.32	-0.19	0.32	0.13	atcgaacttcgcggcctgagctccaactacggtctgggtacgcaagagatGctgcgttcgaacattctgccgtatcaaaacactttgtgatttgttgattt
54955	-	lptD	0.92	ECK0055:imp:JW0053:ostA:yabG	T	SENSE	616	369	-0.74	57109	54755	2154	-200	302	18	17	3	17.76	6	-1.57	-0.83	0.07	0.1	0.17	0.09	0.08	0.17	-0.18	0.57	0.39	-0.09	0.15	0.06	0.11	0.11	0.22	cctactactacgacaccaatgctaacaagcaagccgactctatgttaggtGtgcaatacagctcctgctgctatgcaattcgcgtcggttacgagcggaag
55049	-	lptD	0.88	ECK0055:imp:JW0053:ostA:yabG	G	SENSE	616	369	-0.74	57109	54755	2060	-294	210	82	17	4	12.35	20.5	0.73	1.47	0.11	0.02	0.13	0.01	0.01	0.02	0.06	0.04	0.1	-0.02	0.39	0.37	-0.16	0.54	0.38	tactattccactgctgagcaatataagaatggtatttcgcaggtaggtgcTgtcgccagctggccaattgccgatcgttggtccattgttggggcctacta
55050	-	lptD	0.87	ECK0055:imp:JW0053:ostA:yabG	T	SENSE	616	369	-0.74	57109	54755	2059	-295	331	151	17	4	19.47	37.75	0.96	1.69	0.05	0.02	0.07	0.06	0.01	0.07	-0.04	0.4	0.36	-0.07	0.3	0.23	0.01	0.27	0.28	gtactattccactgctgagcaatataagaatggtatttcgcaggtaggtgCtgtcgccagctggccaattgccgatcgttggtccattgttggggcctact
55051	-	lptD	0.87	ECK0055:imp:JW0053:ostA:yabG	C	SENSE	616	369	-0.74	57109	54755	2058	-296	781	152	17	3	45.94	50.67	0.14	0.88	0.08	0.03	0.11	0.09	0.22	0.31	-0.03	0.27	0.24	-0.05	0.18	0.13	-0.08	0.3	0.22	agtactattccactgctgagcaatataagaatggtatttcgcaggtaggtGctgtcgccagctggccaattgccgatcgttggtccattgttggggcctac
55244	-	lptD	0.79	ECK0055:imp:JW0053:ostA:yabG	C	SENSE	616	369	-0.74	57109	54755	1865	-489	202	37	15	2	13.47	18.5	0.46	1.2	0.06	0.04	0.1	0.01	0.22	0.23	0.11	0.33	0.44	-0.2	0.28	0.08	0.03	0.12	0.15	ctggtgtgggcaggcgatacttactggcgtatctccgagcgttggggattGcgtggcgggattcagtacgatacacgtctggataacgtagcgaccagtaa
55289	-	lptD	0.77	ECK0055:imp:JW0053:ostA:yabG	T	SENSE	616	369	-0.74	57109	54755	1820	-534	251	75	12	2	20.92	37.5	0.84	1.58	-0.04	0.04	0	-0.12	0.2	0.08	0.01	0.3	0.31	0.17	0.31	0.48	-0.03	0.16	0.13	ggcgatgacaacataacatgggagaatgacgacaaaacgggttcactggtGtgggcaggcgatacttactggcgtatctccgagcgttggggattgcgtgg
55463	-	lptD	0.7	ECK0055:imp:JW0053:ostA:yabG	G	SENSE	616	369	-0.74	57109	54755	1646	-708	156	222	12	3	13	74	2.51	3.25	0.04	0.01	0.05	0.05	0	0.05	0.04	0.05	0.09	-0.16	0.51	0.35	0.03	0.43	0.46	ctgcaatctgactactctggcctgttccgggaccggacttacggcggtctTgaccgtattgcctccgctaaccaggtgacgaccggtgtcacatctcgcat
55632	-	lptD	0.63	ECK0055:imp:JW0053:ostA:yabG	T	SENSE	616	369	-0.74	57109	54755	1477	-877	287	90	11	3	26.09	30	0.2	0.94	0.04	0.02	0.06	0.03	0.08	0.11	0.03	0.18	0.21	-0.06	0.43	0.37	-0.03	0.29	0.26	atccgttaaccgcgtaatgccgcaattcaaagttgacggcaaaatggtctTtgaacgcgatatggaaatgctggctccgggttatacccaaacgctggaac
55823	-	lptD	0.55	ECK0055:imp:JW0053:ostA:yabG	G	SENSE	616	369	-0.74	57109	54755	1286	-1068	109	246	11	2	9.91	123	3.63	4.37	0	0.04	0.04	0.01	0.03	0.04	-0.06	0.37	0.31	0.02	0.4	0.42	0.01	0.17	0.18	caggcagtgcactttgttaacaccagagacgacatgcctgaagcaacccgTgttcacctggaaccgaccatcaatttgccgctctctaataactggggcag
56044	-	lptD	0.45	ECK0055:imp:JW0053:ostA:yabG	C	SENSE	616	369	-0.74	57109	54755	1065	-1289	45	268	11	2	4.09	134	5.03	5.77	0.04	0	0.04	0.01	0.13	0.14	0.02	0.13	0.15	0.09	0.07	0.16	-0.17	0.67	0.5	acttcaatgatttcgataacaagtacggttccagtactgacggctacgcaAcgcaaaaattcagcgttggctatgcggtgcaaaacttcaatgccaccgtt
56137	-	lptD	0.41	ECK0055:imp:JW0053:ostA:yabG	G	SENSE	616	369	-0.74	57109	54755	972	-1382	211	325	14	3	15.07	108.33	2.85	3.58	0	0.07	0.07	-0.01	0.01	0	0.03	0.02	0.05	-0.02	0.12	0.1	0	0.78	0.78	cacgtcgttggttattctactggaaccactccggggtcatggatcaggtgTggcgtttcaacgtcgactacaccaaggtcagcgatcctagctacttcaat
56138	-	lptD	0.41	ECK0055:imp:JW0053:ostA:yabG	T	SENSE	616	369	-0.74	57109	54755	971	-1383	390	276	14	4	27.86	69	1.31	2.05	-0.02	0.03	0.01	0.02	0.01	0.03	-0.01	0.11	0.1	-0.06	0.32	0.26	0.07	0.53	0.6	tcacgtcgttggttattctactggaaccactccggggtcatggatcaggtGtggcgtttcaacgtcgactacaccaaggtcagcgatcctagctacttcaa
56422	-	lptD	0.29	ECK0055:imp:JW0053:ostA:yabG	T	SENSE	616	369	-0.74	57109	54755	687	-1667	334	3583	11	4	30.36	895.75	4.88	5.62	0.05	0.02	0.07	0	0.08	0.08	-0.05	0.23	0.18	-0.03	0.3	0.27	0.04	0.37	0.41	gcccctatttgcagttgccggtgggtgacaaacgtcgctctggtttcttgAtcccgaacgccaagtacaccaccaccaactactttgagttctacctgcca
56423	-	lptD	0.29	ECK0055:imp:JW0053:ostA:yabG	A	SENSE	616	369	-0.74	57109	54755	686	-1668	36	297	11	4	3.27	74.25	4.51	5.24	0.02	0.03	0.05	0	0.08	0.08	0.01	0.29	0.3	-0.06	0.47	0.41	0.03	0.13	0.16	agcccctatttgcagttgccggtgggtgacaaacgtcgctctggtttcttGatcccgaacgccaagtacaccaccaccaactactttgagttctacctgcc
56441	-	lptD	0.28	ECK0055:imp:JW0053:ostA:yabG	C	SENSE	616	369	-0.74	57109	54755	668	-1686	121	320	10	3	12.1	106.67	3.14	3.88	0.03	0.02	0.05	0.05	0.02	0.07	0.14	0.36	0.5	-0.1	0.33	0.23	-0.13	0.27	0.14	ccggtaccgatcttttatagcccctatttgcagttgccggtgggtgacaaAcgtcgctctggtttcttgatcccgaacgccaagtacaccaccaccaacta
56510	-	lptD	0.25	ECK0055:imp:JW0053:ostA:yabG	G	SENSE	616	369	-0.74	57109	54755	599	-1755	290	518	11	4	26.36	129.5	2.3	3.04	0.02	0	0.02	0.02	0.01	0.03	0	0.07	0.07	0.04	0.3	0.34	-0.09	0.62	0.53	ggtagcgaaattattcatgaccgcgaagaacaagttgcggagatctggaaCgcccgctttaaggtgggtccggtaccgatcttttatagcccctatttgca
56672	-	lptD	0.19	ECK0055:imp:JW0053:ostA:yabG	G	SENSE	616	369	-0.74	57109	54755	437	-1917	278	477	13	2	21.38	238.5	3.48	4.22	0.21	0.08	0.29	-0.03	0.12	0.09	-0.1	0.22	0.12	-0.17	0.27	0.1	0.08	0.31	0.39	accaaagataccaacgtctgggaaggtgattaccagatggtgggtcgccaGggtcgcggtaaagcggacctgatgaaacaacgtggcgaaaaccgctatac
56892	-	lptD	0.09	ECK0055:imp:JW0053:ostA:yabG	G	SENSE	616	369	-0.74	57109	54755	217	-2137	89	205	11	2	8.09	102.5	3.66	4.4	0.02	0.01	0.03	-0.01	0.08	0.07	-0.1	0.29	0.19	-0.01	0.43	0.42	0.1	0.19	0.29	tgaccacgcgaaaggggactacccggatgacgccgtgtttactggcagcgTggatatcatgcagggtaacagccgtctgcaggccgacgaagtgcagctcc
56996	-	lptD	0.05	ECK0055:imp:JW0053:ostA:yabG	G	SENSE	616	369	-0.74	57109	54755	113	-2241	143	917	14	3	10.21	305.67	4.9	5.64	0	0.02	0.02	0.02	0.03	0.05	0.08	0.11	0.19	0.18	0.19	0.37	-0.27	0.65	0.38	ggactggcagccgacctcgcctcacagtgcatgttgggcgtgccaagctaTgaccgtcctctggtacagggcgataccaatgacttacccgtgactatcaa
56997	-	lptD	0.05	ECK0055:imp:JW0053:ostA:yabG	T	SENSE	616	369	-0.74	57109	54755	112	-2242	552	450	14	3	39.43	150	1.93	2.67	0.03	0.02	0.05	0.06	0.09	0.15	0.15	0.28	0.43	-0.3	0.43	0.13	0.05	0.18	0.23	gggactggcagccgacctcgcctcacagtgcatgttgggcgtgccaagctAtgaccgtcctctggtacagggcgataccaatgacttacccgtgactatca
57059	-	lptD	0.02	ECK0055:imp:JW0053:ostA:yabG	T	SENSE	616	369	-0.74	57109	54755	50	-2304	330	39	16	3	20.62	13	-0.67	0.07	-0.03	0.03	0	0.03	0.07	0.1	-0.03	0.31	0.28	-0.05	0.51	0.46	0.07	0.08	0.15	atgaaaaaacgtatccccactctcctggccaccatgattgccaccgccctTtatagtcaacagggactggcagccgacctcgcctcacagtgcatgttggg
57344	+	djlA	-20	Intergenic	G	SENSE	199	373	0.91	57364	58179	-20	-835	446	258	3	2	148.67	129	-0.2	-1.11	-0.03	0.06	0.03	0	0.05	0.05	0.05	0.2	0.25	0.09	0.2	0.29	-0.12	0.5	0.38	ggaaaacggtaaaagcacctttatattgtgggagatagccctgatatccgTgtgtcgatttggggaatatatgcagtattggggaaaaatcattggcgtgg
57345	+	djlA	-19	Intergenic	T	SENSE	199	373	0.91	57364	58179	-19	-834	293	58	3	2	97.67	29	-1.75	-2.66	-0.01	0.03	0.02	-0.09	0.21	0.12	-0.06	0.42	0.36	0.07	0.21	0.28	0.09	0.13	0.22	gaaaacggtaaaagcacctttatattgtgggagatagccctgatatccgtGtgtcgatttggggaatatatgcagtattggggaaaaatcattggcgtggc
57346	+	djlA	-18	Intergenic	G	SENSE	199	373	0.91	57364	58179	-18	-833	229	153	3	2	76.33	76.5	0	-0.9	0	0	0	0	0.04	0.04	-0.03	0.28	0.25	0.04	0.4	0.44	-0.02	0.28	0.26	aaaacggtaaaagcacctttatattgtgggagatagccctgatatccgtgTgtcgatttggggaatatatgcagtattggggaaaaatcattggcgtggcc
57723	+	djlA	0.44	ECK0056:JW0054:yabH	G	SENSE	199	373	0.91	57364	58179	359	-456	204	396	4	4	51	99	0.96	0.05	0.03	0.01	0.04	0.04	0.05	0.09	-0.02	0.31	0.29	-0.02	0.29	0.27	-0.01	0.33	0.32	ggaaaatcagacaattacccgctgcgcgaaaagatgcgccagtttcgcagTgtctgctttggtcgttttgacttaattcgtatgtttctggagatccagat
57801	+	djlA	0.54	ECK0056:JW0054:yabH	C	SENSE	199	373	0.91	57364	58179	437	-378	123	412	4	4	30.75	103	1.74	0.84	0.01	0.03	0.04	0.05	0.11	0.16	-0.12	0.5	0.38	0.18	0.08	0.26	-0.11	0.27	0.16	cgtatgtttctggagatccagattcaggcggcgtttgctgatggttcactGcacccgaatgaacgggcggtgctgtatgtcattgcagaagaattagggat
57802	+	djlA	0.54	ECK0056:JW0054:yabH	A	SENSE	199	373	0.91	57364	58179	438	-377	179	1616	4	4	44.75	404	3.17	2.27	0.05	0.03	0.08	0.01	0.02	0.03	0.01	0.24	0.25	-0.14	0.48	0.34	0.07	0.24	0.31	gtatgtttctggagatccagattcaggcggcgtttgctgatggttcactgCacccgaatgaacgggcggtgctgtatgtcattgcagaagaattagggatc
57856	+	djlA	0.6	ECK0056:JW0054:yabH	G	SENSE	199	373	0.91	57364	58179	492	-323	96	207	4	3	24	69	1.52	0.62	-0.05	0.07	0.02	-0.01	0.02	0.01	-0.04	0.1	0.06	-0.15	0.41	0.26	0.25	0.4	0.65	cgaatgaacgggcggtgctgtatgtcattgcagaagaattagggatctccCgcgctcagtttgaccagtttttgcgcatgatgcagggcggtgcacagttt
58599	+	djlA	420	Intergenic	T	SENSE	199	373	0.91	57364	58179	1235	420	67	291	3	2	22.33	145.5	2.7	1.8	-0.03	0.07	0.04	0.03	0.07	0.1	0	0.51	0.51	0.08	0.13	0.21	-0.07	0.21	0.14	ggggacaagatggacgtgaagatgaatatctttcaacgcttgtgggagacGttacgccatctgttctggtcagataaacagactgaggcttataaacttct
58600	+	djlA	421	Intergenic	T	SENSE	199	373	0.91	57364	58179	1236	421	222	942	3	2	74	471	2.67	1.76	0.01	0.02	0.03	0.05	0.09	0.14	-0.03	0.28	0.25	0.03	0.44	0.47	-0.07	0.18	0.11	gggacaagatggacgtgaagatgaatatctttcaacgcttgtgggagacgTtacgccatctgttctggtcagataaacagactgaggcttataaacttctg
58601	+	djlA	422	Intergenic	A	SENSE	199	373	0.91	57364	58179	1237	422	115	696	3	2	38.33	348	3.18	2.28	0.01	0.03	0.04	0.01	0.02	0.03	-0.07	0.42	0.35	-0.03	0.28	0.25	0.09	0.25	0.34	ggacaagatggacgtgaagatgaatatctttcaacgcttgtgggagacgtTacgccatctgttctggtcagataaacagactgaggcttataaacttctgt
58628	-	djlA	449	Intergenic	G	ANTI	2	7	1.81	58179	57364	-449	-1264	272	135	4	2	68	67.5	-0.01	-1.82	0.01	0.32	0.33	0	0.03	0.03	0.02	0.05	0.07	-0.07	0.16	0.09	0.03	0.45	0.48	tgccagtctggttattcacgaaattgaacagaagtttataagcctcagtcTgtttatctgaccagaacagatggcgtaacgtctcccacaagcgttgaaag
59062	+	rluA	625	Intergenic	G	ANTI	148	133	-0.15	59687	60346	-625	-1284	214	62	7	3	30.57	20.67	-0.56	-0.41	-0.02	0.04	0.02	0.03	0.05	0.08	-0.23	0.42	0.19	-0.07	0.25	0.18	0.3	0.23	0.53	atatcctttatgagagacctgggtggaatgctaacctgggcgtgctacccCggacggtgctaccccggacggtgctaacccggacggtgctaacctggacg
59302	+	rluA	385	Intergenic	G	ANTI	148	133	-0.15	59687	60346	-385	-1044	180	282	4	2	45	141	1.65	1.8	0.03	0.03	0.06	-0.02	0.04	0.02	-0.04	0.09	0.05	0.01	0.2	0.21	0.03	0.64	0.67	aacgcaattattgaatgagccagaataagctaaggttgaaggggctggaaCgccccttcaaccttagcagtagcgtgggatgatttcacaattagaaagac
59945	-	rluA	0.61	ECK0059:JW0057:yabO	G	SENSE	286	397	0.47	60346	59687	401	-258	139	264	2	2	69.5	132	0.93	0.45	0	0.04	0.04	0.01	0.01	0.02	0.03	0.24	0.27	-0.04	0.39	0.35	0.01	0.32	0.33	gactggccaaaccgcccgaaacagaaagtctgttacgaaacgggtaaaccTgcgcagacggaatatgaagtggtggagtatgcggcggataacacggcaag
60235	-	rluA	0.17	ECK0059:JW0057:yabO	G	SENSE	286	397	0.47	60346	59687	111	-548	312	307	4	4	78	76.75	-0.02	-0.5	0.04	0.08	0.12	-0.03	0.09	0.06	-0.13	0.21	0.08	-0.07	0.22	0.15	0.19	0.4	0.59	accatattatggtggtcaacaagccgagcggtttgttgtcagtgccgggtCgtctggaagagcacaaagacagcgtgatgacgcgcattcagcgtgattat
60391	-	rapA	0.99	ECK0060:hepA:JW0058:yabA	G	SENSE	199	627	1.66	63264	60358	2873	-33	126	812	3	3	42	270.67	2.69	1.03	0.01	0.02	0.03	0.04	0.1	0.14	-0.06	0.2	0.14	-0.04	0.11	0.07	0.05	0.57	0.62	aaccgtcagcaggtaatggaaagcctggatcaggcaggttggcgtctggaTgccctgcgtttgatcgttgtaacgcatcagtaacggagccgaaaatgggg
60507	-	rapA	0.95	ECK0060:hepA:JW0058:yabA	G	SENSE	199	627	1.66	63264	60358	2757	-149	226	540	4	5	56.5	108	0.93	-0.72	0	0.01	0.01	0.01	0.02	0.03	0.02	0.07	0.09	-0.05	0.35	0.3	0.01	0.55	0.56	ttgatgcagcgcgtaacgaagccgacgaaaaactgtctgccgagctgtctCgtctggaagctctgcgtgcagtgaacccgaacattcgtgacgacgaactg
60617	-	rapA	0.91	ECK0060:hepA:JW0058:yabA	T	SENSE	199	627	1.66	63264	60358	2647	-259	96	282	4	4	24	70.5	1.55	-0.1	0.09	0.07	0.16	0.09	0.05	0.14	-0.09	0.44	0.35	-0.08	0.23	0.15	-0.01	0.21	0.2	cgcggttaaccgtcacaccggcagcaaactggttaacgccgtgcagcaggAtgttcacgctatccttcaactgggtgaagcgcagatcgagaaatctgccc
60731	-	rapA	0.87	ECK0060:hepA:JW0058:yabA	G	SENSE	199	627	1.66	63264	60358	2533	-373	53	257	3	3	17.67	85.67	2.28	0.62	0.05	0.02	0.07	-0.01	0.06	0.05	-0.09	0.3	0.21	0.01	0.13	0.14	0.04	0.49	0.53	gcagttgcagctcaaccgcttcctgccaccgacgccggtacgtatgctgcTggataaaaacggcaacaacctggcggcgcaggtagagtttgaaaccttta
60749	-	rapA	0.87	ECK0060:hepA:JW0058:yabA	G	SENSE	199	627	1.66	63264	60358	2515	-391	73	450	3	3	24.33	150	2.62	0.97	0.03	0	0.03	-0.01	0.05	0.04	-0.13	0.48	0.35	0.01	0.24	0.25	0.1	0.23	0.33	tgaagcccaggctccgaagcagttgcagctcaaccgcttcctgccaccgaCgccggtacgtatgctgctggataaaaacggcaacaacctggcggcgcagg
60811	-	rapA	0.84	ECK0060:hepA:JW0058:yabA	A	SENSE	199	627	1.66	63264	60358	2453	-453	41	238	4	4	10.25	59.5	2.54	0.88	0	0	0	0	0	0	-0.19	0.61	0.42	-0.03	0.27	0.24	0.23	0.12	0.35	tcactgttaaaaaacaaagcgttgccggtaggtacgctgttggtggaactGatttatgtggttgaagcccaggctccgaagcagttgcagctcaaccgctt
61517	-	rapA	0.6	ECK0060:hepA:JW0058:yabA	G	SENSE	199	627	1.66	63264	60358	1747	-1159	169	320	3	5	56.33	64	0.18	-1.47	-0.01	0.02	0.01	0.02	0.08	0.1	0.08	0.47	0.55	-0.07	0.24	0.17	-0.01	0.19	0.18	ttctgaaggacgtaacttccagttcgccagccacatggtgatgtttgaccTgccattcaacccggatctactggagcagcgtattggtcgtctggatcgta
61581	-	rapA	0.58	ECK0060:hepA:JW0058:yabA	G	SENSE	199	627	1.66	63264	60358	1683	-1223	52	436	3	6	17.33	72.67	2.07	0.41	0.03	0.02	0.05	0.01	0.02	0.03	-0.06	0.13	0.07	0.04	0.04	0.08	-0.03	0.79	0.76	gcgctgccgcctggtttgccgaagaagacaccggcgcacaggtactgctgTgctcagaaatcggttctgaaggacgtaacttccagttcgccagccacatg
61582	-	rapA	0.58	ECK0060:hepA:JW0058:yabA	T	SENSE	199	627	1.66	63264	60358	1682	-1224	41	490	3	6	13.67	81.67	2.58	0.92	0.05	0.02	0.07	-0.01	0.05	0.04	-0.04	0.14	0.1	-0.2	0.51	0.31	0.19	0.28	0.47	cgcgctgccgcctggtttgccgaagaagacaccggcgcacaggtactgctGtgctcagaaatcggttctgaaggacgtaacttccagttcgccagccacat
61583	-	rapA	0.58	ECK0060:hepA:JW0058:yabA	G	SENSE	199	627	1.66	63264	60358	1681	-1225	75	588	3	6	25	98	1.97	0.32	0.03	0.01	0.04	0.04	0.01	0.05	-0.06	0.15	0.09	-0.16	0.43	0.27	0.14	0.4	0.54	ccgcgctgccgcctggtttgccgaagaagacaccggcgcacaggtactgcTgtgctcagaaatcggttctgaaggacgtaacttccagttcgccagccaca
61584	-	rapA	0.58	ECK0060:hepA:JW0058:yabA	T	SENSE	199	627	1.66	63264	60358	1680	-1226	64	545	3	6	21.33	90.83	2.09	0.43	0	0.03	0.03	-0.03	0.09	0.06	-0.11	0.36	0.25	0.03	0.2	0.23	0.1	0.32	0.42	accgcgctgccgcctggtttgccgaagaagacaccggcgcacaggtactgCtgtgctcagaaatcggttctgaaggacgtaacttccagttcgccagccac
61585	-	rapA	0.58	ECK0060:hepA:JW0058:yabA	C	SENSE	199	627	1.66	63264	60358	1679	-1227	55	447	3	6	18.33	74.5	2.02	0.37	-0.01	0.1	0.09	-0.01	0.18	0.17	-0.04	0.28	0.24	-0.03	0.3	0.27	0.09	0.15	0.24	gaccgcgctgccgcctggtttgccgaagaagacaccggcgcacaggtactGctgtgctcagaaatcggttctgaaggacgtaacttccagttcgccagcca
61737	-	rapA	0.53	ECK0060:hepA:JW0058:yabA	G	SENSE	199	627	1.66	63264	60358	1527	-1379	40	202	3	7	13.33	28.86	1.11	-0.54	-0.05	0.05	0	0	0.03	0.03	0.04	0	0.04	-0.22	0.78	0.56	0.22	0.15	0.37	ggctgatgggctacctgaccagccatcgctctcagaaagtgctggtgatcTgcgccaaagctgccactgcgctgcaactggagcaggtactgcgcgaacgt
61762	-	rapA	0.52	ECK0060:hepA:JW0058:yabA	C	SENSE	199	627	1.66	63264	60358	1502	-1404	34	451	3	7	11.33	64.43	2.51	0.85	0.01	0	0.01	-0.02	0.03	0.01	-0.02	0.12	0.1	-0.28	0.45	0.17	0.31	0.4	0.71	tggaacttcgatccgcgcgttgagtggctgatgggctacctgaccagccaTcgctctcagaaagtgctggtgatctgcgccaaagctgccactgcgctgca
61763	-	rapA	0.52	ECK0060:hepA:JW0058:yabA	T	SENSE	199	627	1.66	63264	60358	1501	-1405	56	251	3	7	18.67	35.86	0.94	-0.71	-0.01	0.02	0.01	-0.01	0.06	0.05	-0.1	0.23	0.13	0.03	0.27	0.3	0.09	0.42	0.51	gtggaacttcgatccgcgcgttgagtggctgatgggctacctgaccagccAtcgctctcagaaagtgctggtgatctgcgccaaagctgccactgcgctgc
61878	-	rapA	0.48	ECK0060:hepA:JW0058:yabA	G	SENSE	199	627	1.66	63264	60358	1386	-1520	34	265	3	6	11.33	44.17	1.96	0.31	0.06	0.09	0.15	-0.11	0.26	0.15	0.02	0.09	0.11	-0.04	0.24	0.2	0.07	0.32	0.39	cggctattaaagtctccggcattatgggcgcacgtaaaagtgcggaagatCgtgctcgcgatatgctctacccggagcgtatttatcaggaatttgaaggt
61879	-	rapA	0.48	ECK0060:hepA:JW0058:yabA	C	SENSE	199	627	1.66	63264	60358	1385	-1521	127	252	3	6	42.33	42	-0.01	-1.67	0.14	0.34	0.48	-0.06	0.11	0.05	0.04	0.09	0.13	-0.11	0.38	0.27	0	0.08	0.08	acggctattaaagtctccggcattatgggcgcacgtaaaagtgcggaagaTcgtgctcgcgatatgctctacccggagcgtatttatcaggaatttgaagg
62032	-	rapA	0.42	ECK0060:hepA:JW0058:yabA	G	SENSE	199	627	1.66	63264	60358	1232	-1674	121	436	3	4	40.33	109	1.43	-0.22	0.03	0.04	0.07	0	0.02	0.02	-0.01	0.16	0.15	-0.12	0.4	0.28	0.09	0.38	0.47	gatgcccagagcgcccgtcaggagctggtttcgatgctgatggatcgccaCggcaccagccgcgtgctgttccgtaacacgcgtaacggtgtgaaaggatt
62080	-	rapA	0.41	ECK0060:hepA:JW0058:yabA	G	SENSE	199	627	1.66	63264	60358	1184	-1722	25	212	3	5	8.33	42.4	2.35	0.69	-0.02	0.14	0.12	-0.02	0.03	0.01	-0.01	0.09	0.08	-0.05	0.37	0.32	0.09	0.37	0.46	gagcaggatatcgagccgctgttgcaggcagcaaacagcgacagcgaagaTgcccagagcgcccgtcaggagctggtttcgatgctgatggatcgccacgg
62331	-	rapA	0.32	ECK0060:hepA:JW0058:yabA	T	SENSE	199	627	1.66	63264	60358	933	-1973	33	206	4	5	8.25	41.2	2.32	0.66	0	0	0	0.04	0	0.04	0.05	0.03	0.08	0.02	0.45	0.47	-0.1	0.52	0.42	aatatcaggccattgaacaactggcagagcacgtgccgggcgttctgctgCtgaccgcgaccccggaacagctggggatggaaagccacttcgcccgtctg
62486	-	rapA	0.27	ECK0060:hepA:JW0058:yabA	T	SENSE	199	627	1.66	63264	60358	778	-2128	36	221	5	7	7.2	31.57	2.13	0.48	-0.03	0.04	0.01	0.02	0.04	0.06	-0.01	0.15	0.14	0.04	0.3	0.34	-0.01	0.46	0.45	caacccgtttgacaccgaacagctggtgatttgctcgctggattttgcccGtcgtagcaaacagcgcctggaacatctctgtgaagccgaatgggacctgc
62606	-	rapA	0.23	ECK0060:hepA:JW0058:yabA	G	SENSE	199	627	1.66	63264	60358	658	-2248	52	296	4	8	13	37	1.51	-0.15	0.08	0	0.08	-0.01	0.04	0.03	0.05	0.12	0.17	0.12	0.25	0.37	-0.25	0.6	0.35	gctaattatcgtcccggaaaccttacagcatcagtggctggtagaaatgcTgcgccgtttcaacctgcgctttgcgctatttgatgatgagcgttatgccg
62608	-	rapA	0.23	ECK0060:hepA:JW0058:yabA	C	SENSE	199	627	1.66	63264	60358	656	-2250	33	473	4	8	8.25	59.12	2.84	1.19	-0.04	0.12	0.08	0.11	0.15	0.26	-0.02	0.52	0.5	0.03	0.06	0.09	-0.08	0.15	0.07	gtgctaattatcgtcccggaaaccttacagcatcagtggctggtagaaatGctgcgccgtttcaacctgcgctttgcgctatttgatgatgagcgttatgc
62659	-	rapA	0.21	ECK0060:hepA:JW0058:yabA	G	SENSE	199	627	1.66	63264	60358	605	-2301	23	228	4	8	5.75	28.5	2.31	0.65	0.01	0	0.01	0.06	0	0.06	-0.08	0.35	0.27	-0.04	0.22	0.18	0.05	0.43	0.48	gaagccgggatgatcctgcatcagcaactgctctctggcgctgctgaacgTgtgctaattatcgtcccggaaaccttacagcatcagtggctggtagaaat
62756	-	rapA	0.17	ECK0060:hepA:JW0058:yabA	G	SENSE	199	627	1.66	63264	60358	508	-2398	27	584	3	7	9	83.43	3.21	1.56	0.02	0.07	0.09	-0.05	0.15	0.1	0.06	0.11	0.17	-0.03	0.3	0.27	0	0.37	0.37	cctgatcccgcatcagctcaacatcgctcatgatgttggtcgccgccacgCgccgcgcgtcctgctggctgacgaagtgggtttagggaaaaccattgaag
62758	-	rapA	0.17	ECK0060:hepA:JW0058:yabA	G	SENSE	199	627	1.66	63264	60358	506	-2400	67	507	3	7	22.33	72.43	1.7	0.04	0.04	0.03	0.07	0.02	0.08	0.1	0	0.12	0.12	-0.04	0.21	0.17	-0.02	0.56	0.54	agcctgatcccgcatcagctcaacatcgctcatgatgttggtcgccgccaCgcgccgcgcgtcctgctggctgacgaagtgggtttagggaaaaccattga
62840	-	rapA	0.15	ECK0060:hepA:JW0058:yabA	G	SENSE	199	627	1.66	63264	60358	424	-2482	29	276	3	8	9.67	34.5	1.84	0.18	-0.01	0.03	0.02	0.03	0	0.03	-0.18	0.62	0.44	0.12	0.1	0.22	0.05	0.24	0.29	ctttgcgctgcgttatcgcgcgcgtaaatattccagcgaacagttccgtaTgccgtacagcggcctgcgcggtcagcgtaccagcctgatcccgcatcagc
62887	-	rapA	0.13	ECK0060:hepA:JW0058:yabA	G	SENSE	199	627	1.66	63264	60358	377	-2529	31	451	3	6	10.33	75.17	2.86	1.21	-0.07	0.1	0.03	-0.01	0.03	0.02	0.02	0.1	0.12	0.04	0.13	0.17	0.01	0.65	0.66	aaaccgcaggaccgtctgtttgccgggcagattgaccgtatggaccgcttTgcgctgcgttatcgcgcgcgtaaatattccagcgaacagttccgtatgcc
62888	-	rapA	0.13	ECK0060:hepA:JW0058:yabA	T	SENSE	199	627	1.66	63264	60358	376	-2530	81	317	3	6	27	52.83	0.97	-0.69	0.01	0	0.01	0.06	0.07	0.13	-0.02	0.19	0.17	-0.15	0.49	0.34	0.1	0.25	0.35	caaaccgcaggaccgtctgtttgccgggcagattgaccgtatggaccgctTtgcgctgcgttatcgcgcgcgtaaatattccagcgaacagttccgtatgc
62975	-	rapA	0.1	ECK0060:hepA:JW0058:yabA	G	SENSE	199	627	1.66	63264	60358	289	-2617	387	804	4	6	96.75	134	0.47	-1.19	0	0.02	0.02	0.01	0.01	0.02	-0.03	0.11	0.08	-0.13	0.55	0.42	0.14	0.32	0.46	gctgacctatatcggtactcgcctggatactgaagagtccggcgtagcccTgcgtgaagttttccttgatagcaaactggtgttcagcaaaccgcaggacc
63066	-	rapA	0.07	ECK0060:hepA:JW0058:yabA	G	SENSE	199	627	1.66	63264	60358	198	-2708	134	242	4	6	33.5	40.33	0.27	-1.39	0.02	0.01	0.03	0.05	0.02	0.07	-0.11	0.19	0.08	0	0.31	0.31	0.04	0.47	0.51	tgacccgcgtgatgttcaaccctggtgataccattaccagccatgacggcTggcagatgcaagtcgaagaagtaaaagaagaaaatggcttgctgacctat
63177	-	rapA	0.03	ECK0060:hepA:JW0058:yabA	T	SENSE	199	627	1.66	63264	60358	87	-2819	51	307	5	10	10.2	30.7	1.59	-0.07	-0.09	0.15	0.06	-0.03	0.09	0.06	-0.15	0.42	0.27	0.18	0.13	0.31	0.09	0.21	0.3	cagaaagcgaattgggacttggaaccgttgtcgcggtggatgcgcgaactGtcactttacttttcccatctactggtgaaaaccgtctgtacgcacgcagt
63183	-	rapA	0.03	ECK0060:hepA:JW0058:yabA	G	SENSE	199	627	1.66	63264	60358	81	-2825	43	323	5	10	8.6	32.3	1.91	0.25	0.02	0	0.02	0.02	0	0.02	-0.03	0.12	0.09	-0.05	0.33	0.28	0.03	0.56	0.59	gcgatacagaaagcgaattgggacttggaaccgttgtcgcggtggatgcgCgaactgtcactttacttttcccatctactggtgaaaaccgtctgtacgca
63293	-	rapA	-29	Intergenic	G	SENSE	199	627	1.66	63264	60358	-29	-2935	277	530	8	13	34.62	40.77	0.24	-1.42	-0.01	0.03	0.02	-0.01	0.04	0.03	-0.03	0.13	0.1	0.08	0.26	0.34	-0.04	0.54	0.5	acctgaataacaccactacctcataagcacggtagcgggtggttattgccTgcaattaaagatatagagccgaacacatatgccttttacacttggtcaac
63297	-	rapA	-33	Intergenic	G	SENSE	199	627	1.66	63264	60358	-33	-2939	816	3405	8	14	102	243.21	1.25	-0.4	0.04	0.03	0.07	0.01	0.01	0.02	0.03	0.07	0.1	-0.07	0.29	0.22	-0.01	0.61	0.6	ctggacctgaataacaccactacctcataagcacggtagcgggtggttatTgcctgcaattaaagatatagagccgaacacatatgccttttacacttggt
63298	-	rapA	-34	Intergenic	T	SENSE	199	627	1.66	63264	60358	-34	-2940	3403	9093	8	14	425.38	649.5	0.61	-1.05	0.07	0.05	0.12	0.03	0.05	0.08	-0.09	0.28	0.19	-0.11	0.32	0.21	0.09	0.31	0.4	cctggacctgaataacaccactacctcataagcacggtagcgggtggttaTtgcctgcaattaaagatatagagccgaacacatatgccttttacacttgg
63299	-	rapA	-35	Intergenic	T	SENSE	199	627	1.66	63264	60358	-35	-2941	2051	5731	8	14	256.38	409.36	0.68	-0.98	0.06	0.04	0.1	-0.02	0.12	0.1	-0.17	0.42	0.25	0	0.2	0.2	0.13	0.22	0.35	tcctggacctgaataacaccactacctcataagcacggtagcgggtggttAttgcctgcaattaaagatatagagccgaacacatatgccttttacacttg
63300	-	rapA	-36	Intergenic	A	SENSE	199	627	1.66	63264	60358	-36	-2942	368	1103	8	14	46	78.79	0.78	-0.88	-0.03	0.13	0.1	-0.05	0.29	0.24	-0.04	0.26	0.22	-0.02	0.12	0.1	0.13	0.2	0.33	ttcctggacctgaataacaccactacctcataagcacggtagcgggtggtTattgcctgcaattaaagatatagagccgaacacatatgccttttacactt
63301	-	rapA	-37	Intergenic	T	SENSE	199	627	1.66	63264	60358	-37	-2943	867	1217	8	14	108.38	86.93	-0.32	-1.97	0.05	0.35	0.4	0	0.15	0.15	-0.06	0.16	0.1	-0.03	0.3	0.27	0.03	0.05	0.08	attcctggacctgaataacaccactacctcataagcacggtagcgggtggTtattgcctgcaattaaagatatagagccgaacacatatgccttttacact
63302	-	rapA	-38	Intergenic	T	SENSE	199	627	1.66	63264	60358	-38	-2944	156	220	8	14	19.5	15.71	-0.31	-1.97	0.17	0.34	0.51	-0.05	0.12	0.07	-0.1	0.32	0.22	-0.01	0.17	0.16	0	0.04	0.04	cattcctggacctgaataacaccactacctcataagcacggtagcgggtgGttattgcctgcaattaaagatatagagccgaacacatatgccttttacac
63305	-	rapA	-41	Intergenic	T	SENSE	199	627	1.66	63264	60358	-41	-2947	922	455	8	14	115.25	32.5	-1.83	-3.48	0.01	0.8	0.81	-0.05	0.1	0.05	0.02	0.06	0.08	0	0.02	0.02	0.03	0.01	0.04	ttccattcctggacctgaataacaccactacctcataagcacggtagcggGtggttattgcctgcaattaaagatatagagccgaacacatatgcctttta
63322	-	rapA	-58	Intergenic	A	SENSE	199	627	1.66	63264	60358	-58	-2964	53	333	6	13	8.83	25.62	1.54	-0.12	-0.06	0.17	0.11	-0.01	0.02	0.01	0	0.04	0.04	0.02	0.11	0.13	0.06	0.66	0.72	cagtaccatagcgccctttccattcctggacctgaataacaccactacctCataagcacggtagcgggtggttattgcctgcaattaaagatatagagccg
63325	-	rapA	-61	Intergenic	C	SENSE	199	627	1.66	63264	60358	-61	-2967	37	359	6	13	6.17	27.62	2.16	0.51	0.03	0.03	0.06	-0.02	0.05	0.03	-0.05	0.13	0.08	-0.01	0.26	0.25	0.05	0.54	0.59	atccagtaccatagcgccctttccattcctggacctgaataacaccactaCctcataagcacggtagcgggtggttattgcctgcaattaaagatatagag
63337	-	rapA	-73	Intergenic	T	SENSE	199	627	1.66	63264	60358	-73	-2979	114	474	7	15	16.29	31.6	0.96	-0.7	0.06	0.25	0.31	0.02	0.12	0.14	-0.05	0.22	0.17	-0.07	0.31	0.24	0.04	0.1	0.14	gaatgctttgccatccagtaccatagcgccctttccattcctggacctgaAtaacaccactacctcataagcacggtagcgggtggttattgcctgcaatt
63361	-	polB	68	Intergenic	G	SENSE	345	931	1.43	65780	63429	2419	68	118	434	6	15	19.67	28.93	0.56	-0.88	0.01	0.04	0.05	0.01	0.01	0.02	-0.01	0.03	0.02	0.03	0.12	0.15	-0.03	0.79	0.76	ccagataccattttgatgcgtgacgaatgctttgccatccagtaccatagCgccctttccattcctggacctgaataacaccactacctcataagcacggt
63362	-	polB	67	Intergenic	C	SENSE	345	931	1.43	65780	63429	2418	67	84	258	6	16	14	16.12	0.2	-1.23	0.03	0.05	0.08	0.02	0.01	0.03	0.02	0.15	0.17	-0.04	0.51	0.47	-0.02	0.27	0.25	gccagataccattttgatgcgtgacgaatgctttgccatccagtaccataGcgccctttccattcctggacctgaataacaccactacctcataagcacgg
63431	-	polB	1	dinA:ECK0061:JW0059	G	SENSE	345	931	1.43	65780	63429	2349	-2	38	234	4	12	9.5	19.5	1.04	-0.39	-0.08	0.16	0.08	0	0	0	-0.02	0.05	0.03	-0.03	0.18	0.15	0.14	0.61	0.75	ttattgaggataattttgctacacttatgaccgggcaacttgggctatttTgagcaaaaaaaagagttcgccagataccattttgatgcgtgacgaatgct
63460	-	polB	0.99	dinA:ECK0061:JW0059	A	SENSE	345	931	1.43	65780	63429	2320	-31	83	246	5	12	16.6	20.5	0.3	-1.13	0.04	0.02	0.06	0.04	0.02	0.06	-0.04	0.22	0.18	0.01	0.28	0.29	-0.04	0.45	0.41	acaacccgtggcggagggaatactcccttttattgaggataattttgctaCacttatgaccgggcaacttgggctattttgagcaaaaaaaagagttcgcc
63467	-	polB	0.98	dinA:ECK0061:JW0059	T	SENSE	345	931	1.43	65780	63429	2313	-38	59	342	4	12	14.75	28.5	0.95	-0.48	-0.01	0.2	0.19	0.04	0	0.04	-0.12	0.36	0.24	0	0.37	0.37	0.09	0.07	0.16	gccagctacaacccgtggcggagggaatactcccttttattgaggataatTttgctacacttatgaccgggcaacttgggctattttgagcaaaaaaaaga
63491	-	polB	0.97	dinA:ECK0061:JW0059	T	SENSE	345	931	1.43	65780	63429	2289	-62	122	612	4	9	30.5	68	1.16	-0.28	0.01	0.37	0.38	-0.02	0.11	0.09	-0.09	0.23	0.14	-0.01	0.25	0.24	0.11	0.05	0.16	tggattacgaacactatctgacccgccagctacaacccgtggcggagggaAtactcccttttattgaggataattttgctacacttatgaccgggcaactt
63492	-	polB	0.97	dinA:ECK0061:JW0059	A	SENSE	345	931	1.43	65780	63429	2288	-63	63	222	4	9	15.75	24.67	0.65	-0.78	0.01	0.42	0.43	-0.07	0.15	0.08	0.14	0.12	0.26	-0.01	0.15	0.14	-0.06	0.15	0.09	ctggattacgaacactatctgacccgccagctacaacccgtggcggagggAatactcccttttattgaggataattttgctacacttatgaccgggcaact
63549	-	polB	0.95	dinA:ECK0061:JW0059	T	SENSE	345	931	1.43	65780	63429	2231	-120	13	245	2	5	6.5	49	2.91	1.48	-0.02	0.08	0.06	0.18	0	0.18	-0.15	0.38	0.23	-0.14	0.23	0.09	0.13	0.31	0.44	attaagtacgtatggaccaccaacggcccggagccgctggactaccaacgTtcaccactggattacgaacactatctgacccgccagctacaacccgtggc
64451	-	polB	0.57	dinA:ECK0061:JW0059	A	SENSE	345	931	1.43	65780	63429	1329	-1022	20	337	2	5	10	67.4	2.75	1.32	0	0.04	0.04	0.02	0	0.02	0.1	0	0.1	-0.12	0.38	0.26	0	0.58	0.58	tcatccgcacctttctgattgatcccgtcgggctggtggaaggcatggcgCagcctgatccagagcacagtaccgaaggttttctcgatgcctggttctcg
64511	-	polB	0.54	dinA:ECK0061:JW0059	A	SENSE	345	931	1.43	65780	63429	1269	-1082	27	454	2	5	13.5	90.8	2.75	1.32	0.01	0.05	0.06	-0.04	0.13	0.09	0.03	0.13	0.16	0.04	0.23	0.27	-0.05	0.46	0.41	cacggccagggctttatgattcagtgctggtgctggactataaaagcctgTacccgtcgatcatccgcacctttctgattgatcccgtcgggctggtggaa
64598	-	polB	0.5	dinA:ECK0061:JW0059	C	SENSE	345	931	1.43	65780	63429	1182	-1169	20	214	2	7	10	30.57	1.61	0.18	0.01	0.04	0.05	0.08	0.04	0.12	0	0.08	0.08	-0.01	0.25	0.24	-0.07	0.58	0.51	ttccgcgaatgcatcgcgctggttatgtcgcgcctaatctcggcgaagtgCcgccgcacgccagccctggcggctacgtgatggattcacggccagggctt
64599	-	polB	0.5	dinA:ECK0061:JW0059	C	SENSE	345	931	1.43	65780	63429	1181	-1170	53	213	2	7	26.5	30.43	0.2	-1.23	0.03	0.12	0.15	0	0.05	0.05	-0.04	0.26	0.22	-0.11	0.32	0.21	0.12	0.25	0.37	tttccgcgaatgcatcgcgctggttatgtcgcgcctaatctcggcgaagtGccgccgcacgccagccctggcggctacgtgatggattcacggccagggct
64618	-	polB	0.49	dinA:ECK0061:JW0059	G	SENSE	345	931	1.43	65780	63429	1162	-1189	40	617	2	6	20	102.83	2.36	0.93	0.04	0	0.04	0	0.05	0.05	0.03	0.07	0.1	-0.08	0.2	0.12	0.01	0.68	0.69	ggcatttggtcatctctattttccgcgaatgcatcgcgctggttatgtcgCgcctaatctcggcgaagtgccgccgcacgccagccctggcggctacgtga
64620	-	polB	0.49	dinA:ECK0061:JW0059	G	SENSE	345	931	1.43	65780	63429	1160	-1191	88	1164	2	6	44	194	2.14	0.71	0.08	0	0.08	0.03	0.03	0.06	-0.03	0.48	0.45	-0.06	0.4	0.34	-0.02	0.09	0.07	gcggcatttggtcatctctattttccgcgaatgcatcgcgctggttatgtCgcgcctaatctcggcgaagtgccgccgcacgccagccctggcggctacgt
64663	-	polB	0.48	dinA:ECK0061:JW0059	T	SENSE	345	931	1.43	65780	63429	1117	-1234	96	214	2	5	48	42.8	-0.17	-1.6	0	0.03	0.03	0	0.04	0.04	0.03	0.19	0.22	-0.17	0.49	0.32	0.13	0.25	0.38	aacggtgaacggcctgccggtggaccgacacggcggttcggtggcggcatTtggtcatctctattttccgcgaatgcatcgcgctggttatgtcgcgccta
64669	-	polB	0.47	dinA:ECK0061:JW0059	G	SENSE	345	931	1.43	65780	63429	1111	-1240	21	213	2	5	10.5	42.6	2.02	0.59	0.01	0	0.01	0.09	0	0.09	0.22	0.05	0.27	-0.22	0.33	0.11	-0.11	0.62	0.51	acgggcaacggtgaacggcctgccggtggaccgacacggcggttcggtggCggcatttggtcatctctattttccgcgaatgcatcgcgctggttatgtcg
64683	-	polB	0.47	dinA:ECK0061:JW0059	G	SENSE	345	931	1.43	65780	63429	1097	-1254	71	766	2	5	35.5	153.2	2.11	0.68	0.03	0	0.03	0.01	0.01	0.02	-0.08	0.16	0.08	-0.19	0.32	0.13	0.23	0.51	0.74	ccatttttactcgaacgggcaacggtgaacggcctgccggtggaccgacaCggcggttcggtggcggcatttggtcatctctattttccgcgaatgcatcg
64788	-	polB	0.42	dinA:ECK0061:JW0059	A	SENSE	345	931	1.43	65780	63429	992	-1359	21	638	2	4	10.5	159.5	3.93	2.49	0.02	0.03	0.05	-0.01	0.03	0.02	-0.18	0.27	0.09	-0.01	0.3	0.29	0.17	0.38	0.55	gacgaaattgaccgccgtttcgccgaagataaacctgcgctggcaacttaTaacctgaaagattgcgagctggtgacgcagatcttccacaaaactgaaat
64789	-	polB	0.42	dinA:ECK0061:JW0059	T	SENSE	345	931	1.43	65780	63429	991	-1360	82	302	2	4	41	75.5	0.88	-0.55	0.03	0	0.03	0.07	0.06	0.13	-0.26	0.62	0.36	0.1	0.2	0.3	0.06	0.12	0.18	ggacgaaattgaccgccgtttcgccgaagataaacctgcgctggcaacttAtaacctgaaagattgcgagctggtgacgcagatcttccacaaaactgaaa
64803	-	polB	0.42	dinA:ECK0061:JW0059	G	SENSE	345	931	1.43	65780	63429	977	-1374	37	220	2	4	18.5	55	1.57	0.14	-0.03	0.05	0.02	-0.02	0.07	0.05	0.01	0.09	0.1	0.1	0.26	0.36	-0.06	0.53	0.47	ccgtgggatcgaatggacgaaattgaccgccgtttcgccgaagataaaccTgcgctggcaacttataacctgaaagattgcgagctggtgacgcagatctt
64830	-	polB	0.4	dinA:ECK0061:JW0059	G	SENSE	345	931	1.43	65780	63429	950	-1401	37	240	2	5	18.5	48	1.38	-0.06	-0.12	0.14	0.02	0.01	0.03	0.04	-0.01	0.11	0.1	-0.09	0.22	0.13	0.21	0.51	0.72	ttaggcgaaggaaaatctatcgataacccgtgggatcgaatggacgaaatTgaccgccgtttcgccgaagataaacctgcgctggcaacttataacctgaa
64831	-	polB	0.4	dinA:ECK0061:JW0059	T	SENSE	345	931	1.43	65780	63429	949	-1402	59	207	2	5	29.5	41.4	0.49	-0.94	-0.02	0.12	0.1	0.02	0.09	0.11	-0.04	0.22	0.18	-0.06	0.23	0.17	0.1	0.35	0.45	attaggcgaaggaaaatctatcgataacccgtgggatcgaatggacgaaaTtgaccgccgtttcgccgaagataaacctgcgctggcaacttataacctga
64967	-	polB	0.35	dinA:ECK0061:JW0059	G	SENSE	345	931	1.43	65780	63429	813	-1538	27	204	3	6	9	34	1.92	0.49	0.03	0	0.03	0.03	0	0.03	-0.08	0.28	0.2	-0.03	0.24	0.21	0.03	0.48	0.51	ggcgcgagcacggctttaaaaacggcgtcttttttgcccaggctaaaggtCggctaattatcgacggtatcgaggcgctgaaatccgcgttctggaatttc
65007	-	polB	0.33	dinA:ECK0061:JW0059	G	SENSE	345	931	1.43	65780	63429	773	-1578	55	387	3	7	18.33	55.29	1.59	0.16	0	0.02	0.02	0	0.02	0.02	0.02	0.08	0.1	-0.22	0.66	0.44	0.2	0.22	0.42	cttccgctgcgtcttgggcgcgataatagcgagctggagtggcgcgagcaCggctttaaaaacggcgtcttttttgcccaggctaaaggtcggctaattat
65013	-	polB	0.33	dinA:ECK0061:JW0059	G	SENSE	345	931	1.43	65780	63429	767	-1584	53	213	3	8	17.67	26.62	0.59	-0.84	0.04	0	0.04	0.01	0	0.01	0.08	0.02	0.1	-0.21	0.72	0.51	0.08	0.26	0.34	taccgtcttccgctgcgtcttgggcgcgataatagcgagctggagtggcgCgagcacggctttaaaaacggcgtcttttttgcccaggctaaaggtcggct
65104	-	polB	0.29	dinA:ECK0061:JW0059	G	SENSE	345	931	1.43	65780	63429	676	-1675	143	805	5	9	28.6	89.44	1.64	0.21	0.04	0.04	0.08	0.03	0.07	0.1	-0.02	0.49	0.47	0.02	0.2	0.22	-0.07	0.2	0.13	cgcctggtttgccaactacgatcctgatgtgatcatcggttggaacgtggTgcagttcgatctgcgaatgctgcaaaaacatgccgagcgttaccgtcttc
65108	-	polB	0.29	dinA:ECK0061:JW0059	T	SENSE	345	931	1.43	65780	63429	672	-1679	59	262	5	9	11.8	29.11	1.3	-0.13	-0.01	0.2	0.19	0	0.06	0.06	0	0.12	0.12	-0.02	0.32	0.3	0.03	0.3	0.33	tcaacgcctggtttgccaactacgatcctgatgtgatcatcggttggaacGtggtgcagttcgatctgcgaatgctgcaaaaacatgccgagcgttaccgt
65250	-	polB	0.23	dinA:ECK0061:JW0059	G	SENSE	345	931	1.43	65780	63429	530	-1821	85	410	8	10	10.62	41	1.95	0.52	-0.01	0.02	0.01	0.02	0	0.02	-0.04	0.14	0.1	-0.04	0.12	0.08	0.07	0.72	0.79	cgccacggtgagctgtactgcatcggcctggaaggctgcgggcagcgcatCgtttatatgctggggccggagaatggcgacgcctcctcgcttgatttcga
65251	-	polB	0.23	dinA:ECK0061:JW0059	C	SENSE	345	931	1.43	65780	63429	529	-1822	105	1549	8	9	13.12	172.11	3.71	2.28	0.01	0.02	0.03	0.03	0.05	0.08	0.02	0.07	0.09	-0.08	0.44	0.36	0.01	0.43	0.44	ccgccacggtgagctgtactgcatcggcctggaaggctgcgggcagcgcaTcgtttatatgctggggccggagaatggcgacgcctcctcgcttgatttcg
65252	-	polB	0.22	dinA:ECK0061:JW0059	T	SENSE	345	931	1.43	65780	63429	528	-1823	136	1369	8	9	17	152.11	3.16	1.73	0.04	0.01	0.05	0.01	0.01	0.02	-0.09	0.42	0.33	0.03	0.43	0.46	0	0.13	0.13	cccgccacggtgagctgtactgcatcggcctggaaggctgcgggcagcgcAtcgtttatatgctggggccggagaatggcgacgcctcctcgcttgatttc
65254	-	polB	0.22	dinA:ECK0061:JW0059	C	SENSE	345	931	1.43	65780	63429	526	-1825	68	339	8	9	8.5	37.67	2.15	0.72	0.11	0.15	0.26	0.03	0.38	0.41	-0.03	0.18	0.15	0	0.06	0.06	-0.11	0.24	0.13	cacccgccacggtgagctgtactgcatcggcctggaaggctgcgggcagcGcatcgtttatatgctggggccggagaatggcgacgcctcctcgcttgatt
65262	-	polB	0.22	dinA:ECK0061:JW0059	G	SENSE	345	931	1.43	65780	63429	518	-1833	89	337	8	10	11.12	33.7	1.6	0.17	0.01	0	0.01	0	0.01	0.01	0.01	0.08	0.09	-0.2	0.6	0.4	0.16	0.31	0.47	attgaaaccacccgccacggtgagctgtactgcatcggcctggaaggctgCgggcagcgcatcgtttatatgctggggccggagaatggcgacgcctcctc
65280	-	polB	0.21	dinA:ECK0061:JW0059	A	SENSE	345	931	1.43	65780	63429	500	-1851	64	229	8	11	8	20.82	1.38	-0.05	0.09	0.03	0.12	-0.01	0.04	0.03	0.03	0.15	0.18	-0.05	0.29	0.24	-0.07	0.49	0.42	aagtgggtttctatagatattgaaaccacccgccacggtgagctgtactgCatcggcctggaaggctgcgggcagcgcatcgtttatatgctggggccgga
65292	-	polB	0.21	dinA:ECK0061:JW0059	G	SENSE	345	931	1.43	65780	63429	488	-1863	119	247	9	12	13.22	20.58	0.64	-0.79	0	0.03	0.03	0	0.02	0.02	0.04	0.07	0.11	-0.07	0.22	0.15	0.03	0.66	0.69	cgtccgccgctcaagtgggtttctatagatattgaaaccacccgccacggTgagctgtactgcatcggcctggaaggctgcgggcagcgcatcgtttatat
65391	-	polB	0.17	dinA:ECK0061:JW0059	C	SENSE	345	931	1.43	65780	63429	389	-1962	56	215	13	14	4.31	15.36	1.83	0.4	0	0.03	0.03	0.01	0.02	0.03	-0.02	0.12	0.1	0.21	0.19	0.4	-0.19	0.64	0.45	tatctgatggagcggtttatcacctcaccggtgtgggtcgagggtgatatGcacaatggcactatcgttaatgcccgtctgaaaccgcatcccgactatcg
65393	-	polB	0.16	dinA:ECK0061:JW0059	T	SENSE	345	931	1.43	65780	63429	387	-1964	406	424	13	14	31.23	30.29	-0.04	-1.48	0.03	0.03	0.06	0.09	0.04	0.13	-0.06	0.41	0.35	-0.11	0.31	0.2	0.05	0.21	0.26	gctatctgatggagcggtttatcacctcaccggtgtgggtcgagggtgatAtgcacaatggcactatcgttaatgcccgtctgaaaccgcatcccgactat
65397	-	polB	0.16	dinA:ECK0061:JW0059	G	SENSE	345	931	1.43	65780	63429	383	-1968	314	355	13	14	24.15	25.36	0.07	-1.36	0.03	0.04	0.07	-0.02	0.07	0.05	0.02	0.29	0.31	-0.07	0.44	0.37	0.05	0.16	0.21	gaacgctatctgatggagcggtttatcacctcaccggtgtgggtcgagggTgatatgcacaatggcactatcgttaatgcccgtctgaaaccgcatcccga
65425	-	polB	0.15	dinA:ECK0061:JW0059	T	SENSE	345	931	1.43	65780	63429	355	-1996	401	228	13	14	30.85	16.29	-0.92	-2.35	0.1	0.1	0.2	0.06	0.17	0.23	-0.1	0.34	0.24	-0.02	0.24	0.22	-0.03	0.14	0.11	cgtctacgaggccgatgtgcgtccgccagaacgctatctgatggagcggtTtatcacctcaccggtgtgggtcgagggtgatatgcacaatggcactatcg
65456	-	polB	0.14	dinA:ECK0061:JW0059	G	SENSE	345	931	1.43	65780	63429	324	-2027	471	1788	16	14	29.44	127.71	2.12	0.68	0.01	0.05	0.06	0.01	0.02	0.03	0.02	0.07	0.09	0.01	0.15	0.16	-0.05	0.71	0.66	acgaaaagcgcctgcgtgaaggtggcgttaccgtctacgaggccgatgtgCgtccgccagaacgctatctgatggagcggtttatcacctcaccggtgtgg
65457	-	polB	0.14	dinA:ECK0061:JW0059	C	SENSE	345	931	1.43	65780	63429	323	-2028	326	840	16	14	20.38	60	1.56	0.13	0	0.05	0.05	0.05	0.03	0.08	-0.01	0.18	0.17	-0.01	0.32	0.31	-0.02	0.41	0.39	tacgaaaagcgcctgcgtgaaggtggcgttaccgtctacgaggccgatgtGcgtccgccagaacgctatctgatggagcggtttatcacctcaccggtgtg
65458	-	polB	0.14	dinA:ECK0061:JW0059	G	SENSE	345	931	1.43	65780	63429	322	-2029	110	385	16	14	6.88	27.5	2	0.57	0.04	0.02	0.06	-0.03	0.07	0.04	0.06	0.13	0.19	-0.14	0.43	0.29	0.07	0.34	0.41	ttacgaaaagcgcctgcgtgaaggtggcgttaccgtctacgaggccgatgTgcgtccgccagaacgctatctgatggagcggtttatcacctcaccggtgt
65459	-	polB	0.14	dinA:ECK0061:JW0059	T	SENSE	345	931	1.43	65780	63429	321	-2030	829	906	16	14	51.81	64.71	0.32	-1.11	0.08	0.05	0.13	0.04	0.13	0.17	-0.08	0.44	0.36	-0.05	0.29	0.24	0.02	0.09	0.11	attacgaaaagcgcctgcgtgaaggtggcgttaccgtctacgaggccgatGtgcgtccgccagaacgctatctgatggagcggtttatcacctcaccggtg
65471	-	polB	0.13	dinA:ECK0061:JW0059	A	SENSE	345	931	1.43	65780	63429	309	-2042	212	377	16	15	13.25	25.13	0.92	-0.51	0.07	0.01	0.08	-0.03	0.11	0.08	-0.03	0.27	0.24	0.03	0.35	0.38	-0.05	0.26	0.21	gccaattgatgaattacgaaaagcgcctgcgtgaaggtggcgttaccgtcTacgaggccgatgtgcgtccgccagaacgctatctgatggagcggtttatc
65529	-	polB	0.11	dinA:ECK0061:JW0059	G	SENSE	345	931	1.43	65780	63429	251	-2100	310	331	18	16	17.22	20.69	0.26	-1.17	0.04	0.05	0.09	0	0.05	0.05	-0.01	0.42	0.41	-0.04	0.19	0.15	-0.01	0.3	0.29	ctggcgttaaaggattttcaccgccagccggtgtatggcctttactgtcgCgcccatcgccaattgatgaattacgaaaagcgcctgcgtgaaggtggcgt
65593	-	polB	0.08	dinA:ECK0061:JW0059	T	SENSE	345	931	1.43	65780	63429	187	-2164	283	1146	18	13	15.72	88.15	2.49	1.06	0.01	0.03	0.04	0.04	0.12	0.16	-0.08	0.31	0.23	-0.04	0.12	0.08	0.08	0.42	0.5	cgccgatcaggttccccgcgctcagcatattttgcagggtgaacaaggctTtcgcctgacaccgctggcgttaaaggattttcaccgccagccggtgtatg
65594	-	polB	0.08	dinA:ECK0061:JW0059	T	SENSE	345	931	1.43	65780	63429	186	-2165	208	506	19	14	10.95	36.14	1.72	0.29	0.02	0.09	0.11	-0.01	0.09	0.08	-0.05	0.12	0.07	0.04	0.38	0.42	0	0.32	0.32	ccgccgatcaggttccccgcgctcagcatattttgcagggtgaacaaggcTttcgcctgacaccgctggcgttaaaggattttcaccgccagccggtgtat
65599	-	polB	0.08	dinA:ECK0061:JW0059	A	SENSE	345	931	1.43	65780	63429	181	-2170	185	318	19	14	9.74	22.71	1.22	-0.21	-0.14	0.36	0.22	0.08	0.07	0.15	-0.05	0.36	0.31	0.05	0.14	0.19	0.05	0.07	0.12	tattcccgccgatcaggttccccgcgctcagcatattttgcagggtgaacAaggctttcgcctgacaccgctggcgttaaaggattttcaccgccagccgg
65600	-	polB	0.08	dinA:ECK0061:JW0059	A	SENSE	345	931	1.43	65780	63429	180	-2171	166	378	19	13	8.74	29.08	1.73	0.3	0.06	0.22	0.28	0.04	0.24	0.28	-0.01	0.15	0.14	-0.06	0.25	0.19	-0.03	0.14	0.11	ttattcccgccgatcaggttccccgcgctcagcatattttgcagggtgaaCaaggctttcgcctgacaccgctggcgttaaaggattttcaccgccagccg
65601	-	polB	0.08	dinA:ECK0061:JW0059	C	SENSE	345	931	1.43	65780	63429	179	-2172	121	374	19	14	6.37	26.71	2.07	0.64	0.15	0.37	0.52	-0.05	0.2	0.15	-0.03	0.2	0.17	-0.1	0.16	0.06	0.02	0.07	0.09	tttattcccgccgatcaggttccccgcgctcagcatattttgcagggtgaAcaaggctttcgcctgacaccgctggcgttaaaggattttcaccgccagcc
65603	-	polB	0.08	dinA:ECK0061:JW0059	A	SENSE	345	931	1.43	65780	63429	177	-2174	277	114	21	15	13.19	7.6	-0.8	-2.23	0.21	0.32	0.53	0.02	0.11	0.13	-0.08	0.22	0.14	-0.19	0.35	0.16	0.03	0	0.03	cgtttattcccgccgatcaggttccccgcgctcagcatattttgcagggtGaacaaggctttcgcctgacaccgctggcgttaaaggattttcaccgccag
65625	-	polB	0.07	dinA:ECK0061:JW0059	G	SENSE	345	931	1.43	65780	63429	155	-2196	901	1290	18	15	50.06	86	0.78	-0.65	0.05	0.05	0.1	0	0.01	0.01	-0.02	0.05	0.03	-0.08	0.17	0.09	0.05	0.73	0.78	cttgcaccgcaagagtccgtggcgtttattcccgccgatcaggttccccgCgctcagcatattttgcagggtgaacaaggctttcgcctgacaccgctggc
65626	-	polB	0.07	dinA:ECK0061:JW0059	C	SENSE	345	931	1.43	65780	63429	154	-2197	343	192	19	15	18.05	12.8	-0.5	-1.93	0.08	0.04	0.12	0	0.03	0.03	-0.07	0.14	0.07	0	0.25	0.25	-0.01	0.54	0.53	gcttgcaccgcaagagtccgtggcgtttattcccgccgatcaggttccccGcgctcagcatattttgcagggtgaacaaggctttcgcctgacaccgctgg
65673	-	polB	0.05	dinA:ECK0061:JW0059	G	SENSE	345	931	1.43	65780	63429	107	-2244	857	3258	16	12	53.56	271.5	2.34	0.91	0.05	0.06	0.11	0.01	0.04	0.05	-0.05	0.22	0.17	-0.11	0.26	0.15	0.09	0.42	0.51	gaagtctccttctggctggcgacggacaacgggccgttgcaggttacgctTgcaccgcaagagtccgtggcgtttattcccgccgatcaggttccccgcgc
65674	-	polB	0.05	dinA:ECK0061:JW0059	T	SENSE	345	931	1.43	65780	63429	106	-2245	628	517	16	12	39.25	43.08	0.13	-1.3	0.12	0.05	0.17	-0.04	0.16	0.12	-0.1	0.31	0.21	-0.05	0.18	0.13	0.07	0.3	0.37	agaagtctccttctggctggcgacggacaacgggccgttgcaggttacgcTtgcaccgcaagagtccgtggcgtttattcccgccgatcaggttccccgcg
65694	-	polB	0.04	dinA:ECK0061:JW0059	G	SENSE	345	931	1.43	65780	63429	86	-2265	255	310	18	12	14.17	25.83	0.87	-0.57	0	0.02	0.02	0.01	0.02	0.03	0.03	0.07	0.1	-0.09	0.45	0.36	0.04	0.44	0.48	cgggacaccccgcaagggacagaagtctccttctggctggcgacggacaaCgggccgttgcaggttacgcttgcaccgcaagagtccgtggcgtttattcc
65720	-	polB	0.03	dinA:ECK0061:JW0059	T	SENSE	345	931	1.43	65780	63429	60	-2291	160	280	18	13	8.89	21.54	1.28	-0.16	-0.01	0.08	0.07	0.01	0.04	0.05	-0.1	0.24	0.14	0.18	0.12	0.3	-0.09	0.53	0.44	caggttttatcttaacccgacactggcgggacaccccgcaagggacagaaGtctccttctggctggcgacggacaacgggccgttgcaggttacgcttgca
65764	-	polB	0.01	dinA:ECK0061:JW0059	T	SENSE	345	931	1.43	65780	63429	16	-2335	267	177	13	9	20.54	19.67	-0.06	-1.49	0.02	0	0.02	0.07	0.12	0.19	-0.02	0.22	0.2	-0.14	0.39	0.25	0.08	0.26	0.34	atactcaagcctggttttttgatggattttcagcgtggcgcaggcaggttTtatcttaacccgacactggcgggacaccccgcaagggacagaagtctcct
65765	-	polB	0.01	dinA:ECK0061:JW0059	T	SENSE	345	931	1.43	65780	63429	15	-2336	223	167	13	9	17.15	18.56	0.11	-1.32	0.04	0.06	0.1	0	0.13	0.13	-0.1	0.35	0.25	-0.06	0.19	0.13	0.13	0.27	0.4	tatactcaagcctggttttttgatggattttcagcgtggcgcaggcaggtTttatcttaacccgacactggcgggacaccccgcaagggacagaagtctcc
65786	-	polB	-6	Intergenic	T	SENSE	345	931	1.43	65780	63429	-6	-2357	307	66	9	6	34.11	11	-1.63	-3.06	-0.03	0.11	0.08	0.01	0.05	0.06	-0.08	0.14	0.06	-0.02	0.29	0.27	0.13	0.4	0.53	gccaatcaaacgaaaccaggctatactcaagcctggttttttgatggattTtcagcgtggcgcaggcaggttttatcttaacccgacactggcgggacacc
65787	-	polB	-7	Intergenic	T	SENSE	345	931	1.43	65780	63429	-7	-2358	322	79	9	6	35.78	13.17	-1.44	-2.87	0.03	0.01	0.04	0.05	0.01	0.06	-0.06	0.22	0.16	-0.17	0.32	0.15	0.14	0.44	0.58	agccaatcaaacgaaaccaggctatactcaagcctggttttttgatggatTttcagcgtggcgcaggcaggttttatcttaacccgacactggcgggacac
65802	-	polB	-22	Intergenic	G	SENSE	345	931	1.43	65780	63429	-22	-2373	255	79	7	4	36.43	19.75	-0.88	-2.32	0	0.02	0.02	0.13	0.04	0.17	-0.06	0.28	0.22	0	0.49	0.49	-0.09	0.18	0.09	actgtataaaaccacagccaatcaaacgaaaccaggctatactcaagcctGgttttttgatggattttcagcgtggcgcaggcaggttttatcttaacccg
70250	+	araC	-137	Intergenic	T	SENSE	453	1376	1.6	70387	71265	-137	-1015	232	436	7	11	33.14	39.64	0.26	-1.34	0.03	0.02	0.05	0.01	0.1	0.11	-0.11	0.72	0.61	0.04	0.08	0.12	0.03	0.08	0.11	gtgattatagacacttttgttacgcgtttttgtcatggctttggtcccgcTttgttacagaatgcttttaataagcggggttaccggttgggttagcgaga
70251	+	araC	-136	Intergenic	T	SENSE	453	1376	1.6	70387	71265	-136	-1014	287	621	7	12	41	51.75	0.34	-1.27	0.01	0.04	0.05	0.01	0.03	0.04	-0.04	0.3	0.26	-0.03	0.56	0.53	0.05	0.07	0.12	tgattatagacacttttgttacgcgtttttgtcatggctttggtcccgctTtgttacagaatgcttttaataagcggggttaccggttgggttagcgagaa
70388	+	araC	0	ECK0065:JW0063	G	SENSE	453	1376	1.6	70387	71265	1	-877	26	222	7	13	3.71	17.08	2.2	0.6	0.03	0	0.03	0.05	0	0.05	-0.02	0.11	0.09	0.02	0.36	0.38	-0.08	0.54	0.46	gcaatatggacaattggtttcttctctgaatggtgggagtatgaaaagtaTggctgaagcgcaaaatgatcccctgctgccgggatactcgtttaacgccc
70422	+	araC	0.04	ECK0065:JW0063	T	SENSE	453	1376	1.6	70387	71265	35	-843	238	128	7	13	34	9.85	-1.79	-3.39	0.04	0.04	0.08	0.1	0.12	0.22	-0.03	0.21	0.18	-0.15	0.36	0.21	0.05	0.27	0.32	gggagtatgaaaagtatggctgaagcgcaaaatgatcccctgctgccgggAtactcgtttaacgcccatctggtggcgggtttaacgccgattgaggccaa
70434	+	araC	0.05	ECK0065:JW0063	G	SENSE	453	1376	1.6	70387	71265	47	-831	165	608	7	12	23.57	50.67	1.1	-0.5	0.02	0.05	0.07	0.02	0.02	0.04	0.05	0.08	0.13	-0.07	0.24	0.17	-0.01	0.61	0.6	agtatggctgaagcgcaaaatgatcccctgctgccgggatactcgtttaaCgcccatctggtggcgggtttaacgccgattgaggccaacggttatctcga
70460	+	araC	0.08	ECK0065:JW0063	G	SENSE	453	1376	1.6	70387	71265	73	-805	220	111	6	10	36.67	11.1	-1.72	-3.33	0.04	0.01	0.05	0.04	0.03	0.07	0.01	0.07	0.08	0.07	0.14	0.21	-0.17	0.76	0.59	cctgctgccgggatactcgtttaacgcccatctggtggcgggtttaacgcCgattgaggccaacggttatctcgatttttttatcgaccgaccgctgggaa
70475	+	araC	0.1	ECK0065:JW0063	T	SENSE	453	1376	1.6	70387	71265	88	-790	119	264	7	10	17	26.4	0.64	-0.97	0.02	0.11	0.13	-0.04	0.12	0.08	-0.14	0.36	0.22	-0.02	0.18	0.16	0.19	0.23	0.42	ctcgtttaacgcccatctggtggcgggtttaacgccgattgaggccaacgGttatctcgatttttttatcgaccgaccgctgggaatgaaaggttatattc
70520	+	araC	0.15	ECK0065:JW0063	T	SENSE	453	1376	1.6	70387	71265	133	-745	47	296	7	10	6.71	29.6	2.14	0.54	0.03	0	0.03	-0.02	0.11	0.09	-0.22	0.55	0.33	0.01	0.15	0.16	0.2	0.19	0.39	caacggttatctcgatttttttatcgaccgaccgctgggaatgaaaggttAtattctcaatctcaccattcgcggtcagggggtggtgaaaaatcagggac
70521	+	araC	0.15	ECK0065:JW0063	A	SENSE	453	1376	1.6	70387	71265	134	-744	19	327	7	10	2.71	32.7	3.59	1.99	0	0	0	0.02	0	0.02	-0.14	0.26	0.12	0.11	0.26	0.37	0.01	0.47	0.48	aacggttatctcgatttttttatcgaccgaccgctgggaatgaaaggttaTattctcaatctcaccattcgcggtcagggggtggtgaaaaatcagggacg
70576	+	araC	0.22	ECK0065:JW0063	T	SENSE	453	1376	1.6	70387	71265	189	-689	50	281	7	10	7.14	28.1	1.98	0.37	-0.15	0.29	0.14	0.01	0.02	0.03	0.03	0.1	0.13	0	0.27	0.27	0.1	0.33	0.43	tcaatctcaccattcgcggtcagggggtggtgaaaaatcagggacgagaaTttgtctgccgaccgggtgatattttgctgttcccgccaggagagattcat
70595	+	araC	0.24	ECK0065:JW0063	T	SENSE	453	1376	1.6	70387	71265	208	-670	135	318	8	11	16.88	28.91	0.78	-0.83	0.06	0.07	0.13	-0.03	0.09	0.06	0	0.22	0.22	0.06	0.3	0.36	-0.09	0.32	0.23	tcagggggtggtgaaaaatcagggacgagaatttgtctgccgaccgggtgAtattttgctgttcccgccaggagagattcatcactacggtcgtcatccgg
70598	+	araC	0.24	ECK0065:JW0063	T	SENSE	453	1376	1.6	70387	71265	211	-667	61	261	8	12	7.62	21.75	1.51	-0.09	-0.01	0.05	0.04	-0.02	0.05	0.03	-0.03	0.32	0.29	-0.02	0.33	0.31	0.08	0.25	0.33	gggggtggtgaaaaatcagggacgagaatttgtctgccgaccgggtgataTtttgctgttcccgccaggagagattcatcactacggtcgtcatccggagg
70599	+	araC	0.24	ECK0065:JW0063	T	SENSE	453	1376	1.6	70387	71265	212	-666	89	440	8	12	11.12	36.67	1.72	0.12	-0.01	0.02	0.01	0.03	0.02	0.05	-0.02	0.09	0.07	-0.07	0.4	0.33	0.08	0.46	0.54	ggggtggtgaaaaatcagggacgagaatttgtctgccgaccgggtgatatTttgctgttcccgccaggagagattcatcactacggtcgtcatccggaggc
70623	+	araC	0.27	ECK0065:JW0063	C	SENSE	453	1376	1.6	70387	71265	236	-642	198	269	9	12	22	22.42	0.03	-1.58	0.02	0.02	0.04	0.02	0.04	0.06	-0.02	0.2	0.18	0.07	0.18	0.25	-0.08	0.56	0.48	gaatttgtctgccgaccgggtgatattttgctgttcccgccaggagagatTcatcactacggtcgtcatccggaggctcgcgaatggtatcaccagtgggt
70624	+	araC	0.27	ECK0065:JW0063	A	SENSE	453	1376	1.6	70387	71265	237	-641	108	411	9	12	12	34.25	1.51	-0.09	0.01	0	0.01	0.02	0	0.02	0	0.06	0.06	-0.05	0.24	0.19	0.03	0.69	0.72	aatttgtctgccgaccgggtgatattttgctgttcccgccaggagagattCatcactacggtcgtcatccggaggctcgcgaatggtatcaccagtgggtt
70632	+	araC	0.28	ECK0065:JW0063	G	SENSE	453	1376	1.6	70387	71265	245	-633	45	247	9	12	5	20.58	2.04	0.44	0.04	0	0.04	0.03	0.02	0.05	-0.03	0.11	0.08	-0.1	0.36	0.26	0.06	0.51	0.57	tgccgaccgggtgatattttgctgttcccgccaggagagattcatcactaCggtcgtcatccggaggctcgcgaatggtatcaccagtgggtttactttcg
70668	+	araC	0.32	ECK0065:JW0063	T	SENSE	453	1376	1.6	70387	71265	281	-597	54	252	12	15	4.5	16.8	1.9	0.3	-0.04	0.06	0.02	-0.01	0.04	0.03	-0.04	0.11	0.07	-0.26	0.65	0.39	0.34	0.15	0.49	gagattcatcactacggtcgtcatccggaggctcgcgaatggtatcaccaGtgggtttactttcgtccgcgcgcctactggcatgaatggcttaactggcc
70674	+	araC	0.33	ECK0065:JW0063	T	SENSE	453	1376	1.6	70387	71265	287	-591	52	228	11	14	4.73	16.29	1.78	0.18	0.05	0.04	0.09	0	0.04	0.04	-0.05	0.23	0.18	0.05	0.31	0.36	-0.04	0.38	0.34	catcactacggtcgtcatccggaggctcgcgaatggtatcaccagtgggtTtactttcgtccgcgcgcctactggcatgaatggcttaactggccgtcaat
70679	+	araC	0.33	ECK0065:JW0063	T	SENSE	453	1376	1.6	70387	71265	292	-586	44	500	11	14	4	35.71	3.16	1.56	-0.06	0.09	0.03	0.02	0.05	0.07	-0.02	0.3	0.28	0.01	0.14	0.15	0.03	0.43	0.46	ctacggtcgtcatccggaggctcgcgaatggtatcaccagtgggtttactTtcgtccgcgcgcctactggcatgaatggcttaactggccgtcaatatttg
70685	+	araC	0.34	ECK0065:JW0063	G	SENSE	453	1376	1.6	70387	71265	298	-580	202	250	11	14	18.36	17.86	-0.04	-1.64	0.02	0.02	0.04	0.03	0.03	0.06	-0.04	0.24	0.2	-0.07	0.33	0.26	0.08	0.37	0.45	tcgtcatccggaggctcgcgaatggtatcaccagtgggtttactttcgtcCgcgcgcctactggcatgaatggcttaactggccgtcaatatttgccaata
70687	+	araC	0.34	ECK0065:JW0063	G	SENSE	453	1376	1.6	70387	71265	300	-578	138	226	12	15	11.5	15.07	0.39	-1.21	0.05	0.03	0.08	0	0.04	0.04	-0.12	0.21	0.09	0.05	0.22	0.27	0	0.51	0.51	gtcatccggaggctcgcgaatggtatcaccagtgggtttactttcgtccgCgcgcctactggcatgaatggcttaactggccgtcaatatttgccaatacg
70735	+	araC	0.4	ECK0065:JW0063	C	SENSE	453	1376	1.6	70387	71265	348	-530	217	87	10	14	21.7	6.21	-1.81	-3.41	-0.09	0.37	0.28	0.12	0.01	0.13	-0.16	0.29	0.13	0.01	0.18	0.19	0.12	0.14	0.26	cgcgcgcctactggcatgaatggcttaactggccgtcaatatttgccaatAcgggtttctttcgcccggatgaagcgcaccagccgcatttcagcgacctg
70739	+	araC	0.4	ECK0065:JW0063	T	SENSE	453	1376	1.6	70387	71265	352	-526	84	289	10	15	8.4	19.27	1.2	-0.41	0.04	0.54	0.58	0.03	0.06	0.09	-0.04	0.15	0.11	-0.02	0.2	0.18	-0.01	0.05	0.04	cgcctactggcatgaatggcttaactggccgtcaatatttgccaatacggGtttctttcgcccggatgaagcgcaccagccgcatttcagcgacctgtttg
70744	+	araC	0.41	ECK0065:JW0063	T	SENSE	453	1376	1.6	70387	71265	357	-521	63	1262	10	16	6.3	78.88	3.65	2.04	-0.02	0.05	0.03	0.04	0.06	0.1	-0.06	0.41	0.35	0.09	0.19	0.28	-0.05	0.29	0.24	actggcatgaatggcttaactggccgtcaatatttgccaatacgggtttcTttcgcccggatgaagcgcaccagccgcatttcagcgacctgtttgggcaa
70745	+	araC	0.41	ECK0065:JW0063	T	SENSE	453	1376	1.6	70387	71265	358	-520	508	2494	10	16	50.8	155.88	1.62	0.01	0	0.01	0.01	0.02	0.03	0.05	0	0.15	0.15	-0.16	0.52	0.36	0.13	0.3	0.43	ctggcatgaatggcttaactggccgtcaatatttgccaatacgggtttctTtcgcccggatgaagcgcaccagccgcatttcagcgacctgtttgggcaaa
70746	+	araC	0.41	ECK0065:JW0063	C	SENSE	453	1376	1.6	70387	71265	359	-519	36	876	10	16	3.6	54.75	3.93	2.32	0	0	0	0.01	0	0.01	-0.07	0.11	0.04	-0.01	0.18	0.17	0.07	0.71	0.78	tggcatgaatggcttaactggccgtcaatatttgccaatacgggtttcttTcgcccggatgaagcgcaccagccgcatttcagcgacctgtttgggcaaat
70747	+	araC	0.41	ECK0065:JW0063	G	SENSE	453	1376	1.6	70387	71265	360	-518	54	436	10	16	5.4	27.25	2.34	0.73	-0.05	0.09	0.04	-0.01	0.04	0.03	-0.02	0.04	0.02	-0.08	0.15	0.07	0.15	0.69	0.84	ggcatgaatggcttaactggccgtcaatatttgccaatacgggtttctttCgcccggatgaagcgcaccagccgcatttcagcgacctgtttgggcaaatc
70821	+	araC	0.49	ECK0065:JW0063	C	SENSE	453	1376	1.6	70387	71265	434	-444	187	331	6	10	31.17	33.1	0.09	-1.52	0.01	0.02	0.03	0	0.05	0.05	0	0.12	0.12	-0.01	0.21	0.2	0	0.6	0.6	catttcagcgacctgtttgggcaaatcattaacgccgggcaaggggaaggGcgctattcggagctgctggcgataaatctgcttgagcaattgttactgcg
70854	+	araC	0.53	ECK0065:JW0063	G	SENSE	453	1376	1.6	70387	71265	467	-411	75	234	6	11	12.5	21.27	0.77	-0.84	-0.03	0.04	0.01	0.02	0	0.02	-0.14	0.29	0.15	-0.01	0.29	0.28	0.17	0.37	0.54	gccgggcaaggggaagggcgctattcggagctgctggcgataaatctgctTgagcaattgttactgcggcgcatggaagcgattaacgagtcgctccatcc
70876	+	araC	0.56	ECK0065:JW0063	T	SENSE	453	1376	1.6	70387	71265	489	-389	72	220	6	10	12	22	0.87	-0.73	0	0.04	0.04	0	0.08	0.08	-0.12	0.35	0.23	0.21	0.21	0.42	-0.09	0.32	0.23	attcggagctgctggcgataaatctgcttgagcaattgttactgcggcgcAtggaagcgattaacgagtcgctccatccaccgatggataatcgggtacgc
70932	+	araC	0.62	ECK0065:JW0063	T	SENSE	453	1376	1.6	70387	71265	545	-333	112	298	8	13	14	22.92	0.71	-0.89	-0.03	0.09	0.06	-0.04	0.15	0.11	-0.17	0.49	0.32	0.26	0.12	0.38	-0.02	0.15	0.13	gcgattaacgagtcgctccatccaccgatggataatcgggtacgcgaggcTtgtcagtacatcagcgatcacctggcagacagcaattttgatatcgccag
70933	+	araC	0.62	ECK0065:JW0063	G	SENSE	453	1376	1.6	70387	71265	546	-332	56	684	8	13	7	52.62	2.91	1.31	-0.01	0.05	0.04	-0.01	0.04	0.03	0.01	0.12	0.13	-0.09	0.46	0.37	0.11	0.32	0.43	cgattaacgagtcgctccatccaccgatggataatcgggtacgcgaggctTgtcagtacatcagcgatcacctggcagacagcaattttgatatcgccagc
70995	+	araC	0.69	ECK0065:JW0063	G	SENSE	453	1376	1.6	70387	71265	608	-270	78	231	8	11	9.75	21	1.11	-0.5	0.03	0.03	0.06	-0.04	0.05	0.01	-0.03	0.09	0.06	0.09	0.13	0.22	-0.06	0.71	0.65	agcgatcacctggcagacagcaattttgatatcgccagcgtcgcacagcaTgtttgcttgtcgccgtcgcgtctgtcacatcttttccgccagcagttagg
71014	+	araC	0.71	ECK0065:JW0063	G	SENSE	453	1376	1.6	70387	71265	627	-251	166	312	8	11	20.75	28.36	0.45	-1.15	0.01	0.01	0.02	0.09	0.06	0.15	-0.02	0.21	0.19	0.01	0.17	0.18	-0.09	0.55	0.46	gcaattttgatatcgccagcgtcgcacagcatgtttgcttgtcgccgtcgCgtctgtcacatcttttccgccagcagttagggattagcgtcttaagctgg
71028	+	araC	0.73	ECK0065:JW0063	T	SENSE	453	1376	1.6	70387	71265	641	-237	39	235	8	13	4.88	18.08	1.89	0.29	0	0.08	0.08	-0.04	0.13	0.09	-0.03	0.28	0.25	-0.02	0.13	0.11	0.09	0.38	0.47	gccagcgtcgcacagcatgtttgcttgtcgccgtcgcgtctgtcacatctTttccgccagcagttagggattagcgtcttaagctggcgcgaggaccaacg
71077	+	araC	0.79	ECK0065:JW0063	G	SENSE	453	1376	1.6	70387	71265	690	-188	414	1238	9	15	46	82.53	0.84	-0.76	0.02	0	0.02	0.01	0.01	0.02	0.01	0.05	0.06	-0.03	0.12	0.09	-0.02	0.82	0.8	ttttccgccagcagttagggattagcgtcttaagctggcgcgaggaccaaCgcattagtcaggcgaagctgcttttgagcactacccggatgcctatcgcc
71122	+	araC	0.84	ECK0065:JW0063	T	SENSE	453	1376	1.6	70387	71265	735	-143	74	317	7	11	10.57	28.82	1.45	-0.16	0.04	0.01	0.05	0.04	0.08	0.12	-0.06	0.32	0.26	-0.07	0.21	0.14	0.05	0.38	0.43	accaacgcattagtcaggcgaagctgcttttgagcactacccggatgcctAtcgccaccgtcggtcgcaatgttggttttgacgatcaactctatttctcg
71306	+	araC	41	Intergenic	T	SENSE	453	1376	1.6	70387	71265	919	41	180	212	13	17	13.85	12.47	-0.15	-1.75	0.15	0.01	0.16	0	0.03	0.03	-0.04	0.28	0.24	-0.23	0.51	0.28	0.12	0.17	0.29	gttgtcataattggtaacgaatcagacaattgacggcttgacggagtagcAtagggtttgcagaatccctgcttcgtccatttgacaggcacattatgcaa
71307	+	araC	42	Intergenic	A	SENSE	453	1376	1.6	70387	71265	920	42	72	412	13	17	5.54	24.24	2.13	0.53	-0.03	0.05	0.02	0	0.01	0.01	0	0.03	0.03	-0.25	0.45	0.2	0.27	0.46	0.73	ttgtcataattggtaacgaatcagacaattgacggcttgacggagtagcaTagggtttgcagaatccctgcttcgtccatttgacaggcacattatgcaag
71330	+	yabI	-21	Intergenic	G	SENSE	788	1739	1.14	71351	72115	-21	-785	32	311	15	18	2.13	17.28	3.02	1.88	0.06	0.03	0.09	-0.16	0.19	0.03	-0.04	0.06	0.02	0.09	0.03	0.12	0.05	0.69	0.74	gacaattgacggcttgacggagtagcatagggtttgcagaatccctgcttCgtccatttgacaggcacattatgcaagcattgctggaacactttattacc
71343	+	yabI	-8	Intergenic	G	SENSE	788	1739	1.14	71351	72115	-8	-772	70	627	16	20	4.38	31.35	2.84	1.7	-0.03	0.06	0.03	0.05	0.03	0.08	0.01	0.19	0.2	-0.05	0.16	0.11	0.01	0.57	0.58	ttgacggagtagcatagggtttgcagaatccctgcttcgtccatttgacaGgcacattatgcaagcattgctggaacactttattacccaatccaccgtgt
71373	+	yabI	0.03	ECK0066:JW5005	T	SENSE	788	1739	1.14	71351	72115	22	-742	110	329	19	21	5.79	15.67	1.44	0.29	0.07	0.15	0.22	-0.03	0.13	0.1	-0.07	0.15	0.08	-0.03	0.41	0.38	0.06	0.16	0.22	cctgcttcgtccatttgacaggcacattatgcaagcattgctggaacactTtattacccaatccaccgtgtattcattgatggcggtggtgttggtggcct
71413	+	yabI	0.08	ECK0066:JW5005	T	SENSE	788	1739	1.14	71351	72115	62	-702	305	275	19	19	16.05	14.47	-0.15	-1.29	0.15	0.33	0.48	-0.03	0.12	0.09	0.01	0.19	0.2	-0.11	0.22	0.11	-0.02	0.14	0.12	ctggaacactttattacccaatccaccgtgtattcattgatggcggtggtGttggtggcctttctggagtcgctggcgctggtcggtttgattctacccgg
71417	+	yabI	0.09	ECK0066:JW5005	T	SENSE	788	1739	1.14	71351	72115	66	-698	96	414	19	19	5.05	21.79	2.11	0.97	-0.13	0.18	0.05	-0.05	0.21	0.16	0.01	0.14	0.15	0.12	0.14	0.26	0.04	0.34	0.38	aacactttattacccaatccaccgtgtattcattgatggcggtggtgttgGtggcctttctggagtcgctggcgctggtcggtttgattctacccggtacg
71423	+	yabI	0.09	ECK0066:JW5005	T	SENSE	788	1739	1.14	71351	72115	72	-692	257	291	19	19	13.53	15.32	0.18	-0.96	0.03	0.01	0.04	-0.03	0.07	0.04	-0.04	0.25	0.21	-0.01	0.23	0.22	0.04	0.45	0.49	ttattacccaatccaccgtgtattcattgatggcggtggtgttggtggccTttctggagtcgctggcgctggtcggtttgattctacccggtacggtgctg
71424	+	yabI	0.1	ECK0066:JW5005	T	SENSE	788	1739	1.14	71351	72115	73	-691	506	542	19	19	26.63	28.53	0.1	-1.04	0.01	0.04	0.05	-0.01	0.07	0.06	-0.12	0.36	0.24	0.01	0.2	0.21	0.1	0.33	0.43	tattacccaatccaccgtgtattcattgatggcggtggtgttggtggcctTtctggagtcgctggcgctggtcggtttgattctacccggtacggtgctga
71541	+	yabI	0.25	ECK0066:JW5005	T	SENSE	788	1739	1.14	71351	72115	190	-574	261	315	16	16	16.31	19.69	0.27	-0.87	0.1	0.14	0.24	-0.04	0.11	0.07	-0.13	0.21	0.08	-0.11	0.36	0.25	0.19	0.18	0.37	gctgattggcagcggcgagttaagtttctggcacgcctggctggcagggaTtattggctgcttgatgggcgactggatttctttctggctgggttggcgtt
71543	+	yabI	0.25	ECK0066:JW5005	T	SENSE	788	1739	1.14	71351	72115	192	-572	115	235	15	15	7.67	15.67	1.03	-0.11	0	0.01	0.01	0.08	0.05	0.13	-0.11	0.42	0.31	-0.11	0.23	0.12	0.13	0.29	0.42	tgattggcagcggcgagttaagtttctggcacgcctggctggcagggattAttggctgcttgatgggcgactggatttctttctggctgggttggcgtttt
71544	+	yabI	0.25	ECK0066:JW5005	T	SENSE	788	1739	1.14	71351	72115	193	-571	280	552	15	15	18.67	36.8	0.98	-0.16	0	0	0	0.01	0.02	0.03	0.05	0.15	0.2	-0.02	0.32	0.3	-0.04	0.51	0.47	gattggcagcggcgagttaagtttctggcacgcctggctggcagggattaTtggctgcttgatgggcgactggatttctttctggctgggttggcgtttta
71565	+	yabI	0.28	ECK0066:JW5005	G	SENSE	788	1739	1.14	71351	72115	214	-550	234	228	12	15	19.5	15.2	-0.36	-1.5	0.03	0.04	0.07	0.01	0	0.01	-0.13	0.33	0.2	-0.19	0.43	0.24	0.28	0.2	0.48	tttctggcacgcctggctggcagggattattggctgcttgatgggcgactGgatttctttctggctgggttggcgttttaaaaagccgttgcatcgctggt
71566	+	yabI	0.28	ECK0066:JW5005	A	SENSE	788	1739	1.14	71351	72115	215	-549	102	312	12	15	8.5	20.8	1.29	0.15	0.01	0.03	0.04	-0.02	0.03	0.01	-0.02	0.03	0.01	-0.14	0.38	0.24	0.18	0.53	0.71	ttctggcacgcctggctggcagggattattggctgcttgatgggcgactgGatttctttctggctgggttggcgttttaaaaagccgttgcatcgctggtc
71580	+	yabI	0.3	ECK0066:JW5005	G	SENSE	788	1739	1.14	71351	72115	229	-535	210	256	11	13	19.09	19.69	0.04	-1.1	0.01	0.01	0.02	0.02	0.04	0.06	0.08	0.3	0.38	-0.14	0.56	0.42	0.02	0.1	0.12	gctggcagggattattggctgcttgatgggcgactggatttctttctggcTgggttggcgttttaaaaagccgttgcatcgctggtcatttctgaagaaaa
71590	+	yabI	0.31	ECK0066:JW5005	T	SENSE	788	1739	1.14	71351	72115	239	-525	73	365	11	13	6.64	28.08	2.08	0.94	0.03	0.03	0.06	0.01	0.04	0.05	0.04	0.1	0.14	0.01	0.21	0.22	-0.11	0.63	0.52	attattggctgcttgatgggcgactggatttctttctggctgggttggcgTtttaaaaagccgttgcatcgctggtcatttctgaagaaaaacaaagcact
71695	+	yabI	0.45	ECK0066:JW5005	G	SENSE	788	1739	1.14	71351	72115	344	-420	228	442	9	15	25.33	29.47	0.22	-0.92	0.02	0	0.02	0	0.04	0.04	-0.11	0.27	0.16	-0.07	0.43	0.36	0.17	0.25	0.42	gataaaactgaacatgcgttgcatcaacacagcatgttcaccattctggtCggtcgttttgttggcccgacgcgtccgctggtgccaatggtggcgggaat
71716	+	yabI	0.48	ECK0066:JW5005	C	SENSE	788	1739	1.14	71351	72115	365	-399	246	168	11	15	22.36	11.2	-1	-2.14	0.19	0.11	0.3	0.03	0.07	0.1	-0.21	0.44	0.23	-0.06	0.29	0.23	0.06	0.08	0.14	catcaacacagcatgttcaccattctggtcggtcgttttgttggcccgacGcgtccgctggtgccaatggtggcgggaatgctggatctgccggtggctaa
71717	+	yabI	0.48	ECK0066:JW5005	G	SENSE	788	1739	1.14	71351	72115	366	-398	459	872	11	15	41.73	58.13	0.48	-0.66	0.08	0.05	0.13	0.03	0.04	0.07	0	0.11	0.11	-0.16	0.46	0.3	0.04	0.34	0.38	atcaacacagcatgttcaccattctggtcggtcgttttgttggcccgacgCgtccgctggtgccaatggtggcgggaatgctggatctgccggtggctaaa
71725	+	yabI	0.49	ECK0066:JW5005	G	SENSE	788	1739	1.14	71351	72115	374	-390	234	289	9	15	26	19.27	-0.43	-1.57	0.02	0.03	0.05	-0.02	0.04	0.02	-0.08	0.12	0.04	-0.15	0.33	0.18	0.24	0.47	0.71	agcatgttcaccattctggtcggtcgttttgttggcccgacgcgtccgctGgtgccaatggtggcgggaatgctggatctgccggtggctaaatttattac
71727	+	yabI	0.49	ECK0066:JW5005	G	SENSE	788	1739	1.14	71351	72115	376	-388	274	650	9	15	30.44	43.33	0.51	-0.63	0.04	0.04	0.08	0.03	0.11	0.14	-0.06	0.27	0.21	-0.11	0.21	0.1	0.1	0.38	0.48	catgttcaccattctggtcggtcgttttgttggcccgacgcgtccgctggTgccaatggtggcgggaatgctggatctgccggtggctaaatttattacgc
71800	+	yabI	0.59	ECK0066:JW5005	T	SENSE	788	1739	1.14	71351	72115	449	-315	218	427	11	16	19.82	26.69	0.43	-0.71	-0.01	0.16	0.15	-0.03	0.18	0.15	-0.03	0.47	0.44	0.02	0.17	0.19	0.04	0.02	0.06	gatctgccggtggctaaatttattacgccgaatattatcggctgcctgctGtggccgccgttttacttcctgccagggattctggcgggcgcggcgatcga
71801	+	yabI	0.59	ECK0066:JW5005	G	SENSE	788	1739	1.14	71351	72115	450	-314	965	2071	11	16	87.73	129.44	0.56	-0.58	0.02	0.03	0.05	0	0.21	0.21	-0.02	0.31	0.29	-0.02	0.41	0.39	0.02	0.04	0.06	atctgccggtggctaaatttattacgccgaatattatcggctgcctgctgTggccgccgttttacttcctgccagggattctggcgggcgcggcgatcgat
71802	+	yabI	0.59	ECK0066:JW5005	G	SENSE	788	1739	1.14	71351	72115	451	-313	71	290	11	16	6.45	18.12	1.49	0.35	-0.01	0.03	0.02	0.01	0.03	0.04	-0.04	0.36	0.32	0.01	0.33	0.34	0.03	0.25	0.28	tctgccggtggctaaatttattacgccgaatattatcggctgcctgctgtGgccgccgttttacttcctgccagggattctggcgggcgcggcgatcgata
71812	+	yabI	0.6	ECK0066:JW5005	T	SENSE	788	1739	1.14	71351	72115	461	-303	39	265	12	18	3.25	14.72	2.18	1.04	-0.02	0.05	0.03	0.09	0	0.09	-0.08	0.33	0.25	-0.06	0.51	0.45	0.07	0.12	0.19	gctaaatttattacgccgaatattatcggctgcctgctgtggccgccgttTtacttcctgccagggattctggcgggcgcggcgatcgatattcctgccgg
71846	+	yabI	0.65	ECK0066:JW5005	T	SENSE	788	1739	1.14	71351	72115	495	-269	198	896	12	18	16.5	49.78	1.59	0.45	0.03	0.01	0.04	-0.01	0.09	0.08	-0.04	0.23	0.19	0.25	0.34	0.59	-0.22	0.33	0.11	tgctgtggccgccgttttacttcctgccagggattctggcgggcgcggcgAtcgatattcctgccggaatgcagagcggtgagtttaaatggttgctgctg
71850	+	yabI	0.65	ECK0066:JW5005	T	SENSE	788	1739	1.14	71351	72115	499	-265	264	874	13	18	20.31	48.56	1.26	0.12	0	0.02	0.02	0	0.03	0.03	-0.07	0.12	0.05	-0.12	0.29	0.17	0.2	0.54	0.74	gtggccgccgttttacttcctgccagggattctggcgggcgcggcgatcgAtattcctgccggaatgcagagcggtgagtttaaatggttgctgctggcaa
71851	+	yabI	0.65	ECK0066:JW5005	A	SENSE	788	1739	1.14	71351	72115	500	-264	283	552	13	18	21.77	30.67	0.49	-0.65	0	0.01	0.01	0	0.02	0.02	-0.11	0.26	0.15	-0.15	0.23	0.08	0.25	0.49	0.74	tggccgccgttttacttcctgccagggattctggcgggcgcggcgatcgaTattcctgccggaatgcagagcggtgagtttaaatggttgctgctggcaac
71852	+	yabI	0.66	ECK0066:JW5005	T	SENSE	788	1739	1.14	71351	72115	501	-263	114	551	13	18	8.77	30.61	1.8	0.66	-0.03	0.04	0.01	-0.01	0.02	0.01	0.02	0.06	0.08	-0.25	0.45	0.2	0.26	0.43	0.69	ggccgccgttttacttcctgccagggattctggcgggcgcggcgatcgatAttcctgccggaatgcagagcggtgagtttaaatggttgctgctggcaaca
71875	+	yabI	0.69	ECK0066:JW5005	G	SENSE	788	1739	1.14	71351	72115	524	-240	63	214	12	17	5.25	12.59	1.26	0.12	-0.03	0.05	0.02	-0.05	0.1	0.05	-0.14	0.21	0.07	-0.03	0.06	0.03	0.23	0.59	0.82	gggattctggcgggcgcggcgatcgatattcctgccggaatgcagagcggTgagtttaaatggttgctgctggcaacagcggtgtttttgtgggttggtgg
71914	+	yabI	0.74	ECK0066:JW5005	T	SENSE	788	1739	1.14	71351	72115	563	-201	27	666	12	21	2.25	31.71	3.82	2.67	0.05	0.04	0.09	-0.06	0.15	0.09	0.04	0.07	0.11	0.04	0.04	0.08	-0.07	0.7	0.63	atgcagagcggtgagtttaaatggttgctgctggcaacagcggtgtttttGtgggttggtggctggctgtgctggcggttatggcgcagcggtaaagcgac
71950	+	yabI	0.78	ECK0066:JW5005	A	SENSE	788	1739	1.14	71351	72115	599	-165	187	419	14	22	13.36	19.05	0.51	-0.63	0.01	0.01	0.02	0.02	0.03	0.05	-0.03	0.1	0.07	0.01	0.43	0.44	-0.01	0.43	0.42	acagcggtgtttttgtgggttggtggctggctgtgctggcggttatggcgCagcggtaaagcgactgaccgtttgagtcattatttgtcccgcggtcgttt
71983	+	yabI	0.83	ECK0066:JW5005	T	SENSE	788	1739	1.14	71351	72115	632	-132	101	447	15	23	6.73	19.43	1.53	0.39	-0.04	0.07	0.03	-0.06	0.13	0.07	-0.07	0.32	0.25	-0.01	0.21	0.2	0.17	0.27	0.44	tgctggcggttatggcgcagcggtaaagcgactgaccgtttgagtcattaTttgtcccgcggtcgtttgttgtggctgacgccgttgatttctgccatcgg
72005	+	yabI	0.86	ECK0066:JW5005	G	SENSE	788	1739	1.14	71351	72115	654	-110	125	614	13	22	9.62	27.91	1.54	0.39	-0.01	0.05	0.04	0	0.06	0.06	-0.05	0.2	0.15	0.01	0.22	0.23	0.05	0.47	0.52	gtaaagcgactgaccgtttgagtcattatttgtcccgcggtcgtttgttgTggctgacgccgttgatttctgccatcggcgtggtggcgctggtggtgtta
72079	+	yabI	0.95	ECK0066:JW5005	T	SENSE	788	1739	1.14	71351	72115	728	-36	284	131	10	16	28.4	8.19	-1.79	-2.94	0.04	0.06	0.1	0.13	0.07	0.2	0	0.31	0.31	-0.08	0.23	0.15	-0.09	0.33	0.24	atcggcgtggtggcgctggtggtgttaattcgccacccgttgatgccggtGtatatcgatattttgcgtaaagtggttggggtttaggagatagtcttgtg
72081	+	yabI	0.96	ECK0066:JW5005	T	SENSE	788	1739	1.14	71351	72115	730	-34	237	477	10	15	23.7	31.8	0.42	-0.72	-0.01	0.06	0.05	-0.09	0.15	0.06	-0.14	0.33	0.19	0.09	0.19	0.28	0.13	0.28	0.41	cggcgtggtggcgctggtggtgttaattcgccacccgttgatgccggtgtAtatcgatattttgcgtaaagtggttggggtttaggagatagtcttgtgcg
72122	+	yabI	7	Intergenic	T	SENSE	788	1739	1.14	71351	72115	771	7	36	259	7	10	5.14	25.9	2.33	1.19	-0.02	0.1	0.08	0.04	0.11	0.15	0.1	0.27	0.37	-0.07	0.32	0.25	-0.05	0.2	0.15	tgccggtgtatatcgatattttgcgtaaagtggttggggtttaggagataGtcttgtgcgggttgcctgatgcgacgcttgccgcgtcttatcaggcctac
72123	+	yabI	8	Intergenic	C	SENSE	788	1739	1.14	71351	72115	772	8	27	207	7	10	3.86	20.7	2.42	1.28	0.01	0.05	0.06	0.01	0.03	0.04	0.02	0.19	0.21	0.26	0.22	0.48	-0.31	0.51	0.2	gccggtgtatatcgatattttgcgtaaagtggttggggtttaggagatagTcttgtgcgggttgcctgatgcgacgcttgccgcgtcttatcaggcctaca
72125	+	yabI	10	Intergenic	T	SENSE	788	1739	1.14	71351	72115	774	10	41	221	7	11	5.86	20.09	1.78	0.64	0	0.08	0.08	-0.02	0.06	0.04	-0.03	0.15	0.12	-0.04	0.28	0.24	0.08	0.43	0.51	cggtgtatatcgatattttgcgtaaagtggttggggtttaggagatagtcTtgtgcgggttgcctgatgcgacgcttgccgcgtcttatcaggcctacaaa
72231	+	thiQ	1	ECK0067:JW0065:sfuC:yabJ	A	ANTI	220	778	1.82	72229	72927	2	-696	107	247	5	9	21.4	27.44	0.36	-1.46	0.02	0.08	0.1	-0.03	0.12	0.09	-0.05	0.27	0.22	-0.1	0.39	0.29	0.15	0.15	0.3	ctacccgtaggtcggataaggcgttcacgccgcatccgacagtgcatactAacccgtaatccccaatagtgccgaagcactcgccttaccgctcaacaact
72332	+	thiQ	0.85	ECK0067:JW0065:sfuC:yabJ	G	ANTI	220	778	1.82	72229	72927	103	-595	179	329	6	13	29.83	25.31	-0.24	-2.06	0.06	0.04	0.1	0.03	0.05	0.08	-0.06	0.28	0.22	0.18	0.24	0.42	-0.21	0.39	0.18	cattggtcataccctgccaggcgatgcgcccgtcggcgactactaccgagCgcgtggcgatccgcgccgcatcttccacgctgtgcgacaccatcaatagc
72360	+	thiQ	0.81	ECK0067:JW0065:sfuC:yabJ	G	ANTI	220	778	1.82	72229	72927	131	-567	43	207	6	12	7.17	17.25	1.27	-0.56	0	0.02	0.02	-0.03	0.06	0.03	0.05	0.14	0.19	0.05	0.24	0.29	-0.08	0.55	0.47	cccgtcggcgactactaccgagcgcgtggcgatccgcgccgcatcttccaCgctgtgcgacaccatcaatagcgtcattttttgctgctggcagctcgtgc
72363	+	thiQ	0.81	ECK0067:JW0065:sfuC:yabJ	G	ANTI	220	778	1.82	72229	72927	134	-564	122	449	6	12	20.33	37.42	0.88	-0.94	0	0.02	0.02	0.02	0.01	0.03	-0.14	0.23	0.09	-0.07	0.39	0.32	0.2	0.35	0.55	gtcggcgactactaccgagcgcgtggcgatccgcgccgcatcttccacgcTgtgcgacaccatcaatagcgtcattttttgctgctggcagctcgtgctca
72381	+	thiQ	0.78	ECK0067:JW0065:sfuC:yabJ	C	ANTI	220	778	1.82	72229	72927	152	-546	68	228	6	12	11.33	19	0.75	-1.08	-0.02	0.03	0.01	0.01	0	0.01	0.01	0.03	0.04	-0.17	0.35	0.18	0.17	0.59	0.76	gcgcgtggcgatccgcgccgcatcttccacgctgtgcgacaccatcaataGcgtcattttttgctgctggcagctcgtgctcaccagcgtcaacatctcct
72408	+	thiQ	0.74	ECK0067:JW0065:sfuC:yabJ	G	ANTI	220	778	1.82	72229	72927	179	-519	20	229	5	12	4	19.08	2.25	0.43	-0.03	0.07	0.04	0.04	0.11	0.15	0.1	0.11	0.21	-0.1	0.36	0.26	-0.03	0.36	0.33	cacgctgtgcgacaccatcaatagcgtcattttttgctgctggcagctcgTgctcaccagcgtcaacatctcctgacgtaacgccggatcgagcgcagaga
72527	+	thiQ	0.57	ECK0067:JW0065:sfuC:yabJ	G	ANTI	220	778	1.82	72229	72927	298	-400	62	268	2	8	31	33.5	0.11	-1.71	0.02	0.02	0.04	0.02	0.02	0.04	-0.16	0.37	0.21	0	0.32	0.32	0.13	0.27	0.4	aaatcggctgttcgcgtaccagacaacgcgctaacgccactcgctgtcgcTgaccgccggaaagctcgcccggtaaccgcgccattaaattatcaatcccc
72556	+	thiQ	0.53	ECK0067:JW0065:sfuC:yabJ	G	ANTI	220	778	1.82	72229	72927	327	-371	52	304	2	7	26	43.43	0.74	-1.08	0	0.02	0.02	0.01	0	0.01	0.02	0.04	0.06	-0.05	0.5	0.45	0.02	0.44	0.46	gctaacgccactcgctgtcgctgaccgccggaaagctcgcccggtaaccgCgccattaaattatcaatccccatctggcgggcgatagcgtgcattttccc
72593	+	thiQ	0.48	ECK0067:JW0065:sfuC:yabJ	C	ANTI	220	778	1.82	72229	72927	364	-334	50	203	2	7	25	29	0.21	-1.61	0.01	0.02	0.03	0.01	0.14	0.15	-0.07	0.21	0.14	-0.05	0.2	0.15	0.09	0.43	0.52	cgcccggtaaccgcgccattaaattatcaatccccatctggcgggcgataGcgtgcattttcccctgctgtaccgcgttcagtttcaatcccggatttagc
72595	+	thiQ	0.48	ECK0067:JW0065:sfuC:yabJ	T	ANTI	220	778	1.82	72229	72927	366	-332	103	639	2	7	51.5	91.29	0.83	-1	0.01	0.01	0.02	-0.07	0.12	0.05	-0.15	0.34	0.19	-0.01	0.27	0.26	0.22	0.26	0.48	cccggtaaccgcgccattaaattatcaatccccatctggcgggcgatagcGtgcattttcccctgctgtaccgcgttcagtttcaatcccggatttagccc
73675	+	thiP	0.53	ECK0068:JW0066:sfuB:yabK	G	ANTI	10	173	4.11	72911	74521	764	-846	11	258	3	1	3.67	258	6.14	2.02	-0.05	0.06	0.01	-0.04	0.06	0.02	-0.09	0.24	0.15	0.07	0.12	0.19	0.11	0.53	0.64	cagcgccagcacaattaacaccgtgtcgcaaatgcggctatgcagacgatCgtccgggtcgcgccagccttgcagcagcgtggtgccgggcgcaatggcct
74697	+	thiB	0.8	ECK0069:JW0067:sfuA:tbpA:yabL	T	ANTI	5	128	4.68	74497	75480	200	-783	1	573	3	1	0	573	NA	NA	0	0	0	0.1	0.05	0.15	0.27	0.11	0.38	0.06	0.26	0.32	-0.43	0.58	0.15	gccggttgggatcgcattctggaaagccggagaaaccataaactggaggaAtttttgcgccagctccggctgcttgctggcagcggtgcgggcggcgactt
74698	+	thiB	0.8	ECK0069:JW0067:sfuA:tbpA:yabL	T	ANTI	5	128	4.68	74497	75480	201	-782	9	272	3	1	3	272	6.5	1.82	0	0	0	0	0	0	-0.17	0.36	0.19	0.1	0.27	0.37	0.07	0.36	0.43	ccggttgggatcgcattctggaaagccggagaaaccataaactggaggaaTttttgcgccagctccggctgcttgctggcagcggtgcgggcggcgacttc
75586	-	sgrR	58	Intergenic	A	SENSE	75	212	1.5	77299	75644	1713	58	372	343	2	1	186	343	0.88	-0.62	0	0.01	0.01	0	0.03	0.03	0	0.46	0.46	-0.04	0.35	0.31	0.01	0.16	0.17	ttgataacaaaatcactacactaacgccgttctcaacggggtgccacgcgTacgcgtgcgctgagaaaatacccgtcgaacctgatccggataacgccggc
78601	+	setA	0.83	ECK0072:JW0069:yabM	T	SENSE	234	126	-0.89	77621	78799	980	-198	875	381	3	1	291.67	381	0.39	1.28	0	0.06	0.06	-0.02	0.07	0.05	-0.14	0.45	0.31	0.04	0.15	0.19	0.12	0.27	0.39	caactttttaacgctgtatttatcggcattgttgcgggtattgggatgctAtggtttcaggatttaatgcctggaagagcgggggcagctaccaccttatt
78602	+	setA	0.83	ECK0072:JW0069:yabM	G	SENSE	234	126	-0.89	77621	78799	981	-197	183	361	3	1	61	361	2.57	3.46	0	0.04	0.04	0.02	0.01	0.03	-0.05	0.15	0.1	-0.13	0.41	0.28	0.15	0.39	0.54	aactttttaacgctgtatttatcggcattgttgcgggtattgggatgctaTggtttcaggatttaatgcctggaagagcgggggcagctaccaccttattt
78747	+	setA	0.96	ECK0072:JW0069:yabM	G	SENSE	234	126	-0.89	77621	78799	1126	-52	113	318	3	1	37.67	318	3.08	3.97	0.02	0.01	0.03	0.02	0.01	0.03	-0.05	0.09	0.04	-0.01	0.38	0.37	0.02	0.51	0.53	gggagcaattgcacaaagttgggggcactttgctgtctactgggtaattgCggttatttctgttgtcgcattatttttaaccgcaaaggttaaagacgttt
78851	+	leuD	1	ECK0073:JW0070	T	ANTI	168	126	-0.42	78848	79453	3	-602	218	327	2	1	109	327	1.58	2	0.03	0.04	0.07	0	0.01	0.01	0	0.09	0.09	-0.03	0.24	0.21	0.01	0.62	0.63	gacgtggacgatagcggaaagcccggtcatttgaccgggcaaggggattaAttcataaacgcaggttgttttgcttcataagcggcaatggcgtcgtcgtg
78899	+	leuD	0.92	ECK0073:JW0070	T	ANTI	168	126	-0.42	78848	79453	51	-554	195	274	3	1	65	274	2.08	2.49	0.02	0.01	0.03	0.03	0.02	0.05	-0.15	0.34	0.19	-0.01	0.27	0.26	0.12	0.35	0.47	taattcataaacgcaggttgttttgcttcataagcggcaatggcgtcgtcGtgctgcaaggtaagcccaatactgtccagaccgttcatcatgcagtggcg
83641	-	leuL	0.78	ECK0077:JW0074:leuLP	G	SENSE	1699	1750	0.04	83708	83622	67	-19	1910	3494	7	1	272.86	3494	3.68	3.64	0.04	0.01	0.05	0.03	0.03	0.06	0.08	0.11	0.19	0.05	0.29	0.34	-0.2	0.56	0.36	ctttatcggtctactactactaaacgcatcttctttgcgcggtagacgagTgagcggcatccagcattaagccagcacgcagtcaaacaaaaaacccgcgc
83642	-	leuL	0.77	ECK0077:JW0074:leuLP	T	SENSE	1699	1750	0.04	83708	83622	66	-20	565	373	7	1	80.71	373	2.21	2.17	0.03	0.02	0.05	0.03	0.08	0.11	0.11	0.29	0.4	-0.12	0.52	0.4	-0.05	0.08	0.03	gctttatcggtctactactactaaacgcatcttctttgcgcggtagacgaGtgagcggcatccagcattaagccagcacgcagtcaaacaaaaaacccgcg
83670	-	leuL	0.44	ECK0077:JW0074:leuLP	A	SENSE	1699	1750	0.04	83708	83622	38	-48	235	28	7	2	33.57	14	-1.26	-1.3	-0.03	0.14	0.11	-0.03	0.14	0.11	0.08	0.38	0.46	-0.03	0.28	0.25	0.01	0.06	0.07	ggagctgatttaatgactcacatcgttcgctttatcggtctactactactAaacgcatcttctttgcgcggtagacgagtgagcggcatccagcattaagc
83676	-	leuL	0.37	ECK0077:JW0074:leuLP	C	SENSE	1699	1750	0.04	83708	83622	32	-54	232	36	7	2	33.14	18	-0.88	-0.92	0.11	0.2	0.31	0.08	0.06	0.14	-0.19	0.22	0.03	-0.03	0.42	0.39	0.03	0.11	0.14	tcatctggagctgatttaatgactcacatcgttcgctttatcggtctactActactaaacgcatcttctttgcgcggtagacgagtgagcggcatccagca
83697	-	leuL	0.13	ECK0077:JW0074:leuLP	G	SENSE	1699	1750	0.04	83708	83622	11	-75	581	88	5	2	116.2	44	-1.4	-1.44	0.01	0.19	0.2	-0.01	0.03	0.02	0.09	0.09	0.18	-0.14	0.31	0.17	0.04	0.38	0.42	aactctaaaagcatatcgcattcatctggagctgatttaatgactcacatCgttcgctttatcggtctactactactaaacgcatcttctttgcgcggtag
83698	-	leuL	0.12	ECK0077:JW0074:leuLP	C	SENSE	1699	1750	0.04	83708	83622	10	-76	236	30	5	2	47.2	15	-1.65	-1.7	0.13	0.15	0.28	-0.06	0.06	0	-0.07	0.23	0.16	-0.19	0.38	0.19	0.21	0.17	0.38	taactctaaaagcatatcgcattcatctggagctgatttaatgactcacaTcgttcgctttatcggtctactactactaaacgcatcttctttgcgcggta
83699	-	leuL	0.1	ECK0077:JW0074:leuLP	T	SENSE	1699	1750	0.04	83708	83622	9	-77	212	17	5	2	42.4	8.5	-2.32	-2.36	-0.06	0.12	0.06	0.01	0.17	0.18	-0.03	0.38	0.35	-0.1	0.16	0.06	0.18	0.17	0.35	gtaactctaaaagcatatcgcattcatctggagctgatttaatgactcacAtcgttcgctttatcggtctactactactaaacgcatcttctttgcgcggt
83700	-	leuL	0.09	ECK0077:JW0074:leuLP	A	SENSE	1699	1750	0.04	83708	83622	8	-78	236	85	5	3	47.2	28.33	-0.74	-0.78	-0.02	0.06	0.04	0	0.06	0.06	-0.09	0.2	0.11	-0.11	0.32	0.21	0.23	0.36	0.59	agtaactctaaaagcatatcgcattcatctggagctgatttaatgactcaCatcgttcgctttatcggtctactactactaaacgcatcttctttgcgcgg
88000	+	cra	-28	Intergenic	T	SENSE	589	280	-1.07	88028	89032	-28	-1032	1022	855	4	1	255.5	855	1.74	2.82	-0.04	0.12	0.08	-0.03	0.17	0.14	-0.11	0.39	0.28	0.1	0.21	0.31	0.08	0.11	0.19	tctgcgcttagatgttaatgaatttaacccataccagtacaatggctatgGtttttacattttacgcaaggggcaattgtgaaactggatgaaatcgctcg
88001	+	cra	-27	Intergenic	T	SENSE	589	280	-1.07	88028	89032	-27	-1031	223	374	4	1	55.75	374	2.75	3.82	-0.01	0.07	0.06	0.01	0.01	0.02	-0.1	0.31	0.21	-0.12	0.4	0.28	0.23	0.21	0.44	ctgcgcttagatgttaatgaatttaacccataccagtacaatggctatggTttttacattttacgcaaggggcaattgtgaaactggatgaaatcgctcgg
88075	+	cra	0.05	ECK0081:fruC:fruR:fruS?:JW0078:serR?:shl	G	SENSE	589	280	-1.07	88028	89032	47	-957	292	45	11	2	26.55	22.5	-0.24	0.83	-0.01	0.03	0.02	-0.05	0.14	0.09	-0.09	0.27	0.18	0.03	0.21	0.24	0.11	0.36	0.47	attgtgaaactggatgaaatcgctcggctggcgggagtgtcgcggaccacTgcaagctatgttattaacggcaaagcgaagcaataccgtgtgagcgacaa
88076	+	cra	0.05	ECK0081:fruC:fruR:fruS?:JW0078:serR?:shl	C	SENSE	589	280	-1.07	88028	89032	48	-956	269	85	11	2	24.45	42.5	0.8	1.87	0.01	0.04	0.05	-0.01	0.1	0.09	0.01	0.45	0.46	-0.07	0.22	0.15	0.06	0.19	0.25	ttgtgaaactggatgaaatcgctcggctggcgggagtgtcgcggaccactGcaagctatgttattaacggcaaagcgaagcaataccgtgtgagcgacaaa
88153	+	cra	0.12	ECK0081:fruC:fruR:fruS?:JW0078:serR?:shl	C	SENSE	589	280	-1.07	88028	89032	125	-879	353	89	12	3	29.42	29.67	0.01	1.09	-0.03	0.06	0.03	0.14	0.02	0.16	0.34	0.05	0.39	-0.06	0.34	0.28	-0.41	0.54	0.13	aagcaataccgtgtgagcgacaaaaccgttgaaaaagtcatggctgtggtGcgtgagcacaattaccacccgaacgccgtggcagctgggcttcgtgctgg
88196	+	cra	0.17	ECK0081:fruC:fruR:fruS?:JW0078:serR?:shl	G	SENSE	589	280	-1.07	88028	89032	168	-836	257	344	11	3	23.36	114.67	2.3	3.37	0.03	0.02	0.05	-0.01	0.04	0.03	-0.02	0.16	0.14	-0.08	0.22	0.14	0.09	0.56	0.65	ctgtggtgcgtgagcacaattaccacccgaacgccgtggcagctgggcttCgtgctggacgcacacgttctattggtcttgtgatccccgatctggagaac
88261	+	cra	0.23	ECK0081:fruC:fruR:fruS?:JW0078:serR?:shl	A	SENSE	589	280	-1.07	88028	89032	233	-771	68	205	12	3	5.67	68.33	3.59	4.66	-0.01	0.07	0.06	-0.02	0.03	0.01	0.02	0.01	0.03	-0.01	0.34	0.33	0.04	0.54	0.58	cgttctattggtcttgtgatccccgatctggagaacaccagctatacccgCatcgctaactatcttgaacgccaggcgcggcaacggggttatcaactgct
88546	+	cra	0.52	ECK0081:fruC:fruR:fruS?:JW0078:serR?:shl	T	SENSE	589	280	-1.07	88028	89032	518	-486	265	211	14	3	18.93	70.33	1.89	2.97	0.08	0.14	0.22	0.1	0.09	0.19	-0.13	0.26	0.13	-0.05	0.23	0.18	-0.01	0.28	0.27	accagcgtggttggtgccgatcaggatgatgccgaaatgctggcggaagaGttacgtaagtttcccgccgagacggtgctttatcttggtgcgctaccgga
88550	+	cra	0.52	ECK0081:fruC:fruR:fruS?:JW0078:serR?:shl	G	SENSE	589	280	-1.07	88028	89032	522	-482	163	286	14	3	11.64	95.33	3.03	4.11	0.01	0	0.01	0	0	0	0.01	0.02	0.03	0.08	0.35	0.43	-0.11	0.63	0.52	gcgtggttggtgccgatcaggatgatgccgaaatgctggcggaagagttaCgtaagtttcccgccgagacggtgctttatcttggtgcgctaccggagctt
88576	+	cra	0.55	ECK0081:fruC:fruR:fruS?:JW0078:serR?:shl	T	SENSE	589	280	-1.07	88028	89032	548	-456	203	80	14	3	14.5	26.67	0.88	1.95	0.02	0.02	0.04	-0.03	0.06	0.03	0.14	0.15	0.29	-0.03	0.17	0.14	-0.08	0.59	0.51	gccgaaatgctggcggaagagttacgtaagtttcccgccgagacggtgctTtatcttggtgcgctaccggagctttctgtcagcttcctgcgtgaacaagg
88697	+	cra	0.67	ECK0081:fruC:fruR:fruS?:JW0078:serR?:shl	C	SENSE	589	280	-1.07	88028	89032	669	-335	382	106	12	3	31.83	35.33	0.15	1.22	0.25	0.18	0.43	-0.05	0.19	0.14	-0.08	0.21	0.13	-0.03	0.15	0.12	-0.09	0.26	0.17	atgatccgcgcgaagtgcatttcctgtatgccaacagctatgagcgggagGcggctgcccagttattcgaaaaatggctggaaacgcatccgatgccgcag
89037	+	cra	5	Intergenic	G	SENSE	589	280	-1.07	88028	89032	1009	5	184	424	7	1	26.29	424	4.01	5.08	0.02	0	0.02	0.02	0.01	0.03	0.16	0.23	0.39	-0.02	0.33	0.31	-0.17	0.42	0.25	cattaaacgtaatctctatcgccgcggcgtgctcagccgtagctaagccgCgaacaaaaatacgcgccaggtgaatttccctctggcgcgtagagtacggg
89537	+	mraZ	-97	Intergenic	T	SENSE	1606	1786	0.15	89634	90092	-97	-555	700	85	14	3	50	28.33	-0.82	-0.97	0.1	0.12	0.22	-0.1	0.15	0.05	-0.04	0.29	0.25	-0.02	0.3	0.28	0.06	0.14	0.2	aaataaacaacgctgatattagccgtaaacatcgggttttttacctcggtAtgccttgtgactggcttgacaagcttttcctcagctccgtaaactccttt
89538	+	mraZ	-96	Intergenic	G	SENSE	1606	1786	0.15	89634	90092	-96	-554	267	216	14	3	19.07	72	1.92	1.76	0.05	0.1	0.15	0.01	0.04	0.05	-0.01	0.14	0.13	-0.07	0.26	0.19	0.04	0.45	0.49	aataaacaacgctgatattagccgtaaacatcgggttttttacctcggtaTgccttgtgactggcttgacaagcttttcctcagctccgtaaactcctttc
89542	+	mraZ	-92	Intergenic	T	SENSE	1606	1786	0.15	89634	90092	-92	-550	219	21	14	3	15.64	7	-1.16	-1.31	0.18	0.11	0.29	-0.02	0.07	0.05	-0.01	0.2	0.19	-0.09	0.47	0.38	-0.06	0.16	0.1	aacaacgctgatattagccgtaaacatcgggttttttacctcggtatgccTtgtgactggcttgacaagcttttcctcagctccgtaaactcctttcagtg
89543	+	mraZ	-91	Intergenic	G	SENSE	1606	1786	0.15	89634	90092	-91	-549	280	56	14	3	20	18.67	-0.1	-0.25	0.06	0.06	0.12	0.02	0.05	0.07	0.07	0.14	0.21	-0.01	0.33	0.32	-0.16	0.43	0.27	acaacgctgatattagccgtaaacatcgggttttttacctcggtatgcctTgtgactggcttgacaagcttttcctcagctccgtaaactcctttcagtgg
89544	+	mraZ	-90	Intergenic	T	SENSE	1606	1786	0.15	89634	90092	-90	-548	240	141	14	3	17.14	47	1.46	1.3	0.04	0.03	0.07	0.01	0.08	0.09	-0.01	0.34	0.33	0.12	0.15	0.27	-0.15	0.4	0.25	caacgctgatattagccgtaaacatcgggttttttacctcggtatgccttGtgactggcttgacaagcttttcctcagctccgtaaactcctttcagtggg
89600	+	mraZ	-34	Intergenic	T	SENSE	1606	1786	0.15	89634	90092	-34	-492	630	274	18	5	35	54.8	0.65	0.49	0.13	0.74	0.87	-0.02	0.03	0.01	-0.05	0.13	0.08	-0.04	0.07	0.03	-0.02	0.03	0.01	ggcttgacaagcttttcctcagctccgtaaactcctttcagtgggaaattGtggggcaaagtgggaataaggggtgaggctggcatgttccggggagcaac
89601	+	mraZ	-33	Intergenic	G	SENSE	1606	1786	0.15	89634	90092	-33	-491	442	264	18	5	24.56	52.8	1.1	0.95	0	0.8	0.8	0	0	0	-0.02	0.05	0.03	-0.01	0.1	0.09	0.03	0.05	0.08	gcttgacaagcttttcctcagctccgtaaactcctttcagtgggaaattgTggggcaaagtgggaataaggggtgaggctggcatgttccggggagcaacg
89602	+	mraZ	-32	Intergenic	G	SENSE	1606	1786	0.15	89634	90092	-32	-490	299	532	18	6	16.61	88.67	2.42	2.26	0.01	0.96	0.97	-0.01	0.01	0	0	0	0	0	0	0	-0.01	0.03	0.02	cttgacaagcttttcctcagctccgtaaactcctttcagtgggaaattgtGgggcaaagtgggaataaggggtgaggctggcatgttccggggagcaacgt
89603	+	mraZ	-31	Intergenic	G	SENSE	1606	1786	0.15	89634	90092	-31	-489	109	245	18	6	6.06	40.83	2.75	2.6	0.17	0.74	0.91	-0.11	0.18	0.07	-0.04	0.05	0.01	0	0	0	-0.02	0.03	0.01	ttgacaagcttttcctcagctccgtaaactcctttcagtgggaaattgtgGggcaaagtgggaataaggggtgaggctggcatgttccggggagcaacgtt
89628	+	mraZ	-6	Intergenic	C	SENSE	1606	1786	0.15	89634	90092	-6	-464	411	339	22	7	18.68	48.43	1.37	1.22	0.08	0.12	0.2	0.02	0.03	0.05	0.06	0.13	0.19	0.01	0.38	0.39	-0.18	0.35	0.17	aaactcctttcagtgggaaattgtggggcaaagtgggaataaggggtgagGctggcatgttccggggagcaacgttagtcaatctcgacagcaaagggcgc
89629	+	mraZ	-5	Intergenic	T	SENSE	1606	1786	0.15	89634	90092	-5	-463	183	254	22	7	8.32	36.29	2.12	1.97	0.02	0.13	0.15	0.01	0.02	0.03	0	0.1	0.1	0.04	0.26	0.3	-0.06	0.49	0.43	aactcctttcagtgggaaattgtggggcaaagtgggaataaggggtgaggCtggcatgttccggggagcaacgttagtcaatctcgacagcaaagggcgct
89630	+	mraZ	-4	Intergenic	G	SENSE	1606	1786	0.15	89634	90092	-4	-462	319	241	22	7	14.5	34.43	1.25	1.09	0.01	0.11	0.12	-0.01	0.02	0.01	0.02	0.03	0.05	0.04	0.13	0.17	-0.05	0.71	0.66	actcctttcagtgggaaattgtggggcaaagtgggaataaggggtgaggcTggcatgttccggggagcaacgttagtcaatctcgacagcaaagggcgctt
89646	+	mraZ	0.03	ECK0082:JW0079:yabB	C	SENSE	1606	1786	0.15	89634	90092	12	-446	370	171	23	7	16.09	24.43	0.6	0.45	0.22	0.13	0.35	-0.02	0.08	0.06	-0.04	0.25	0.21	-0.21	0.35	0.14	0.05	0.19	0.24	aattgtggggcaaagtgggaataaggggtgaggctggcatgttccggggaGcaacgttagtcaatctcgacagcaaagggcgcttatcagtgcctacccgt
89762	+	mraZ	0.28	ECK0082:JW0079:yabB	T	SENSE	1606	1786	0.15	89634	90092	128	-330	334	305	31	10	10.77	30.5	1.5	1.35	0.01	0.01	0.02	-0.02	0.13	0.11	0	0.3	0.3	-0.07	0.49	0.42	0.07	0.07	0.14	cttgagaacgctgccggtcaaatggtttgcaccattgacatttatcacccGtgcctgctgctttaccccctgcctgaatgggaaattatcgagcaaaaatt
89763	+	mraZ	0.28	ECK0082:JW0079:yabB	G	SENSE	1606	1786	0.15	89634	90092	129	-329	2442	2187	31	10	78.77	218.7	1.47	1.32	0.11	0.12	0.23	0	0.03	0.03	-0.04	0.22	0.18	0.01	0.3	0.31	-0.08	0.33	0.25	ttgagaacgctgccggtcaaatggtttgcaccattgacatttatcacccgTgcctgctgctttaccccctgcctgaatgggaaattatcgagcaaaaatta
89764	+	mraZ	0.28	ECK0082:JW0079:yabB	C	SENSE	1606	1786	0.15	89634	90092	130	-328	450	71	31	10	14.52	7.1	-1.03	-1.19	0.17	0.25	0.42	-0.04	0.04	0	-0.08	0.18	0.1	0	0.31	0.31	-0.04	0.21	0.17	tgagaacgctgccggtcaaatggtttgcaccattgacatttatcacccgtGcctgctgctttaccccctgcctgaatgggaaattatcgagcaaaaattat
89797	+	mraZ	0.36	ECK0082:JW0079:yabB	T	SENSE	1606	1786	0.15	89634	90092	163	-295	248	206	38	15	6.53	13.73	1.07	0.92	0.03	0.08	0.11	0.09	0.1	0.19	-0.01	0.23	0.22	-0.05	0.24	0.19	-0.07	0.35	0.28	tgacatttatcacccgtgcctgctgctttaccccctgcctgaatgggaaaTtatcgagcaaaaattatcgcgtctgtcgagcatgaacccggttgagcgcc
89799	+	mraZ	0.36	ECK0082:JW0079:yabB	T	SENSE	1606	1786	0.15	89634	90092	165	-293	126	440	38	15	3.32	29.33	3.14	2.99	-0.05	0.1	0.05	0.06	0.06	0.12	-0.02	0.18	0.16	-0.13	0.45	0.32	0.14	0.21	0.35	acatttatcacccgtgcctgctgctttaccccctgcctgaatgggaaattAtcgagcaaaaattatcgcgtctgtcgagcatgaacccggttgagcgccgt
89800	+	mraZ	0.36	ECK0082:JW0079:yabB	C	SENSE	1606	1786	0.15	89634	90092	166	-292	37	202	38	15	1	13.47	3.75	3.6	-0.11	0.16	0.05	-0.1	0.14	0.04	-0.06	0.16	0.1	0.05	0.11	0.16	0.21	0.43	0.64	catttatcacccgtgcctgctgctttaccccctgcctgaatgggaaattaTcgagcaaaaattatcgcgtctgtcgagcatgaacccggttgagcgccgtg
89864	+	mraZ	0.5	ECK0082:JW0079:yabB	T	SENSE	1606	1786	0.15	89634	90092	230	-228	193	207	33	13	5.85	15.92	1.44	1.29	0.01	0.07	0.08	0.06	0.09	0.15	-0.07	0.23	0.16	-0.08	0.27	0.19	0.08	0.33	0.41	tcgcgtctgtcgagcatgaacccggttgagcgccgtgtgcagcgcctactGttaggtcatgccagcgaatgtcagatggatggcgcaggtcgattgttaat
89866	+	mraZ	0.51	ECK0082:JW0079:yabB	A	SENSE	1606	1786	0.15	89634	90092	232	-226	215	276	32	13	6.72	21.23	1.66	1.51	0.03	0.01	0.04	0.05	0.07	0.12	0.03	0.11	0.14	0.03	0.22	0.25	-0.14	0.58	0.44	gcgtctgtcgagcatgaacccggttgagcgccgtgtgcagcgcctactgtTaggtcatgccagcgaatgtcagatggatggcgcaggtcgattgttaatcg
89871	+	mraZ	0.52	ECK0082:JW0079:yabB	A	SENSE	1606	1786	0.15	89634	90092	237	-221	175	472	32	13	5.47	36.31	2.73	2.58	-0.01	0.06	0.05	0.02	0.06	0.08	0.03	0.2	0.23	-0.02	0.49	0.47	-0.02	0.2	0.18	tgtcgagcatgaacccggttgagcgccgtgtgcagcgcctactgttaggtCatgccagcgaatgtcagatggatggcgcaggtcgattgttaatcgcgcca
89873	+	mraZ	0.52	ECK0082:JW0079:yabB	G	SENSE	1606	1786	0.15	89634	90092	239	-219	70	280	33	14	2.12	20	3.24	3.08	-0.01	0.04	0.03	0.11	0.14	0.25	-0.08	0.22	0.14	-0.06	0.24	0.18	0.05	0.36	0.41	tcgagcatgaacccggttgagcgccgtgtgcagcgcctactgttaggtcaTgccagcgaatgtcagatggatggcgcaggtcgattgttaatcgcgccagt
89897	+	mraZ	0.57	ECK0082:JW0079:yabB	G	SENSE	1606	1786	0.15	89634	90092	263	-195	230	219	34	16	6.76	13.69	1.02	0.86	0.02	0.06	0.08	0	0.05	0.05	0.06	0.05	0.11	-0.04	0.3	0.26	-0.04	0.54	0.5	cgtgtgcagcgcctactgttaggtcatgccagcgaatgtcagatggatggCgcaggtcgattgttaatcgcgccagtactgcggcaacatgccgggctgac
89901	+	mraZ	0.58	ECK0082:JW0079:yabB	G	SENSE	1606	1786	0.15	89634	90092	267	-191	263	689	34	16	7.74	43.06	2.48	2.32	-0.01	0.08	0.07	0.01	0.03	0.04	0.02	0.11	0.13	-0.01	0.24	0.23	-0.02	0.54	0.52	tgcagcgcctactgttaggtcatgccagcgaatgtcagatggatggcgcaGgtcgattgttaatcgcgccagtactgcggcaacatgccgggctgacaaaa
89990	+	mraZ	0.78	ECK0082:JW0079:yabB	T	SENSE	1606	1786	0.15	89634	90092	356	-102	590	409	26	14	22.69	29.21	0.36	0.21	0.02	0.07	0.09	0.03	0.08	0.11	0.04	0.21	0.25	0.13	0.18	0.31	-0.22	0.46	0.24	gggctgacaaaagaagtgatgctggttggacagttcaacaagtttgagctGtgggatgaaacaacctggcatcaacaggtcaaggaagatatcgacgcaga
89991	+	mraZ	0.78	ECK0082:JW0079:yabB	G	SENSE	1606	1786	0.15	89634	90092	357	-101	369	532	25	13	14.76	40.92	1.47	1.32	-0.02	0.11	0.09	-0.02	0.12	0.1	-0.01	0.19	0.18	0.02	0.16	0.18	0.04	0.42	0.46	ggctgacaaaagaagtgatgctggttggacagttcaacaagtttgagctgTgggatgaaacaacctggcatcaacaggtcaaggaagatatcgacgcagag
89995	+	mraZ	0.79	ECK0082:JW0079:yabB	T	SENSE	1606	1786	0.15	89634	90092	361	-97	361	283	24	13	15.04	21.77	0.53	0.38	0.05	0.48	0.53	-0.08	0.22	0.14	0.03	0.22	0.25	0	0.06	0.06	-0.01	0.02	0.01	gacaaaagaagtgatgctggttggacagttcaacaagtttgagctgtgggAtgaaacaacctggcatcaacaggtcaaggaagatatcgacgcagagcagt
89996	+	mraZ	0.79	ECK0082:JW0079:yabB	G	SENSE	1606	1786	0.15	89634	90092	362	-96	231	268	23	13	10.04	20.62	1.04	0.89	-0.08	0.32	0.24	-0.12	0.19	0.07	-0.05	0.27	0.22	0.16	0.19	0.35	0.08	0.03	0.11	acaaaagaagtgatgctggttggacagttcaacaagtttgagctgtgggaTgaaacaacctggcatcaacaggtcaaggaagatatcgacgcagagcagtt
89997	+	mraZ	0.79	ECK0082:JW0079:yabB	A	SENSE	1606	1786	0.15	89634	90092	363	-95	134	256	23	13	5.83	19.69	1.76	1.6	0.26	0.23	0.49	-0.25	0.34	0.09	-0.09	0.27	0.18	0.04	0.1	0.14	0.04	0.06	0.1	caaaagaagtgatgctggttggacagttcaacaagtttgagctgtgggatGaaacaacctggcatcaacaggtcaaggaagatatcgacgcagagcagttg
89998	+	mraZ	0.79	ECK0082:JW0079:yabB	A	SENSE	1606	1786	0.15	89634	90092	364	-94	256	445	23	13	11.13	34.23	1.62	1.47	0.23	0.16	0.39	0.29	0.09	0.38	-0.26	0.36	0.1	-0.19	0.29	0.1	-0.08	0.11	0.03	aaaagaagtgatgctggttggacagttcaacaagtttgagctgtgggatgAaacaacctggcatcaacaggtcaaggaagatatcgacgcagagcagttgg
89999	+	mraZ	0.8	ECK0082:JW0079:yabB	A	SENSE	1606	1786	0.15	89634	90092	365	-93	101	414	23	13	4.39	31.85	2.86	2.71	0.08	0.01	0.09	0.12	0.15	0.27	0.13	0.24	0.37	-0.18	0.34	0.16	-0.16	0.27	0.11	aaagaagtgatgctggttggacagttcaacaagtttgagctgtgggatgaAacaacctggcatcaacaggtcaaggaagatatcgacgcagagcagttggc
90000	+	mraZ	0.8	ECK0082:JW0079:yabB	C	SENSE	1606	1786	0.15	89634	90092	366	-92	516	1757	23	13	22.43	135.15	2.59	2.44	0.07	0.03	0.1	0.07	0.06	0.13	0.05	0.31	0.36	0.12	0.17	0.29	-0.31	0.43	0.12	aagaagtgatgctggttggacagttcaacaagtttgagctgtgggatgaaAcaacctggcatcaacaggtcaaggaagatatcgacgcagagcagttggct
90001	+	mraZ	0.8	ECK0082:JW0079:yabB	A	SENSE	1606	1786	0.15	89634	90092	367	-91	1268	4285	23	13	55.13	329.62	2.58	2.43	0.03	0.02	0.05	0.05	0.01	0.06	0.05	0.07	0.12	-0.01	0.31	0.3	-0.11	0.59	0.48	agaagtgatgctggttggacagttcaacaagtttgagctgtgggatgaaaCaacctggcatcaacaggtcaaggaagatatcgacgcagagcagttggcta
90030	+	mraZ	0.86	ECK0082:JW0079:yabB	T	SENSE	1606	1786	0.15	89634	90092	396	-62	373	509	25	13	14.92	39.15	1.39	1.24	0.06	0.09	0.15	-0.01	0.09	0.08	-0.06	0.29	0.23	0.08	0.36	0.44	-0.07	0.17	0.1	agtttgagctgtgggatgaaacaacctggcatcaacaggtcaaggaagatAtcgacgcagagcagttggctaccggagacttatcggagcgactgcaggac
90081	+	mraZ	0.98	ECK0082:JW0079:yabB	T	SENSE	1606	1786	0.15	89634	90092	447	-11	407	205	28	17	14.54	12.06	-0.27	-0.42	-0.02	0.08	0.06	-0.03	0.09	0.06	0.01	0.27	0.28	0.03	0.36	0.39	0	0.2	0.2	tcgacgcagagcagttggctaccggagacttatcggagcgactgcaggacTtgtctctataaaatgatggaaaactataaacatactacggtgctgctgga
90107	+	rsmH	0.01	ECK0083:JW0080:mraW:yabC	T	SENSE	1282	1520	0.25	90094	91035	13	-928	687	185	35	22	19.63	8.41	-1.22	-1.47	0	0.06	0.06	-0.02	0.06	0.04	0.05	0.29	0.34	-0.14	0.44	0.3	0.1	0.15	0.25	gacttatcggagcgactgcaggacttgtctctataaaatgatggaaaactAtaaacatactacggtgctgctggatgaagccgttaatggcctcaatatcc
90108	+	rsmH	0.01	ECK0083:JW0080:mraW:yabC	A	SENSE	1282	1520	0.25	90094	91035	14	-927	136	362	35	22	3.89	16.45	2.08	1.83	0.01	0.01	0.02	0.01	0.02	0.03	0.09	0.02	0.11	-0.01	0.37	0.36	-0.09	0.57	0.48	acttatcggagcgactgcaggacttgtctctataaaatgatggaaaactaTaaacatactacggtgctgctggatgaagccgttaatggcctcaatatccg
90205	+	rsmH	0.12	ECK0083:JW0080:mraW:yabC	C	SENSE	1282	1520	0.25	90094	91035	111	-830	1045	1248	46	26	22.72	48	1.08	0.83	0.05	0.07	0.12	0.06	0.11	0.17	0.06	0.27	0.33	0.08	0.21	0.29	-0.26	0.34	0.08	tccgtcctgatggcatctacattgatgggacttttggtcgcggtggtcacTcacgtctgatcctctcgcagcttggcgaagaggggcgtttgctggcgatc
90206	+	rsmH	0.12	ECK0083:JW0080:mraW:yabC	A	SENSE	1282	1520	0.25	90094	91035	112	-829	391	1145	45	26	8.69	44.04	2.34	2.1	0.01	0.02	0.03	0	0.04	0.04	0.03	0.1	0.13	-0.01	0.34	0.33	-0.03	0.51	0.48	ccgtcctgatggcatctacattgatgggacttttggtcgcggtggtcactCacgtctgatcctctcgcagcttggcgaagaggggcgtttgctggcgatcg
90208	+	rsmH	0.12	ECK0083:JW0080:mraW:yabC	G	SENSE	1282	1520	0.25	90094	91035	114	-827	1124	1959	43	25	26.14	78.36	1.58	1.34	0.02	0.02	0.04	0.01	0.02	0.03	0.03	0.06	0.09	0	0.21	0.21	-0.04	0.68	0.64	gtcctgatggcatctacattgatgggacttttggtcgcggtggtcactcaCgtctgatcctctcgcagcttggcgaagaggggcgtttgctggcgatcgat
90240	+	rsmH	0.16	ECK0083:JW0080:mraW:yabC	C	SENSE	1282	1520	0.25	90094	91035	146	-795	495	716	38	22	13.03	32.55	1.32	1.08	0.11	0.49	0.6	-0.01	0.04	0.03	-0.06	0.25	0.19	-0.02	0.09	0.07	-0.01	0.12	0.11	ggtcgcggtggtcactcacgtctgatcctctcgcagcttggcgaagagggGcgtttgctggcgatcgatcgcgacccgcaggctatcgccgttgcgaagac
90242	+	rsmH	0.16	ECK0083:JW0080:mraW:yabC	T	SENSE	1282	1520	0.25	90094	91035	148	-793	169	601	38	22	4.45	27.32	2.62	2.37	0.02	0.13	0.15	0.17	0.11	0.28	-0.17	0.35	0.18	-0.01	0.12	0.11	0	0.29	0.29	tcgcggtggtcactcacgtctgatcctctcgcagcttggcgaagaggggcGtttgctggcgatcgatcgcgacccgcaggctatcgccgttgcgaagacta
90244	+	rsmH	0.16	ECK0083:JW0080:mraW:yabC	T	SENSE	1282	1520	0.25	90094	91035	150	-791	239	369	37	22	6.46	16.77	1.38	1.13	0.01	0.02	0.03	0.02	0.03	0.05	0.08	0.15	0.23	0.3	0.24	0.54	-0.42	0.56	0.14	gcggtggtcactcacgtctgatcctctcgcagcttggcgaagaggggcgtTtgctggcgatcgatcgcgacccgcaggctatcgccgttgcgaagactatt
90251	+	rsmH	0.17	ECK0083:JW0080:mraW:yabC	G	SENSE	1282	1520	0.25	90094	91035	157	-784	197	295	40	23	4.92	12.83	1.38	1.14	0.01	0	0.01	0.01	0.04	0.05	0.07	0.27	0.34	0	0.36	0.36	-0.08	0.32	0.24	tcactcacgtctgatcctctcgcagcttggcgaagaggggcgtttgctggCgatcgatcgcgacccgcaggctatcgccgttgcgaagactattgatgatc
90276	+	rsmH	0.19	ECK0083:JW0080:mraW:yabC	G	SENSE	1282	1520	0.25	90094	91035	182	-759	279	618	27	16	10.33	38.62	1.9	1.66	0.01	0.01	0.02	0.01	0.02	0.03	0.02	0.09	0.11	-0.2	0.64	0.44	0.15	0.25	0.4	cttggcgaagaggggcgtttgctggcgatcgatcgcgacccgcaggctatCgccgttgcgaagactattgatgatccgcgcttctccatcatccacggacc
90292	+	rsmH	0.21	ECK0083:JW0080:mraW:yabC	T	SENSE	1282	1520	0.25	90094	91035	198	-743	187	271	22	15	8.5	18.07	1.09	0.84	0.05	0.04	0.09	0.02	0.04	0.06	-0.08	0.56	0.48	-0.09	0.25	0.16	0.09	0.12	0.21	gtttgctggcgatcgatcgcgacccgcaggctatcgccgttgcgaagactAttgatgatccgcgcttctccatcatccacggacctttctccgcgctgggc
90299	+	rsmH	0.22	ECK0083:JW0080:mraW:yabC	T	SENSE	1282	1520	0.25	90094	91035	205	-736	121	250	21	14	5.76	17.86	1.63	1.39	0.01	0.02	0.03	0.03	0.02	0.05	0.07	0.01	0.08	-0.08	0.5	0.42	-0.02	0.45	0.43	ggcgatcgatcgcgacccgcaggctatcgccgttgcgaagactattgatgAtccgcgcttctccatcatccacggacctttctccgcgctgggcgaatacg
90302	+	rsmH	0.22	ECK0083:JW0080:mraW:yabC	G	SENSE	1282	1520	0.25	90094	91035	208	-733	301	178	21	14	14.33	12.71	-0.17	-0.42	-0.04	0.04	0	0	0.04	0.04	0.02	0.05	0.07	-0.01	0.28	0.27	0.03	0.59	0.62	gatcgatcgcgacccgcaggctatcgccgttgcgaagactattgatgatcCgcgcttctccatcatccacggacctttctccgcgctgggcgaatacgttg
90304	+	rsmH	0.22	ECK0083:JW0080:mraW:yabC	G	SENSE	1282	1520	0.25	90094	91035	210	-731	156	389	21	14	7.43	27.79	1.9	1.66	-0.01	0.02	0.01	0.01	0.01	0.02	-0.01	0.23	0.22	0.01	0.41	0.42	-0.01	0.34	0.33	tcgatcgcgacccgcaggctatcgccgttgcgaagactattgatgatccgCgcttctccatcatccacggacctttctccgcgctgggcgaatacgttgcc
90348	+	rsmH	0.27	ECK0083:JW0080:mraW:yabC	G	SENSE	1282	1520	0.25	90094	91035	254	-687	46	205	20	12	2.3	17.08	2.89	2.65	0.02	0	0.02	0.02	0	0.02	0.06	0.02	0.08	0.08	0.22	0.3	-0.18	0.76	0.58	gatccgcgcttctccatcatccacggacctttctccgcgctgggcgaataCgttgccgagcgcgatcttatcggcaagatcgacggcattctcctcgatct
90415	+	rsmH	0.34	ECK0083:JW0080:mraW:yabC	A	SENSE	1282	1520	0.25	90094	91035	321	-620	276	443	20	11	13.8	40.27	1.55	1.3	0.01	0.01	0.02	-0.01	0.04	0.03	0.06	0.21	0.27	0.13	0.34	0.47	-0.18	0.39	0.21	ttatcggcaagatcgacggcattctcctcgatcttggcgtctcttcaccgCaacttgatgatgctgaacgtggcttttcctttatgcgcgatggtccgctg
90430	+	rsmH	0.36	ECK0083:JW0080:mraW:yabC	A	SENSE	1282	1520	0.25	90094	91035	336	-605	368	38	20	11	18.4	3.45	-2.42	-2.66	0.07	0.14	0.21	-0.01	0.04	0.03	-0.05	0.1	0.05	-0.14	0.61	0.47	0.13	0.11	0.24	acggcattctcctcgatcttggcgtctcttcaccgcaacttgatgatgctGaacgtggcttttcctttatgcgcgatggtccgctggacatgcgtatggac
90475	+	rsmH	0.4	ECK0083:JW0080:mraW:yabC	T	SENSE	1282	1520	0.25	90094	91035	381	-560	197	262	23	12	8.57	21.83	1.35	1.1	0	0.02	0.02	-0.03	0.08	0.05	0.03	0.37	0.4	-0.11	0.3	0.19	0.1	0.24	0.34	atgctgaacgtggcttttcctttatgcgcgatggtccgctggacatgcgtAtggacccaacccgtgggcagtcagccgctgaatggctacaaaccgcagaa
90476	+	rsmH	0.41	ECK0083:JW0080:mraW:yabC	G	SENSE	1282	1520	0.25	90094	91035	382	-559	84	505	23	12	3.65	42.08	3.53	3.28	-0.01	0.04	0.03	-0.06	0.1	0.04	0.02	0.12	0.14	0.01	0.27	0.28	0.04	0.48	0.52	tgctgaacgtggcttttcctttatgcgcgatggtccgctggacatgcgtaTggacccaacccgtgggcagtcagccgctgaatggctacaaaccgcagaag
90487	+	rsmH	0.42	ECK0083:JW0080:mraW:yabC	G	SENSE	1282	1520	0.25	90094	91035	393	-548	217	715	23	11	9.43	65	2.79	2.54	0.05	0.07	0.12	0.01	0.01	0.02	-0.01	0.07	0.06	-0.04	0.47	0.43	-0.02	0.39	0.37	gcttttcctttatgcgcgatggtccgctggacatgcgtatggacccaaccCgtgggcagtcagccgctgaatggctacaaaccgcagaagaagccgatatc
90488	+	rsmH	0.42	ECK0083:JW0080:mraW:yabC	T	SENSE	1282	1520	0.25	90094	91035	394	-547	109	312	23	11	4.74	28.36	2.58	2.34	0.02	0.11	0.13	0.02	0.04	0.06	-0.06	0.33	0.27	0	0.16	0.16	0.01	0.37	0.38	cttttcctttatgcgcgatggtccgctggacatgcgtatggacccaacccGtgggcagtcagccgctgaatggctacaaaccgcagaagaagccgatatcg
90489	+	rsmH	0.42	ECK0083:JW0080:mraW:yabC	G	SENSE	1282	1520	0.25	90094	91035	395	-546	46	290	23	11	2	26.36	3.72	3.47	0.06	0.13	0.19	0	0.04	0.04	0.01	0.09	0.1	0.14	0.17	0.31	-0.22	0.57	0.35	ttttcctttatgcgcgatggtccgctggacatgcgtatggacccaacccgTgggcagtcagccgctgaatggctacaaaccgcagaagaagccgatatcgc
90557	+	rsmH	0.49	ECK0083:JW0080:mraW:yabC	T	SENSE	1282	1520	0.25	90094	91035	463	-478	477	119	22	8	21.68	14.88	-0.54	-0.79	-0.01	0.04	0.03	-0.02	0.05	0.03	0.03	0.33	0.36	-0.04	0.35	0.31	0.03	0.23	0.26	atggctacaaaccgcagaagaagccgatatcgcctgggtattgaaaacctAtggtgaagagcgttttgccaaacgcattgcccgcgccattgtcgagcgta
90567	+	rsmH	0.5	ECK0083:JW0080:mraW:yabC	C	SENSE	1282	1520	0.25	90094	91035	473	-468	1673	1921	21	8	79.67	240.12	1.59	1.35	0.1	0.05	0.15	0.05	0.06	0.11	0.11	0.14	0.25	0	0.27	0.27	-0.25	0.48	0.23	accgcagaagaagccgatatcgcctgggtattgaaaacctatggtgaagaGcgttttgccaaacgcattgcccgcgccattgtcgagcgtaaccgcgaaca
90568	+	rsmH	0.5	ECK0083:JW0080:mraW:yabC	G	SENSE	1282	1520	0.25	90094	91035	474	-467	421	1388	20	8	21.05	173.5	3.04	2.8	0.04	0.09	0.13	0.02	0.02	0.04	0.04	0.1	0.14	0.13	0.18	0.31	-0.23	0.61	0.38	ccgcagaagaagccgatatcgcctgggtattgaaaacctatggtgaagagCgttttgccaaacgcattgcccgcgccattgtcgagcgtaaccgcgaacag
90571	+	rsmH	0.51	ECK0083:JW0080:mraW:yabC	T	SENSE	1282	1520	0.25	90094	91035	477	-464	44	417	20	8	2.2	52.12	4.57	4.32	0.09	0.18	0.27	0.03	0.05	0.08	-0.01	0.16	0.15	-0.02	0.2	0.18	-0.09	0.41	0.32	cagaagaagccgatatcgcctgggtattgaaaacctatggtgaagagcgtTttgccaaacgcattgcccgcgccattgtcgagcgtaaccgcgaacagccg
90595	+	rsmH	0.53	ECK0083:JW0080:mraW:yabC	T	SENSE	1282	1520	0.25	90094	91035	501	-440	328	899	19	7	17.26	128.43	2.9	2.65	-0.01	0.02	0.01	-0.05	0.11	0.06	-0.08	0.34	0.26	0.03	0.4	0.43	0.11	0.13	0.24	tattgaaaacctatggtgaagagcgttttgccaaacgcattgcccgcgccAttgtcgagcgtaaccgcgaacagccgatgacccgcaccaaagaactggcg
90657	+	rsmH	0.6	ECK0083:JW0080:mraW:yabC	G	SENSE	1282	1520	0.25	90094	91035	563	-378	335	135	23	8	14.57	16.88	0.21	-0.03	0.01	0.01	0.02	0.04	0.02	0.06	-0.09	0.23	0.14	0.04	0.4	0.44	0	0.33	0.33	aaccgcgaacagccgatgacccgcaccaaagaactggcggaagtcgtggcTgctgcaacgccggtgaaagataagtttaaacatcccgcgacccgtacctt
90753	+	rsmH	0.7	ECK0083:JW0080:mraW:yabC	C	SENSE	1282	1520	0.25	90094	91035	659	-282	247	242	23	7	10.74	34.57	1.69	1.44	-0.08	0.17	0.09	0.04	0.04	0.08	0.02	0.17	0.19	-0.03	0.19	0.16	0.04	0.44	0.48	accttccaggcggtgcgcatttgggtaaacagtgaactggaggagatagaGcaggcgctaaaaagctcgctcaacgtgctggccccgggtgggcggctttc
90754	+	rsmH	0.7	ECK0083:JW0080:mraW:yabC	A	SENSE	1282	1520	0.25	90094	91035	660	-281	121	235	23	7	5.26	33.57	2.67	2.43	-0.01	0.04	0.03	0.01	0.02	0.03	-0.02	0.15	0.13	-0.03	0.25	0.22	0.05	0.54	0.59	ccttccaggcggtgcgcatttgggtaaacagtgaactggaggagatagagCaggcgctaaaaagctcgctcaacgtgctggccccgggtgggcggctttcg
90894	+	rsmH	0.85	ECK0083:JW0080:mraW:yabC	A	SENSE	1282	1520	0.25	90094	91035	800	-141	123	209	21	5	5.86	41.8	2.83	2.59	0	0.03	0.03	0.03	0.07	0.1	0.01	0.15	0.16	-0.13	0.5	0.37	0.09	0.24	0.33	cgttttatgcgtgaaaacagccgcggtccgcaagttccggcagggttaccGatgactgaagagcagctcaaaaaactgggtggccgtcagctgcgagcact
90895	+	rsmH	0.85	ECK0083:JW0080:mraW:yabC	T	SENSE	1282	1520	0.25	90094	91035	801	-140	324	543	21	5	15.43	108.6	2.82	2.57	0	0	0	0.02	0.04	0.06	-0.05	0.24	0.19	0.06	0.2	0.26	-0.02	0.52	0.5	gttttatgcgtgaaaacagccgcggtccgcaagttccggcagggttaccgAtgactgaagagcagctcaaaaaactgggtggccgtcagctgcgagcacta
90896	+	rsmH	0.85	ECK0083:JW0080:mraW:yabC	G	SENSE	1282	1520	0.25	90094	91035	802	-139	514	1105	21	5	24.48	221	3.17	2.93	0.01	0.03	0.04	0	0.04	0.04	-0.04	0.13	0.09	-0.02	0.19	0.17	0.05	0.61	0.66	ttttatgcgtgaaaacagccgcggtccgcaagttccggcagggttaccgaTgactgaagagcagctcaaaaaactgggtggccgtcagctgcgagcactag
90935	+	rsmH	0.89	ECK0083:JW0080:mraW:yabC	G	SENSE	1282	1520	0.25	90094	91035	841	-100	391	222	20	7	19.55	31.71	0.7	0.45	0.02	0.02	0.04	0.03	0.04	0.07	-0.08	0.4	0.32	-0.05	0.21	0.16	0.08	0.33	0.41	agggttaccgatgactgaagagcagctcaaaaaactgggtggccgtcagcTgcgagcactaggcaagttaatgccgggcgaagaagaggtggctgagaacc
90937	+	rsmH	0.9	ECK0083:JW0080:mraW:yabC	G	SENSE	1282	1520	0.25	90094	91035	843	-98	246	95	20	7	12.3	13.57	0.14	-0.1	0.02	0.03	0.05	0.02	0.02	0.04	-0.03	0.07	0.04	-0.14	0.41	0.27	0.12	0.47	0.59	ggttaccgatgactgaagagcagctcaaaaaactgggtggccgtcagctgCgagcactaggcaagttaatgccgggcgaagaagaggtggctgagaaccct
90987	+	rsmH	0.95	ECK0083:JW0080:mraW:yabC	C	SENSE	1282	1520	0.25	90094	91035	893	-48	238	187	18	6	13.22	31.17	1.24	0.99	0.12	0.05	0.17	0.05	0.13	0.18	0.01	0.3	0.31	-0.05	0.27	0.22	-0.14	0.26	0.12	cgagcactaggcaagttaatgccgggcgaagaagaggtggctgagaacccTcgtgcccgtagttcagttctgcgtattgcagagaggacgaatgcatgatc
90988	+	rsmH	0.95	ECK0083:JW0080:mraW:yabC	G	SENSE	1282	1520	0.25	90094	91035	894	-47	246	265	19	6	12.95	44.17	1.77	1.52	0.03	0	0.03	0.02	0.03	0.05	0.07	0.13	0.2	-0.02	0.36	0.34	-0.09	0.47	0.38	gagcactaggcaagttaatgccgggcgaagaagaggtggctgagaaccctCgtgcccgtagttcagttctgcgtattgcagagaggacgaatgcatgatca
90990	+	rsmH	0.95	ECK0083:JW0080:mraW:yabC	G	SENSE	1282	1520	0.25	90094	91035	896	-45	328	1019	19	6	17.26	169.83	3.3	3.05	0.02	0.02	0.04	0.02	0.01	0.03	0.06	0.08	0.14	0	0.27	0.27	-0.09	0.62	0.53	gcactaggcaagttaatgccgggcgaagaagaggtggctgagaaccctcgTgcccgtagttcagttctgcgtattgcagagaggacgaatgcatgatcagc
91005	+	rsmH	0.97	ECK0083:JW0080:mraW:yabC	C	SENSE	1282	1520	0.25	90094	91035	911	-30	44	510	22	6	2	85	5.41	5.16	0.02	0.02	0.04	0.17	0.13	0.3	-0.17	0.41	0.24	0	0.17	0.17	0	0.26	0.26	atgccgggcgaagaagaggtggctgagaaccctcgtgcccgtagttcagtTctgcgtattgcagagaggacgaatgcatgatcagcagagtgacagaagct
91006	+	rsmH	0.97	ECK0083:JW0080:mraW:yabC	T	SENSE	1282	1520	0.25	90094	91035	912	-29	61	400	22	6	2.77	66.67	4.59	4.34	0.01	0	0.01	0.02	0.03	0.05	0.01	0.43	0.44	-0.12	0.4	0.28	0.09	0.14	0.23	tgccgggcgaagaagaggtggctgagaaccctcgtgcccgtagttcagttCtgcgtattgcagagaggacgaatgcatgatcagcagagtgacagaagctc
91007	+	rsmH	0.97	ECK0083:JW0080:mraW:yabC	G	SENSE	1282	1520	0.25	90094	91035	913	-28	207	1445	22	6	9.41	240.83	4.68	4.43	0.01	0.01	0.02	0.01	0.01	0.02	0.04	0.06	0.1	0.08	0.37	0.45	-0.13	0.55	0.42	gccgggcgaagaagaggtggctgagaaccctcgtgcccgtagttcagttcTgcgtattgcagagaggacgaatgcatgatcagcagagtgacagaagctct
91031	+	rsmH	1	ECK0083:JW0080:mraW:yabC	A	SENSE	1282	1520	0.25	90094	91035	937	-4	84	422	27	9	3.11	46.89	3.91	3.67	0.03	0.07	0.1	0	0.01	0.01	0.02	0.01	0.03	-0.02	0.32	0.3	-0.03	0.59	0.56	gaaccctcgtgcccgtagttcagttctgcgtattgcagagaggacgaatgCatgatcagcagagtgacagaagctctaagcaaagttaaaggatcgatggg
91087	+	ftsL	0.15	ECK0084:JW0081:mraR:yabD	C	SENSE	1131	662	-0.77	91032	91397	55	-310	501	101	23	6	21.78	16.83	-0.37	0.4	0.02	0.1	0.12	0	0.07	0.07	0.02	0.18	0.2	-0.05	0.5	0.45	0.02	0.15	0.17	cagcagagtgacagaagctctaagcaaagttaaaggatcgatgggaagccAcgagcgccatgcattgcctggtgttatcggtgacgatcttttgcgatttg
91088	+	ftsL	0.15	ECK0084:JW0081:mraR:yabD	G	SENSE	1131	662	-0.77	91032	91397	56	-309	980	371	23	6	42.61	61.83	0.54	1.31	0.01	0.06	0.07	0.01	0.04	0.05	-0.01	0.08	0.07	-0.09	0.22	0.13	0.09	0.6	0.69	agcagagtgacagaagctctaagcaaagttaaaggatcgatgggaagccaCgagcgccatgcattgcctggtgttatcggtgacgatcttttgcgatttgg
91098	+	ftsL	0.18	ECK0084:JW0081:mraR:yabD	C	SENSE	1131	662	-0.77	91032	91397	66	-299	322	66	25	6	12.88	11	-0.23	0.55	0	0.07	0.07	0.06	0.16	0.22	0	0.16	0.16	-0.06	0.15	0.09	0	0.46	0.46	cagaagctctaagcaaagttaaaggatcgatgggaagccacgagcgccatGcattgcctggtgttatcggtgacgatcttttgcgatttgggaagctgcca
91110	+	ftsL	0.21	ECK0084:JW0081:mraR:yabD	T	SENSE	1131	662	-0.77	91032	91397	78	-287	316	24	23	6	13.74	4	-1.78	-1.01	0.22	0.11	0.33	0.02	0.15	0.17	0.05	0.24	0.29	-0.23	0.27	0.04	-0.06	0.23	0.17	gcaaagttaaaggatcgatgggaagccacgagcgccatgcattgcctggtGttatcggtgacgatcttttgcgatttgggaagctgccactctgcctgttc
91123	+	ftsL	0.25	ECK0084:JW0081:mraR:yabD	T	SENSE	1131	662	-0.77	91032	91397	91	-274	255	293	23	6	11.09	48.83	2.14	2.91	0.02	0.02	0.04	-0.01	0.1	0.09	-0.05	0.32	0.27	0.04	0.29	0.33	-0.01	0.28	0.27	atcgatgggaagccacgagcgccatgcattgcctggtgttatcggtgacgAtcttttgcgatttgggaagctgccactctgcctgttcatttgcattattt
91124	+	ftsL	0.25	ECK0084:JW0081:mraR:yabD	C	SENSE	1131	662	-0.77	91032	91397	92	-273	239	225	22	6	10.86	37.5	1.79	2.56	0	0.01	0.01	0.06	0.04	0.1	0.04	0.18	0.22	-0.05	0.35	0.3	-0.05	0.42	0.37	tcgatgggaagccacgagcgccatgcattgcctggtgttatcggtgacgaTcttttgcgatttgggaagctgccactctgcctgttcatttgcattatttt
91125	+	ftsL	0.25	ECK0084:JW0081:mraR:yabD	T	SENSE	1131	662	-0.77	91032	91397	93	-272	103	271	21	6	4.9	45.17	3.2	3.98	0	0	0	-0.02	0.03	0.01	0.05	0.13	0.18	-0.01	0.39	0.38	-0.02	0.45	0.43	cgatgggaagccacgagcgccatgcattgcctggtgttatcggtgacgatCttttgcgatttgggaagctgccactctgcctgttcatttgcattattttg
91207	+	ftsL	0.48	ECK0084:JW0081:mraR:yabD	T	SENSE	1131	662	-0.77	91032	91397	175	-190	272	92	19	7	14.32	13.14	-0.12	0.65	0.09	0.12	0.21	0.02	0.03	0.05	0.08	0.12	0.2	-0.14	0.36	0.22	-0.04	0.36	0.32	gttcatttgcattattttgacggcggtgactgtggtaaccacggcgcaccAtacccgtttactgaccgctcagcgcgaacaactggtgctggagcgagatg
91208	+	ftsL	0.48	ECK0084:JW0081:mraR:yabD	A	SENSE	1131	662	-0.77	91032	91397	176	-189	226	414	19	7	11.89	59.14	2.31	3.09	0.01	0.02	0.03	-0.02	0.09	0.07	-0.02	0.06	0.04	0.01	0.15	0.16	0.02	0.68	0.7	ttcatttgcattattttgacggcggtgactgtggtaaccacggcgcaccaTacccgtttactgaccgctcagcgcgaacaactggtgctggagcgagatgc
91282	+	ftsL	0.68	ECK0084:JW0081:mraR:yabD	G	SENSE	1131	662	-0.77	91032	91397	250	-115	253	106	19	6	13.32	17.67	0.41	1.18	0.16	0.13	0.29	-0.01	0.13	0.12	-0.06	0.29	0.23	0.05	0.17	0.22	-0.13	0.27	0.14	cgaacaactggtgctggagcgagatgctttagacattgaatggcgcaaccTgatccttgaagagaatgcgctcggcgaccatagccgggtggaaaggatcg
91297	+	ftsL	0.73	ECK0084:JW0081:mraR:yabD	T	SENSE	1131	662	-0.77	91032	91397	265	-100	201	34	16	5	12.56	6.8	-0.89	-0.11	-0.03	0.06	0.03	-0.06	0.12	0.06	0.03	0.47	0.5	-0.03	0.24	0.21	0.1	0.11	0.21	ggagcgagatgctttagacattgaatggcgcaacctgatccttgaagagaAtgcgctcggcgaccatagccgggtggaaaggatcgccacggaaaagctgc
91330	+	ftsL	0.82	ECK0084:JW0081:mraR:yabD	C	SENSE	1131	662	-0.77	91032	91397	298	-67	211	87	16	4	13.19	21.75	0.72	1.49	0.01	0.02	0.03	0.02	0.05	0.07	0.06	0.35	0.41	-0.08	0.4	0.32	-0.01	0.18	0.17	cctgatccttgaagagaatgcgctcggcgaccatagccgggtggaaaggaTcgccacggaaaagctgcaaatgcagcatgttgatccgtcacaagaaaata
91331	+	ftsL	0.82	ECK0084:JW0081:mraR:yabD	G	SENSE	1131	662	-0.77	91032	91397	299	-66	245	183	16	4	15.31	45.75	1.58	2.35	0	0.01	0.01	0	0.01	0.01	0.06	0.05	0.11	0.01	0.47	0.48	-0.04	0.45	0.41	ctgatccttgaagagaatgcgctcggcgaccatagccgggtggaaaggatCgccacggaaaagctgcaaatgcagcatgttgatccgtcacaagaaaatat
91366	+	ftsL	0.92	ECK0084:JW0081:mraR:yabD	G	SENSE	1131	662	-0.77	91032	91397	334	-31	600	258	15	3	40	86	1.1	1.88	0.04	0.03	0.07	0.02	0.05	0.07	-0.02	0.64	0.62	-0.02	0.1	0.08	-0.03	0.19	0.16	ccgggtggaaaggatcgccacggaaaagctgcaaatgcagcatgttgatcCgtcacaagaaaatatcgtagtgcaaaaataaggataaacgcgacgcatga
91457	+	ftsI	0.02	ECK0085:JW0082:pbpB:sep	C	SENSE	737	280	-1.4	91413	93179	44	-1722	224	67	14	2	16	33.5	1.07	2.46	0.02	0.04	0.06	0.16	0.13	0.29	-0.06	0.35	0.29	-0.09	0.31	0.22	-0.03	0.17	0.14	cgacgcatgaaagcagcggcgaaaacgcagaaaccaaaacgtcaggaagaAcatgccaactttatcagttggcgttttgcgttgttatgcggctgtattct
91494	+	ftsI	0.05	ECK0085:JW0082:pbpB:sep	G	SENSE	737	280	-1.4	91413	93179	81	-1685	122	330	15	2	8.13	165	4.34	5.74	0.01	0.01	0.02	-0.02	0.1	0.08	-0.08	0.22	0.14	-0.11	0.33	0.22	0.21	0.34	0.55	aacgtcaggaagaacatgccaactttatcagttggcgttttgcgttgttaTgcggctgtattctcctggcgctggcttttctgctcggacgcgtagcgtgg
91740	+	ftsI	0.19	ECK0085:JW0082:pbpB:sep	G	SENSE	737	280	-1.4	91413	93179	327	-1439	269	59	17	2	15.82	29.5	0.9	2.3	0.03	0.02	0.05	0.02	0.13	0.15	-0.05	0.29	0.24	-0.17	0.27	0.1	0.17	0.29	0.46	ctgacccgaaagaagtgcatgacgctggcggtatcagcgtcggtgaccgcTggaaggcgctggctaacgcgctcaatattccgctggatcagctttcagcc
91862	+	ftsI	0.25	ECK0085:JW0082:pbpB:sep	A	SENSE	737	280	-1.4	91413	93179	449	-1317	374	281	12	2	31.17	140.5	2.17	3.57	0.07	0.06	0.13	0	0.02	0.02	-0.01	0.08	0.07	-0.14	0.37	0.23	0.06	0.48	0.54	gggcgctttatttatctggcgcgtcaggtgaaccctgacatggcggactaCatcaaaaaactgaaactgccggggattcatctgcgtgaagagtctcgccg
91888	+	ftsI	0.27	ECK0085:JW0082:pbpB:sep	T	SENSE	737	280	-1.4	91413	93179	475	-1291	516	87	12	2	43	43.5	0.02	1.41	0.09	0.08	0.17	-0.03	0.19	0.16	-0.09	0.46	0.37	-0.01	0.21	0.2	0.04	0.06	0.1	ggtgaaccctgacatggcggactacatcaaaaaactgaaactgccggggaTtcatctgcgtgaagagtctcgccgttactatccgtccggcgaagtgactg
91889	+	ftsI	0.27	ECK0085:JW0082:pbpB:sep	C	SENSE	737	280	-1.4	91413	93179	476	-1290	324	99	12	2	27	49.5	0.87	2.27	0.06	0.06	0.12	0.04	0.06	0.1	-0.05	0.29	0.24	-0.13	0.45	0.32	0.07	0.14	0.21	gtgaaccctgacatggcggactacatcaaaaaactgaaactgccggggatTcatctgcgtgaagagtctcgccgttactatccgtccggcgaagtgactgc
92030	+	ftsI	0.35	ECK0085:JW0082:pbpB:sep	C	SENSE	737	280	-1.4	91413	93179	617	-1149	250	18	14	3	17.86	6	-1.57	-0.18	0.11	0.06	0.17	0.16	0.12	0.28	-0.07	0.24	0.17	0.02	0.15	0.17	-0.21	0.43	0.22	gagggcgttgagaagagtttcgataaatggcttaccgggcagccgggtgaGcgcattgtgcgtaaagaccgctatggtcgcgtaattgaagatatttcttc
92132	+	ftsI	0.41	ECK0085:JW0082:pbpB:sep	C	SENSE	737	280	-1.4	91413	93179	719	-1047	301	19	14	3	21.5	6.33	-1.76	-0.37	0.09	0.29	0.38	0.16	0.13	0.29	-0.14	0.24	0.1	0	0.24	0.24	-0.1	0.1	0	actgacagccaggcagcgcacaacctggcgctgagtattgatgaacgcctGcaggcgctggtttatcgcgaactgaacaacgcggtggcctttaacaaggc
92294	+	ftsI	0.5	ECK0085:JW0082:pbpB:sep	C	SENSE	737	280	-1.4	91413	93179	881	-885	237	14	14	3	16.93	4.67	-1.86	-0.46	0.09	0.01	0.1	0.04	0.06	0.1	0.07	0.13	0.2	-0.06	0.51	0.45	-0.13	0.28	0.15	agcccgtcatacaaccctaacaatctgagcggcacgccgaaagaggcgatGcgtaaccgtaccatcaccgacgtgtttgaaccgggctcaacggttaaacc
92298	-	ftsI	0.5	ECK0085:JW0082:pbpB:sep	A	ANTI	27	40	0.57	93179	91413	881	-885	76	349	14	3	5.43	116.33	4.42	3.85	-0.02	0.04	0.02	0.05	0.06	0.11	-0.08	0.37	0.29	-0.12	0.36	0.24	0.17	0.17	0.34	catcggtttaaccgttgagcccggttcaaacacgtcggtgatggtacggtTacgcatcgcctctttcggcgtgccgctcagattgttagggttgtatgacg
92302	+	ftsI	0.5	ECK0085:JW0082:pbpB:sep	T	SENSE	737	280	-1.4	91413	93179	889	-877	255	66	13	3	19.62	22	0.17	1.56	0.04	0.03	0.07	0.01	0.1	0.11	-0.01	0.51	0.5	-0.07	0.3	0.23	0.03	0.06	0.09	atacaaccctaacaatctgagcggcacgccgaaagaggcgatgcgtaaccGtaccatcaccgacgtgtttgaaccgggctcaacggttaaaccgatggtgg
92303	+	ftsI	0.5	ECK0085:JW0082:pbpB:sep	A	SENSE	737	280	-1.4	91413	93179	890	-876	269	229	13	3	20.69	76.33	1.88	3.28	-0.01	0.03	0.02	0	0.03	0.03	0.03	0.19	0.22	-0.06	0.48	0.42	0.03	0.27	0.3	tacaaccctaacaatctgagcggcacgccgaaagaggcgatgcgtaaccgTaccatcaccgacgtgtttgaaccgggctcaacggttaaaccgatggtggt
92356	+	ftsI	0.53	ECK0085:JW0082:pbpB:sep	G	SENSE	737	280	-1.4	91413	93179	943	-823	219	59	10	2	21.9	29.5	0.43	1.83	0.01	0.02	0.03	0.08	0.04	0.12	0.07	0.1	0.17	-0.09	0.14	0.05	-0.07	0.7	0.63	catcaccgacgtgtttgaaccgggctcaacggttaaaccgatggtggtaaTgaccgcgttgcaacgtggcgtggtgcgggaaaactcggtactcaatacca
92357	+	ftsI	0.53	ECK0085:JW0082:pbpB:sep	A	SENSE	737	280	-1.4	91413	93179	944	-822	204	63	10	2	20.4	31.5	0.63	2.02	0.01	0.04	0.05	0.02	0.07	0.09	-0.04	0.27	0.23	0.12	0.16	0.28	-0.11	0.46	0.35	atcaccgacgtgtttgaaccgggctcaacggttaaaccgatggtggtaatGaccgcgttgcaacgtggcgtggtgcgggaaaactcggtactcaataccat
92392	+	ftsI	0.55	ECK0085:JW0082:pbpB:sep	G	SENSE	737	280	-1.4	91413	93179	979	-787	185	271	11	2	16.82	135.5	3.01	4.41	0.04	0.04	0.08	-0.03	0.09	0.06	-0.01	0.11	0.1	-0.18	0.39	0.21	0.19	0.36	0.55	accgatggtggtaatgaccgcgttgcaacgtggcgtggtgcgggaaaactCggtactcaataccattccttatcgaattaacggccacgaaatcaaagacg
92491	+	ftsI	0.61	ECK0085:JW0082:pbpB:sep	T	SENSE	737	280	-1.4	91413	93179	1078	-688	355	64	11	2	32.27	32	-0.01	1.38	-0.07	0.16	0.09	0.07	0.01	0.08	0.01	0.13	0.14	-0.14	0.25	0.11	0.14	0.44	0.58	cgtggcacgctacagcgaattaaccctgaccggggtattacagaagtcgaGtaacgtcggtgtttccaagctggcgttagcgatgccgtcctcagcgttag
92512	+	ftsI	0.62	ECK0085:JW0082:pbpB:sep	G	SENSE	737	280	-1.4	91413	93179	1099	-667	279	51	14	2	19.93	25.5	0.36	1.75	0.04	0.05	0.09	-0.03	0.08	0.05	-0.15	0.39	0.24	0.06	0.36	0.42	0.08	0.12	0.2	aaccctgaccggggtattacagaagtcgagtaacgtcggtgtttccaagcTggcgttagcgatgccgtcctcagcgttagtagatacttactcacgttttg
92528	+	ftsI	0.63	ECK0085:JW0082:pbpB:sep	T	SENSE	737	280	-1.4	91413	93179	1115	-651	312	140	13	2	24	70	1.54	2.94	0.02	0.01	0.03	0	0.05	0.05	-0.07	0.24	0.17	-0.18	0.38	0.2	0.23	0.32	0.55	ttacagaagtcgagtaacgtcggtgtttccaagctggcgttagcgatgccGtcctcagcgttagtagatacttactcacgttttggactgggaaaagcgac
92650	+	ftsI	0.7	ECK0085:JW0082:pbpB:sep	C	SENSE	737	280	-1.4	91413	93179	1237	-529	233	21	12	2	19.42	10.5	-0.89	0.51	0.28	0.1	0.38	-0.03	0.08	0.05	-0.02	0.24	0.22	-0.08	0.24	0.16	-0.16	0.35	0.19	acgcagtggcttatatcctcaaaaacaacggtggtctgacatagagagggCcaccttctctttcggctacgggctaatggtaacaccattacagttagcgc
92710	+	ftsI	0.73	ECK0085:JW0082:pbpB:sep	A	SENSE	737	280	-1.4	91413	93179	1297	-469	156	313	14	1	11.14	313	4.81	6.21	0.02	0.04	0.06	0.02	0.01	0.03	0.07	0.09	0.16	0.05	0.24	0.29	-0.16	0.62	0.46	tttcggctacgggctaatggtaacaccattacagttagcgcgagtctacgCaactatcggcagctacggcatttatcgcccactgtcgattaccaaagttg
92830	+	ftsI	0.8	ECK0085:JW0082:pbpB:sep	C	SENSE	737	280	-1.4	91413	93179	1417	-349	323	47	17	2	19	23.5	0.31	1.7	0.2	0.1	0.3	0.05	0.1	0.15	-0.03	0.24	0.21	-0.12	0.33	0.21	-0.09	0.22	0.13	acgtgtcttcccggaatccattgtccgcactgtggtgcatatgatggaaaGcgtggcgctaccaggcggcggcggcgtgaaggcggcgattaaaggctatc
92881	+	ftsI	0.83	ECK0085:JW0082:pbpB:sep	T	SENSE	737	280	-1.4	91413	93179	1468	-298	264	78	15	2	17.6	39	1.15	2.54	0.1	0.08	0.18	0.1	0.12	0.22	-0.15	0.25	0.1	-0.03	0.36	0.33	-0.02	0.19	0.17	cgtggcgctaccaggcggcggcggcgtgaaggcggcgattaaaggctatcGtatcgccattaaaaccggtaccgcgaaaaaggtcgggccggacggtcgct
92985	+	ftsI	0.89	ECK0085:JW0082:pbpB:sep	G	SENSE	737	280	-1.4	91413	93179	1572	-194	378	72	12	2	31.5	36	0.19	1.59	-0.01	0.02	0.01	0.06	0.01	0.07	0	0.04	0.04	-0.01	0.54	0.53	-0.04	0.39	0.35	tcaataaatatattgcttataccgcaggcgttgcgcctgcgagtcagccgCgcttcgcgctggttgttgttatcaacgatccgcaggcgggtaaatactac
93166	+	ftsI	0.99	ECK0085:JW0082:pbpB:sep	T	SENSE	737	280	-1.4	91413	93179	1753	-13	231	44	16	2	14.44	22	0.61	2	0.05	0.13	0.18	0.19	0.2	0.39	-0.22	0.33	0.11	-0.07	0.16	0.09	0.05	0.18	0.23	gacaacgggcgataaaaatgaatttgtgattaatcaaggcgaggggacagGtggcagatcgtaatttgcgcgaccttcttgctccgtgggtgccagacgca
93201	+	murE	0.02	ECK0086:JW0083	T	SENSE	704	213	-1.72	93166	94653	35	-1452	292	60	16	2	18.25	30	0.72	2.44	-0.01	0.03	0.02	0.02	0.05	0.07	-0.03	0.23	0.2	-0.05	0.52	0.47	0.08	0.17	0.25	aaggcgaggggacaggtggcagatcgtaatttgcgcgaccttcttgctccGtgggtgccagacgcaccttcgcgagcactgcgagagatgacactcgacag
93202	+	murE	0.02	ECK0086:JW0083	G	SENSE	704	213	-1.72	93166	94653	36	-1451	348	388	17	2	20.47	194	3.24	4.97	0.01	0.02	0.03	0.02	0.03	0.05	-0.05	0.23	0.18	-0.06	0.27	0.21	0.09	0.45	0.54	aggcgaggggacaggtggcagatcgtaatttgcgcgaccttcttgctccgTgggtgccagacgcaccttcgcgagcactgcgagagatgacactcgacagc
93269	+	murE	0.07	ECK0086:JW0083	C	SENSE	704	213	-1.72	93166	94653	103	-1384	289	15	18	2	16.06	7.5	-1.1	0.63	0.24	0.63	0.87	-0.03	0.03	0	-0.07	0.14	0.07	-0.07	0.07	0	-0.06	0.13	0.07	ttcgcgagcactgcgagagatgacactcgacagccgtgtggctgcggcggGcgatctctttgtagctgtagtaggtcatcaggcggacgggcgtcgatata
93272	+	murE	0.07	ECK0086:JW0083	T	SENSE	704	213	-1.72	93166	94653	106	-1381	268	45	19	2	14.11	22.5	0.67	2.4	0.03	0.03	0.06	0.18	0.18	0.36	-0.04	0.47	0.43	-0.07	0.13	0.06	-0.1	0.19	0.09	gcgagcactgcgagagatgacactcgacagccgtgtggctgcggcgggcgAtctctttgtagctgtagtaggtcatcaggcggacgggcgtcgatatatcc
93343	+	murE	0.12	ECK0086:JW0083	T	SENSE	704	213	-1.72	93166	94653	177	-1310	469	45	18	2	26.06	22.5	-0.21	1.51	-0.09	0.13	0.04	0.03	0.06	0.09	-0.03	0.23	0.2	0.03	0.24	0.27	0.05	0.35	0.4	gtcatcaggcggacgggcgtcgatatatcccgcaggcgatagcgcaaggtGtggctgccattattgcagaggcgaaagatgaggcgaccgatggtgaaatc
93394	+	murE	0.15	ECK0086:JW0083	G	SENSE	704	213	-1.72	93166	94653	228	-1259	382	40	16	2	23.88	20	-0.26	1.47	0.03	0	0.03	0.04	0.01	0.05	0.04	0.06	0.1	-0.13	0.41	0.28	0.03	0.52	0.55	tggctgccattattgcagaggcgaaagatgaggcgaccgatggtgaaatcCgtgaaatgcacggcgtaccggtcatctatctcagccagctcaacgagcgt
93622	+	murE	0.31	ECK0086:JW0083	T	SENSE	704	213	-1.72	93166	94653	456	-1031	459	777	13	1	35.31	777	4.46	6.18	0	0.01	0.01	0.01	0.03	0.04	-0.06	0.28	0.22	-0.04	0.22	0.18	0.09	0.46	0.55	aaatcagcgcggtaatgggcaccgttggtaacggcctgctggggaaagtgAtcccgacagaaaatacaaccggttcggcagtcgatgttcagcatgagctg
93817	+	murE	0.44	ECK0086:JW0083	T	SENSE	704	213	-1.72	93166	94653	651	-836	350	50	12	2	29.17	25	-0.22	1.5	0.06	0.04	0.1	-0.02	0.08	0.06	-0.05	0.31	0.26	-0.02	0.28	0.26	0.03	0.29	0.32	cgtcggtctttaccaacttaagccgcgatcaccttgattatcatggtgatAtggaacactacgaagccgcgaaatggctgctttattctgagcatcattgc
93828	+	murE	0.45	ECK0086:JW0083	G	SENSE	704	213	-1.72	93166	94653	662	-825	195	232	12	2	16.25	116	2.84	4.56	-0.06	0.12	0.06	0.01	0.04	0.05	-0.06	0.16	0.1	-0.02	0.22	0.2	0.14	0.45	0.59	accaacttaagccgcgatcaccttgattatcatggtgatatggaacactaCgaagccgcgaaatggctgctttattctgagcatcattgcggtcaggcgat
93866	+	murE	0.47	ECK0086:JW0083	C	SENSE	704	213	-1.72	93166	94653	700	-787	249	27	12	2	20.75	13.5	-0.62	1.1	0.17	0.04	0.21	0.02	0.22	0.24	-0.16	0.26	0.1	-0.08	0.22	0.14	0.06	0.25	0.31	tatggaacactacgaagccgcgaaatggctgctttattctgagcatcattGcggtcaggcgattattaacgccgacgatgaagtgggccgccgctggctgg
93867	+	murE	0.47	ECK0086:JW0083	G	SENSE	704	213	-1.72	93166	94653	701	-786	232	74	12	2	19.33	37	0.94	2.66	0.03	0.01	0.04	0	0.01	0.01	0	0.26	0.26	-0.04	0.23	0.19	0.01	0.49	0.5	atggaacactacgaagccgcgaaatggctgctttattctgagcatcattgCggtcaggcgattattaacgccgacgatgaagtgggccgccgctggctggc
93881	+	murE	0.48	ECK0086:JW0083	T	SENSE	704	213	-1.72	93166	94653	715	-772	244	303	12	2	20.33	151.5	2.9	4.62	0	0	0	0.03	0.02	0.05	0.03	0.3	0.33	0.09	0.4	0.49	-0.15	0.29	0.14	agccgcgaaatggctgctttattctgagcatcattgcggtcaggcgattaTtaacgccgacgatgaagtgggccgccgctggctggcaaaactgccggacg
94377	+	murE	0.81	ECK0086:JW0083	T	SENSE	704	213	-1.72	93166	94653	1211	-276	207	24	12	2	17.25	12	-0.52	1.2	-0.04	0.04	0	-0.05	0.05	0	-0.02	0.14	0.12	-0.12	0.33	0.21	0.23	0.44	0.67	ggcgatcgcgataaaggtaagcgtccactgatgggcgcaattgccgaagaGtttgctgacgtggcggtggtgacggacgataacccgcgtaccgaagaacc
94644	+	murE	0.99	ECK0086:JW0083	A	SENSE	704	213	-1.72	93166	94653	1478	-9	226	53	14	2	16.14	26.5	0.72	2.44	0.16	0.09	0.25	0.03	0.05	0.08	-0.3	0.47	0.17	-0.01	0.09	0.08	0.13	0.3	0.43	cagcgtctggactactccgatcgcgtcacggtggcgcgtctgctgggggtGattgcatgattagcgtaacccttagccaacttaccgacattctcaacggt
94771	+	murF	0.09	ECK0087:JW0084:mra	T	SENSE	435	141	-1.63	94650	96008	121	-1237	142	323	10	2	14.2	161.5	3.51	5.13	0.03	0	0.03	0	0.04	0.04	0.01	0.11	0.12	0.01	0.15	0.16	-0.06	0.7	0.64	tgatgctgtaaccactgatacccgaaaactgacgccgggctgcctgtttgTtgccctgaaaggcgaacgttttgatgcccacgattttgccgaccaggcga
94834	+	murF	0.14	ECK0087:JW0084:mra	A	SENSE	435	141	-1.63	94650	96008	184	-1174	149	213	11	2	13.55	106.5	2.97	4.6	0.01	0.01	0.02	0	0.01	0.01	0.05	0.01	0.06	-0.22	0.4	0.18	0.17	0.57	0.74	cgaacgttttgatgcccacgattttgccgaccaggcgaaagctggcggcgCaggcgcactactggttagccgtccgctggacatcgacctgccgcagttaa
95536	+	murF	0.65	ECK0087:JW0084:mra	G	SENSE	435	141	-1.63	94650	96008	886	-472	148	327	10	1	14.8	327	4.47	6.09	0.01	0.01	0.02	0.02	0.04	0.06	0.05	0.14	0.19	-0.08	0.51	0.43	0	0.31	0.31	gcgtcacaatattgcgaatgcgctggcagccgctgcgctctccatgtccgTgggcgcaacgcttgatgctatcaaagcggggctggcaaatctgaaagctg
96431	+	mraY	0.4	ECK0088:JW0085:murX	T	SENSE	577	145	-1.99	96002	97084	429	-653	245	84	14	2	17.5	42	1.26	3.26	0.01	0.13	0.14	-0.02	0.06	0.04	-0.09	0.38	0.29	0	0.33	0.33	0.1	0.1	0.2	ggttgatcgctcgttggaagtatttctggatgtcggtcattgcgctgggtGtcgccttcgccctgtaccttgccggcaaagacacgcccgcaacgcagctg
96433	+	mraY	0.4	ECK0088:JW0085:murX	G	SENSE	577	145	-1.99	96002	97084	431	-651	235	44	14	2	16.79	22	0.39	2.38	0.23	0.07	0.3	-0.09	0.11	0.02	-0.05	0.19	0.14	-0.15	0.26	0.11	0.05	0.38	0.43	ttgatcgctcgttggaagtatttctggatgtcggtcattgcgctgggtgtCgccttcgccctgtaccttgccggcaaagacacgcccgcaacgcagctggt
97077	+	mraY	0.99	ECK0088:JW0085:murX	A	SENSE	577	145	-1.99	96002	97084	1075	-7	221	97	11	2	20.09	48.5	1.27	3.26	0	0.03	0.03	0.05	0.05	0.1	0.03	0.25	0.28	-0.02	0.26	0.24	-0.06	0.41	0.35	ctggattatttcgctgatgctggttctgattggtctggcaacgctgaaggTacgttaatcatggctgattatcagggtaaaaatgtcgtcattatcggcct
97945	+	murD	0.65	ECK0089:JW0086	G	SENSE	459	148	-1.63	97087	98403	858	-458	184	479	8	1	23	479	4.38	6.01	0.01	0.01	0.02	0.03	0	0.03	0.1	0.09	0.19	-0.14	0.47	0.33	-0.01	0.43	0.42	acaccaatgcgctggcggcgctggcgctggcagatgctgcagggttaccgCgtgccagcagcctgaaagcgttaaccacattcactggtctgccgcatcgc
98289	+	murD	0.91	ECK0089:JW0086	G	SENSE	459	148	-1.63	97087	98403	1202	-114	169	214	6	1	28.17	214	2.93	4.56	0.06	0.04	0.1	-0.02	0.07	0.05	-0.1	0.18	0.08	0.04	0.39	0.43	0.02	0.32	0.34	gcagaacaaaccgaaactatggaacaggcgatgcgcttgctggctccgcgTgttcagccgggcgatatggttctgctctccccagcctgtgccagccttga
98473	+	ftsW	0.06	ECK0090:JW0087	G	SENSE	602	166	-1.86	98403	99647	70	-1174	777	678	8	1	97.12	678	2.8	4.66	0.04	0.02	0.06	0.01	0.02	0.03	-0.02	0.15	0.13	0.02	0.2	0.22	-0.03	0.6	0.57	cctgaaaatgccgcgcctgccaggattcagtatcctggtctggatctccaCggcgctaaagggctgggtgatgggctcgcgggaaaaagataccgacagcc
98659	+	ftsW	0.21	ECK0090:JW0087	T	SENSE	602	166	-1.86	98403	99647	256	-988	294	28	12	2	24.5	14	-0.81	1.05	0.05	0.09	0.14	0.08	0.03	0.11	0.08	0.17	0.25	-0.29	0.58	0.29	0.08	0.13	0.21	catagggcaacgcttaaccaacgatccgttcttcttcgcgaagcgtgatgGtgtctatctgattttggcgtttattctggcgatcattacgctgcgtctgc
98660	+	ftsW	0.21	ECK0090:JW0087	G	SENSE	602	166	-1.86	98403	99647	257	-987	352	31	12	2	29.33	15.5	-0.92	0.94	-0.03	0.03	0	0.09	0.04	0.13	0.05	0.08	0.13	0.14	0.12	0.26	-0.25	0.73	0.48	atagggcaacgcttaaccaacgatccgttcttcttcgcgaagcgtgatggTgtctatctgattttggcgtttattctggcgatcattacgctgcgtctgcc
98713	+	ftsW	0.25	ECK0090:JW0087	G	SENSE	602	166	-1.86	98403	99647	310	-934	203	38	12	2	16.92	19	0.17	2.03	0.05	0	0.05	-0.04	0.11	0.07	-0.04	0.21	0.17	-0.08	0.38	0.3	0.11	0.29	0.4	ctatctgattttggcgtttattctggcgatcattacgctgcgtctgccgaTggagttctggcaacgctacagtgccacgatgctgctcggatctatcatcc
99053	+	ftsW	0.52	ECK0090:JW0087	A	SENSE	602	166	-1.86	98403	99647	650	-594	315	82	12	2	26.25	41	0.64	2.5	0.05	0.06	0.11	-0.12	0.17	0.05	0.05	0.25	0.3	0.12	0.33	0.45	-0.09	0.19	0.1	gtggtggtgttgtttgtgactacgctggcgatgttgttcctggcgggagcGaaattgtggcagttcattgccattatcggtatgggcatttcagcggttgt
99084	+	ftsW	0.55	ECK0090:JW0087	T	SENSE	602	166	-1.86	98403	99647	681	-563	228	15	12	2	19	7.5	-1.34	0.52	-0.02	0.08	0.06	0.1	0.37	0.47	-0.04	0.39	0.35	0	0.12	0.12	-0.03	0.03	0	tgttgttcctggcgggagcgaaattgtggcagttcattgccattatcggtAtgggcatttcagcggttgtgttgctgatactcgccgaaccgtaccgtatc
99328	+	ftsW	0.74	ECK0090:JW0087	T	SENSE	602	166	-1.86	98403	99647	925	-319	889	257	11	1	80.82	257	1.67	3.53	0.03	0.02	0.05	0	0.03	0.03	-0.14	0.41	0.27	0.02	0.34	0.36	0.08	0.2	0.28	ggaagcgcacactgactttattttcgccattatcggcgaagaactggggtAtgtcggtgtggtgctggcacttttaatggtattcttcgtcgcttttcgcg
99500	+	ftsW	0.88	ECK0090:JW0087	T	SENSE	602	166	-1.86	98403	99647	1097	-147	261	97	13	2	20.08	48.5	1.27	3.13	0.03	0.03	0.06	-0.08	0.11	0.03	-0.03	0.11	0.08	-0.09	0.41	0.32	0.17	0.34	0.51	atctggtttagcttccaggcgctggttaacgtaggcgcggcggcggggatGttaccgaccaaaggtctgacattgccgctgatcagttacggtggttcgag
99698	+	murG	0.05	ECK0091:JW0088	T	SENSE	624	163	-1.94	99644	100711	54	-1013	388	34	14	2	27.71	17	-0.7	1.23	0.07	0.02	0.09	-0.04	0.04	0	-0.02	0.26	0.24	-0.12	0.24	0.12	0.12	0.44	0.56	gtggtcaaggaaagcgattaatggtgatggcaggcggaaccggtggacatGtattcccgggactggcggttgcgcaccatctaatggctcagggttggcaa
99710	+	murG	0.06	ECK0091:JW0088	T	SENSE	624	163	-1.94	99644	100711	66	-1001	205	20	13	2	15.77	10	-0.66	1.28	0.14	0.61	0.75	0	0.05	0.05	-0.01	0.06	0.05	-0.04	0.09	0.05	-0.08	0.18	0.1	agcgattaatggtgatggcaggcggaaccggtggacatgtattcccgggaCtggcggttgcgcaccatctaatggctcagggttggcaagttcgctggctg
99718	+	murG	0.07	ECK0091:JW0088	G	SENSE	624	163	-1.94	99644	100711	74	-993	1041	244	14	2	74.36	122	0.71	2.65	0.04	0.01	0.05	0.03	0.02	0.05	0.03	0.16	0.19	0.11	0.19	0.3	-0.2	0.62	0.42	atggtgatggcaggcggaaccggtggacatgtattcccgggactggcggtTgcgcaccatctaatggctcagggttggcaagttcgctggctggggactgc
99769	+	murG	0.12	ECK0091:JW0088	G	SENSE	624	163	-1.94	99644	100711	125	-942	288	39	15	2	19.2	19.5	0.02	1.96	0.03	0.02	0.05	0	0.03	0.03	-0.03	0.13	0.1	0	0.51	0.51	0	0.31	0.31	gcgcaccatctaatggctcagggttggcaagttcgctggctggggactgcCgaccgtatggaagcggacttagtgccaaaacatggcatcgaaattgattt
99874	+	murG	0.22	ECK0091:JW0088	C	SENSE	624	163	-1.94	99644	100711	230	-837	233	35	14	2	16.64	17.5	0.07	2.01	0.03	0.14	0.17	0.11	0.18	0.29	-0.03	0.26	0.23	0	0.09	0.09	-0.1	0.33	0.23	cgtatctctggtctgcgtggaaaaggtataaaagcactgatagctgccccGctgcgtatcttcaacgcctggcgtcaggcgcgggcgattatgaaagcgta
99915	+	murG	0.25	ECK0091:JW0088	G	SENSE	624	163	-1.94	99644	100711	271	-796	203	97	15	2	13.53	48.5	1.84	3.78	0.03	0	0.03	0.1	0.09	0.19	0.02	0.32	0.34	0	0.2	0.2	-0.14	0.39	0.25	agctgccccgctgcgtatcttcaacgcctggcgtcaggcgcgggcgattaTgaaagcgtacaaacctgacgtggtgctcggtatgggaggctacgtgtcag
99947	+	murG	0.28	ECK0091:JW0088	T	SENSE	624	163	-1.94	99644	100711	303	-764	216	29	13	2	16.62	14.5	-0.2	1.74	0	0	0	0.02	0.08	0.1	0.01	0.37	0.38	-0.14	0.42	0.28	0.12	0.12	0.24	gtcaggcgcgggcgattatgaaagcgtacaaacctgacgtggtgctcggtAtgggaggctacgtgtcaggtccaggtggtctggccgcgtggtcgttaggc
99958	+	murG	0.29	ECK0091:JW0088	G	SENSE	624	163	-1.94	99644	100711	314	-753	247	132	12	2	20.58	66	1.68	3.62	0	0.09	0.09	0.02	0.02	0.04	0.03	0.09	0.12	-0.1	0.38	0.28	0.05	0.42	0.47	gcgattatgaaagcgtacaaacctgacgtggtgctcggtatgggaggctaCgtgtcaggtccaggtggtctggccgcgtggtcgttaggcattccggttgt
101088	+	murC	0.22	ECK0092:JW0089	G	SENSE	539	178	-1.6	100765	102240	323	-1152	77	569	11	1	7	569	6.34	7.94	0.03	0.01	0.04	0.04	0	0.04	0.12	0.05	0.17	-0.03	0.4	0.37	-0.16	0.53	0.37	aacccggaaattgtcgccgctcatgaagcgcgtattccggtgatccgtcgTgccgaaatgctggctgagttaatgcgttttcgtcatggcatcgccattgc
101451	+	murC	0.47	ECK0092:JW0089	T	SENSE	539	178	-1.6	100765	102240	686	-789	388	218	11	1	35.27	218	2.63	4.23	0.04	0.06	0.1	0.06	0.13	0.19	-0.13	0.51	0.38	0.03	0.2	0.23	-0.01	0.11	0.1	acttttattaattttctgcacaacctgccgttttacggtcgtgcggtgatGtgtgttgatgatccggtgatccgcgaattgttaccgcgagtggggcgtca
101991	+	murC	0.83	ECK0092:JW0089	T	SENSE	539	178	-1.6	100765	102240	1226	-249	310	90	15	2	20.67	45	1.12	2.72	0.06	0.12	0.18	-0.02	0.1	0.08	-0.12	0.31	0.19	0.07	0.37	0.44	0.01	0.1	0.11	gatttcgccaatgtgctgacgcaggttgataccctgttgatgctggaagtGtatccggctggcgaagcgccaattccgggagcggacagccgttcgctgtg
102111	+	murC	0.91	ECK0092:JW0089	C	SENSE	539	178	-1.6	100765	102240	1346	-129	216	15	11	2	19.64	7.5	-1.39	0.21	0.04	0.03	0.07	-0.02	0.02	0	-0.31	0.44	0.13	-0.07	0.14	0.07	0.36	0.37	0.73	gggaaaattgatcccattctggtgccggatccggcgcgggtagccgagatGctggcaccggtattaaccggtaacgacctgattctcgttcagggggctgg
102322	+	ddlB	0.1	ddl:ECK0093:JW0090	C	SENSE	741	349	-1.09	102233	103153	89	-831	469	23	14	3	33.5	7.67	-2.13	-1.04	-0.01	0.01	0	-0.05	0.09	0.04	-0.09	0.39	0.3	-0.06	0.32	0.26	0.2	0.19	0.39	gctgagcgggaagtttctctgaattctggcgcagcggtgttagccggactGcgtgaaggcggtattgacgcgtatcctgtcgacccgaaagaagtcgacgt
102323	+	ddlB	0.1	ddl:ECK0093:JW0090	G	SENSE	741	349	-1.09	102233	103153	90	-830	308	40	14	3	22	13.33	-0.72	0.36	0.04	0.01	0.05	0.05	0	0.05	-0.03	0.08	0.05	-0.18	0.35	0.17	0.13	0.55	0.68	ctgagcgggaagtttctctgaattctggcgcagcggtgttagccggactgCgtgaaggcggtattgacgcgtatcctgtcgacccgaaagaagtcgacgtg
102335	+	ddlB	0.11	ddl:ECK0093:JW0090	T	SENSE	741	349	-1.09	102233	103153	102	-818	130	316	14	3	9.29	105.33	3.5	4.59	0	0.05	0.05	-0.04	0.18	0.14	-0.11	0.24	0.13	0.05	0.14	0.19	0.1	0.39	0.49	tttctctgaattctggcgcagcggtgttagccggactgcgtgaaggcggtAttgacgcgtatcctgtcgacccgaaagaagtcgacgtgacgcaactgaag
102336	+	ddlB	0.11	ddl:ECK0093:JW0090	T	SENSE	741	349	-1.09	102233	103153	103	-817	131	397	14	3	9.36	132.33	3.82	4.91	0.01	0.02	0.03	-0.04	0.14	0.1	-0.09	0.39	0.3	-0.14	0.31	0.17	0.25	0.15	0.4	ttctctgaattctggcgcagcggtgttagccggactgcgtgaaggcggtaTtgacgcgtatcctgtcgacccgaaagaagtcgacgtgacgcaactgaagt
102342	+	ddlB	0.12	ddl:ECK0093:JW0090	G	SENSE	741	349	-1.09	102233	103153	109	-811	200	234	14	3	14.29	78	2.45	3.53	0.02	0.01	0.03	0.02	0.04	0.06	0.02	0.03	0.05	0	0.26	0.26	-0.08	0.67	0.59	gaattctggcgcagcggtgttagccggactgcgtgaaggcggtattgacgCgtatcctgtcgacccgaaagaagtcgacgtgacgcaactgaagtcgatgg
102460	+	ddlB	0.25	ddl:ECK0093:JW0090	G	SENSE	741	349	-1.09	102233	103153	227	-693	379	535	14	3	27.07	178.33	2.72	3.81	0.02	0	0.02	0.03	0.01	0.04	0.03	0.16	0.19	-0.01	0.25	0.24	-0.07	0.58	0.51	atcgcgctacacggtcgcggcggtgaagatggtacgctgcaggggatgctCgagctgatgggcttgccttataccggaagcggagtgatggcatctgcgct
102478	+	ddlB	0.27	ddl:ECK0093:JW0090	T	SENSE	741	349	-1.09	102233	103153	245	-675	303	68	14	3	21.64	22.67	0.07	1.15	0.1	0.05	0.15	-0.02	0.05	0.03	-0.03	0.35	0.32	0.01	0.36	0.37	-0.05	0.18	0.13	ggcggtgaagatggtacgctgcaggggatgctcgagctgatgggcttgccTtataccggaagcggagtgatggcatctgcgctttcaatggataaactacg
102551	+	ddlB	0.35	ddl:ECK0093:JW0090	C	SENSE	741	349	-1.09	102233	103153	318	-602	272	44	10	2	27.2	22	-0.31	0.78	-0.01	0.08	0.07	0.12	0.08	0.2	-0.12	0.35	0.23	0.01	0.38	0.39	0	0.11	0.11	catctgcgctttcaatggataaactacgcagcaaacttctatggcaaggtGccggtttaccggtcgcgccgtgggtagcgttaacccgcgcagagtttgaa
102647	+	ddlB	0.45	ddl:ECK0093:JW0090	T	SENSE	741	349	-1.09	102233	103153	414	-506	203	31	9	2	22.56	15.5	-0.54	0.54	0.13	0.26	0.39	0	0.16	0.16	-0.1	0.29	0.19	-0.05	0.21	0.16	0.01	0.09	0.1	ttgaaaaaggcctgagcgataagcagttagcagaaatttctgctctgggtTtgccggttatcgttaagccgagccgcgaaggttccagtgtgggaatgtca
102687	+	ddlB	0.49	ddl:ECK0093:JW0090	G	SENSE	741	349	-1.09	102233	103153	454	-466	272	263	10	2	27.2	131.5	2.27	3.36	0.03	0.04	0.07	-0.01	0.04	0.03	-0.21	0.54	0.33	0	0.15	0.15	0.19	0.24	0.43	tgctctgggtttgccggttatcgttaagccgagccgcgaaggttccagtgTgggaatgtcaaaagtagtagcagaaaatgctctacaagatgcattaagat
102761	+	ddlB	0.57	ddl:ECK0093:JW0090	T	SENSE	741	349	-1.09	102233	103153	528	-392	305	68	13	3	23.46	22.67	-0.05	1.04	0.04	0.14	0.18	0.02	0.1	0.12	-0.01	0.19	0.18	0.11	0.15	0.26	-0.17	0.43	0.26	aaaatgctctacaagatgcattaagattggcatttcagcacgatgaagaaGtattgattgaaaaatggctaagtgggccggagttcacggttgcgatactc
102783	+	ddlB	0.6	ddl:ECK0093:JW0090	T	SENSE	741	349	-1.09	102233	103153	550	-370	205	37	13	3	15.77	12.33	-0.36	0.73	0.02	0.12	0.14	0.07	0.09	0.16	-0.05	0.27	0.22	-0.1	0.26	0.16	0.07	0.25	0.32	aagattggcatttcagcacgatgaagaagtattgattgaaaaatggctaaGtgggccggagttcacggttgcgatactcggtgaagaaattttaccgtcaa
102877	+	ddlB	0.7	ddl:ECK0093:JW0090	T	SENSE	741	349	-1.09	102233	103153	644	-276	274	79	21	5	13.05	15.8	0.28	1.36	0	0.14	0.14	0.08	0.15	0.23	-0.15	0.47	0.32	0.01	0.15	0.16	0.06	0.09	0.15	ccgtcaatacgtattcaaccgtccggaaccttctatgattatgaggcgaaGtatctctctgatgagacacagtatttctgccccgcaggtctggaagcgtc
102962	+	ddlB	0.79	ddl:ECK0093:JW0090	C	SENSE	741	349	-1.09	102233	103153	729	-191	315	50	20	3	15.75	16.67	0.08	1.17	-0.09	0.39	0.3	0.07	0.05	0.12	0.04	0.16	0.2	-0.04	0.3	0.26	0.02	0.1	0.12	caggtctggaagcgtcacaagaggccaatttgcaggcattagtgctgaaaGcatggacgacgttaggttgcaaaggatggggacgtattgacgttatgctg
102994	+	ddlB	0.83	ddl:ECK0093:JW0090	C	SENSE	741	349	-1.09	102233	103153	761	-159	361	69	17	3	21.24	23	0.11	1.2	0.09	0.08	0.17	0	0.07	0.07	0.04	0.22	0.26	0.01	0.31	0.32	-0.15	0.32	0.17	caggcattagtgctgaaagcatggacgacgttaggttgcaaaggatggggAcgtattgacgttatgctggacagcgatggacagttttatctgctggaagc
102995	+	ddlB	0.83	ddl:ECK0093:JW0090	G	SENSE	741	349	-1.09	102233	103153	762	-158	295	172	17	3	17.35	57.33	1.72	2.81	0.1	0.07	0.17	0.02	0.01	0.03	0.02	0.05	0.07	-0.1	0.33	0.23	-0.04	0.54	0.5	aggcattagtgctgaaagcatggacgacgttaggttgcaaaggatggggaCgtattgacgttatgctggacagcgatggacagttttatctgctggaagcc
102998	+	ddlB	0.83	ddl:ECK0093:JW0090	T	SENSE	741	349	-1.09	102233	103153	765	-155	259	133	17	3	15.24	44.33	1.54	2.63	0	0.03	0.03	0.18	0.1	0.28	-0.2	0.41	0.21	-0.04	0.11	0.07	0.05	0.36	0.41	cattagtgctgaaagcatggacgacgttaggttgcaaaggatggggacgtAttgacgttatgctggacagcgatggacagttttatctgctggaagccaat
103030	+	ddlB	0.87	ddl:ECK0093:JW0090	T	SENSE	741	349	-1.09	102233	103153	797	-123	200	34	16	3	12.5	11.33	-0.14	0.94	0.01	0.05	0.06	0.03	0.12	0.15	-0.06	0.18	0.12	-0.05	0.2	0.15	0.08	0.45	0.53	tgcaaaggatggggacgtattgacgttatgctggacagcgatggacagttTtatctgctggaagccaatacctcaccgggtatgaccagccacagcctggt
103072	+	ddlB	0.91	ddl:ECK0093:JW0090	A	SENSE	741	349	-1.09	102233	103153	839	-81	597	289	14	3	42.64	96.33	1.18	2.26	0.01	0.02	0.03	0.02	0.02	0.04	-0.02	0.23	0.21	-0.11	0.35	0.24	0.1	0.39	0.49	ggacagttttatctgctggaagccaatacctcaccgggtatgaccagccaCagcctggtgccgatggcggcacgtcaggcaggtatgagcttctcgcagtt
103166	+	ftsQ	0.01	ECK0094:JW0091	G	SENSE	876	453	-0.95	103155	103985	11	-819	228	69	14	4	16.29	17.25	0.08	1.03	0.05	0.11	0.16	-0.06	0.06	0	-0.04	0.2	0.16	0.01	0.22	0.23	0.04	0.41	0.45	cgcagttggtagtacgaattctggaactggcggactaatatgtcgcaggcTgctctgaacacgcgaaacagcgaagaagaggtttcttctcgccgcaataa
103194	+	ftsQ	0.05	ECK0094:JW0091	A	SENSE	876	453	-0.95	103155	103985	39	-791	330	174	15	4	22	43.5	0.98	1.93	0.01	0.05	0.06	0.07	0.03	0.1	0.02	0.2	0.22	-0.08	0.54	0.46	-0.02	0.18	0.16	ggcggactaatatgtcgcaggctgctctgaacacgcgaaacagcgaagaaGaggtttcttctcgccgcaataatggaacgcgtctggcggggatccttttc
103224	+	ftsQ	0.08	ECK0094:JW0091	G	SENSE	876	453	-0.95	103155	103985	69	-761	273	84	18	5	15.17	16.8	0.15	1.1	0.02	0.1	0.12	0.02	0.02	0.04	-0.05	0.12	0.07	-0.08	0.26	0.18	0.1	0.5	0.6	acacgcgaaacagcgaagaagaggtttcttctcgccgcaataatggaacgCgtctggcggggatccttttcctgctgaccgttttaacgacagtgttggtg
103291	+	ftsQ	0.16	ECK0094:JW0091	G	SENSE	876	453	-0.95	103155	103985	136	-694	258	219	20	5	12.9	43.8	1.76	2.71	0.01	0	0.01	-0.03	0.03	0	0	0.26	0.26	-0.04	0.24	0.2	0.07	0.46	0.53	tttcctgctgaccgttttaacgacagtgttggtgagcggctgggtcgtgtTgggctggatggaagatgcgcaacgcctgccgctctcaaagctggtgttga
103414	+	ftsQ	0.31	ECK0094:JW0091	T	SENSE	876	453	-0.95	103155	103985	259	-571	229	83	15	3	15.27	27.67	0.86	1.81	0.08	0.02	0.1	-0.05	0.07	0.02	-0.16	0.28	0.12	-0.03	0.3	0.27	0.16	0.33	0.49	taatgacgatatccggcagtcgatcctggcattgggtgagccgggtacctTtatgacccaggatgtcaacatcatccagacgcaaatagaacaacgcctgc
103527	+	ftsQ	0.45	ECK0094:JW0091	A	SENSE	876	453	-0.95	103155	103985	372	-458	202	16	16	3	12.62	5.33	-1.24	-0.29	0.07	0.49	0.56	-0.11	0.23	0.12	0.06	0.13	0.19	-0.02	0.08	0.06	0	0.06	0.06	aggtgagcgtcagaaagcagtggcctgatgaattgaagattcatctggttGaatatgtgccgattgcgcggtggaatgatcaacatatggtagacgcggaa
103529	+	ftsQ	0.45	ECK0094:JW0091	T	SENSE	876	453	-0.95	103155	103985	374	-456	474	165	16	3	29.62	55	0.89	1.84	0.17	0.16	0.33	0.03	0.22	0.25	-0.11	0.45	0.34	-0.07	0.14	0.07	-0.01	0.03	0.02	gtgagcgtcagaaagcagtggcctgatgaattgaagattcatctggttgaAtatgtgccgattgcgcggtggaatgatcaacatatggtagacgcggaagg
103531	+	ftsQ	0.45	ECK0094:JW0091	T	SENSE	876	453	-0.95	103155	103985	376	-454	927	421	16	3	57.94	140.33	1.28	2.23	0.16	0.04	0.2	0.08	0.08	0.16	-0.05	0.3	0.25	-0.2	0.42	0.22	0.01	0.16	0.17	gagcgtcagaaagcagtggcctgatgaattgaagattcatctggttgaatAtgtgccgattgcgcggtggaatgatcaacatatggtagacgcggaaggaa
103532	+	ftsQ	0.45	ECK0094:JW0091	G	SENSE	876	453	-0.95	103155	103985	377	-453	407	1014	16	3	25.44	338	3.73	4.68	0.07	0.03	0.1	0.05	0.03	0.08	0.07	0.1	0.17	-0.1	0.31	0.21	-0.08	0.52	0.44	agcgtcagaaagcagtggcctgatgaattgaagattcatctggttgaataTgtgccgattgcgcggtggaatgatcaacatatggtagacgcggaaggaaa
103552	+	ftsQ	0.48	ECK0094:JW0091	T	SENSE	876	453	-0.95	103155	103985	397	-433	262	19	18	3	14.56	6.33	-1.2	-0.25	0.1	0.09	0.19	-0.04	0.14	0.1	-0.08	0.27	0.19	-0.05	0.15	0.1	0.08	0.35	0.43	tgatgaattgaagattcatctggttgaatatgtgccgattgcgcggtggaAtgatcaacatatggtagacgcggaaggaaataccttcagcgtgccgccag
103634	+	ftsQ	0.58	ECK0094:JW0091	T	SENSE	876	453	-0.95	103155	103985	479	-351	208	46	16	4	13	11.5	-0.18	0.77	0	0.13	0.13	-0.14	0.22	0.08	-0.1	0.37	0.27	0	0.15	0.15	0.25	0.12	0.37	accttcagcgtgccgccagaacgcaccagcaagcaggtgcttccaatgctGtatggcccggaaggcagcgccaatgaagtgttgcagggctatcgcgaaat
103694	+	ftsQ	0.65	ECK0094:JW0091	C	SENSE	876	453	-0.95	103155	103985	539	-291	225	72	14	3	16.07	24	0.58	1.53	0	0	0	0.07	0.01	0.08	0.05	0.17	0.22	-0.1	0.71	0.61	-0.03	0.11	0.08	gaaggcagcgccaatgaagtgttgcagggctatcgcgaaatggggcagatGctggcaaaggacagatttactctgaaggaagcggcgatgaccgcgcggcg
103710	+	ftsQ	0.67	ECK0094:JW0091	T	SENSE	876	453	-0.95	103155	103985	555	-275	233	570	15	3	15.53	190	3.61	4.56	0.01	0.05	0.06	0.01	0.1	0.11	-0.05	0.15	0.1	0.1	0.45	0.55	-0.05	0.24	0.19	aagtgttgcagggctatcgcgaaatggggcagatgctggcaaaggacagaTttactctgaaggaagcggcgatgaccgcgcggcgttcctggcagttgacg
103711	+	ftsQ	0.67	ECK0094:JW0091	T	SENSE	876	453	-0.95	103155	103985	556	-274	876	822	16	3	54.75	274	2.32	3.27	0.01	0.02	0.03	0.05	0.08	0.13	0.06	0.2	0.26	-0.2	0.32	0.12	0.08	0.38	0.46	agtgttgcagggctatcgcgaaatggggcagatgctggcaaaggacagatTtactctgaaggaagcggcgatgaccgcgcggcgttcctggcagttgacgc
103712	+	ftsQ	0.67	ECK0094:JW0091	A	SENSE	876	453	-0.95	103155	103985	557	-273	267	490	16	3	16.69	163.33	3.29	4.24	0.02	0.03	0.05	0.03	0.01	0.04	0.01	0.09	0.1	0.04	0.23	0.27	-0.09	0.64	0.55	gtgttgcagggctatcgcgaaatggggcagatgctggcaaaggacagattTactctgaaggaagcggcgatgaccgcgcggcgttcctggcagttgacgct
103832	+	ftsQ	0.82	ECK0094:JW0091	T	SENSE	876	453	-0.95	103155	103985	677	-153	397	166	19	4	20.89	41.5	0.99	1.94	0.06	0.02	0.08	-0.01	0.05	0.04	-0.18	0.46	0.28	-0.01	0.13	0.12	0.15	0.34	0.49	aatcttggccggggcgatacgatgaaacgtttggctcgctttgtagaactTtatccggttttacagcagcaggcgcaaaccgatggcaaacggattagcta
103920	+	ftsQ	0.92	ECK0094:JW0091	G	SENSE	876	453	-0.95	103155	103985	765	-65	209	40	16	3	13.06	13.33	0.03	0.98	0	0.05	0.05	0.02	0.03	0.05	0.08	0.17	0.25	-0.17	0.55	0.38	0.08	0.2	0.28	aacggattagctacgttgatttgcgttatgactctggagcggcagtaggcTgggcgcccttgccgccagaggaatctactcagcaacaaaatcaggcacag
104059	+	ftsA	0.06	divA:ECK0095:JW0092	G	SENSE	856	623	-0.46	103982	105244	77	-1185	374	157	15	4	24.93	39.25	0.65	1.11	0.11	0.18	0.29	0.07	0.21	0.28	-0.12	0.19	0.07	-0.04	0.13	0.09	-0.03	0.3	0.27	gtagtaggactggagattggtaccgcgaaggttgccgctttagtaggggaAgttctgcccgacggtatggtcaatatcattggcgtgggcagctgcccgtc
104060	+	ftsA	0.06	divA:ECK0095:JW0092	T	SENSE	856	623	-0.46	103982	105244	78	-1184	204	328	15	4	13.6	82	2.59	3.05	-0.02	0.08	0.06	-0.01	0.08	0.07	-0.04	0.26	0.22	-0.04	0.2	0.16	0.11	0.38	0.49	tagtaggactggagattggtaccgcgaaggttgccgctttagtaggggaaGttctgcccgacggtatggtcaatatcattggcgtgggcagctgcccgtcg
104062	+	ftsA	0.06	divA:ECK0095:JW0092	C	SENSE	856	623	-0.46	103982	105244	80	-1182	576	942	15	4	38.4	235.5	2.62	3.07	0.03	0.01	0.04	0.02	0.03	0.05	-0.08	0.31	0.23	-0.06	0.3	0.24	0.1	0.34	0.44	gtaggactggagattggtaccgcgaaggttgccgctttagtaggggaagtTctgcccgacggtatggtcaatatcattggcgtgggcagctgcccgtcgcg
104063	+	ftsA	0.06	divA:ECK0095:JW0092	T	SENSE	856	623	-0.46	103982	105244	81	-1181	279	1746	15	4	18.6	436.5	4.55	5.01	-0.01	0.13	0.12	0.01	0.01	0.02	0.02	0.05	0.07	-0.23	0.44	0.21	0.21	0.37	0.58	taggactggagattggtaccgcgaaggttgccgctttagtaggggaagttCtgcccgacggtatggtcaatatcattggcgtgggcagctgcccgtcgcgt
104117	+	ftsA	0.11	divA:ECK0095:JW0092	T	SENSE	856	623	-0.46	103982	105244	135	-1127	374	70	17	4	22	17.5	-0.33	0.13	0.05	0.02	0.07	-0.02	0.21	0.19	-0.17	0.34	0.17	0.05	0.11	0.16	0.09	0.32	0.41	ccgacggtatggtcaatatcattggcgtgggcagctgcccgtcgcgtggtAtggataaaggcggggtgaacgacctcgaatccgtggtcaagtgcgtacaa
104160	+	ftsA	0.14	divA:ECK0095:JW0092	C	SENSE	856	623	-0.46	103982	105244	178	-1084	410	99	16	3	25.62	33	0.37	0.82	-0.04	0.1	0.06	0.03	0.03	0.06	-0.01	0.28	0.27	0.05	0.46	0.51	-0.03	0.13	0.1	gcgtggtatggataaaggcggggtgaacgacctcgaatccgtggtcaagtGcgtacaacgcgccattgaccaggcagaattgatggcagattgtcagatct
104161	+	ftsA	0.14	divA:ECK0095:JW0092	G	SENSE	856	623	-0.46	103982	105244	179	-1083	380	253	16	3	23.75	84.33	1.83	2.29	0.03	0.03	0.06	0	0.01	0.01	0.03	0.05	0.08	-0.12	0.35	0.23	0.06	0.56	0.62	cgtggtatggataaaggcggggtgaacgacctcgaatccgtggtcaagtgCgtacaacgcgccattgaccaggcagaattgatggcagattgtcagatctc
104267	+	ftsA	0.23	divA:ECK0095:JW0092	T	SENSE	856	623	-0.46	103982	105244	285	-977	380	131	18	4	21.11	32.75	0.63	1.09	0.05	0.09	0.14	-0.06	0.18	0.12	0.06	0.31	0.37	-0.02	0.11	0.09	-0.04	0.32	0.28	tatatctggcgctttctggtaagcacatcagctgccagaatgaaattggtAtggtgcctatttctgaagaagaagtgacgcaagaagatgtggaaaacgtc
104602	+	ftsA	0.49	divA:ECK0095:JW0092	G	SENSE	856	623	-0.46	103982	105244	620	-642	322	158	21	5	15.33	31.6	1.04	1.5	-0.01	0.02	0.01	0.06	0.03	0.09	0.06	0.1	0.16	-0.13	0.53	0.4	0.01	0.33	0.34	gcatcaagttattcggtattgacggaagatgaacgtgaactgggtgtctgCgtcgtcgatatcggtggtggtacaatggatatcgccgtttataccggtgg
104654	+	ftsA	0.53	divA:ECK0095:JW0092	C	SENSE	856	623	-0.46	103982	105244	672	-590	304	125	21	6	14.48	20.83	0.52	0.98	0.29	0.28	0.57	-0.06	0.12	0.06	-0.14	0.27	0.13	-0.07	0.19	0.12	-0.01	0.14	0.13	tcgtcgatatcggtggtggtacaatggatatcgccgtttataccggtgggGcattgcgccacactaaggtaattccttatgctggcaatgtcgtgaccagt
104706	+	ftsA	0.57	divA:ECK0095:JW0092	T	SENSE	856	623	-0.46	103982	105244	724	-538	181	212	20	7	9.05	30.29	1.74	2.2	-0.02	0.29	0.27	0.03	0.13	0.16	0.13	0.24	0.37	-0.09	0.16	0.07	-0.03	0.17	0.14	attgcgccacactaaggtaattccttatgctggcaatgtcgtgaccagtgAtatcgcttacgcctttggcacgccgccaagcgacgccgaagcgattaaag
104714	+	ftsA	0.58	divA:ECK0095:JW0092	A	SENSE	856	623	-0.46	103982	105244	732	-530	194	507	22	9	8.82	56.33	2.68	3.13	0.03	0.04	0.07	0.01	0.02	0.03	-0.02	0.12	0.1	0.05	0.32	0.37	-0.08	0.51	0.43	acactaaggtaattccttatgctggcaatgtcgtgaccagtgatatcgctTacgcctttggcacgccgccaagcgacgccgaagcgattaaagttcgccac
104769	+	ftsA	0.62	divA:ECK0095:JW0092	T	SENSE	856	623	-0.46	103982	105244	787	-475	286	131	21	9	13.62	14.56	0.1	0.55	0.03	0.03	0.06	-0.02	0.12	0.1	0.16	0.32	0.48	-0.24	0.42	0.18	0.06	0.12	0.18	ctttggcacgccgccaagcgacgccgaagcgattaaagttcgccacggttGtgcgctgggttccatcgttggaaaagatgagagcgtggaagtgccgagcg
104917	+	ftsA	0.74	divA:ECK0095:JW0092	T	SENSE	856	623	-0.46	103982	105244	935	-327	213	32	17	4	12.53	8	-0.65	-0.19	-0.04	0.07	0.03	0.03	0.03	0.06	0.02	0.14	0.16	0.1	0.4	0.5	-0.11	0.36	0.25	gtgatcgagccgcgctataccgagctgctcaacctggtcaacgaagagatAttgcagttgcaggaaaagcttcgccaacaaggggttaaacatcacctggc
104973	+	ftsA	0.79	divA:ECK0095:JW0092	C	SENSE	856	623	-0.46	103982	105244	991	-271	324	59	16	4	20.25	14.75	-0.46	0	-0.01	0.06	0.05	0.21	0.23	0.44	-0.08	0.35	0.27	-0.1	0.22	0.12	-0.03	0.15	0.12	gttgcaggaaaagcttcgccaacaaggggttaaacatcacctggcggcagGcattgtattaaccggtggcgcagcgcagatcgaaggtcttgcagcctgtg
105124	+	ftsA	0.9	divA:ECK0095:JW0092	T	SENSE	856	623	-0.46	103982	105244	1142	-120	237	365	15	4	15.8	91.25	2.53	2.99	0.27	0.26	0.53	0.05	0.13	0.18	-0.26	0.45	0.19	-0.05	0.13	0.08	-0.01	0.03	0.02	accggtttaacggattatgctcaggagccgtattattcgacggcggtgggAttgcttcactatgggaaagagtcacatcttaacggtgaagctgaagtaga
105128	+	ftsA	0.91	divA:ECK0095:JW0092	T	SENSE	856	623	-0.46	103982	105244	1146	-116	13	209	15	4	1	52.25	5.71	6.17	0	0	0	0.06	0	0.06	-0.07	0.33	0.26	0.03	0.27	0.3	-0.02	0.4	0.38	gtttaacggattatgctcaggagccgtattattcgacggcggtgggattgCttcactatgggaaagagtcacatcttaacggtgaagctgaagtagaaaaa
105129	+	ftsA	0.91	divA:ECK0095:JW0092	T	SENSE	856	623	-0.46	103982	105244	1147	-115	65	202	15	4	4.33	50.5	3.54	4	-0.01	0.03	0.02	-0.02	0.06	0.04	0.04	0.18	0.22	0.09	0.27	0.36	-0.1	0.46	0.36	tttaacggattatgctcaggagccgtattattcgacggcggtgggattgcTtcactatgggaaagagtcacatcttaacggtgaagctgaagtagaaaaac
105135	+	ftsA	0.91	divA:ECK0095:JW0092	T	SENSE	856	623	-0.46	103982	105244	1153	-109	311	181	15	4	20.73	45.25	1.13	1.58	0.01	0.03	0.04	0	0.06	0.06	-0.05	0.32	0.27	-0.01	0.18	0.17	0.05	0.42	0.47	ggattatgctcaggagccgtattattcgacggcggtgggattgcttcactAtgggaaagagtcacatcttaacggtgaagctgaagtagaaaaacgtgtta
105136	+	ftsA	0.91	divA:ECK0095:JW0092	G	SENSE	856	623	-0.46	103982	105244	1154	-108	303	513	15	4	20.2	128.25	2.67	3.12	0.02	0	0.02	0	0.05	0.05	-0.06	0.38	0.32	0.04	0.18	0.22	0.02	0.38	0.4	gattatgctcaggagccgtattattcgacggcggtgggattgcttcactaTgggaaagagtcacatcttaacggtgaagctgaagtagaaaaacgtgttac
105145	+	ftsA	0.92	divA:ECK0095:JW0092	T	SENSE	856	623	-0.46	103982	105244	1163	-99	258	215	15	4	17.2	53.75	1.64	2.1	-0.02	0.08	0.06	0.02	0.05	0.07	0.08	0.29	0.37	-0.13	0.42	0.29	0.05	0.17	0.22	caggagccgtattattcgacggcggtgggattgcttcactatgggaaagaGtcacatcttaacggtgaagctgaagtagaaaaacgtgttacagcatcagt
105202	+	ftsA	0.97	divA:ECK0095:JW0092	T	SENSE	856	623	-0.46	103982	105244	1220	-42	222	61	17	4	13.06	15.25	0.22	0.68	0.03	0.04	0.07	-0.1	0.18	0.08	-0.09	0.37	0.28	0.11	0.23	0.34	0.04	0.19	0.23	cttaacggtgaagctgaagtagaaaaacgtgttacagcatcagttggctcGtggatcaagcgactcaatagttggctgcgaaaagagttttaatttttatg
105229	+	ftsA	0.99	divA:ECK0095:JW0092	C	SENSE	856	623	-0.46	103982	105244	1247	-15	222	105	17	4	13.06	26.25	1.01	1.47	0	0.06	0.06	0	0.09	0.09	-0.05	0.31	0.26	-0.02	0.43	0.41	0.08	0.11	0.19	cgtgttacagcatcagttggctcgtggatcaagcgactcaatagttggctGcgaaaagagttttaatttttatgaggccgacgatgattacggcctcaggc
105230	+	ftsA	0.99	divA:ECK0095:JW0092	G	SENSE	856	623	-0.46	103982	105244	1248	-14	294	449	16	4	18.38	112.25	2.61	3.07	0.07	0.11	0.18	0.01	0.02	0.03	-0.03	0.14	0.11	-0.06	0.28	0.22	0	0.46	0.46	gtgttacagcatcagttggctcgtggatcaagcgactcaatagttggctgCgaaaagagttttaatttttatgaggccgacgatgattacggcctcaggcg
105240	+	ftsA	1	divA:ECK0095:JW0092	T	SENSE	856	623	-0.46	103982	105244	1258	-4	43	251	17	4	2.53	62.75	4.63	5.09	0	0.02	0.02	0	0.02	0.02	0.07	0.09	0.16	0.3	0.26	0.56	-0.35	0.6	0.25	atcagttggctcgtggatcaagcgactcaatagttggctgcgaaaagagtTttaatttttatgaggccgacgatgattacggcctcaggcgacaggcacaa
105414	+	ftsZ	0.09	ECK0096:JW0093:sfiB:sulB	T	SENSE	768	604	-0.35	105305	106456	109	-1042	277	71	18	5	15.39	14.2	-0.12	0.23	0.01	0.02	0.03	-0.04	0.08	0.04	0.06	0.14	0.2	0.09	0.16	0.25	-0.13	0.61	0.48	cggcggcggtaatgctgttgaacacatggtgcgcgagcgcattgaaggtgTtgaattcttcgcggtaaataccgatgcacaagcgctgcgtaaaacagcgg
105415	+	ftsZ	0.1	ECK0096:JW0093:sfiB:sulB	G	SENSE	768	604	-0.35	105305	106456	110	-1041	218	42	18	5	12.11	8.4	-0.53	-0.18	-0.01	0.01	0	-0.01	0.06	0.05	0.21	0.31	0.52	-0.15	0.29	0.14	-0.04	0.33	0.29	ggcggcggtaatgctgttgaacacatggtgcgcgagcgcattgaaggtgtTgaattcttcgcggtaaataccgatgcacaagcgctgcgtaaaacagcggt
105416	+	ftsZ	0.1	ECK0096:JW0093:sfiB:sulB	A	SENSE	768	604	-0.35	105305	106456	111	-1040	256	87	18	5	14.22	17.4	0.29	0.64	0.05	0.04	0.09	0.01	0.07	0.08	0.06	0.19	0.25	-0.04	0.43	0.39	-0.09	0.27	0.18	gcggcggtaatgctgttgaacacatggtgcgcgagcgcattgaaggtgttGaattcttcgcggtaaataccgatgcacaagcgctgcgtaaaacagcggtt
105449	+	ftsZ	0.13	ECK0096:JW0093:sfiB:sulB	T	SENSE	768	604	-0.35	105305	106456	144	-1007	160	239	16	4	10	59.75	2.58	2.93	0.04	0.01	0.05	0.05	0.1	0.15	-0.02	0.37	0.35	-0.04	0.39	0.35	-0.02	0.12	0.1	agcgcattgaaggtgttgaattcttcgcggtaaataccgatgcacaagcgCtgcgtaaaacagcggttggacagacgattcaaatcggtagcggtatcacc
105542	+	ftsZ	0.21	ECK0096:JW0093:sfiB:sulB	C	SENSE	768	604	-0.35	105305	106456	237	-914	245	40	16	5	15.31	8	-0.94	-0.59	0.01	0.02	0.03	0.05	0.05	0.1	0.02	0.51	0.53	-0.12	0.35	0.23	0.04	0.08	0.12	gtatcaccaaaggactgggcgctggcgctaatccagaagttggccgcaatGcggctgatgaggatcgcgatgcattgcgtgcggcgctggaaggtgcagac
105562	+	ftsZ	0.22	ECK0096:JW0093:sfiB:sulB	G	SENSE	768	604	-0.35	105305	106456	257	-894	538	1146	16	5	33.62	229.2	2.77	3.12	0.05	0.02	0.07	0.03	0.04	0.07	-0.02	0.11	0.09	-0.02	0.11	0.09	-0.04	0.72	0.68	gctggcgctaatccagaagttggccgcaatgcggctgatgaggatcgcgaTgcattgcgtgcggcgctggaaggtgcagacatggtctttattgctgcggg
105593	+	ftsZ	0.25	ECK0096:JW0093:sfiB:sulB	T	SENSE	768	604	-0.35	105305	106456	288	-863	240	75	20	6	12	12.5	0.06	0.41	-0.01	0.08	0.07	0.04	0.11	0.15	-0.07	0.2	0.13	-0.1	0.39	0.29	0.14	0.22	0.36	cggctgatgaggatcgcgatgcattgcgtgcggcgctggaaggtgcagacAtggtctttattgctgcgggtatgggtggtggtaccggtacaggtgcagca
105638	+	ftsZ	0.29	ECK0096:JW0093:sfiB:sulB	C	SENSE	768	604	-0.35	105305	106456	333	-818	255	40	18	6	14.17	6.67	-1.09	-0.74	0.22	0.16	0.38	0.05	0.1	0.15	-0.17	0.24	0.07	-0.07	0.24	0.17	-0.03	0.26	0.23	cagacatggtctttattgctgcgggtatgggtggtggtaccggtacaggtGcagcaccagtcgtcgctgaagtggcaaaagatttgggtatcctgaccgtt
105727	+	ftsZ	0.37	ECK0096:JW0093:sfiB:sulB	C	SENSE	768	604	-0.35	105305	106456	422	-729	563	254	12	4	46.92	63.5	0.44	0.78	0.09	0.34	0.43	0	0.19	0.19	-0.05	0.16	0.11	-0.02	0.26	0.24	-0.01	0.05	0.04	atcctgaccgttgctgtcgtcactaagcctttcaactttgaaggcaagaaGcgtatggcattcgcggagcaggggatcactgaactgtccaagcatgtgga
105728	+	ftsZ	0.37	ECK0096:JW0093:sfiB:sulB	G	SENSE	768	604	-0.35	105305	106456	423	-728	252	160	12	4	21	40	0.93	1.28	0.11	0.08	0.19	0.08	0.03	0.11	-0.01	0.12	0.11	-0.16	0.32	0.16	-0.02	0.45	0.43	tcctgaccgttgctgtcgtcactaagcctttcaactttgaaggcaagaagCgtatggcattcgcggagcaggggatcactgaactgtccaagcatgtggac
105731	+	ftsZ	0.37	ECK0096:JW0093:sfiB:sulB	T	SENSE	768	604	-0.35	105305	106456	426	-725	201	98	13	4	15.46	24.5	0.66	1.01	-0.01	0.04	0.03	0.06	0.05	0.11	0.06	0.22	0.28	-0.1	0.52	0.42	0	0.16	0.16	tgaccgttgctgtcgtcactaagcctttcaactttgaaggcaagaagcgtAtggcattcgcggagcaggggatcactgaactgtccaagcatgtggactct
105837	+	ftsZ	0.46	ECK0096:JW0093:sfiB:sulB	G	SENSE	768	604	-0.35	105305	106456	532	-619	216	44	16	6	13.5	7.33	-0.88	-0.53	0.02	0	0.02	-0.01	0.01	0	0.01	0.04	0.05	-0.13	0.24	0.11	0.12	0.7	0.82	cactatcccgaacgacaaactgctgaaagttctgggccgcggtatctcccTgctggatgcgtttggcgcagcgaacgatgtactgaaaggcgctgtgcaag
105895	+	ftsZ	0.51	ECK0096:JW0093:sfiB:sulB	G	SENSE	768	604	-0.35	105305	106456	590	-561	92	522	17	7	5.41	74.57	3.78	4.13	0.06	0.01	0.07	0	0.05	0.05	0.02	0.15	0.17	-0.01	0.21	0.2	-0.07	0.58	0.51	gcgtttggcgcagcgaacgatgtactgaaaggcgctgtgcaaggtatcgcTgaactgattactcgtccgggtttgatgaacgtggactttgcagacgtacg
105927	+	ftsZ	0.54	ECK0096:JW0093:sfiB:sulB	G	SENSE	768	604	-0.35	105305	106456	622	-529	205	254	18	7	11.39	36.29	1.67	2.02	0.03	0.01	0.04	-0.03	0.15	0.12	-0.06	0.34	0.28	-0.03	0.19	0.16	0.11	0.3	0.41	cgctgtgcaaggtatcgctgaactgattactcgtccgggtttgatgaacgTggactttgcagacgtacgcaccgtaatgtctgagatgggctacgcaatga
105941	+	ftsZ	0.55	ECK0096:JW0093:sfiB:sulB	T	SENSE	768	604	-0.35	105305	106456	636	-515	245	176	16	6	15.31	29.33	0.94	1.28	0.06	0.06	0.12	-0.05	0.18	0.13	-0.18	0.54	0.36	0.02	0.19	0.21	0.15	0.03	0.18	tcgctgaactgattactcgtccgggtttgatgaacgtggactttgcagacGtacgcaccgtaatgtctgagatgggctacgcaatgatgggttctggcgtg
105942	+	ftsZ	0.55	ECK0096:JW0093:sfiB:sulB	A	SENSE	768	604	-0.35	105305	106456	637	-514	125	622	16	6	7.81	103.67	3.73	4.08	0.03	0.02	0.05	0.04	0.09	0.13	0.11	0.27	0.38	-0.23	0.5	0.27	0.05	0.12	0.17	cgctgaactgattactcgtccgggtttgatgaacgtggactttgcagacgTacgcaccgtaatgtctgagatgggctacgcaatgatgggttctggcgtgg
105943	+	ftsZ	0.55	ECK0096:JW0093:sfiB:sulB	C	SENSE	768	604	-0.35	105305	106456	638	-513	201	198	16	6	12.56	33	1.39	1.74	0.02	0.02	0.04	0.02	0.04	0.06	0.19	0.23	0.42	-0.02	0.4	0.38	-0.2	0.31	0.11	gctgaactgattactcgtccgggtttgatgaacgtggactttgcagacgtAcgcaccgtaatgtctgagatgggctacgcaatgatgggttctggcgtggc
105944	+	ftsZ	0.56	ECK0096:JW0093:sfiB:sulB	G	SENSE	768	604	-0.35	105305	106456	639	-512	144	702	15	6	9.6	117	3.61	3.95	-0.01	0.02	0.01	0.01	0.01	0.02	0.06	0.04	0.1	0.02	0.31	0.33	-0.08	0.62	0.54	ctgaactgattactcgtccgggtttgatgaacgtggactttgcagacgtaCgcaccgtaatgtctgagatgggctacgcaatgatgggttctggcgtggcg
105970	+	ftsZ	0.58	ECK0096:JW0093:sfiB:sulB	G	SENSE	768	604	-0.35	105305	106456	665	-486	170	441	15	6	11.33	73.5	2.7	3.04	0.03	0.04	0.07	-0.01	0.04	0.03	0.03	0.11	0.14	0	0.32	0.32	-0.05	0.49	0.44	atgaacgtggactttgcagacgtacgcaccgtaatgtctgagatgggctaCgcaatgatgggttctggcgtggcgagcggtgaagaccgtgcggaagaagc
106178	+	ftsZ	0.76	ECK0096:JW0093:sfiB:sulB	T	SENSE	768	604	-0.35	105305	106456	873	-278	208	44	12	5	17.33	8.8	-0.98	-0.63	0.05	0.11	0.16	0.03	0.08	0.11	-0.05	0.1	0.05	-0.15	0.58	0.43	0.12	0.13	0.25	tcgaaacggtaggtaacaccatccgtgcatttgcttccgacaacgcgactGtggttatcggtacttctcttgacccggatatgaatgacgagctgcgcgta
106247	+	ftsZ	0.82	ECK0096:JW0093:sfiB:sulB	T	SENSE	768	604	-0.35	105305	106456	942	-209	324	299	15	5	21.6	59.8	1.47	1.82	0.04	0.14	0.18	0	0.21	0.21	-0.15	0.46	0.31	0.06	0.13	0.19	0.06	0.05	0.11	ttgacccggatatgaatgacgagctgcgcgtaaccgttgttgcgacaggtAtcggcatggacaaacgtcctgaaatcactctggtgaccaataagcaggtt
106251	+	ftsZ	0.82	ECK0096:JW0093:sfiB:sulB	C	SENSE	768	604	-0.35	105305	106456	946	-205	134	213	15	5	8.93	42.6	2.25	2.6	0.06	0.16	0.22	0.05	0.15	0.2	0.07	0.09	0.16	0.03	0.23	0.26	-0.21	0.37	0.16	cccggatatgaatgacgagctgcgcgtaaccgttgttgcgacaggtatcgGcatggacaaacgtcctgaaatcactctggtgaccaataagcaggttcagc
106252	+	ftsZ	0.82	ECK0096:JW0093:sfiB:sulB	A	SENSE	768	604	-0.35	105305	106456	947	-204	49	462	15	5	3.27	92.4	4.82	5.17	0.02	0	0.02	0.02	0.06	0.08	-0.02	0.22	0.2	0.03	0.27	0.3	-0.05	0.45	0.4	ccggatatgaatgacgagctgcgcgtaaccgttgttgcgacaggtatcggCatggacaaacgtcctgaaatcactctggtgaccaataagcaggttcagca
106253	+	ftsZ	0.82	ECK0096:JW0093:sfiB:sulB	T	SENSE	768	604	-0.35	105305	106456	948	-203	136	1015	15	5	9.07	203	4.48	4.83	-0.02	0.04	0.02	0.01	0.03	0.04	-0.1	0.41	0.31	-0.09	0.33	0.24	0.18	0.2	0.38	cggatatgaatgacgagctgcgcgtaaccgttgttgcgacaggtatcggcAtggacaaacgtcctgaaatcactctggtgaccaataagcaggttcagcag
106254	+	ftsZ	0.82	ECK0096:JW0093:sfiB:sulB	G	SENSE	768	604	-0.35	105305	106456	949	-202	140	922	15	5	9.33	184.4	4.3	4.65	0	0.02	0.02	-0.03	0.06	0.03	-0.02	0.08	0.06	-0.07	0.35	0.28	0.12	0.49	0.61	ggatatgaatgacgagctgcgcgtaaccgttgttgcgacaggtatcggcaTggacaaacgtcctgaaatcactctggtgaccaataagcaggttcagcagc
106515	+	lpxC	-42	Intergenic	A	SENSE	2714	5357	0.98	106557	107474	-42	-959	142	339	45	22	3.16	15.41	2.29	1.3	0.16	0.83	0.99	-0.01	0.01	0	-0.01	0.02	0.01	-0.06	0.06	0	-0.08	0.08	0	tggaatttgggtttcgaggctctttgtgctaaactggcccgccgaatgtaTagtacacttcggttggataggtaatttggcgagataatacgatgatcaaa
106538	+	lpxC	-19	Intergenic	A	SENSE	2714	5357	0.98	106557	107474	-19	-936	1124	631	59	32	19.05	19.72	0.05	-0.93	0.06	0.1	0.16	0.11	0.04	0.15	-0.24	0.55	0.31	0.02	0.2	0.22	0.06	0.1	0.16	ttgtgctaaactggcccgccgaatgtatagtacacttcggttggataggtAatttggcgagataatacgatgatcaaacaaaggacacttaaacgtatcgt
106539	+	lpxC	-18	Intergenic	T	SENSE	2714	5357	0.98	106557	107474	-18	-935	791	1331	59	32	13.41	41.59	1.63	0.65	0.02	0.05	0.07	0.02	0.04	0.06	0.16	0.11	0.27	-0.32	0.65	0.33	0.12	0.15	0.27	tgtgctaaactggcccgccgaatgtatagtacacttcggttggataggtaAtttggcgagataatacgatgatcaaacaaaggacacttaaacgtatcgtt
106576	+	lpxC	0.02	asmB:ECK0097:envA:JW0094	T	SENSE	2714	5357	0.98	106557	107474	19	-898	958	475	66	43	14.52	11.05	-0.39	-1.37	0.01	0.03	0.04	0.01	0.08	0.09	-0.03	0.24	0.21	-0.07	0.28	0.21	0.08	0.37	0.45	ggttggataggtaatttggcgagataatacgatgatcaaacaaaggacacTtaaacgtatcgttcaggcgacgggtgtcggtttacataccggcaagaaag
106600	+	lpxC	0.05	asmB:ECK0097:envA:JW0094	T	SENSE	2714	5357	0.98	106557	107474	43	-874	1503	1188	69	45	21.78	26.4	0.28	-0.7	0.06	0.08	0.14	0.03	0.11	0.14	-0.1	0.43	0.33	-0.01	0.22	0.21	0.01	0.17	0.18	taatacgatgatcaaacaaaggacacttaaacgtatcgttcaggcgacggGtgtcggtttacataccggcaagaaagtcaccctgacgttacgccctgcgc
106601	+	lpxC	0.05	asmB:ECK0097:envA:JW0094	G	SENSE	2714	5357	0.98	106557	107474	44	-873	1570	1232	68	46	23.09	26.78	0.21	-0.77	0.06	0.04	0.1	0.01	0.05	0.06	0.01	0.18	0.19	-0.09	0.4	0.31	-0.01	0.34	0.33	aatacgatgatcaaacaaaggacacttaaacgtatcgttcaggcgacgggTgtcggtttacataccggcaagaaagtcaccctgacgttacgccctgcgcc
106602	+	lpxC	0.05	asmB:ECK0097:envA:JW0094	T	SENSE	2714	5357	0.98	106557	107474	45	-872	801	1026	68	46	11.78	22.3	0.92	-0.06	0.06	0.02	0.08	0.01	0.09	0.1	-0.12	0.45	0.33	0	0.29	0.29	0.07	0.14	0.21	atacgatgatcaaacaaaggacacttaaacgtatcgttcaggcgacgggtGtcggtttacataccggcaagaaagtcaccctgacgttacgccctgcgccg
106607	+	lpxC	0.05	asmB:ECK0097:envA:JW0094	T	SENSE	2714	5357	0.98	106557	107474	50	-867	404	581	69	48	5.86	12.1	1.05	0.07	0	0.02	0.02	-0.01	0.04	0.03	-0.05	0.45	0.4	-0.03	0.25	0.22	0.07	0.25	0.32	atgatcaaacaaaggacacttaaacgtatcgttcaggcgacgggtgtcggTttacataccggcaagaaagtcaccctgacgttacgccctgcgccggccaa
106641	+	lpxC	0.09	asmB:ECK0097:envA:JW0094	G	SENSE	2714	5357	0.98	106557	107474	84	-833	147	748	68	51	2.16	14.67	2.76	1.78	0.05	0.01	0.06	0.01	0.06	0.07	0	0.15	0.15	-0.17	0.4	0.23	0.11	0.38	0.49	aggcgacgggtgtcggtttacataccggcaagaaagtcaccctgacgttaCgccctgcgccggccaacaccggggtcatctatcgtcgcaccgacttgaat
106646	+	lpxC	0.1	asmB:ECK0097:envA:JW0094	G	SENSE	2714	5357	0.98	106557	107474	89	-828	1782	3572	68	52	26.21	68.69	1.39	0.41	0.09	0.02	0.11	0.01	0.05	0.06	-0.12	0.39	0.27	-0.15	0.34	0.19	0.17	0.2	0.37	acgggtgtcggtttacataccggcaagaaagtcaccctgacgttacgcccTgcgccggccaacaccggggtcatctatcgtcgcaccgacttgaatccacc
106670	+	lpxC	0.12	asmB:ECK0097:envA:JW0094	T	SENSE	2714	5357	0.98	106557	107474	113	-804	895	804	66	56	13.56	14.36	0.08	-0.9	0.12	0.08	0.2	0.01	0.06	0.07	0	0.19	0.19	-0.03	0.23	0.2	-0.08	0.43	0.35	aagaaagtcaccctgacgttacgccctgcgccggccaacaccggggtcatCtatcgtcgcaccgacttgaatccaccggtagatttcccggccgatgccaa
106724	+	lpxC	0.18	asmB:ECK0097:envA:JW0094	G	SENSE	2714	5357	0.98	106557	107474	167	-750	690	1307	59	61	11.69	21.43	0.87	-0.11	0.01	0.04	0.05	0.03	0.02	0.05	0	0.11	0.11	-0.01	0.27	0.26	-0.03	0.56	0.53	cgtcgcaccgacttgaatccaccggtagatttcccggccgatgccaaatcTgtgcgtgataccatgctctgtacgtgtctggtcaacgagcatgatgtacg
106725	+	lpxC	0.18	asmB:ECK0097:envA:JW0094	T	SENSE	2714	5357	0.98	106557	107474	168	-749	536	1761	59	62	9.08	28.4	1.65	0.66	0.03	0.04	0.07	0.02	0.02	0.04	-0.03	0.17	0.14	-0.04	0.21	0.17	0.03	0.55	0.58	gtcgcaccgacttgaatccaccggtagatttcccggccgatgccaaatctGtgcgtgataccatgctctgtacgtgtctggtcaacgagcatgatgtacgg
106726	+	lpxC	0.18	asmB:ECK0097:envA:JW0094	G	SENSE	2714	5357	0.98	106557	107474	169	-748	345	1194	60	62	5.75	19.26	1.74	0.76	0.01	0.06	0.07	0	0.03	0.03	0.02	0.04	0.06	0.06	0.1	0.16	-0.09	0.77	0.68	tcgcaccgacttgaatccaccggtagatttcccggccgatgccaaatctgTgcgtgataccatgctctgtacgtgtctggtcaacgagcatgatgtacgga
106763	+	lpxC	0.22	asmB:ECK0097:envA:JW0094	C	SENSE	2714	5357	0.98	106557	107474	206	-711	492	681	55	56	8.95	12.16	0.44	-0.54	0.12	0.13	0.25	0.03	0.16	0.19	-0.1	0.4	0.3	-0.02	0.18	0.16	-0.02	0.12	0.1	gatgccaaatctgtgcgtgataccatgctctgtacgtgtctggtcaacgaGcatgatgtacggatttcaaccgtagagcacctcaatgctgctctcgcggg
106769	+	lpxC	0.23	asmB:ECK0097:envA:JW0094	G	SENSE	2714	5357	0.98	106557	107474	212	-705	384	815	54	54	7.11	15.09	1.09	0.1	0.03	0.04	0.07	0.03	0.02	0.05	0.01	0.14	0.15	-0.11	0.54	0.43	0.02	0.27	0.29	aaatctgtgcgtgataccatgctctgtacgtgtctggtcaacgagcatgaTgtacggatttcaaccgtagagcacctcaatgctgctctcgcgggcttggg
106770	+	lpxC	0.23	asmB:ECK0097:envA:JW0094	T	SENSE	2714	5357	0.98	106557	107474	213	-704	1034	1094	55	54	18.8	20.26	0.11	-0.87	0.05	0.07	0.12	0.03	0.03	0.06	-0.04	0.2	0.16	-0.02	0.4	0.38	-0.03	0.31	0.28	aatctgtgcgtgataccatgctctgtacgtgtctggtcaacgagcatgatGtacggatttcaaccgtagagcacctcaatgctgctctcgcgggcttgggc
106778	+	lpxC	0.24	asmB:ECK0097:envA:JW0094	T	SENSE	2714	5357	0.98	106557	107474	221	-696	422	767	55	49	7.67	15.65	1.03	0.05	0.02	0.11	0.13	0	0.02	0.02	-0.08	0.37	0.29	-0.06	0.33	0.27	0.12	0.17	0.29	cgtgataccatgctctgtacgtgtctggtcaacgagcatgatgtacggatTtcaaccgtagagcacctcaatgctgctctcgcgggcttgggcatcgataa
106796	+	lpxC	0.26	asmB:ECK0097:envA:JW0094	A	SENSE	2714	5357	0.98	106557	107474	239	-678	233	682	56	52	4.16	13.12	1.66	0.68	0.02	0.01	0.03	0.1	0.15	0.25	-0.11	0.31	0.2	-0.1	0.34	0.24	0.1	0.19	0.29	acgtgtctggtcaacgagcatgatgtacggatttcaaccgtagagcacctCaatgctgctctcgcgggcttgggcatcgataacattgttatcgaagttaa
106819	+	lpxC	0.29	asmB:ECK0097:envA:JW0094	C	SENSE	2714	5357	0.98	106557	107474	262	-655	422	1091	54	51	7.81	21.39	1.45	0.47	0.08	0.16	0.24	0.04	0.08	0.12	0	0.08	0.08	-0.08	0.38	0.3	-0.04	0.3	0.26	tgtacggatttcaaccgtagagcacctcaatgctgctctcgcgggcttggGcatcgataacattgttatcgaagttaacgcgccggaaatcccgatcatgg
106820	+	lpxC	0.29	asmB:ECK0097:envA:JW0094	A	SENSE	2714	5357	0.98	106557	107474	263	-654	632	975	54	51	11.7	19.12	0.71	-0.27	0.04	0.01	0.05	0.02	0.01	0.03	-0.02	0.22	0.2	-0.06	0.2	0.14	0.03	0.56	0.59	gtacggatttcaaccgtagagcacctcaatgctgctctcgcgggcttgggCatcgataacattgttatcgaagttaacgcgccggaaatcccgatcatgga
106821	+	lpxC	0.29	asmB:ECK0097:envA:JW0094	T	SENSE	2714	5357	0.98	106557	107474	264	-653	229	1148	54	51	4.24	22.51	2.41	1.43	0.03	0.02	0.05	0	0.08	0.08	0	0.22	0.22	-0.08	0.31	0.23	0.04	0.37	0.41	tacggatttcaaccgtagagcacctcaatgctgctctcgcgggcttgggcAtcgataacattgttatcgaagttaacgcgccggaaatcccgatcatggac
106822	+	lpxC	0.29	asmB:ECK0097:envA:JW0094	C	SENSE	2714	5357	0.98	106557	107474	265	-652	214	2172	54	51	3.96	42.59	3.43	2.45	0.01	0.02	0.03	0.01	0.03	0.04	-0.13	0.37	0.24	0.02	0.13	0.15	0.09	0.45	0.54	acggatttcaaccgtagagcacctcaatgctgctctcgcgggcttgggcaTcgataacattgttatcgaagttaacgcgccggaaatcccgatcatggacg
106823	+	lpxC	0.29	asmB:ECK0097:envA:JW0094	G	SENSE	2714	5357	0.98	106557	107474	266	-651	132	791	54	51	2.44	15.51	2.67	1.69	0.05	0.02	0.07	0.02	0.03	0.05	-0.05	0.17	0.12	0.09	0.18	0.27	-0.11	0.6	0.49	cggatttcaaccgtagagcacctcaatgctgctctcgcgggcttgggcatCgataacattgttatcgaagttaacgcgccggaaatcccgatcatggacgg
106849	+	lpxC	0.32	asmB:ECK0097:envA:JW0094	G	SENSE	2714	5357	0.98	106557	107474	292	-625	210	539	46	42	4.57	12.83	1.49	0.51	0.01	0.07	0.08	0.08	0.02	0.1	0.01	0.1	0.11	-0.01	0.2	0.19	-0.08	0.61	0.53	tgctgctctcgcgggcttgggcatcgataacattgttatcgaagttaacgCgccggaaatcccgatcatggacggcagcgccgctccgtttgtatacctgc
106898	+	lpxC	0.37	asmB:ECK0097:envA:JW0094	C	SENSE	2714	5357	0.98	106557	107474	341	-576	588	996	48	45	12.25	22.13	0.85	-0.13	0.04	0.06	0.1	0.05	0.09	0.14	-0.08	0.34	0.26	-0.12	0.25	0.13	0.1	0.27	0.37	gcgccggaaatcccgatcatggacggcagcgccgctccgtttgtatacctGctgcttgacgccggtatcgacgagttgaactgcgccaaaaaatttgttcg
106899	+	lpxC	0.37	asmB:ECK0097:envA:JW0094	T	SENSE	2714	5357	0.98	106557	107474	342	-575	250	2347	47	44	5.32	53.34	3.33	2.34	0.06	0.07	0.13	0.03	0.06	0.09	-0.07	0.32	0.25	-0.07	0.25	0.18	0.05	0.31	0.36	cgccggaaatcccgatcatggacggcagcgccgctccgtttgtatacctgCtgcttgacgccggtatcgacgagttgaactgcgccaaaaaatttgttcgc
106924	+	lpxC	0.4	asmB:ECK0097:envA:JW0094	G	SENSE	2714	5357	0.98	106557	107474	367	-550	510	541	46	45	11.09	12.02	0.12	-0.86	-0.03	0.11	0.08	0	0.09	0.09	-0.08	0.31	0.23	-0.01	0.34	0.33	0.11	0.16	0.27	cagcgccgctccgtttgtatacctgctgcttgacgccggtatcgacgagtTgaactgcgccaaaaaatttgttcgcatcaaagagactgttcgtgtcgaag
106925	+	lpxC	0.4	asmB:ECK0097:envA:JW0094	A	SENSE	2714	5357	0.98	106557	107474	368	-549	534	791	46	45	11.61	17.58	0.6	-0.38	0.06	0.09	0.15	-0.03	0.13	0.1	-0.08	0.27	0.19	-0.06	0.21	0.15	0.11	0.3	0.41	agcgccgctccgtttgtatacctgctgcttgacgccggtatcgacgagttGaactgcgccaaaaaatttgttcgcatcaaagagactgttcgtgtcgaaga
106928	+	lpxC	0.4	asmB:ECK0097:envA:JW0094	T	SENSE	2714	5357	0.98	106557	107474	371	-546	222	567	46	44	4.83	12.89	1.42	0.44	0.15	0.08	0.23	0.03	0.07	0.1	-0.02	0.15	0.13	-0.06	0.31	0.25	-0.1	0.39	0.29	gccgctccgtttgtatacctgctgcttgacgccggtatcgacgagttgaaCtgcgccaaaaaatttgttcgcatcaaagagactgttcgtgtcgaagatgg
106929	+	lpxC	0.41	asmB:ECK0097:envA:JW0094	G	SENSE	2714	5357	0.98	106557	107474	372	-545	304	1619	46	44	6.61	36.8	2.48	1.5	0.05	0.04	0.09	0.04	0.09	0.13	0.03	0.13	0.16	-0.01	0.17	0.16	-0.12	0.57	0.45	ccgctccgtttgtatacctgctgcttgacgccggtatcgacgagttgaacTgcgccaaaaaatttgttcgcatcaaagagactgttcgtgtcgaagatggc
106930	+	lpxC	0.41	asmB:ECK0097:envA:JW0094	C	SENSE	2714	5357	0.98	106557	107474	373	-544	466	1725	46	45	10.13	38.33	1.92	0.94	0.06	0.05	0.11	0.05	0.07	0.12	-0.04	0.27	0.23	0	0.22	0.22	-0.07	0.39	0.32	cgctccgtttgtatacctgctgcttgacgccggtatcgacgagttgaactGcgccaaaaaatttgttcgcatcaaagagactgttcgtgtcgaagatggcg
106931	+	lpxC	0.41	asmB:ECK0097:envA:JW0094	G	SENSE	2714	5357	0.98	106557	107474	374	-543	377	2764	47	45	8.02	61.42	2.94	1.96	0.04	0.04	0.08	0.05	0.02	0.07	0.08	0.06	0.14	-0.04	0.32	0.28	-0.13	0.56	0.43	gctccgtttgtatacctgctgcttgacgccggtatcgacgagttgaactgCgccaaaaaatttgttcgcatcaaagagactgttcgtgtcgaagatggcga
106965	+	lpxC	0.44	asmB:ECK0097:envA:JW0094	G	SENSE	2714	5357	0.98	106557	107474	408	-509	287	780	50	48	5.74	16.25	1.5	0.52	0.03	0.1	0.13	-0.02	0.11	0.09	0	0.08	0.08	-0.01	0.13	0.12	-0.01	0.59	0.58	tcgacgagttgaactgcgccaaaaaatttgttcgcatcaaagagactgttCgtgtcgaagatggcgataagtgggctgaatttaagccgtacaatggtttt
106985	+	lpxC	0.47	asmB:ECK0097:envA:JW0094	T	SENSE	2714	5357	0.98	106557	107474	428	-489	926	1457	52	59	17.81	24.69	0.47	-0.51	0.02	0.03	0.05	0.02	0.1	0.12	-0.06	0.28	0.22	-0.1	0.33	0.23	0.11	0.26	0.37	aaaaaatttgttcgcatcaaagagactgttcgtgtcgaagatggcgataaGtgggctgaatttaagccgtacaatggtttttcgctggatttcaccatcga
106986	+	lpxC	0.47	asmB:ECK0097:envA:JW0094	G	SENSE	2714	5357	0.98	106557	107474	429	-488	522	1754	52	59	10.04	29.73	1.57	0.59	0.01	0.01	0.02	0.02	0.02	0.04	0.02	0.2	0.22	-0.1	0.32	0.22	0.06	0.44	0.5	aaaaatttgttcgcatcaaagagactgttcgtgtcgaagatggcgataagTgggctgaatttaagccgtacaatggtttttcgctggatttcaccatcgat
107075	+	lpxC	0.56	asmB:ECK0097:envA:JW0094	G	SENSE	2714	5357	0.98	106557	107474	518	-399	130	1053	64	84	2.03	12.54	2.63	1.65	0.06	0.04	0.1	-0.02	0.06	0.04	0.03	0.12	0.15	0.04	0.2	0.24	-0.11	0.58	0.47	ttcaccatcgattttaaccatccggctattgattccagcaaccagcgctaTgcgatgaacttctccgctgatgcgtttatgcgccagatcagccgtgcgcg
107100	+	lpxC	0.59	asmB:ECK0097:envA:JW0094	T	SENSE	2714	5357	0.98	106557	107474	543	-374	61	1068	64	89	1	12	3.58	2.6	-0.01	0.05	0.04	0.03	0.03	0.06	-0.19	0.54	0.35	0.08	0.24	0.32	0.09	0.14	0.23	ctattgattccagcaaccagcgctatgcgatgaacttctccgctgatgcgTttatgcgccagatcagccgtgcgcgtacgttcggtttcatgcgtgatatc
107120	+	lpxC	0.61	asmB:ECK0097:envA:JW0094	G	SENSE	2714	5357	0.98	106557	107474	563	-354	994	1551	64	89	15.53	17.43	0.17	-0.81	0.01	0.02	0.03	0.02	0.04	0.06	0.04	0.2	0.24	-0.12	0.5	0.38	0.05	0.24	0.29	cgctatgcgatgaacttctccgctgatgcgtttatgcgccagatcagccgTgcgcgtacgttcggtttcatgcgtgatatcgaatatctgcagtcccgtgg
107179	+	lpxC	0.68	asmB:ECK0097:envA:JW0094	G	SENSE	2714	5357	0.98	106557	107474	622	-295	737	670	52	70	14.17	9.57	-0.57	-1.55	0.01	0.02	0.03	0	0.06	0.06	-0.08	0.28	0.2	-0.06	0.24	0.18	0.13	0.4	0.53	gttcggtttcatgcgtgatatcgaatatctgcagtcccgtggtttgtgccTgggcggcagcttcgattgtgccatcgttgttgacgattatcgcgtactga
107190	+	lpxC	0.69	asmB:ECK0097:envA:JW0094	T	SENSE	2714	5357	0.98	106557	107474	633	-284	379	1291	52	74	7.29	17.45	1.26	0.28	0.03	0.01	0.04	0.07	0.13	0.2	-0.04	0.22	0.18	-0.03	0.27	0.24	-0.03	0.37	0.34	tgcgtgatatcgaatatctgcagtcccgtggtttgtgcctgggcggcagcTtcgattgtgccatcgttgttgacgattatcgcgtactgaacgaagacggc
107196	+	lpxC	0.7	asmB:ECK0097:envA:JW0094	G	SENSE	2714	5357	0.98	106557	107474	639	-278	357	1382	53	74	6.74	18.68	1.47	0.49	0.03	0.01	0.04	0.01	0.01	0.02	0.02	0.07	0.09	-0.05	0.3	0.25	0.01	0.6	0.61	atatcgaatatctgcagtcccgtggtttgtgcctgggcggcagcttcgatTgtgccatcgttgttgacgattatcgcgtactgaacgaagacggcctgcgt
107198	+	lpxC	0.7	asmB:ECK0097:envA:JW0094	G	SENSE	2714	5357	0.98	106557	107474	641	-276	134	899	52	74	2.58	12.15	2.24	1.25	0.12	0.02	0.14	0.04	0	0.04	0.01	0.01	0.02	0.01	0.05	0.06	-0.18	0.91	0.73	atcgaatatctgcagtcccgtggtttgtgcctgggcggcagcttcgattgTgccatcgttgttgacgattatcgcgtactgaacgaagacggcctgcgttt
107206	+	lpxC	0.71	asmB:ECK0097:envA:JW0094	T	SENSE	2714	5357	0.98	106557	107474	649	-268	235	2075	51	70	4.61	29.64	2.68	1.7	0.16	0.14	0.3	0.04	0.11	0.15	-0.08	0.25	0.17	-0.2	0.4	0.2	0.07	0.11	0.18	tctgcagtcccgtggtttgtgcctgggcggcagcttcgattgtgccatcgTtgttgacgattatcgcgtactgaacgaagacggcctgcgttttgaagacg
107208	+	lpxC	0.71	asmB:ECK0097:envA:JW0094	T	SENSE	2714	5357	0.98	106557	107474	651	-266	225	1590	51	68	4.41	23.38	2.41	1.43	0.11	0.11	0.22	0.04	0.18	0.22	-0.08	0.32	0.24	-0.05	0.2	0.15	0	0.18	0.18	tgcagtcccgtggtttgtgcctgggcggcagcttcgattgtgccatcgttGttgacgattatcgcgtactgaacgaagacggcctgcgttttgaagacgaa
107260	+	lpxC	0.77	asmB:ECK0097:envA:JW0094	T	SENSE	2714	5357	0.98	106557	107474	703	-214	578	728	51	60	11.33	12.13	0.1	-0.88	0.04	0.04	0.08	-0.02	0.14	0.12	-0.07	0.29	0.22	-0.03	0.19	0.16	0.07	0.34	0.41	tgacgattatcgcgtactgaacgaagacggcctgcgttttgaagacgaatTtgtgcgtcacaaaatgctcgatgcgatcggtgacttgttcatgtgtggtc
107265	+	lpxC	0.77	asmB:ECK0097:envA:JW0094	G	SENSE	2714	5357	0.98	106557	107474	708	-209	138	735	52	59	2.65	12.46	2.23	1.25	0.01	0.01	0.02	0.01	0.02	0.03	0.01	0.08	0.09	0.01	0.15	0.16	-0.02	0.73	0.71	attatcgcgtactgaacgaagacggcctgcgttttgaagacgaatttgtgCgtcacaaaatgctcgatgcgatcggtgacttgttcatgtgtggtcacaat
107306	+	lpxC	0.82	asmB:ECK0097:envA:JW0094	G	SENSE	2714	5357	0.98	106557	107474	749	-168	192	931	47	42	4.09	22.17	2.44	1.46	-0.01	0.06	0.05	0.03	0.14	0.17	-0.03	0.24	0.21	-0.03	0.35	0.32	0.05	0.2	0.25	gaatttgtgcgtcacaaaatgctcgatgcgatcggtgacttgttcatgtgTggtcacaatattattggtgcatttaccgcttataaatccggtcatgcact
107329	+	lpxC	0.84	asmB:ECK0097:envA:JW0094	T	SENSE	2714	5357	0.98	106557	107474	772	-145	611	403	47	42	13	9.6	-0.44	-1.42	0.06	0.21	0.27	0.01	0.08	0.09	0.09	0.31	0.4	-0.21	0.36	0.15	0.04	0.05	0.09	cgatgcgatcggtgacttgttcatgtgtggtcacaatattattggtgcatTtaccgcttataaatccggtcatgcactgaataacaaactgctgcaggctg
107405	+	lpxC	0.92	asmB:ECK0097:envA:JW0094	T	SENSE	2714	5357	0.98	106557	107474	848	-69	403	603	46	37	8.76	16.3	0.9	-0.09	0.21	0.17	0.38	0.02	0.14	0.16	-0.13	0.49	0.36	-0.06	0.14	0.08	-0.03	0.06	0.03	ctgaataacaaactgctgcaggctgtcctggcgaaacaggaagcctgggaAtatgtgaccttccaggacgacgcagaactgccgttggccttcaaagcgcc
107409	+	lpxC	0.93	asmB:ECK0097:envA:JW0094	T	SENSE	2714	5357	0.98	106557	107474	852	-65	391	871	45	37	8.69	23.54	1.44	0.46	0.01	0.03	0.04	0.02	0.04	0.06	-0.02	0.23	0.21	-0.12	0.56	0.44	0.1	0.14	0.24	ataacaaactgctgcaggctgtcctggcgaaacaggaagcctgggaatatGtgaccttccaggacgacgcagaactgccgttggccttcaaagcgccttca
107410	+	lpxC	0.93	asmB:ECK0097:envA:JW0094	G	SENSE	2714	5357	0.98	106557	107474	853	-64	161	1031	45	37	3.58	27.86	2.96	1.98	0.01	0.02	0.03	0.01	0.02	0.03	0.07	0.03	0.1	-0.03	0.24	0.21	-0.07	0.7	0.63	taacaaactgctgcaggctgtcctggcgaaacaggaagcctgggaatatgTgaccttccaggacgacgcagaactgccgttggccttcaaagcgccttcag
107412	+	lpxC	0.93	asmB:ECK0097:envA:JW0094	C	SENSE	2714	5357	0.98	106557	107474	855	-62	183	718	45	37	4.07	19.41	2.25	1.27	0	0.02	0.02	0	0.01	0.01	-0.11	0.17	0.06	-0.14	0.26	0.12	0.24	0.54	0.78	acaaactgctgcaggctgtcctggcgaaacaggaagcctgggaatatgtgAccttccaggacgacgcagaactgccgttggccttcaaagcgccttcagct
107515	+	lpxC	41	Intergenic	G	SENSE	2714	5357	0.98	106557	107474	958	41	84	302	31	22	2.71	13.73	2.34	1.36	0	0	0	0.05	0.02	0.07	0.03	0.14	0.17	-0.13	0.5	0.37	0.06	0.33	0.39	actggcataacgacatttatactgtcgtataaaattcgactggcaaatctGgcactctctccggccaggtgaaccagtcgtttttttttgaattttataag
107525	+	lpxC	51	Intergenic	C	SENSE	2714	5357	0.98	106557	107474	968	51	219	221	30	18	7.3	12.28	0.75	-0.23	-0.05	0.11	0.06	0	0.05	0.05	0.05	0.16	0.21	-0.1	0.26	0.16	0.1	0.42	0.52	cgacatttatactgtcgtataaaattcgactggcaaatctggcactctctCcggccaggtgaaccagtcgtttttttttgaattttataagagctataaaa
107530	+	lpxC	56	Intergenic	A	SENSE	2714	5357	0.98	106557	107474	973	56	374	110	24	17	15.58	6.47	-1.27	-2.25	0.05	0.02	0.07	-0.03	0.05	0.02	-0.06	0.21	0.15	-0.06	0.46	0.4	0.12	0.25	0.37	tttatactgtcgtataaaattcgactggcaaatctggcactctctccggcCaggtgaaccagtcgtttttttttgaattttataagagctataaaaaacgg
107533	+	lpxC	59	Intergenic	T	SENSE	2714	5357	0.98	106557	107474	976	59	325	81	22	16	14.77	5.06	-1.55	-2.53	0.08	0.27	0.35	0.03	0.16	0.19	-0.05	0.22	0.17	-0.03	0.04	0.01	-0.04	0.32	0.28	atactgtcgtataaaattcgactggcaaatctggcactctctccggccagGtgaaccagtcgtttttttttgaattttataagagctataaaaaacggtgc
107535	+	lpxC	61	Intergenic	A	SENSE	2714	5357	0.98	106557	107474	978	61	1449	709	22	16	65.86	44.31	-0.57	-1.55	0.11	0.29	0.4	0	0.1	0.1	-0.04	0.29	0.25	-0.12	0.21	0.09	0.04	0.11	0.15	actgtcgtataaaattcgactggcaaatctggcactctctccggccaggtGaaccagtcgtttttttttgaattttataagagctataaaaaacggtgcga
107536	+	lpxC	62	Intergenic	A	SENSE	2714	5357	0.98	106557	107474	979	62	329	777	22	16	14.95	48.56	1.7	0.72	0.07	0.22	0.29	-0.02	0.09	0.07	-0.02	0.15	0.13	-0.08	0.32	0.24	0.05	0.22	0.27	ctgtcgtataaaattcgactggcaaatctggcactctctccggccaggtgAaccagtcgtttttttttgaattttataagagctataaaaaacggtgcgaa
107540	+	lpxC	66	Intergenic	G	SENSE	2714	5357	0.98	106557	107474	983	66	140	200	22	15	6.36	13.33	1.07	0.09	-0.15	0.23	0.08	0.07	0.04	0.11	0.09	0.18	0.27	0.05	0.28	0.33	-0.06	0.26	0.2	cgtataaaattcgactggcaaatctggcactctctccggccaggtgaaccAgtcgtttttttttgaattttataagagctataaaaaacggtgcgaacgct
107541	+	lpxC	67	Intergenic	T	SENSE	2714	5357	0.98	106557	107474	984	67	656	968	22	15	29.82	64.53	1.11	0.13	0.03	0.02	0.05	0.03	0.02	0.05	0.05	0.11	0.16	0.02	0.24	0.26	-0.14	0.62	0.48	gtataaaattcgactggcaaatctggcactctctccggccaggtgaaccaGtcgtttttttttgaattttataagagctataaaaaacggtgcgaacgctg
107542	+	lpxC	68	Intergenic	C	SENSE	2714	5357	0.98	106557	107474	985	68	290	297	22	15	13.18	19.8	0.59	-0.39	0.02	0	0.02	0.03	0.01	0.04	0.02	0.04	0.06	0.07	0.08	0.15	-0.14	0.87	0.73	tataaaattcgactggcaaatctggcactctctccggccaggtgaaccagTcgtttttttttgaattttataagagctataaaaaacggtgcgaacgctgt
107543	+	lpxC	69	Intergenic	G	SENSE	2714	5357	0.98	106557	107474	986	69	163	294	22	16	7.41	18.38	1.31	0.33	0	0.04	0.04	0.02	0.02	0.04	0.07	0.05	0.12	-0.04	0.16	0.12	-0.05	0.73	0.68	ataaaattcgactggcaaatctggcactctctccggccaggtgaaccagtCgtttttttttgaattttataagagctataaaaaacggtgcgaacgctgtt
107544	+	lpxC	70	Intergenic	T	SENSE	2714	5357	0.98	106557	107474	987	70	263	1384	22	16	11.95	86.5	2.86	1.87	0.06	0.03	0.09	0.03	0.01	0.04	0.11	0.05	0.16	0.08	0.14	0.22	-0.27	0.76	0.49	taaaattcgactggcaaatctggcactctctccggccaggtgaaccagtcGtttttttttgaattttataagagctataaaaaacggtgcgaacgctgttt
107545	+	lpxC	71	Intergenic	T	SENSE	2714	5357	0.98	106557	107474	988	71	221	815	22	16	10.05	50.94	2.34	1.36	0.06	0.05	0.11	0	0.02	0.02	0.01	0.04	0.05	0.09	0.03	0.12	-0.17	0.87	0.7	aaaattcgactggcaaatctggcactctctccggccaggtgaaccagtcgTttttttttgaattttataagagctataaaaaacggtgcgaacgctgtttt
107546	+	lpxC	72	Intergenic	T	SENSE	2714	5357	0.98	106557	107474	989	72	208	419	22	15	9.45	27.93	1.56	0.58	0.01	0.06	0.07	0.05	0.08	0.13	0.02	0.14	0.16	0.02	0.04	0.06	-0.1	0.68	0.58	aaattcgactggcaaatctggcactctctccggccaggtgaaccagtcgtTtttttttgaattttataagagctataaaaaacggtgcgaacgctgttttc
107714	+	secM	0.02	ECK0098:JW5007:srrA:yacA	T	SENSE	1205	3069	1.35	107705	108217	9	-503	278	276	27	23	10.3	12	0.22	-1.13	0.1	0.32	0.42	0.02	0.17	0.19	-0.07	0.21	0.14	-0.03	0.06	0.03	-0.01	0.23	0.22	gtgcgctaaatacgtttgaatatgatcgggatggcaataacgtgagtggaAtactgacgcgctggcgacagtttggtaaacgctacttctggccgcatctc
107736	+	secM	0.06	ECK0098:JW5007:srrA:yacA	T	SENSE	1205	3069	1.35	107705	108217	31	-481	137	360	25	24	5.48	15	1.45	0.1	0.04	0	0.04	-0.02	0.11	0.09	0	0.2	0.2	-0.09	0.37	0.28	0.09	0.31	0.4	tgatcgggatggcaataacgtgagtggaatactgacgcgctggcgacagtTtggtaaacgctacttctggccgcatctcttattagggatggttgcggcga
107746	+	secM	0.08	ECK0098:JW5007:srrA:yacA	T	SENSE	1205	3069	1.35	107705	108217	41	-471	93	360	24	23	3.88	15.65	2.01	0.66	0	0.11	0.11	0.04	0.09	0.13	0.01	0.27	0.28	-0.13	0.37	0.24	0.07	0.17	0.24	ggcaataacgtgagtggaatactgacgcgctggcgacagtttggtaaacgCtacttctggccgcatctcttattagggatggttgcggcgagtttaggttt
107779	+	secM	0.14	ECK0098:JW5007:srrA:yacA	G	SENSE	1205	3069	1.35	107705	108217	74	-438	654	867	24	23	27.25	37.7	0.47	-0.88	0.05	0.17	0.22	-0.03	0.09	0.06	-0.03	0.42	0.39	-0.04	0.27	0.23	0.05	0.05	0.1	cgacagtttggtaaacgctacttctggccgcatctcttattagggatggtTgcggcgagtttaggtttgcctgcgctcagcaacgccgccgaaccaaacgc
107780	+	secM	0.15	ECK0098:JW5007:srrA:yacA	C	SENSE	1205	3069	1.35	107705	108217	75	-437	316	845	24	23	13.17	36.74	1.48	0.13	0.14	0.33	0.47	-0.02	0.03	0.01	-0.04	0.15	0.11	-0.08	0.28	0.2	-0.01	0.22	0.21	gacagtttggtaaacgctacttctggccgcatctcttattagggatggttGcggcgagtttaggtttgcctgcgctcagcaacgccgccgaaccaaacgcg
107781	+	secM	0.15	ECK0098:JW5007:srrA:yacA	G	SENSE	1205	3069	1.35	107705	108217	76	-436	406	619	24	23	16.92	26.91	0.67	-0.68	0.07	0.21	0.28	0.01	0.01	0.02	0	0.02	0.02	0.02	0.23	0.25	-0.1	0.53	0.43	acagtttggtaaacgctacttctggccgcatctcttattagggatggttgCggcgagtttaggtttgcctgcgctcagcaacgccgccgaaccaaacgcgc
107787	+	secM	0.16	ECK0098:JW5007:srrA:yacA	T	SENSE	1205	3069	1.35	107705	108217	82	-430	129	546	22	23	5.86	23.74	2.02	0.67	0.06	0.43	0.49	0.01	0.05	0.06	0	0.11	0.11	-0.05	0.3	0.25	-0.03	0.11	0.08	tggtaaacgctacttctggccgcatctcttattagggatggttgcggcgaGtttaggtttgcctgcgctcagcaacgccgccgaaccaaacgcgcccgcaa
107789	+	secM	0.16	ECK0098:JW5007:srrA:yacA	T	SENSE	1205	3069	1.35	107705	108217	84	-428	835	691	23	23	36.3	30.04	-0.27	-1.62	-0.02	0.42	0.4	0.04	0.2	0.24	-0.05	0.15	0.1	-0.06	0.12	0.06	0.09	0.11	0.2	gtaaacgctacttctggccgcatctcttattagggatggttgcggcgagtTtaggtttgcctgcgctcagcaacgccgccgaaccaaacgcgcccgcaaaa
107794	+	secM	0.17	ECK0098:JW5007:srrA:yacA	T	SENSE	1205	3069	1.35	107705	108217	89	-423	335	1202	23	25	14.57	48.08	1.72	0.37	0.03	0.02	0.05	0.04	0.1	0.14	-0.1	0.38	0.28	-0.06	0.28	0.22	0.09	0.22	0.31	cgctacttctggccgcatctcttattagggatggttgcggcgagtttaggTttgcctgcgctcagcaacgccgccgaaccaaacgcgcccgcaaaagcgac
107795	+	secM	0.18	ECK0098:JW5007:srrA:yacA	T	SENSE	1205	3069	1.35	107705	108217	90	-422	2095	4379	23	25	91.09	175.16	0.94	-0.41	0.04	0.02	0.06	0.01	0.03	0.04	0.04	0.23	0.27	-0.07	0.34	0.27	-0.01	0.37	0.36	gctacttctggccgcatctcttattagggatggttgcggcgagtttaggtTtgcctgcgctcagcaacgccgccgaaccaaacgcgcccgcaaaagcgaca
107796	+	secM	0.18	ECK0098:JW5007:srrA:yacA	G	SENSE	1205	3069	1.35	107705	108217	91	-421	620	3716	23	25	26.96	148.64	2.46	1.11	0.03	0.01	0.04	0.01	0.02	0.03	0.02	0.07	0.09	0.04	0.28	0.32	-0.1	0.62	0.52	ctacttctggccgcatctcttattagggatggttgcggcgagtttaggttTgcctgcgctcagcaacgccgccgaaccaaacgcgcccgcaaaagcgacaa
107800	+	secM	0.19	ECK0098:JW5007:srrA:yacA	G	SENSE	1205	3069	1.35	107705	108217	95	-417	769	1804	24	25	32.04	72.16	1.17	-0.18	0.04	0.07	0.11	0	0.07	0.07	-0.13	0.47	0.34	-0.03	0.18	0.15	0.12	0.22	0.34	ttctggccgcatctcttattagggatggttgcggcgagtttaggtttgccTgcgctcagcaacgccgccgaaccaaacgcgcccgcaaaagcgacaacccg
107801	+	secM	0.19	ECK0098:JW5007:srrA:yacA	C	SENSE	1205	3069	1.35	107705	108217	96	-416	130	356	23	24	5.65	14.83	1.39	0.04	0	0.04	0.04	0	0.07	0.07	-0.1	0.27	0.17	-0.03	0.34	0.31	0.13	0.28	0.41	tctggccgcatctcttattagggatggttgcggcgagtttaggtttgcctGcgctcagcaacgccgccgaaccaaacgcgcccgcaaaagcgacaacccgc
107802	+	secM	0.19	ECK0098:JW5007:srrA:yacA	G	SENSE	1205	3069	1.35	107705	108217	97	-415	259	874	23	24	11.26	36.42	1.69	0.34	0.04	0.03	0.07	0.03	0.03	0.06	0.03	0.17	0.2	-0.1	0.34	0.24	0.01	0.42	0.43	ctggccgcatctcttattagggatggttgcggcgagtttaggtttgcctgCgctcagcaacgccgccgaaccaaacgcgcccgcaaaagcgacaacccgca
107812	+	secM	0.21	ECK0098:JW5007:srrA:yacA	G	SENSE	1205	3069	1.35	107705	108217	107	-405	202	337	23	25	8.78	13.48	0.62	-0.73	0.02	0.01	0.03	0.03	0.02	0.05	0.05	0.27	0.32	0	0.27	0.27	-0.09	0.42	0.33	ctcttattagggatggttgcggcgagtttaggtttgcctgcgctcagcaaCgccgccgaaccaaacgcgcccgcaaaagcgacaacccgcaaccacgagcc
107829	+	secM	0.24	ECK0098:JW5007:srrA:yacA	G	SENSE	1205	3069	1.35	107705	108217	124	-388	424	418	17	20	24.94	20.9	-0.25	-1.6	0.02	0	0.02	0.04	0.03	0.07	0.01	0.05	0.06	-0.06	0.41	0.35	0	0.5	0.5	tgcggcgagtttaggtttgcctgcgctcagcaacgccgccgaaccaaacgCgcccgcaaaagcgacaacccgcaaccacgagccttcagccaaagttaact
107856	-	secM	0.29	ECK0098:JW5007:srrA:yacA	G	ANTI	79	190	1.27	108217	107705	361	-151	98	360	17	18	5.76	20	1.8	0.53	0.02	0.03	0.05	0.04	0.04	0.08	0.08	0.12	0.2	-0.1	0.51	0.41	-0.05	0.3	0.25	tcgcttccagcaaggccaattgaccaaagttaactttggctgaaggctcgTggttgcgggttgtcgcttttgcgggcgcgtttggttcggcggcgttgctg
107888	+	secM	0.36	ECK0098:JW5007:srrA:yacA	T	SENSE	1205	3069	1.35	107705	108217	183	-329	211	156	13	14	16.23	11.14	-0.54	-1.89	-0.03	0.26	0.23	-0.03	0.1	0.07	-0.12	0.34	0.22	0.1	0.24	0.34	0.09	0.05	0.14	aagcgacaacccgcaaccacgagccttcagccaaagttaactttggtcaaTtggccttgctggaagcgaacacacgccgcccgaattcgaactattccgtt
107894	+	secM	0.37	ECK0098:JW5007:srrA:yacA	T	SENSE	1205	3069	1.35	107705	108217	189	-323	511	767	13	13	39.31	59	0.59	-0.76	0.09	0.02	0.11	0.04	0.03	0.07	-0.06	0.44	0.38	-0.06	0.29	0.23	-0.02	0.22	0.2	caacccgcaaccacgagccttcagccaaagttaactttggtcaattggccTtgctggaagcgaacacacgccgcccgaattcgaactattccgttgattac
107895	+	secM	0.37	ECK0098:JW5007:srrA:yacA	G	SENSE	1205	3069	1.35	107705	108217	190	-322	603	1291	13	13	46.38	99.31	1.1	-0.25	0.11	0.03	0.14	0.04	0.02	0.06	0.13	0.07	0.2	-0.23	0.57	0.34	-0.05	0.31	0.26	aacccgcaaccacgagccttcagccaaagttaactttggtcaattggcctTgctggaagcgaacacacgccgcccgaattcgaactattccgttgattact
107912	+	secM	0.4	ECK0098:JW5007:srrA:yacA	G	SENSE	1205	3069	1.35	107705	108217	207	-305	35	452	13	10	2.69	45.2	4.07	2.72	-0.02	0.04	0.02	-0.03	0.04	0.01	-0.14	0.18	0.04	-0.11	0.33	0.22	0.29	0.41	0.7	cttcagccaaagttaactttggtcaattggccttgctggaagcgaacacaCgccgcccgaattcgaactattccgttgattactggcatcaacatgccatt
107953	+	secM	0.48	ECK0098:JW5007:srrA:yacA	C	SENSE	1205	3069	1.35	107705	108217	248	-264	280	166	14	15	20	11.07	-0.85	-2.2	0.19	0.08	0.27	0.07	0.12	0.19	0.16	0.16	0.32	-0.28	0.39	0.11	-0.13	0.24	0.11	gcgaacacacgccgcccgaattcgaactattccgttgattactggcatcaAcatgccattcgcacggtaatccgtcatctttctttcgcaatggcaccgca
107954	+	secM	0.49	ECK0098:JW5007:srrA:yacA	A	SENSE	1205	3069	1.35	107705	108217	249	-263	158	347	14	15	11.29	23.13	1.03	-0.31	0.04	0.02	0.06	0.04	0.08	0.12	0.13	0.16	0.29	0.05	0.28	0.33	-0.26	0.46	0.2	cgaacacacgccgcccgaattcgaactattccgttgattactggcatcaaCatgccattcgcacggtaatccgtcatctttctttcgcaatggcaccgcaa
107956	+	secM	0.49	ECK0098:JW5007:srrA:yacA	G	SENSE	1205	3069	1.35	107705	108217	251	-261	183	650	14	17	13.07	38.24	1.55	0.2	0	0.05	0.05	0.01	0.01	0.02	0.01	0.07	0.08	-0.03	0.24	0.21	0.01	0.63	0.64	aacacacgccgcccgaattcgaactattccgttgattactggcatcaacaTgccattcgcacggtaatccgtcatctttctttcgcaatggcaccgcaaac
107967	+	secM	0.51	ECK0098:JW5007:srrA:yacA	G	SENSE	1205	3069	1.35	107705	108217	262	-250	13	217	15	17	1	12.76	3.67	2.32	0	0.15	0.15	0.07	0.15	0.22	-0.04	0.11	0.07	-0.03	0.15	0.12	0	0.44	0.44	cccgaattcgaactattccgttgattactggcatcaacatgccattcgcaCggtaatccgtcatctttctttcgcaatggcaccgcaaacactgcccgttg
107976	+	secM	0.53	ECK0098:JW5007:srrA:yacA	T	SENSE	1205	3069	1.35	107705	108217	271	-241	97	219	15	17	6.47	12.88	0.99	-0.36	0.04	0	0.04	0.03	0	0.03	-0.13	0.3	0.17	-0.2	0.31	0.11	0.27	0.38	0.65	gaactattccgttgattactggcatcaacatgccattcgcacggtaatccGtcatctttctttcgcaatggcaccgcaaacactgcccgttgctgaagaat
108025	+	secM	0.62	ECK0098:JW5007:srrA:yacA	T	SENSE	1205	3069	1.35	107705	108217	320	-192	151	481	16	16	9.44	30.06	1.67	0.32	0.04	0.08	0.12	0.01	0.05	0.06	0.07	0.32	0.39	-0.12	0.39	0.27	0.01	0.16	0.17	cgtcatctttctttcgcaatggcaccgcaaacactgcccgttgctgaagaAtctttgcctcttcaggcgcaacatcttgcattactggatacgctcagcgc
108026	+	secM	0.63	ECK0098:JW5007:srrA:yacA	C	SENSE	1205	3069	1.35	107705	108217	321	-191	76	497	16	17	4.75	29.24	2.62	1.27	0	0.03	0.03	0.01	0.05	0.06	0.01	0.08	0.09	-0.01	0.38	0.37	-0.02	0.46	0.44	gtcatctttctttcgcaatggcaccgcaaacactgcccgttgctgaagaaTctttgcctcttcaggcgcaacatcttgcattactggatacgctcagcgcg
108027	+	secM	0.63	ECK0098:JW5007:srrA:yacA	T	SENSE	1205	3069	1.35	107705	108217	322	-190	20	233	16	17	1.25	13.71	3.46	2.11	-0.07	0.14	0.07	-0.06	0.14	0.08	0.09	0.09	0.18	0.13	0	0.13	-0.09	0.64	0.55	tcatctttctttcgcaatggcaccgcaaacactgcccgttgctgaagaatCtttgcctcttcaggcgcaacatcttgcattactggatacgctcagcgcgc
108028	+	secM	0.63	ECK0098:JW5007:srrA:yacA	T	SENSE	1205	3069	1.35	107705	108217	323	-189	144	1038	16	17	9	61.06	2.76	1.41	0.02	0.04	0.06	0.02	0.07	0.09	-0.15	0.36	0.21	0.02	0.21	0.23	0.09	0.32	0.41	catctttctttcgcaatggcaccgcaaacactgcccgttgctgaagaatcTttgcctcttcaggcgcaacatcttgcattactggatacgctcagcgcgct
108029	+	secM	0.63	ECK0098:JW5007:srrA:yacA	T	SENSE	1205	3069	1.35	107705	108217	324	-188	127	2565	16	17	7.94	150.88	4.25	2.9	0.02	0.05	0.07	-0.02	0.09	0.07	-0.12	0.33	0.21	-0.05	0.23	0.18	0.15	0.31	0.46	atctttctttcgcaatggcaccgcaaacactgcccgttgctgaagaatctTtgcctcttcaggcgcaacatcttgcattactggatacgctcagcgcgctg
108070	+	secM	0.71	ECK0098:JW5007:srrA:yacA	A	SENSE	1205	3069	1.35	107705	108217	365	-147	146	615	15	10	9.73	61.5	2.66	1.31	0.02	0.03	0.05	0.06	0.15	0.21	0	0.09	0.09	-0.04	0.12	0.08	-0.04	0.61	0.57	gaagaatctttgcctcttcaggcgcaacatcttgcattactggatacgctCagcgcgctgctgacccaggaaggcacgccgtctgaaaagggttatcgcat
108093	+	secM	0.76	ECK0098:JW5007:srrA:yacA	C	SENSE	1205	3069	1.35	107705	108217	388	-124	116	203	16	9	7.25	22.56	1.64	0.29	0.07	0.2	0.27	-0.07	0.47	0.4	-0.09	0.25	0.16	0.07	0.01	0.08	0.02	0.07	0.09	gcaacatcttgcattactggatacgctcagcgcgctgctgacccaggaagGcacgccgtctgaaaagggttatcgcattgattatgcgcattttaccccac
108095	+	secM	0.76	ECK0098:JW5007:srrA:yacA	C	SENSE	1205	3069	1.35	107705	108217	390	-122	105	382	16	9	6.56	42.44	2.69	1.34	0.07	0.03	0.1	0.04	0.08	0.12	0	0.14	0.14	-0.07	0.56	0.49	-0.06	0.21	0.15	aacatcttgcattactggatacgctcagcgcgctgctgacccaggaaggcAcgccgtctgaaaagggttatcgcattgattatgcgcattttaccccacaa
108096	+	secM	0.76	ECK0098:JW5007:srrA:yacA	G	SENSE	1205	3069	1.35	107705	108217	391	-121	269	1549	16	9	16.81	172.11	3.36	2.01	0.01	0.01	0.02	0.01	0.01	0.02	-0.03	0.15	0.12	-0.05	0.19	0.14	0.05	0.65	0.7	acatcttgcattactggatacgctcagcgcgctgctgacccaggaaggcaCgccgtctgaaaagggttatcgcattgattatgcgcattttaccccacaag
108097	+	secM	0.77	ECK0098:JW5007:srrA:yacA	C	SENSE	1205	3069	1.35	107705	108217	392	-120	34	471	15	9	2.27	52.33	4.53	3.18	-0.01	0.03	0.02	0.02	0	0.02	0.01	0.06	0.07	-0.14	0.33	0.19	0.12	0.58	0.7	catcttgcattactggatacgctcagcgcgctgctgacccaggaaggcacGccgtctgaaaagggttatcgcattgattatgcgcattttaccccacaagc
108098	+	secM	0.77	ECK0098:JW5007:srrA:yacA	C	SENSE	1205	3069	1.35	107705	108217	393	-119	16	203	15	8	1.07	25.38	4.57	3.22	0	0	0	0.03	0	0.03	-0.09	0.11	0.02	-0.1	0.22	0.12	0.16	0.67	0.83	atcttgcattactggatacgctcagcgcgctgctgacccaggaaggcacgCcgtctgaaaagggttatcgcattgattatgcgcattttaccccacaagca
108099	+	secM	0.77	ECK0098:JW5007:srrA:yacA	G	SENSE	1205	3069	1.35	107705	108217	394	-118	83	1257	15	8	5.53	157.12	4.83	3.48	-0.02	0.04	0.02	-0.01	0.01	0	0	0.05	0.05	-0.04	0.11	0.07	0.06	0.8	0.86	tcttgcattactggatacgctcagcgcgctgctgacccaggaaggcacgcCgtctgaaaagggttatcgcattgattatgcgcattttaccccacaagcaa
108192	+	secM	0.95	ECK0098:JW5007:srrA:yacA	T	SENSE	1205	3069	1.35	107705	108217	487	-25	106	279	16	4	6.62	69.75	3.4	2.05	0.03	0.01	0.04	0.07	0.07	0.14	-0.17	0.44	0.27	0.01	0.12	0.13	0.05	0.36	0.41	acaagcaaaattcagcacgcccgtctggataagccaggcgcaaggcatccGtgctggccctcaacgcctcacctaacaacaataaacctttacttcatttt
108193	+	secM	0.95	ECK0098:JW5007:srrA:yacA	G	SENSE	1205	3069	1.35	107705	108217	488	-24	45	258	16	4	2.81	64.5	4.52	3.17	-0.01	0.04	0.03	-0.01	0.04	0.03	0.01	0.2	0.21	0.05	0.22	0.27	-0.03	0.49	0.46	caagcaaaattcagcacgcccgtctggataagccaggcgcaaggcatccgTgctggccctcaacgcctcacctaacaacaataaacctttacttcatttta
108194	+	secM	0.96	ECK0098:JW5007:srrA:yacA	C	SENSE	1205	3069	1.35	107705	108217	489	-23	122	241	16	4	7.62	60.25	2.98	1.63	0.01	0.01	0.02	0.02	0.05	0.07	-0.02	0.15	0.13	0.08	0.24	0.32	-0.1	0.56	0.46	aagcaaaattcagcacgcccgtctggataagccaggcgcaaggcatccgtGctggccctcaacgcctcacctaacaacaataaacctttacttcattttat
108195	+	secM	0.96	ECK0098:JW5007:srrA:yacA	T	SENSE	1205	3069	1.35	107705	108217	490	-22	73	501	15	4	4.87	125.25	4.68	3.34	0.01	0.08	0.09	-0.05	0.08	0.03	-0.01	0.06	0.05	0.01	0.11	0.12	0.03	0.67	0.7	agcaaaattcagcacgcccgtctggataagccaggcgcaaggcatccgtgCtggccctcaacgcctcacctaacaacaataaacctttacttcattttatt
108272	+	secA	-7	Intergenic	T	SENSE	528	244	-1.11	108279	110984	-7	-2712	390	55	18	3	21.67	18.33	-0.24	0.87	0.03	0.02	0.05	-0.02	0.04	0.02	0.02	0.58	0.6	-0.04	0.29	0.25	0.01	0.06	0.07	aataaacctttacttcattttattaactccgcaacgcggggcgtttgagaTtttattatgctaatcaaattgttaactaaagttttcggtagtcgtaacga
108273	+	secA	-6	Intergenic	T	SENSE	528	244	-1.11	108279	110984	-6	-2711	1920	412	18	3	106.67	137.33	0.36	1.48	0.06	0.03	0.09	0.05	0.01	0.06	-0.02	0.29	0.27	-0.04	0.47	0.43	-0.04	0.2	0.16	ataaacctttacttcattttattaactccgcaacgcggggcgtttgagatTttattatgctaatcaaattgttaactaaagttttcggtagtcgtaacgat
108274	+	secA	-5	Intergenic	T	SENSE	528	244	-1.11	108279	110984	-5	-2710	317	104	18	3	17.61	34.67	0.98	2.09	0.02	0.04	0.06	-0.01	0.05	0.04	0.22	0.03	0.25	-0.23	0.5	0.27	0	0.38	0.38	taaacctttacttcattttattaactccgcaacgcggggcgtttgagattTtattatgctaatcaaattgttaactaaagttttcggtagtcgtaacgatc
108276	+	secA	-3	Intergenic	T	SENSE	528	244	-1.11	108279	110984	-3	-2708	344	217	18	3	19.11	72.33	1.92	3.03	-0.12	0.18	0.06	0	0.04	0.04	-0.06	0.16	0.1	-0.05	0.36	0.31	0.23	0.26	0.49	aacctttacttcattttattaactccgcaacgcggggcgtttgagattttAttatgctaatcaaattgttaactaaagttttcggtagtcgtaacgatcgc
108277	+	secA	-2	Intergenic	T	SENSE	528	244	-1.11	108279	110984	-2	-2707	495	241	18	3	27.5	80.33	1.55	2.66	-0.06	0.15	0.09	-0.03	0.04	0.01	-0.05	0.24	0.19	-0.06	0.21	0.15	0.2	0.36	0.56	acctttacttcattttattaactccgcaacgcggggcgtttgagattttaTtatgctaatcaaattgttaactaaagttttcggtagtcgtaacgatcgca
108316	+	secA	0.01	azi:ECK0099:JW0096:pea:prlD	T	SENSE	528	244	-1.11	108279	110984	37	-2668	290	53	14	3	20.71	17.67	-0.23	0.88	-0.03	0.14	0.11	-0.01	0.18	0.17	0	0.34	0.34	-0.1	0.27	0.17	0.15	0.06	0.21	ttgagattttattatgctaatcaaattgttaactaaagttttcggtagtcGtaacgatcgcaccctgcgccggatgcgcaaagtggtcaacatcatcaatg
108623	+	secA	0.13	azi:ECK0099:JW0096:pea:prlD	G	SENSE	528	244	-1.11	108279	110984	344	-2361	217	151	9	3	24.11	50.33	1.06	2.18	-0.01	0.02	0.01	0.04	0	0.04	0	0.1	0.1	-0.07	0.41	0.34	0.04	0.47	0.51	atcgccgaaatgcgtaccggtgaaggaaaaaccctgaccgcaacgctgccTgcttacctgaacgcactaaccggtaaaggcgtgcacgtagttaccgtcaa
108738	+	secA	0.17	azi:ECK0099:JW0096:pea:prlD	T	SENSE	528	244	-1.11	108279	110984	459	-2246	227	48	11	2	20.64	24	0.22	1.33	0.05	0.03	0.08	0	0.04	0.04	-0.21	0.42	0.21	0.1	0.25	0.35	0.05	0.26	0.31	aacgtgacgccgaaaacaaccgtccgctgtttgaattccttggcctgactGtcggtatcaacctgccgggcatgccagcaccggcaaagcgcgaagcttac
108839	+	secA	0.21	azi:ECK0099:JW0096:pea:prlD	C	SENSE	528	244	-1.11	108279	110984	560	-2145	240	24	11	3	21.82	8	-1.45	-0.33	0.05	0.03	0.08	0.08	0.17	0.25	-0.15	0.53	0.38	0.04	0.17	0.21	-0.02	0.1	0.08	gcagctgacatcacttacggtacgaacaacgaatacggctttgactacctGcgcgacaacatggcgttcagccctgaagaacgtgtacagcgtaaactgca
108840	+	secA	0.21	azi:ECK0099:JW0096:pea:prlD	G	SENSE	528	244	-1.11	108279	110984	561	-2144	206	66	11	3	18.73	22	0.23	1.35	0.01	0.02	0.03	-0.01	0.04	0.03	0	0.21	0.21	-0.13	0.45	0.32	0.14	0.27	0.41	cagctgacatcacttacggtacgaacaacgaatacggctttgactacctgCgcgacaacatggcgttcagccctgaagaacgtgtacagcgtaaactgcac
109020	+	secA	0.27	azi:ECK0099:JW0096:pea:prlD	G	SENSE	528	244	-1.11	108279	110984	741	-1964	259	28	9	2	28.78	14	-1.04	0.07	0.04	0	0.04	-0.03	0.17	0.14	0.08	0.03	0.11	0.02	0.23	0.25	-0.11	0.57	0.46	acagctcggaaatgtataaacgcgtgaataaaattattccgcacctgatcCgtcaggaaaaagaagactccgaaaccttccagggcgaaggccacttctcg
109072	+	secA	0.29	azi:ECK0099:JW0096:pea:prlD	G	SENSE	528	244	-1.11	108279	110984	793	-1912	313	255	10	2	31.3	127.5	2.03	3.14	0	0.02	0.02	0.02	0.04	0.06	-0.03	0.13	0.1	-0.04	0.2	0.16	0.06	0.6	0.66	tcaggaaaaagaagactccgaaaccttccagggcgaaggccacttctcggTggacgaaaaatctcgccaggtgaacctgaccgaacgtggtctggtgctga
109191	+	secA	0.34	azi:ECK0099:JW0096:pea:prlD	T	SENSE	528	244	-1.11	108279	110984	912	-1793	42	294	10	2	4.2	147	5.13	6.24	-0.04	0.1	0.06	-0.05	0.07	0.02	-0.05	0.36	0.31	0.03	0.21	0.24	0.11	0.26	0.37	aagagggcatcatggatgaaggggagtctctgtactctccggccaacatcAtgctgatgcaccacgtaacggcggcgctgcgcgctcatgcgctgtttacc
109784	+	secA	0.56	azi:ECK0099:JW0096:pea:prlD	G	SENSE	528	244	-1.11	108279	110984	1505	-1200	394	167	10	2	39.4	83.5	1.08	2.2	0	0.01	0.01	0	0.02	0.02	-0.09	0.24	0.15	-0.01	0.34	0.33	0.09	0.4	0.49	aacgaagcggcgattgttgctcaggcaggttatccggctgcggtgactatCgcgaccaatatggcgggtcgtggtacagatattgtgctcggtggtagctg
109815	+	secA	0.57	azi:ECK0099:JW0096:pea:prlD	T	SENSE	528	244	-1.11	108279	110984	1536	-1169	217	145	10	3	21.7	48.33	1.16	2.27	-0.02	0.04	0.02	0	0.04	0.04	-0.01	0.18	0.17	-0.06	0.42	0.36	0.09	0.32	0.41	atccggctgcggtgactatcgcgaccaatatggcgggtcgtggtacagatAttgtgctcggtggtagctggcaggcagaagttgccgcgctggaaaatccg
109934	+	secA	0.61	azi:ECK0099:JW0096:pea:prlD	G	SENSE	528	244	-1.11	108279	110984	1655	-1050	304	233	10	3	30.4	77.67	1.35	2.47	-0.01	0.01	0	0.03	0.02	0.05	-0.14	0.29	0.15	-0.04	0.28	0.24	0.16	0.4	0.56	aaaattaaagccgactggcaggtacgtcacgatgcggtactggaagcaggTggcctgcatatcatcggtaccgagcgtcacgaatcccgtcgtatcgataa
110019	+	secA	0.64	azi:ECK0099:JW0096:pea:prlD	C	SENSE	528	244	-1.11	108279	110984	1740	-965	265	69	11	3	24.09	23	-0.07	1.05	0.01	0.02	0.03	0.05	0.04	0.09	0.08	0.24	0.32	-0.15	0.57	0.42	0	0.14	0.14	cccgtcgtatcgataaccagttgcgcggtcgttctggtcgtcagggggatGctggttcttcccgtttctacctgtcgatggaagatgcgctgatgcgtatt
110230	+	secA	0.72	azi:ECK0099:JW0096:pea:prlD	G	SENSE	528	244	-1.11	108279	110984	1951	-754	150	221	12	2	12.5	110.5	3.14	4.26	-0.01	0.03	0.02	0.02	0.05	0.07	-0.08	0.43	0.35	-0.02	0.16	0.14	0.09	0.33	0.42	tgaaagccgtaacttcgacattcgtaagcaactgctggaatatgatgacgTggctaacgatcagcgtcgcgccatttactcccagcgtaacgaactgttgg
110325	+	secA	0.76	azi:ECK0099:JW0096:pea:prlD	T	SENSE	528	244	-1.11	108279	110984	2046	-659	315	48	14	3	22.5	16	-0.49	0.62	-0.04	0.08	0.04	0.08	0.14	0.22	-0.13	0.47	0.34	-0.07	0.21	0.14	0.16	0.1	0.26	tgttggatgtcagcgatgtgagcgaaaccattaacagcattcgtgaagatGtgttcaaagcgaccattgatgcctacattccaccacagtcgctggaagaa
110555	+	secA	0.84	azi:ECK0099:JW0096:pea:prlD	C	SENSE	528	244	-1.11	108279	110984	2276	-429	364	70	11	3	33.09	23.33	-0.5	0.61	0.02	0.05	0.07	0.09	0.07	0.16	0.02	0.32	0.34	-0.18	0.28	0.1	0.05	0.28	0.33	tccatcgaagtgtatcagcgtaaagaagaagtggttggtgctgagatgatGcgtcacttcgagaaaggcgtcatgctgcaaacgcttgactccctgtggaa
111332	-	mutT	0.74	ECK0100:JW0097:nudA	A	ANTI	237	156	-0.6	111433	111044	101	-288	117	205	2	1	58.5	205	1.81	2.41	0.01	0.07	0.08	0.01	0.01	0.02	0.01	0.09	0.1	-0.05	0.35	0.3	0.01	0.49	0.5	atcggcattaagaccgaccagcgacatccactcaccgggttgcccttcttTaccccacggctccccttcccagcgttcgaccagccaaaaccacagtgtta
111333	-	mutT	0.74	ECK0100:JW0097:nudA	T	ANTI	237	156	-0.6	111433	111044	100	-289	227	228	2	1	113.5	228	1.01	1.61	0.03	0.04	0.07	0.04	0.04	0.08	-0.03	0.33	0.3	-0.09	0.32	0.23	0.05	0.26	0.31	catcggcattaagaccgaccagcgacatccactcaccgggttgcccttctTtaccccacggctccccttcccagcgttcgaccagccaaaaccacagtgtt
111795	-	yacG	0.26	ECK0101:JW5008	G	SENSE	541	313	-0.79	111846	111649	51	-146	770	594	3	2	256.67	297	0.21	1	-0.01	0.03	0.02	0	0.02	0.02	-0.1	0.3	0.2	0	0.16	0.16	0.11	0.49	0.6	tgtcagaaactattacggtgaattgcccaacctgcgggaaaacggtggtgTggggtgaaatcagcccgtttcggccattttgctccaaacgttgtcagctg
111796	-	yacG	0.25	ECK0101:JW5008	T	SENSE	541	313	-0.79	111846	111649	50	-147	647	140	3	2	215.67	70	-1.62	-0.83	0	0	0	-0.05	0.16	0.11	-0.06	0.2	0.14	0.19	0.36	0.55	-0.08	0.28	0.2	atgtcagaaactattacggtgaattgcccaacctgcgggaaaacggtggtGtggggtgaaatcagcccgtttcggccattttgctccaaacgttgtcagct
112118	-	zapD	0.65	ECK0102:JW0099:yacF	G	SENSE	320	273	-0.23	112599	111856	481	-262	229	82	4	2	57.25	41	-0.48	-0.25	0	0.04	0.04	-0.03	0.1	0.07	-0.09	0.43	0.34	-0.01	0.33	0.32	0.13	0.1	0.23	tctaccccaggcgcagcgcgacagccaggtagaaacctggattgccagccTgaacccgctcacccaggcacttaccatggtgctggatttaattcgccagt
112301	-	zapD	0.4	ECK0102:JW0099:yacF	C	SENSE	320	273	-0.23	112599	111856	298	-445	210	122	5	2	42	61	0.54	0.77	0.31	0.12	0.43	-0.1	0.17	0.07	0.02	0.09	0.11	-0.08	0.29	0.21	-0.16	0.33	0.17	ggaccagagccgtattgaagcattaattcagcagttaaaagcggcggggaGcgtattaatttccgcgccgcgtatcgggcaatttctgcgtgaagatcgtt
112361	-	zapD	0.32	ECK0102:JW0099:yacF	G	SENSE	320	273	-0.23	112599	111856	238	-505	117	357	5	3	23.4	119	2.35	2.58	0	0.02	0.02	0.13	0.07	0.2	-0.06	0.23	0.17	0	0.21	0.21	-0.09	0.48	0.39	gttgaaagaacttgaccggcagcaacgtaaactccagacctggattggcgTgcctggcgtggaccagagccgtattgaagcattaattcagcagttaaaag
112544	-	zapD	0.07	ECK0102:JW0099:yacF	G	SENSE	320	273	-0.23	112599	111856	55	-688	229	59	5	2	45.8	29.5	-0.63	-0.41	0	0.02	0.02	0.02	0.01	0.03	-0.07	0.22	0.15	0.08	0.38	0.46	-0.03	0.37	0.34	gacccaggtcctttttgaacatccactaaatgaaaaaatgcgtacatggcTgcgcattgagtttttgattcagcaactcaccgttaatttacccatcgttg
112652	-	coaE	0.91	ECK0103:JW0100:yacE	A	SENSE	504	475	-0.09	113219	112599	567	-53	115	284	6	3	19.17	94.67	2.3	2.39	0.15	0.05	0.2	0.01	0.11	0.12	-0.06	0.14	0.08	-0.13	0.39	0.26	0.02	0.31	0.33	ttgataataacggcgcaccggatgctatcgcatcggatgttgcccgcctgCacgcacactatttgcagcttgcgtcgcagtttgtctcacaggaaaaaccg
112653	-	coaE	0.91	ECK0103:JW0100:yacE	C	SENSE	504	475	-0.09	113219	112599	566	-54	213	122	7	3	30.43	40.67	0.42	0.5	0.01	0	0.01	0	0.11	0.11	0.02	0.36	0.38	-0.06	0.34	0.28	0.03	0.19	0.22	attgataataacggcgcaccggatgctatcgcatcggatgttgcccgcctGcacgcacactatttgcagcttgcgtcgcagtttgtctcacaggaaaaacc
112658	-	coaE	0.9	ECK0103:JW0100:yacE	G	SENSE	504	475	-0.09	113219	112599	561	-59	551	358	6	3	91.83	119.33	0.38	0.46	0.1	0.05	0.15	0	0.04	0.04	0.02	0.17	0.19	-0.02	0.43	0.41	-0.11	0.32	0.21	acgtcattgataataacggcgcaccggatgctatcgcatcggatgttgccCgcctgcacgcacactatttgcagcttgcgtcgcagtttgtctcacaggaa
112707	-	coaE	0.83	ECK0103:JW0100:yacE	G	SENSE	504	475	-0.09	113219	112599	512	-108	247	1212	7	3	35.29	404	3.52	3.6	0.03	0	0.03	0.08	0.01	0.09	0.01	0.12	0.13	-0.1	0.31	0.21	-0.02	0.56	0.54	atccttgctgctcaggcaacgcgcgaagcccgccttgccgtggcagatgaCgtcattgataataacggcgcaccggatgctatcgcatcggatgttgcccg
112709	-	coaE	0.82	ECK0103:JW0100:yacE	A	SENSE	504	475	-0.09	113219	112599	510	-110	136	246	6	3	22.67	82	1.85	1.94	0.05	0.07	0.12	0.06	0.09	0.15	-0.1	0.25	0.15	-0.1	0.2	0.1	0.09	0.39	0.48	aaatccttgctgctcaggcaacgcgcgaagcccgccttgccgtggcagatGacgtcattgataataacggcgcaccggatgctatcgcatcggatgttgcc
112775	-	coaE	0.72	ECK0103:JW0100:yacE	G	SENSE	504	475	-0.09	113219	112599	444	-176	410	256	5	2	82	128	0.64	0.73	0	0.03	0.03	0.03	0.02	0.05	-0.07	0.16	0.09	-0.04	0.57	0.53	0.06	0.23	0.29	tcagcccagaaacgcaacttaagcgcaccatgcagcgcgatgatgtaactCgcgagcatgtcgaacaaatccttgctgctcaggcaacgcgcgaagcccgc
113090	-	coaE	0.21	ECK0103:JW0100:yacE	C	SENSE	504	475	-0.09	113219	112599	129	-491	300	45	11	5	27.27	9	-1.6	-1.51	0.02	0.1	0.12	-0.09	0.14	0.05	-0.14	0.36	0.22	0.08	0.28	0.36	0.13	0.12	0.25	ttaacgtcattgatgccgatattattgcgcgtcaggtggttgaaccaggtGcacctgcgctacatgccattgctgatcactttggcgctaacatgattgct
113182	-	coaE	0.06	ECK0103:JW0100:yacE	T	SENSE	504	475	-0.09	113219	112599	37	-583	84	217	11	4	7.64	54.25	2.83	2.91	0.02	0.01	0.03	-0.06	0.1	0.04	-0.11	0.31	0.2	-0.04	0.26	0.22	0.19	0.32	0.51	gggaatataaattatgaggtatatagttgccttaacgggaggcattggcaGtggcaagagtaccgttgccaatgcgtttgctgatctcggaattaacgtca
113188	-	coaE	0.05	ECK0103:JW0100:yacE	T	SENSE	504	475	-0.09	113219	112599	31	-589	341	237	10	4	34.1	59.25	0.8	0.88	0.01	0.01	0.02	0.01	0.03	0.04	0.01	0.17	0.18	-0.07	0.41	0.34	0.06	0.37	0.43	attcccgggaatataaattatgaggtatatagttgccttaacgggaggcaTtggcagtggcaagagtaccgttgccaatgcgtttgctgatctcggaatta
113189	-	coaE	0.05	ECK0103:JW0100:yacE	T	SENSE	504	475	-0.09	113219	112599	30	-590	304	89	10	4	30.4	22.25	-0.45	-0.36	0.04	0.03	0.07	-0.02	0.09	0.07	-0.08	0.33	0.25	0.12	0.24	0.36	-0.05	0.31	0.26	aattcccgggaatataaattatgaggtatatagttgccttaacgggaggcAttggcagtggcaagagtaccgttgccaatgcgtttgctgatctcggaatt
113207	-	coaE	0.02	ECK0103:JW0100:yacE	T	SENSE	504	475	-0.09	113219	112599	12	-608	64	372	10	5	6.4	74.4	3.54	3.62	-0.12	0.17	0.05	0.01	0.05	0.06	-0.06	0.3	0.24	0.05	0.33	0.38	0.11	0.16	0.27	gttttgataatcatgatgaattcccgggaatataaattatgaggtatataGttgccttaacgggaggcattggcagtggcaagagtaccgttgccaatgcg
113212	-	coaE	0.01	ECK0103:JW0100:yacE	T	SENSE	504	475	-0.09	113219	112599	7	-613	372	141	10	5	37.2	28.2	-0.4	-0.31	0.02	0.51	0.53	-0.06	0.14	0.08	-0.08	0.19	0.11	0.13	0.04	0.17	-0.01	0.12	0.11	ttaacgttttgataatcatgatgaattcccgggaatataaattatgaggtAtatagttgccttaacgggaggcattggcagtggcaagagtaccgttgcca
113264	-	coaE	-45	Intergenic	T	SENSE	504	475	-0.09	113219	112599	-45	-665	258	90	5	2	51.6	45	-0.2	-0.11	-0.02	0.03	0.01	-0.04	0.07	0.03	0.01	0.28	0.29	-0.02	0.51	0.49	0.06	0.11	0.17	ctggtaaatagtgagcgaacgtttcatcaatttcgctttcgtgcactcatTtttaacgttttgataatcatgatgaattcccgggaatataaattatgagg
113265	-	coaE	-46	Intergenic	T	SENSE	504	475	-0.09	113219	112599	-46	-666	165	309	5	2	33	154.5	2.23	2.31	0	0.02	0.02	0.01	0.04	0.05	-0.16	0.43	0.27	0.08	0.2	0.28	0.08	0.3	0.38	cctggtaaatagtgagcgaacgtttcatcaatttcgctttcgtgcactcaTttttaacgttttgataatcatgatgaattcccgggaatataaattatgag
113266	-	coaE	-47	Intergenic	T	SENSE	504	475	-0.09	113219	112599	-47	-667	238	177	5	2	47.6	88.5	0.89	0.98	0.02	0.02	0.04	-0.06	0.15	0.09	-0.12	0.28	0.16	0.29	0.14	0.43	-0.13	0.41	0.28	acctggtaaatagtgagcgaacgtttcatcaatttcgctttcgtgcactcAtttttaacgttttgataatcatgatgaattcccgggaatataaattatga
113268	-	coaE	-49	Intergenic	C	SENSE	504	475	-0.09	113219	112599	-49	-669	232	77	4	2	58	38.5	-0.59	-0.51	0.06	0.13	0.19	0.07	0.05	0.12	0.2	0.18	0.38	-0.35	0.53	0.18	0.02	0.11	0.13	ttacctggtaaatagtgagcgaacgtttcatcaatttcgctttcgtgcacTcatttttaacgttttgataatcatgatgaattcccgggaatataaattat
113443	+	guaC	-1	Intergenic	A	SENSE	571	1166	1.03	113444	114487	-1	-1044	496	337	10	3	49.6	112.33	1.18	0.15	0.01	0.02	0.03	0	0.01	0.01	0.01	0.15	0.16	0.11	0.32	0.43	-0.14	0.5	0.36	cactggagttgcgctcttacccttatagccattaaccccaggaatccgcaCatgcgtattgaagaagatctgaagttaggttttaaagacgttctcatccg
113583	+	guaC	0.13	ECK0104:JW0101	G	SENSE	571	1166	1.03	113444	114487	139	-904	108	220	18	11	6	20	1.74	0.71	0.04	0.05	0.09	0.17	0.13	0.3	0.01	0.19	0.2	0.04	0.1	0.14	-0.27	0.54	0.27	actggaacgtcaattcaccttcaaacattcaggtcagagctggtccggcgTgccgattatcgccgcaaatatggacaccgtaggcacattttctatggcct
113589	+	guaC	0.14	ECK0104:JW0101	T	SENSE	571	1166	1.03	113444	114487	145	-898	307	100	18	10	17.06	10	-0.77	-1.8	0.01	0.03	0.04	0.07	0.05	0.12	0.02	0.26	0.28	-0.16	0.46	0.3	0.05	0.21	0.26	acgtcaattcaccttcaaacattcaggtcagagctggtccggcgtgccgaTtatcgccgcaaatatggacaccgtaggcacattttctatggcctctgcgc
113591	+	guaC	0.14	ECK0104:JW0101	T	SENSE	571	1166	1.03	113444	114487	147	-896	218	92	18	11	12.11	8.36	-0.53	-1.56	0.02	0.01	0.03	0.05	0.04	0.09	0.05	0.19	0.24	-0.16	0.36	0.2	0.04	0.41	0.45	gtcaattcaccttcaaacattcaggtcagagctggtccggcgtgccgattAtcgccgcaaatatggacaccgtaggcacattttctatggcctctgcgctg
113593	+	guaC	0.14	ECK0104:JW0101	G	SENSE	571	1166	1.03	113444	114487	149	-894	261	118	18	11	14.5	10.73	-0.43	-1.46	0.04	0.01	0.05	0.01	0.05	0.06	0.06	0.11	0.17	0.07	0.16	0.23	-0.19	0.68	0.49	caattcaccttcaaacattcaggtcagagctggtccggcgtgccgattatCgccgcaaatatggacaccgtaggcacattttctatggcctctgcgctggc
113612	+	guaC	0.16	ECK0104:JW0101	T	SENSE	571	1166	1.03	113444	114487	168	-875	391	392	18	11	21.72	35.64	0.71	-0.32	0.09	0.17	0.26	0.03	0.02	0.05	-0.25	0.55	0.3	-0.03	0.12	0.09	0.15	0.15	0.3	caggtcagagctggtccggcgtgccgattatcgccgcaaatatggacaccGtaggcacattttctatggcctctgcgctggcttcttttgatattttgact
113619	+	guaC	0.17	ECK0104:JW0101	A	SENSE	571	1166	1.03	113444	114487	175	-868	154	289	18	11	8.56	26.27	1.62	0.59	0.02	0.01	0.03	0.05	0.03	0.08	0.14	0.19	0.33	-0.18	0.36	0.18	-0.03	0.4	0.37	gagctggtccggcgtgccgattatcgccgcaaatatggacaccgtaggcaCattttctatggcctctgcgctggcttcttttgatattttgactgctgtgc
113636	+	guaC	0.18	ECK0104:JW0101	C	SENSE	571	1166	1.03	113444	114487	192	-851	417	131	18	13	23.17	10.08	-1.2	-2.23	0.19	0.28	0.47	0.05	0.12	0.17	-0.19	0.43	0.24	-0.03	0.11	0.08	-0.01	0.05	0.04	cgattatcgccgcaaatatggacaccgtaggcacattttctatggcctctGcgctggcttcttttgatattttgactgctgtgcataaacactattctgtc
113644	+	guaC	0.19	ECK0104:JW0101	T	SENSE	571	1166	1.03	113444	114487	200	-843	183	228	17	12	10.76	19	0.82	-0.21	0	0	0	0.02	0.02	0.04	-0.16	0.45	0.29	0.01	0.49	0.5	0.14	0.04	0.18	gccgcaaatatggacaccgtaggcacattttctatggcctctgcgctggcTtcttttgatattttgactgctgtgcataaacactattctgtcgaagagtg
113645	+	guaC	0.19	ECK0104:JW0101	C	SENSE	571	1166	1.03	113444	114487	201	-842	102	443	17	12	6	36.92	2.62	1.59	0.01	0.01	0.02	0.04	0.04	0.08	-0.07	0.14	0.07	-0.09	0.45	0.36	0.11	0.36	0.47	ccgcaaatatggacaccgtaggcacattttctatggcctctgcgctggctTcttttgatattttgactgctgtgcataaacactattctgtcgaagagtgg
113692	+	guaC	0.24	ECK0104:JW0101	T	SENSE	571	1166	1.03	113444	114487	248	-795	395	295	12	12	32.92	24.58	-0.42	-1.45	0	0.2	0.2	-0.06	0.21	0.15	0	0.31	0.31	-0.06	0.24	0.18	0.12	0.05	0.17	gcttcttttgatattttgactgctgtgcataaacactattctgtcgaagaGtggcaagcgtttatcaacaattcttccgctgatgtgctgaaacatgtgat
113693	+	guaC	0.24	ECK0104:JW0101	G	SENSE	571	1166	1.03	113444	114487	249	-794	117	216	12	12	9.75	18	0.88	-0.15	0	0.14	0.14	-0.02	0.06	0.04	0.08	0.34	0.42	-0.04	0.28	0.24	-0.01	0.18	0.17	cttcttttgatattttgactgctgtgcataaacactattctgtcgaagagTggcaagcgtttatcaacaattcttccgctgatgtgctgaaacatgtgatg
113699	+	guaC	0.24	ECK0104:JW0101	C	SENSE	571	1166	1.03	113444	114487	255	-788	109	245	12	12	9.08	20.42	1.17	0.14	0.06	0.05	0.11	0.03	0.06	0.09	0.01	0.21	0.22	-0.06	0.39	0.33	-0.04	0.28	0.24	ttgatattttgactgctgtgcataaacactattctgtcgaagagtggcaaGcgtttatcaacaattcttccgctgatgtgctgaaacatgtgatggtttct
113757	+	guaC	0.3	ECK0104:JW0101	G	SENSE	571	1166	1.03	113444	114487	313	-730	144	410	10	12	14.4	34.17	1.25	0.22	0.02	0.05	0.07	0.15	0.07	0.22	0.02	0.3	0.32	-0.05	0.18	0.13	-0.15	0.4	0.25	caacaattcttccgctgatgtgctgaaacatgtgatggtttctaccggtaCgtctgatgcggatttcgaaaaaactaaacagattctcgacctgaacccgg
113831	+	guaC	0.37	ECK0104:JW0101	T	SENSE	571	1166	1.03	113444	114487	387	-656	211	158	9	13	23.44	12.15	-0.95	-1.98	0.08	0.1	0.18	0.04	0.06	0.1	-0.2	0.5	0.3	-0.03	0.24	0.21	0.12	0.09	0.21	ctaaacagattctcgacctgaacccggcattaaacttcgtttgtattgacGtggcgaatggttattccgaacacttcgtgcagttcgttgcgaaagcgcgt
113832	+	guaC	0.37	ECK0104:JW0101	G	SENSE	571	1166	1.03	113444	114487	388	-655	62	339	9	13	6.89	26.08	1.92	0.89	-0.01	0.06	0.05	0.09	0.03	0.12	0.17	0.24	0.41	-0.28	0.56	0.28	0.03	0.1	0.13	taaacagattctcgacctgaacccggcattaaacttcgtttgtattgacgTggcgaatggttattccgaacacttcgtgcagttcgttgcgaaagcgcgtg
113841	+	guaC	0.38	ECK0104:JW0101	T	SENSE	571	1166	1.03	113444	114487	397	-646	51	232	9	13	5.67	17.85	1.65	0.62	0.05	0.13	0.18	0	0.23	0.23	-0.01	0.3	0.29	-0.08	0.21	0.13	0.04	0.13	0.17	tctcgacctgaacccggcattaaacttcgtttgtattgacgtggcgaatgGttattccgaacacttcgtgcagttcgttgcgaaagcgcgtgaagcgtggc
113842	+	guaC	0.38	ECK0104:JW0101	T	SENSE	571	1166	1.03	113444	114487	398	-645	45	270	8	13	5.62	20.77	1.89	0.86	0.04	0.02	0.06	0.09	0.07	0.16	0.03	0.4	0.43	-0.15	0.42	0.27	-0.02	0.09	0.07	ctcgacctgaacccggcattaaacttcgtttgtattgacgtggcgaatggTtattccgaacacttcgtgcagttcgttgcgaaagcgcgtgaagcgtggcc
113843	+	guaC	0.38	ECK0104:JW0101	A	SENSE	571	1166	1.03	113444	114487	399	-644	34	243	8	13	4.25	18.69	2.14	1.11	0.01	0.03	0.04	0.02	0.03	0.05	0.08	0.18	0.26	0.24	0.18	0.42	-0.37	0.59	0.22	tcgacctgaacccggcattaaacttcgtttgtattgacgtggcgaatggtTattccgaacacttcgtgcagttcgttgcgaaagcgcgtgaagcgtggccg
113845	+	guaC	0.38	ECK0104:JW0101	T	SENSE	571	1166	1.03	113444	114487	401	-642	7	234	9	13	1	18	4.17	3.14	-0.26	0.29	0.03	0.06	0	0.06	0.19	0	0.19	0.15	0.14	0.29	-0.15	0.57	0.42	gacctgaacccggcattaaacttcgtttgtattgacgtggcgaatggttaTtccgaacacttcgtgcagttcgttgcgaaagcgcgtgaagcgtggccgac
113879	+	guaC	0.42	ECK0104:JW0101	G	SENSE	571	1166	1.03	113444	114487	435	-608	221	843	8	12	27.62	70.25	1.35	0.32	0.01	0.01	0.02	0.04	0.05	0.09	-0.01	0.24	0.23	-0.08	0.45	0.37	0.05	0.24	0.29	acgtggcgaatggttattccgaacacttcgtgcagttcgttgcgaaagcgCgtgaagcgtggccgaccaaaaccatttgtgctggtaacgtagtgactggt
113921	+	guaC	0.46	ECK0104:JW0101	T	SENSE	571	1166	1.03	113444	114487	477	-566	32	288	8	17	4	16.94	2.08	1.05	-0.01	0.09	0.08	0.06	0.03	0.09	0.12	0.12	0.24	-0.14	0.53	0.39	-0.02	0.22	0.2	cgaaagcgcgtgaagcgtggccgaccaaaaccatttgtgctggtaacgtaGtgactggtgaaatgtgtgaggagcttatcctctcaggtgccgatatcgtt
113935	+	guaC	0.47	ECK0104:JW0101	T	SENSE	571	1166	1.03	113444	114487	491	-552	128	205	8	16	16	12.81	-0.32	-1.35	0.04	0.09	0.13	0.05	0.16	0.21	-0.13	0.35	0.22	0	0.27	0.27	0.06	0.12	0.18	gcgtggccgaccaaaaccatttgtgctggtaacgtagtgactggtgaaatGtgtgaggagcttatcctctcaggtgccgatatcgttaaagttggcattgg
113936	+	guaC	0.47	ECK0104:JW0101	G	SENSE	571	1166	1.03	113444	114487	492	-551	33	215	8	16	4.12	13.44	1.71	0.68	-0.03	0.09	0.06	0.02	0	0.02	-0.09	0.33	0.24	0.11	0.06	0.17	0	0.52	0.52	cgtggccgaccaaaaccatttgtgctggtaacgtagtgactggtgaaatgTgtgaggagcttatcctctcaggtgccgatatcgttaaagttggcattggc
113966	+	guaC	0.5	ECK0104:JW0101	T	SENSE	571	1166	1.03	113444	114487	522	-521	142	299	8	15	17.75	19.93	0.17	-0.86	0.08	0.01	0.09	-0.02	0.06	0.04	-0.1	0.31	0.21	0.03	0.39	0.42	0	0.23	0.23	acgtagtgactggtgaaatgtgtgaggagcttatcctctcaggtgccgatAtcgttaaagttggcattggcccaggttctgtttgtacaactcgcgtcaaa
113992	+	guaC	0.53	ECK0104:JW0101	T	SENSE	571	1166	1.03	113444	114487	548	-495	104	479	8	16	13	29.94	1.2	0.17	-0.02	0.09	0.07	0.03	0.11	0.14	0.08	0.3	0.38	-0.2	0.38	0.18	0.09	0.13	0.22	gagcttatcctctcaggtgccgatatcgttaaagttggcattggcccaggTtctgtttgtacaactcgcgtcaaaacaggcgtcggttatccgcaactttc
113993	+	guaC	0.53	ECK0104:JW0101	C	SENSE	571	1166	1.03	113444	114487	549	-494	274	740	8	16	34.25	46.25	0.43	-0.6	0.05	0.02	0.07	0	0.05	0.05	0.01	0.26	0.27	0.04	0.29	0.33	-0.1	0.38	0.28	agcttatcctctcaggtgccgatatcgttaaagttggcattggcccaggtTctgtttgtacaactcgcgtcaaaacaggcgtcggttatccgcaactttct
113994	+	guaC	0.53	ECK0104:JW0101	T	SENSE	571	1166	1.03	113444	114487	550	-493	55	646	8	16	6.88	40.38	2.55	1.52	0.02	0.05	0.07	-0.02	0.04	0.02	0.06	0.07	0.13	-0.03	0.33	0.3	-0.03	0.51	0.48	gcttatcctctcaggtgccgatatcgttaaagttggcattggcccaggttCtgtttgtacaactcgcgtcaaaacaggcgtcggttatccgcaactttctg
114028	+	guaC	0.56	ECK0104:JW0101	T	SENSE	571	1166	1.03	113444	114487	584	-459	195	357	7	14	27.86	25.5	-0.13	-1.16	0.2	0.26	0.46	-0.1	0.14	0.04	-0.04	0.12	0.08	-0.08	0.31	0.23	0.02	0.17	0.19	ggcattggcccaggttctgtttgtacaactcgcgtcaaaacaggcgtcggTtatccgcaactttctgcggtaatcgaatgtgccgatgctgcgcacggtct
114035	+	guaC	0.57	ECK0104:JW0101	A	SENSE	571	1166	1.03	113444	114487	591	-452	43	259	7	14	6.14	18.5	1.59	0.56	0.01	0.02	0.03	0.01	0.02	0.03	0.2	0.1	0.3	-0.14	0.41	0.27	-0.08	0.45	0.37	gcccaggttctgtttgtacaactcgcgtcaaaacaggcgtcggttatccgCaactttctgcggtaatcgaatgtgccgatgctgcgcacggtctgggcgga
114058	+	guaC	0.59	ECK0104:JW0101	G	SENSE	571	1166	1.03	113444	114487	614	-429	32	298	7	15	4.57	19.87	2.12	1.09	0.03	0.03	0.06	0.08	0.03	0.11	0.21	0.11	0.32	-0.04	0.29	0.25	-0.28	0.55	0.27	cgcgtcaaaacaggcgtcggttatccgcaactttctgcggtaatcgaatgTgccgatgctgcgcacggtctgggcggaatgatcgtcagcgatggtggctg
114065	+	guaC	0.6	ECK0104:JW0101	C	SENSE	571	1166	1.03	113444	114487	621	-422	65	284	7	15	9.29	18.93	1.03	0	0.14	0.06	0.2	-0.04	0.25	0.21	-0.01	0.25	0.24	-0.01	0.11	0.1	-0.09	0.34	0.25	aaacaggcgtcggttatccgcaactttctgcggtaatcgaatgtgccgatGctgcgcacggtctgggcggaatgatcgtcagcgatggtggctgcaccacg
114066	+	guaC	0.6	ECK0104:JW0101	T	SENSE	571	1166	1.03	113444	114487	622	-421	57	356	7	15	8.14	23.73	1.54	0.51	-0.01	0.12	0.11	0.01	0.12	0.13	-0.06	0.46	0.4	0.08	0.1	0.18	-0.01	0.2	0.19	aacaggcgtcggttatccgcaactttctgcggtaatcgaatgtgccgatgCtgcgcacggtctgggcggaatgatcgtcagcgatggtggctgcaccacgc
114067	+	guaC	0.6	ECK0104:JW0101	G	SENSE	571	1166	1.03	113444	114487	623	-420	161	940	7	14	23	67.14	1.55	0.52	0.03	0.06	0.09	0.07	0.09	0.16	0.04	0.21	0.25	0.02	0.33	0.35	-0.16	0.31	0.15	acaggcgtcggttatccgcaactttctgcggtaatcgaatgtgccgatgcTgcgcacggtctgggcggaatgatcgtcagcgatggtggctgcaccacgcc
114069	+	guaC	0.6	ECK0104:JW0101	G	SENSE	571	1166	1.03	113444	114487	625	-418	13	221	7	14	1.86	15.79	3.09	2.06	0.01	0	0.01	-0.03	0.06	0.03	0.05	0.06	0.11	-0.21	0.53	0.32	0.18	0.35	0.53	aggcgtcggttatccgcaactttctgcggtaatcgaatgtgccgatgctgCgcacggtctgggcggaatgatcgtcagcgatggtggctgcaccacgccgg
114089	+	guaC	0.62	ECK0104:JW0101	T	SENSE	571	1166	1.03	113444	114487	645	-398	28	293	7	14	4	20.93	2.39	1.36	0.03	0	0.03	0.01	0.06	0.07	0.03	0.34	0.37	-0.09	0.44	0.35	0.02	0.16	0.18	tttctgcggtaatcgaatgtgccgatgctgcgcacggtctgggcggaatgAtcgtcagcgatggtggctgcaccacgccgggcgatgtggcgaaagccttt
114103	+	guaC	0.63	ECK0104:JW0101	G	SENSE	571	1166	1.03	113444	114487	659	-384	116	244	7	12	16.57	20.33	0.3	-0.73	0.03	0.03	0.06	0.02	0.05	0.07	-0.1	0.28	0.18	0.06	0.38	0.44	-0.01	0.26	0.25	gaatgtgccgatgctgcgcacggtctgggcggaatgatcgtcagcgatggTggctgcaccacgccgggcgatgtggcgaaagcctttggcggcggtgccga
114107	+	guaC	0.64	ECK0104:JW0101	G	SENSE	571	1166	1.03	113444	114487	663	-380	427	346	7	12	61	28.83	-1.08	-2.11	0.03	0.06	0.09	-0.02	0.04	0.02	-0.15	0.4	0.25	0.04	0.32	0.36	0.1	0.18	0.28	gtgccgatgctgcgcacggtctgggcggaatgatcgtcagcgatggtggcTgcaccacgccgggcgatgtggcgaaagcctttggcggcggtgccgatttc
114114	+	guaC	0.64	ECK0104:JW0101	G	SENSE	571	1166	1.03	113444	114487	670	-373	105	276	7	11	15	25.09	0.74	-0.29	0.04	0.01	0.05	0.07	0.13	0.2	-0.08	0.2	0.12	-0.09	0.26	0.17	0.06	0.39	0.45	tgctgcgcacggtctgggcggaatgatcgtcagcgatggtggctgcaccaCgccgggcgatgtggcgaaagcctttggcggcggtgccgatttcgtcatgc
114137	+	guaC	0.66	ECK0104:JW0101	T	SENSE	571	1166	1.03	113444	114487	693	-350	53	202	7	12	7.57	16.83	1.15	0.12	0.05	0.09	0.14	0.05	0.11	0.16	0.05	0.23	0.28	-0.17	0.26	0.09	0.02	0.3	0.32	tgatcgtcagcgatggtggctgcaccacgccgggcgatgtggcgaaagccTttggcggcggtgccgatttcgtcatgcttggcggcatgctggcgggccac
114180	+	guaC	0.71	ECK0104:JW0101	G	SENSE	571	1166	1.03	113444	114487	736	-307	74	312	6	11	12.33	28.36	1.2	0.17	0.02	0	0.02	0.06	0.01	0.07	-0.01	0.2	0.19	-0.1	0.2	0.1	0.03	0.59	0.62	gaaagcctttggcggcggtgccgatttcgtcatgcttggcggcatgctggCgggccacgaagagagcggcggtcgcatcgttgaggagaacggcgagaaat
114219	+	guaC	0.74	ECK0104:JW0101	C	SENSE	571	1166	1.03	113444	114487	775	-268	28	217	7	11	4	19.73	2.3	1.27	0.06	0.14	0.2	-0.01	0.07	0.06	-0.15	0.43	0.28	-0.03	0.21	0.18	0.14	0.14	0.28	cggcatgctggcgggccacgaagagagcggcggtcgcatcgttgaggagaAcggcgagaaatttatgctgttctacggcatgagctccgagtctgcgatga
114287	+	guaC	0.81	ECK0104:JW0101	T	SENSE	571	1166	1.03	113444	114487	843	-200	99	344	5	10	19.8	34.4	0.8	-0.23	0.01	0	0.01	-0.01	0.06	0.05	-0.12	0.33	0.21	0.12	0.36	0.48	0	0.25	0.25	tgttctacggcatgagctccgagtctgcgatgaaacgtcacgttggcggcGttgcggaatatcgcgcagcagaaggtaaaaccgttaagctgccgctgcga
114299	+	guaC	0.82	ECK0104:JW0101	G	SENSE	571	1166	1.03	113444	114487	855	-188	137	491	5	10	27.4	49.1	0.84	-0.19	-0.01	0.03	0.02	0	0.01	0.01	-0.01	0.11	0.1	0.01	0.19	0.2	0	0.66	0.66	tgagctccgagtctgcgatgaaacgtcacgttggcggcgttgcggaatatCgcgcagcagaaggtaaaaccgttaagctgccgctgcgaggcccggttgaa
114379	+	guaC	0.9	ECK0104:JW0101	C	SENSE	571	1166	1.03	113444	114487	935	-108	214	304	4	9	53.5	33.78	-0.66	-1.69	0.2	0.29	0.49	-0.01	0.07	0.06	-0.08	0.15	0.07	-0.14	0.37	0.23	0.03	0.12	0.15	ccgctgcgaggcccggttgaaaataccgcgcgagatattttgggcggcctGcgttcagcttgtacatacgttggggcttcacgcctgaaagagctgaccaa
114380	+	guaC	0.9	ECK0104:JW0101	G	SENSE	571	1166	1.03	113444	114487	936	-107	157	495	4	9	39.25	55	0.49	-0.54	0.08	0.02	0.1	0.14	0.19	0.33	-0.02	0.08	0.06	-0.08	0.18	0.1	-0.11	0.52	0.41	cgctgcgaggcccggttgaaaataccgcgcgagatattttgggcggcctgCgttcagcttgtacatacgttggggcttcacgcctgaaagagctgaccaag
114389	+	guaC	0.91	ECK0104:JW0101	G	SENSE	571	1166	1.03	113444	114487	945	-98	92	466	4	9	23	51.78	1.17	0.14	0	0	0	0	0.03	0.03	-0.04	0.13	0.09	0	0.15	0.15	0.05	0.68	0.73	gcccggttgaaaataccgcgcgagatattttgggcggcctgcgttcagctTgtacatacgttggggcttcacgcctgaaagagctgaccaagcgcaccacg
114410	+	guaC	0.93	ECK0104:JW0101	G	SENSE	571	1166	1.03	113444	114487	966	-77	118	291	4	7	29.5	41.57	0.49	-0.54	0.04	0.08	0.12	0	0.02	0.02	0.07	0.19	0.26	-0.11	0.41	0.3	0	0.3	0.3	gagatattttgggcggcctgcgttcagcttgtacatacgttggggcttcaCgcctgaaagagctgaccaagcgcaccacgtttattcgtgtgcaggaacaa
114533	+	hofC	0.99	ECK0105:hopC:JW0102:yacD	A	ANTI	68	263	1.95	114522	115724	11	-1191	102	282	3	4	34	70.5	1.05	-0.9	0.14	0.06	0.2	0.01	0.02	0.03	-0.05	0.06	0.01	0.01	0.04	0.05	-0.12	0.83	0.71	tgtaatctcccaacgctggcgtggagcaacacgccagcgttatcccatccCactcatcgcatcgcctaaatggaaaattggcagatacattgccaccacca
119472	+	ampE	0.22	ECK0110:JW0107	T	SENSE	158	153	-0.05	119281	120135	191	-663	58	302	2	1	29	302	3.38	3.43	0.08	0.02	0.1	-0.02	0.1	0.08	-0.16	0.32	0.16	0.02	0.45	0.47	0.07	0.12	0.19	attattgcgatgggcgtgacttttttactgttacgcgcattgcagggagtAttgttcaacgttcccacgctactggtgtggctgctgattggtttgctgtg
121016	+	aroP	0.39	ECK0111:JW0108	T	ANTI	107	83	-0.37	120178	121551	838	-535	202	131	1	5	202	26.2	-2.95	-2.58	0	0	0	0.01	0.04	0.05	-0.05	0.26	0.21	-0.04	0.21	0.17	0.08	0.49	0.57	ggaaaccaccctgatcccacaggttgctaacggtcgcctgcgggccgccgTtgccactgaatagcagccagccgccgaagatgatcatcgctaccaccgcg
121079	-	aroP	0.34	ECK0111:JW0108	T	SENSE	154	703	2.19	121551	120178	472	-901	11	215	2	5	5.5	43	2.97	0.78	0	0.05	0.05	0.03	0	0.03	-0.12	0.33	0.21	-0.21	0.43	0.22	0.29	0.19	0.48	caacctgaccaacgttaaagtgtttggcgagatggagttctggtttgccaTtatcaaagttatcgcggtggtagcgatgatcatcttcggcggctggctgc
121243	-	aroP	0.22	ECK0111:JW0108	G	SENSE	154	703	2.19	121551	120178	308	-1065	2	273	2	5	1	54.6	5.77	3.58	0.08	0	0.08	0.07	0	0.07	0.05	0	0.05	0.15	0	0.15	-0.35	1	0.65	tggggcagttttgccggtttcgcctctggctggaactactgggtactgtaCgttttagttgccatggctgagctgactgccgtgggtaaatacattcagtt
121245	-	aroP	0.22	ECK0111:JW0108	A	SENSE	154	703	2.19	121551	120178	306	-1067	4	756	2	6	2	126	5.98	3.79	0.06	0	0.06	0.02	0	0.02	-0.09	0.17	0.08	0.2	0	0.2	-0.2	0.83	0.63	actggggcagttttgccggtttcgcctctggctggaactactgggtactgTacgttttagttgccatggctgagctgactgccgtgggtaaatacattcag
121246	-	aroP	0.22	ECK0111:JW0108	T	SENSE	154	703	2.19	121551	120178	305	-1068	98	1423	2	6	49	237.17	2.28	0.08	0.03	0.05	0.08	0.08	0.01	0.09	0.01	0.17	0.18	-0.06	0.46	0.4	-0.05	0.31	0.26	tactggggcagttttgccggtttcgcctctggctggaactactgggtactGtacgttttagttgccatggctgagctgactgccgtgggtaaatacattca
121284	-	aroP	0.19	ECK0111:JW0108	T	SENSE	154	703	2.19	121551	120178	267	-1106	31	219	2	5	15.5	43.8	1.5	-0.69	0.01	0	0.01	-0.05	0.26	0.21	0.04	0.19	0.23	-0.02	0.39	0.37	0.02	0.16	0.18	aacctgtcgcaggctcctttagccactttgcttataaatactggggcagtTttgccggtttcgcctctggctggaactactgggtactgtacgttttagtt
121344	-	aroP	0.15	ECK0111:JW0108	T	SENSE	154	703	2.19	121551	120178	207	-1166	27	590	2	6	13.5	98.33	2.86	0.67	0.05	0	0.05	-0.01	0.04	0.03	-0.04	0.15	0.11	-0.19	0.41	0.22	0.17	0.41	0.58	ccattgctggttttatcgcctttctgatcatgcgtcagctgggtgaaatgGtggtcgaagaacctgtcgcaggctcctttagccactttgcttataaatac
121345	-	aroP	0.15	ECK0111:JW0108	G	SENSE	154	703	2.19	121551	120178	206	-1167	21	266	2	6	10.5	44.33	2.08	-0.11	-0.02	0.09	0.07	-0.07	0.17	0.1	0.07	0.04	0.11	-0.07	0.26	0.19	0.1	0.43	0.53	gccattgctggttttatcgcctttctgatcatgcgtcagctgggtgaaatGgtggtcgaagaacctgtcgcaggctcctttagccactttgcttataaata
121391	-	aroP	0.12	ECK0111:JW0108	T	SENSE	154	703	2.19	121551	120178	160	-1213	27	388	2	6	13.5	64.67	2.26	0.07	-0.06	0.1	0.04	0.06	0	0.06	-0.05	0.52	0.47	0.04	0.24	0.28	0.01	0.14	0.15	cgcctccgtaatacagtccgcagggccagggattatcctgggttacgccaTtgctggttttatcgcctttctgatcatgcgtcagctgggtgaaatggtgg
121453	-	aroP	0.07	ECK0111:JW0108	T	SENSE	154	703	2.19	121551	120178	98	-1275	9	504	2	5	4.5	100.8	4.49	2.29	0.11	0	0.11	0	0.07	0.07	0.03	0.13	0.16	-0.35	0.47	0.12	0.2	0.33	0.53	aaccgccatattcagcttatcgcgctgggtggcgcgatagggaccgggttAttcctgggtagcgcctccgtaatacagtccgcagggccagggattatcct
121454	-	aroP	0.07	ECK0111:JW0108	A	SENSE	154	703	2.19	121551	120178	97	-1276	35	1172	2	5	17.5	234.4	3.74	1.55	-0.04	0.09	0.05	0	0.03	0.03	0.08	0	0.08	-0.26	0.57	0.31	0.23	0.31	0.54	aaaccgccatattcagcttatcgcgctgggtggcgcgatagggaccgggtTattcctgggtagcgcctccgtaatacagtccgcagggccagggattatcc
121455	-	aroP	0.07	ECK0111:JW0108	T	SENSE	154	703	2.19	121551	120178	96	-1277	86	1310	2	5	43	262	2.61	0.42	0	0.07	0.07	0	0.05	0.05	-0.15	0.44	0.29	-0.04	0.16	0.12	0.2	0.28	0.48	aaaaccgccatattcagcttatcgcgctgggtggcgcgatagggaccgggTtattcctgggtagcgcctccgtaatacagtccgcagggccagggattatc
121456	-	aroP	0.07	ECK0111:JW0108	T	SENSE	154	703	2.19	121551	120178	95	-1278	53	891	2	5	26.5	178.2	2.75	0.56	0.04	0.02	0.06	-0.03	0.13	0.1	-0.04	0.15	0.11	-0.1	0.42	0.32	0.14	0.28	0.42	aaaaaccgccatattcagcttatcgcgctgggtggcgcgatagggaccggGttattcctgggtagcgcctccgtaatacagtccgcagggccagggattat
122056	+	pdhR	-36	Intergenic	A	SENSE	2086	2167	0.05	122092	122856	-36	-800	209	127	10	8	20.9	15.88	-0.4	-0.45	0.05	0.03	0.08	0.02	0.03	0.05	0.15	0.29	0.44	-0.19	0.38	0.19	-0.02	0.27	0.25	aaggtgaatactttgttactttagcgtcacagacatgaaattggtaagacCaattgacttcggcaagtggcttaagacaggaactcatggcctacagcaaa
122072	+	pdhR	-20	Intergenic	T	SENSE	2086	2167	0.05	122092	122856	-20	-784	273	158	15	10	18.2	15.8	-0.2	-0.26	0.14	0.07	0.21	0.04	0.16	0.2	-0.15	0.34	0.19	-0.05	0.24	0.19	0.04	0.18	0.22	tactttagcgtcacagacatgaaattggtaagaccaattgacttcggcaaGtggcttaagacaggaactcatggcctacagcaaaatccgccaaccaaaac
122088	+	pdhR	-4	Intergenic	C	SENSE	2086	2167	0.05	122092	122856	-4	-768	248	103	19	11	13.05	9.36	-0.48	-0.53	0.08	0.05	0.13	0.1	0.22	0.32	-0.1	0.42	0.32	-0.09	0.23	0.14	0	0.08	0.08	acatgaaattggtaagaccaattgacttcggcaagtggcttaagacaggaActcatggcctacagcaaaatccgccaaccaaaactctccgatgtgattga
122139	+	pdhR	0.06	aceC:ECK0112:genA:JW0109:yacB	C	SENSE	2086	2167	0.05	122092	122856	47	-717	417	89	33	16	12.64	5.56	-1.18	-1.24	0.01	0.18	0.19	0.09	0.11	0.2	0.01	0.18	0.19	-0.1	0.34	0.24	-0.02	0.2	0.18	ctcatggcctacagcaaaatccgccaaccaaaactctccgatgtgattgaGcagcaactggagtttttgatcctcgaaggcactctccgcccgggcgaaaa
122146	+	pdhR	0.07	aceC:ECK0112:genA:JW0109:yacB	T	SENSE	2086	2167	0.05	122092	122856	54	-710	296	250	36	19	8.22	13.16	0.68	0.62	0	0.13	0.13	0	0.1	0.1	-0.06	0.4	0.34	0	0.26	0.26	0.06	0.1	0.16	cctacagcaaaatccgccaaccaaaactctccgatgtgattgagcagcaaCtggagtttttgatcctcgaaggcactctccgcccgggcgaaaaactccca
122151	+	pdhR	0.08	aceC:ECK0112:genA:JW0109:yacB	T	SENSE	2086	2167	0.05	122092	122856	59	-705	113	295	35	19	3.23	15.53	2.27	2.21	-0.02	0.11	0.09	0	0.1	0.1	0.22	0.11	0.33	-0.17	0.37	0.2	-0.04	0.32	0.28	agcaaaatccgccaaccaaaactctccgatgtgattgagcagcaactggaGtttttgatcctcgaaggcactctccgcccgggcgaaaaactcccaccgga
122152	+	pdhR	0.08	aceC:ECK0112:genA:JW0109:yacB	T	SENSE	2086	2167	0.05	122092	122856	60	-704	43	292	35	19	1.23	15.37	3.64	3.59	0.05	0	0.05	-0.02	0.09	0.07	0.16	0.02	0.18	0.16	0.21	0.37	-0.34	0.67	0.33	gcaaaatccgccaaccaaaactctccgatgtgattgagcagcaactggagTttttgatcctcgaaggcactctccgcccgggcgaaaaactcccaccggaa
122176	+	pdhR	0.11	aceC:ECK0112:genA:JW0109:yacB	G	SENSE	2086	2167	0.05	122092	122856	84	-680	232	233	36	18	6.44	12.94	1.01	0.95	0.01	0.02	0.03	0	0.02	0.02	-0.07	0.1	0.03	-0.05	0.41	0.36	0.11	0.44	0.55	ccgatgtgattgagcagcaactggagtttttgatcctcgaaggcactctcCgcccgggcgaaaaactcccaccggaacgcgaactggcaaaacagtttgac
122234	+	pdhR	0.19	aceC:ECK0112:genA:JW0109:yacB	T	SENSE	2086	2167	0.05	122092	122856	142	-622	358	336	45	25	7.96	13.44	0.76	0.7	0.03	0.02	0.05	0.09	0.21	0.3	-0.14	0.41	0.27	-0.05	0.23	0.18	0.07	0.13	0.2	cgaaaaactcccaccggaacgcgaactggcaaaacagtttgacgtctcccGtccctccttgcgtgaggcgattcaacgtctcgaagcgaagggcttgttgc
122243	+	pdhR	0.2	aceC:ECK0112:genA:JW0109:yacB	G	SENSE	2086	2167	0.05	122092	122856	151	-613	526	639	43	24	12.23	26.62	1.12	1.07	0.08	0.02	0.1	0.06	0.06	0.12	0.01	0.19	0.2	-0.14	0.45	0.31	-0.01	0.29	0.28	cccaccggaacgcgaactggcaaaacagtttgacgtctcccgtccctcctTgcgtgaggcgattcaacgtctcgaagcgaagggcttgttgcttcgtcgcc
122256	+	pdhR	0.21	aceC:ECK0112:genA:JW0109:yacB	C	SENSE	2086	2167	0.05	122092	122856	164	-600	637	237	43	22	14.81	10.77	-0.46	-0.51	0.1	0.03	0.13	0.1	0.08	0.18	0.03	0.26	0.29	-0.08	0.23	0.15	-0.15	0.4	0.25	gaactggcaaaacagtttgacgtctcccgtccctccttgcgtgaggcgatTcaacgtctcgaagcgaagggcttgttgcttcgtcgccagggtggcggcac
122276	+	pdhR	0.24	aceC:ECK0112:genA:JW0109:yacB	C	SENSE	2086	2167	0.05	122092	122856	184	-580	465	952	43	23	10.81	41.39	1.94	1.88	0.16	0.15	0.31	-0.01	0.14	0.13	-0.07	0.33	0.26	-0.09	0.23	0.14	0	0.15	0.15	cgtctcccgtccctccttgcgtgaggcgattcaacgtctcgaagcgaaggGcttgttgcttcgtcgccagggtggcggcacttttgtccagagcagcctat
122277	+	pdhR	0.24	aceC:ECK0112:genA:JW0109:yacB	T	SENSE	2086	2167	0.05	122092	122856	185	-579	430	1264	43	22	10	57.45	2.52	2.47	0.03	0.09	0.12	0.01	0.11	0.12	0	0.29	0.29	-0.16	0.38	0.22	0.12	0.13	0.25	gtctcccgtccctccttgcgtgaggcgattcaacgtctcgaagcgaagggCttgttgcttcgtcgccagggtggcggcacttttgtccagagcagcctatg
122278	+	pdhR	0.24	aceC:ECK0112:genA:JW0109:yacB	T	SENSE	2086	2167	0.05	122092	122856	186	-578	960	3414	43	22	22.33	155.18	2.8	2.74	0.05	0.05	0.1	0.01	0.1	0.11	-0.03	0.25	0.22	-0.12	0.34	0.22	0.11	0.25	0.36	tctcccgtccctccttgcgtgaggcgattcaacgtctcgaagcgaagggcTtgttgcttcgtcgccagggtggcggcacttttgtccagagcagcctatgg
122279	+	pdhR	0.24	aceC:ECK0112:genA:JW0109:yacB	G	SENSE	2086	2167	0.05	122092	122856	187	-577	151	295	43	23	3.51	12.83	1.87	1.82	-0.03	0.1	0.07	-0.03	0.08	0.05	-0.02	0.18	0.16	-0.02	0.22	0.2	0.09	0.43	0.52	ctcccgtccctccttgcgtgaggcgattcaacgtctcgaagcgaagggctTgttgcttcgtcgccagggtggcggcacttttgtccagagcagcctatggc
122280	+	pdhR	0.25	aceC:ECK0112:genA:JW0109:yacB	T	SENSE	2086	2167	0.05	122092	122856	188	-576	271	1854	43	24	6.3	77.25	3.62	3.56	0.05	0.02	0.07	0.05	0.04	0.09	0.03	0.21	0.24	-0.22	0.53	0.31	0.09	0.2	0.29	tcccgtccctccttgcgtgaggcgattcaacgtctcgaagcgaagggcttGttgcttcgtcgccagggtggcggcacttttgtccagagcagcctatggca
122281	+	pdhR	0.25	aceC:ECK0112:genA:JW0109:yacB	T	SENSE	2086	2167	0.05	122092	122856	189	-575	80	510	43	23	1.86	22.17	3.58	3.52	0.01	0.07	0.08	-0.02	0.07	0.05	0.06	0.16	0.22	0.13	0.2	0.33	-0.17	0.49	0.32	cccgtccctccttgcgtgaggcgattcaacgtctcgaagcgaagggcttgTtgcttcgtcgccagggtggcggcacttttgtccagagcagcctatggcaa
122282	+	pdhR	0.25	aceC:ECK0112:genA:JW0109:yacB	G	SENSE	2086	2167	0.05	122092	122856	190	-574	70	432	43	24	1.63	18	3.47	3.41	-0.06	0.11	0.05	-0.02	0.11	0.09	0.06	0.07	0.13	-0.11	0.36	0.25	0.14	0.34	0.48	ccgtccctccttgcgtgaggcgattcaacgtctcgaagcgaagggcttgtTgcttcgtcgccagggtggcggcacttttgtccagagcagcctatggcaaa
122284	+	pdhR	0.25	aceC:ECK0112:genA:JW0109:yacB	T	SENSE	2086	2167	0.05	122092	122856	192	-572	28	382	45	24	1	15.92	3.99	3.94	-0.04	0.07	0.03	0.02	0	0.02	-0.02	0.2	0.18	-0.05	0.27	0.22	0.08	0.47	0.55	gtccctccttgcgtgaggcgattcaacgtctcgaagcgaagggcttgttgCttcgtcgccagggtggcggcacttttgtccagagcagcctatggcaaagc
122300	+	pdhR	0.27	aceC:ECK0112:genA:JW0109:yacB	C	SENSE	2086	2167	0.05	122092	122856	208	-556	591	349	47	25	12.57	13.96	0.15	0.1	0.06	0.07	0.13	0.07	0.04	0.11	-0.05	0.25	0.2	-0.06	0.19	0.13	-0.03	0.46	0.43	ggcgattcaacgtctcgaagcgaagggcttgttgcttcgtcgccagggtgGcggcacttttgtccagagcagcctatggcaaagcttcagcgatccgctgg
122308	+	pdhR	0.28	aceC:ECK0112:genA:JW0109:yacB	T	SENSE	2086	2167	0.05	122092	122856	216	-548	398	882	48	25	8.29	35.28	2.09	2.03	0.11	0.03	0.14	0.06	0.08	0.14	0.02	0.22	0.24	-0.04	0.26	0.22	-0.16	0.42	0.26	aacgtctcgaagcgaagggcttgttgcttcgtcgccagggtggcggcactTttgtccagagcagcctatggcaaagcttcagcgatccgctggtggagctg
122325	+	pdhR	0.3	aceC:ECK0112:genA:JW0109:yacB	T	SENSE	2086	2167	0.05	122092	122856	233	-531	1189	731	52	27	22.87	27.07	0.24	0.19	0.08	0.03	0.11	0	0.05	0.05	0.15	0.14	0.29	-0.05	0.36	0.31	-0.16	0.41	0.25	ggcttgttgcttcgtcgccagggtggcggcacttttgtccagagcagcctAtggcaaagcttcagcgatccgctggtggagctgctctccgaccatcctga
122335	+	pdhR	0.32	aceC:ECK0112:genA:JW0109:yacB	T	SENSE	2086	2167	0.05	122092	122856	243	-521	272	644	50	25	5.44	25.76	2.24	2.19	0.09	0.04	0.13	0.01	0.18	0.19	-0.11	0.25	0.14	-0.02	0.16	0.14	0.04	0.36	0.4	ttcgtcgccagggtggcggcacttttgtccagagcagcctatggcaaagcTtcagcgatccgctggtggagctgctctccgaccatcctgagtcacagtat
122336	+	pdhR	0.32	aceC:ECK0112:genA:JW0109:yacB	C	SENSE	2086	2167	0.05	122092	122856	244	-520	166	513	50	25	3.32	20.52	2.63	2.57	0.03	0.05	0.08	0.04	0.05	0.09	-0.11	0.36	0.25	-0.08	0.2	0.12	0.12	0.34	0.46	tcgtcgccagggtggcggcacttttgtccagagcagcctatggcaaagctTcagcgatccgctggtggagctgctctccgaccatcctgagtcacagtatg
122337	+	pdhR	0.32	aceC:ECK0112:genA:JW0109:yacB	A	SENSE	2086	2167	0.05	122092	122856	245	-519	220	433	48	25	4.58	17.32	1.92	1.86	0	0.03	0.03	0.05	0.01	0.06	-0.02	0.11	0.09	-0.04	0.35	0.31	0.01	0.5	0.51	cgtcgccagggtggcggcacttttgtccagagcagcctatggcaaagcttCagcgatccgctggtggagctgctctccgaccatcctgagtcacagtatga
122454	+	pdhR	0.47	aceC:ECK0112:genA:JW0109:yacB	G	SENSE	2086	2167	0.05	122092	122856	362	-402	527	244	38	20	13.87	12.2	-0.19	-0.24	0.06	0.02	0.08	0.01	0.03	0.04	-0.05	0.25	0.2	-0.07	0.18	0.11	0.05	0.52	0.57	cacgccctggaaggtatcgccgcttattacgccgcgctgcgtagtaccgaTgaagacaaggaacgcatccgtgaactccaccacgccatagagctggcgca
122455	+	pdhR	0.48	aceC:ECK0112:genA:JW0109:yacB	A	SENSE	2086	2167	0.05	122092	122856	363	-401	508	137	39	20	13.03	6.85	-0.93	-0.98	0.02	0.13	0.15	0.03	0.09	0.12	-0.03	0.19	0.16	-0.01	0.23	0.22	-0.01	0.37	0.36	acgccctggaaggtatcgccgcttattacgccgcgctgcgtagtaccgatGaagacaaggaacgcatccgtgaactccaccacgccatagagctggcgcag
122466	+	pdhR	0.49	aceC:ECK0112:genA:JW0109:yacB	C	SENSE	2086	2167	0.05	122092	122856	374	-390	324	285	35	19	9.26	15	0.7	0.64	0.04	0.16	0.2	0.08	0.07	0.15	-0.02	0.26	0.24	-0.11	0.38	0.27	0	0.14	0.14	ggtatcgccgcttattacgccgcgctgcgtagtaccgatgaagacaaggaAcgcatccgtgaactccaccacgccatagagctggcgcagcagtctggcga
122467	+	pdhR	0.49	aceC:ECK0112:genA:JW0109:yacB	G	SENSE	2086	2167	0.05	122092	122856	375	-389	132	271	35	19	3.77	14.26	1.92	1.86	0.02	0.05	0.07	0.02	0.04	0.06	0.03	0.11	0.14	-0.06	0.33	0.27	-0.01	0.48	0.47	gtatcgccgcttattacgccgcgctgcgtagtaccgatgaagacaaggaaCgcatccgtgaactccaccacgccatagagctggcgcagcagtctggcgat
122487	+	pdhR	0.52	aceC:ECK0112:genA:JW0109:yacB	G	SENSE	2086	2167	0.05	122092	122856	395	-369	211	255	36	19	5.86	13.42	1.2	1.14	0.03	0.02	0.05	-0.01	0.01	0	-0.05	0.14	0.09	-0.04	0.47	0.43	0.06	0.36	0.42	gcgctgcgtagtaccgatgaagacaaggaacgcatccgtgaactccaccaCgccatagagctggcgcagcagtctggcgatctggacgcggaatcaaacgc
122555	+	pdhR	0.61	aceC:ECK0112:genA:JW0109:yacB	T	SENSE	2086	2167	0.05	122092	122856	463	-301	612	258	39	19	15.69	13.58	-0.21	-0.26	0.14	0.08	0.22	0.04	0.12	0.16	-0.06	0.26	0.2	-0.16	0.41	0.25	0.05	0.12	0.17	gcagtctggcgatctggacgcggaatcaaacgccgtactccagtatcagaTtgccgtcaccgaagcggcccacaatgtggttctgcttcatctgctaaggt
122556	+	pdhR	0.61	aceC:ECK0112:genA:JW0109:yacB	G	SENSE	2086	2167	0.05	122092	122856	464	-300	291	335	39	19	7.46	17.63	1.24	1.19	0.06	0.03	0.09	0.07	0.06	0.13	0.05	0.09	0.14	-0.04	0.22	0.18	-0.13	0.6	0.47	cagtctggcgatctggacgcggaatcaaacgccgtactccagtatcagatTgccgtcaccgaagcggcccacaatgtggttctgcttcatctgctaaggtg
122606	+	pdhR	0.67	aceC:ECK0112:genA:JW0109:yacB	T	SENSE	2086	2167	0.05	122092	122856	514	-250	939	189	54	30	17.39	6.3	-1.46	-1.52	0.12	0.12	0.24	-0.01	0.05	0.04	-0.21	0.4	0.19	-0.05	0.19	0.14	0.16	0.23	0.39	tgccgtcaccgaagcggcccacaatgtggttctgcttcatctgctaaggtGtatggagccgatgttggcccagaatgtccgccagaacttcgaattgctct
122619	+	pdhR	0.69	aceC:ECK0112:genA:JW0109:yacB	T	SENSE	2086	2167	0.05	122092	122856	527	-237	678	679	52	26	13.04	26.12	1	0.95	0.07	0.08	0.15	-0.05	0.12	0.07	-0.08	0.32	0.24	-0.02	0.37	0.35	0.07	0.12	0.19	gcggcccacaatgtggttctgcttcatctgctaaggtgtatggagccgatGttggcccagaatgtccgccagaacttcgaattgctctattcgcgtcgcga
122620	+	pdhR	0.69	aceC:ECK0112:genA:JW0109:yacB	T	SENSE	2086	2167	0.05	122092	122856	528	-236	211	387	52	26	4.06	14.88	1.87	1.82	0.06	0.04	0.1	0.07	0.08	0.15	-0.06	0.17	0.11	-0.04	0.26	0.22	-0.02	0.45	0.43	cggcccacaatgtggttctgcttcatctgctaaggtgtatggagccgatgTtggcccagaatgtccgccagaacttcgaattgctctattcgcgtcgcgag
122631	+	pdhR	0.71	aceC:ECK0112:genA:JW0109:yacB	G	SENSE	2086	2167	0.05	122092	122856	539	-225	370	392	51	29	7.25	13.52	0.9	0.84	0.08	0.07	0.15	-0.03	0.09	0.06	-0.05	0.15	0.1	-0.09	0.25	0.16	0.08	0.44	0.52	gtggttctgcttcatctgctaaggtgtatggagccgatgttggcccagaaTgtccgccagaacttcgaattgctctattcgcgtcgcgagatgctgccgct
122673	+	pdhR	0.76	aceC:ECK0112:genA:JW0109:yacB	C	SENSE	2086	2167	0.05	122092	122856	581	-183	823	442	55	30	14.96	14.73	-0.02	-0.08	0.08	0.09	0.17	-0.01	0.1	0.09	-0.02	0.33	0.31	-0.05	0.31	0.26	0	0.17	0.17	gcccagaatgtccgccagaacttcgaattgctctattcgcgtcgcgagatGctgccgctggtgagtagtcaccgcacccgcatatttgaagcgattatggc
122810	+	pdhR	0.94	aceC:ECK0112:genA:JW0109:yacB	C	SENSE	2086	2167	0.05	122092	122856	718	-46	451	345	46	25	9.8	13.8	0.49	0.44	0.06	0.37	0.43	0.05	0.09	0.14	0.02	0.24	0.26	-0.15	0.23	0.08	0.01	0.07	0.08	ccatctggcctttatcgaagaaattttgctcgacagaagtcgtgaagagaGccgccgtgagcgttctctgcgtcgtctggagcaacgaaagaattagtgat
122811	+	pdhR	0.94	aceC:ECK0112:genA:JW0109:yacB	C	SENSE	2086	2167	0.05	122092	122856	719	-45	197	350	46	25	4.28	14	1.71	1.65	-0.1	0.3	0.2	-0.03	0.16	0.13	0.03	0.13	0.16	0.13	0.27	0.4	-0.04	0.14	0.1	catctggcctttatcgaagaaattttgctcgacagaagtcgtgaagagagCcgccgtgagcgttctctgcgtcgtctggagcaacgaaagaattagtgatt
122816	+	pdhR	0.95	aceC:ECK0112:genA:JW0109:yacB	T	SENSE	2086	2167	0.05	122092	122856	724	-40	423	634	48	25	8.81	25.36	1.53	1.47	0.02	0.1	0.12	0	0.1	0.1	-0.07	0.4	0.33	0.04	0.23	0.27	0.01	0.17	0.18	ggcctttatcgaagaaattttgctcgacagaagtcgtgaagagagccgccGtgagcgttctctgcgtcgtctggagcaacgaaagaattagtgatttttct
122817	+	pdhR	0.95	aceC:ECK0112:genA:JW0109:yacB	G	SENSE	2086	2167	0.05	122092	122856	725	-39	203	708	48	25	4.23	28.32	2.74	2.69	0.04	0.04	0.08	0.02	0.08	0.1	0.05	0.19	0.24	-0.05	0.36	0.31	-0.05	0.33	0.28	gcctttatcgaagaaattttgctcgacagaagtcgtgaagagagccgccgTgagcgttctctgcgtcgtctggagcaacgaaagaattagtgatttttctg
122875	+	pdhR	19	Intergenic	T	SENSE	2086	2167	0.05	122092	122856	783	19	694	155	42	23	16.52	6.74	-1.29	-1.35	0.1	0.05	0.15	0.07	0.1	0.17	-0.11	0.32	0.21	-0.16	0.24	0.08	0.1	0.28	0.38	ctctgcgtcgtctggagcaacgaaagaattagtgatttttctggtaaaaaTtatccagaagatgttgtaaatcaagcgcatataaaagcgcggcaactaaa
122888	+	pdhR	32	Intergenic	T	SENSE	2086	2167	0.05	122092	122856	796	32	299	288	42	23	7.12	12.52	0.81	0.76	0	0.03	0.03	0.03	0.03	0.06	0.01	0.25	0.26	0.15	0.23	0.38	-0.2	0.47	0.27	ggagcaacgaaagaattagtgatttttctggtaaaaattatccagaagatGttgtaaatcaagcgcatataaaagcgcggcaactaaacgtagaacctgtc
122974	+	aceE	-43	Intergenic	T	SENSE	1161	1214	0.06	123017	125680	-43	-2706	192	301	38	21	5.05	14.33	1.5	1.44	0.01	0.03	0.04	0.03	0.04	0.07	-0.01	0.25	0.24	0.08	0.27	0.35	-0.1	0.41	0.31	aacgtagaacctgtcttattgagctttccggcgagagttcaatgggacagGttccagaaaactcaacgttattagatagataaggaataacccatgtcaga
122975	+	aceE	-42	Intergenic	T	SENSE	1161	1214	0.06	123017	125680	-42	-2705	653	667	38	21	17.18	31.76	0.89	0.82	0.1	0.03	0.13	0	0.12	0.12	-0.05	0.27	0.22	-0.08	0.35	0.27	0.02	0.23	0.25	acgtagaacctgtcttattgagctttccggcgagagttcaatgggacaggTtccagaaaactcaacgttattagatagataaggaataacccatgtcagaa
122976	+	aceE	-41	Intergenic	C	SENSE	1161	1214	0.06	123017	125680	-41	-2704	410	607	38	20	10.79	30.35	1.49	1.43	0.1	0.03	0.13	0.04	0.03	0.07	-0.04	0.33	0.29	-0.1	0.29	0.19	0	0.32	0.32	cgtagaacctgtcttattgagctttccggcgagagttcaatgggacaggtTccagaaaactcaacgttattagatagataaggaataacccatgtcagaac
122977	+	aceE	-40	Intergenic	C	SENSE	1161	1214	0.06	123017	125680	-40	-2703	128	465	38	20	3.37	23.25	2.79	2.72	0.09	0.07	0.16	0.01	0.02	0.03	0.01	0.05	0.06	-0.18	0.46	0.28	0.06	0.4	0.46	gtagaacctgtcttattgagctttccggcgagagttcaatgggacaggttCcagaaaactcaacgttattagatagataaggaataacccatgtcagaacg
123010	+	aceE	-7	Intergenic	T	SENSE	1161	1214	0.06	123017	125680	-7	-2670	600	449	39	24	15.38	18.71	0.28	0.22	0.01	0.34	0.35	0.09	0.06	0.15	-0.11	0.38	0.27	-0.04	0.15	0.11	0.05	0.07	0.12	gttcaatgggacaggttccagaaaactcaacgttattagatagataaggaAtaacccatgtcagaacgtttcccaaatgacgtggatccgatcgaaactcg
123011	+	aceE	-6	Intergenic	A	SENSE	1161	1214	0.06	123017	125680	-6	-2669	225	361	39	24	5.77	15.04	1.38	1.32	0.01	0.25	0.26	0	0.03	0.03	0.03	0.06	0.09	-0.13	0.44	0.31	0.1	0.22	0.32	ttcaatgggacaggttccagaaaactcaacgttattagatagataaggaaTaacccatgtcagaacgtttcccaaatgacgtggatccgatcgaaactcgc
123016	+	aceE	-1	Intergenic	A	SENSE	1161	1214	0.06	123017	125680	-1	-2664	80	448	39	25	2.05	17.92	3.13	3.06	0.02	0.01	0.03	0.03	0.07	0.1	0.05	0.01	0.06	0.05	0.19	0.24	-0.14	0.71	0.57	tgggacaggttccagaaaactcaacgttattagatagataaggaataaccCatgtcagaacgtttcccaaatgacgtggatccgatcgaaactcgcgactg
123041	+	aceE	0.01	ECK0113:JW0110	T	SENSE	1161	1214	0.06	123017	125680	24	-2639	540	357	39	26	13.85	13.73	-0.01	-0.08	0.01	0.03	0.04	-0.04	0.11	0.07	-0.07	0.34	0.27	0.01	0.33	0.34	0.1	0.18	0.28	gttattagatagataaggaataacccatgtcagaacgtttcccaaatgacGtggatccgatcgaaactcgcgactggctccaggcgatcgaatcggtcatc
123104	+	aceE	0.03	ECK0113:JW0110	T	SENSE	1161	1214	0.06	123017	125680	87	-2576	343	405	36	25	9.53	16.2	0.77	0.7	-0.03	0.11	0.08	0.02	0.16	0.18	-0.03	0.23	0.2	-0.07	0.22	0.15	0.11	0.28	0.39	aaactcgcgactggctccaggcgatcgaatcggtcatccgtgaagaaggtGttgagcgtgctcagtatctgatcgaccaactgcttgctgaagcccgcaaa
123109	+	aceE	0.03	ECK0113:JW0110	C	SENSE	1161	1214	0.06	123017	125680	92	-2571	197	624	34	22	5.79	28.36	2.29	2.23	-0.01	0.1	0.09	0.05	0.03	0.08	0.02	0.26	0.28	0.02	0.31	0.33	-0.09	0.3	0.21	cgcgactggctccaggcgatcgaatcggtcatccgtgaagaaggtgttgaGcgtgctcagtatctgatcgaccaactgcttgctgaagcccgcaaaggcgg
123110	+	aceE	0.03	ECK0113:JW0110	G	SENSE	1161	1214	0.06	123017	125680	93	-2570	129	608	33	22	3.91	27.64	2.82	2.76	0	0.03	0.03	0.04	0	0.04	0.03	0.05	0.08	-0.05	0.36	0.31	-0.02	0.56	0.54	gcgactggctccaggcgatcgaatcggtcatccgtgaagaaggtgttgagCgtgctcagtatctgatcgaccaactgcttgctgaagcccgcaaaggcggt
123137	+	aceE	0.05	ECK0113:JW0110	T	SENSE	1161	1214	0.06	123017	125680	120	-2543	117	396	33	20	3.55	19.8	2.48	2.42	0.07	0.09	0.16	0.05	0.07	0.12	0.1	0.17	0.27	-0.13	0.38	0.25	-0.09	0.29	0.2	tcatccgtgaagaaggtgttgagcgtgctcagtatctgatcgaccaactgCttgctgaagcccgcaaaggcggtgtaaacgtagccgcaggcacaggtatc
123167	+	aceE	0.06	ECK0113:JW0110	T	SENSE	1161	1214	0.06	123017	125680	150	-2513	137	243	32	20	4.28	12.15	1.51	1.44	-0.03	0.1	0.07	0.16	0.02	0.18	-0.12	0.27	0.15	0.01	0.1	0.11	0	0.5	0.5	agtatctgatcgaccaactgcttgctgaagcccgcaaaggcggtgtaaacGtagccgcaggcacaggtatcagcaactacatcaacaccatccccgttgaa
123168	+	aceE	0.06	ECK0113:JW0110	A	SENSE	1161	1214	0.06	123017	125680	151	-2512	109	328	32	20	3.41	16.4	2.27	2.2	0.03	0.01	0.04	0.04	0.04	0.08	0.27	0.01	0.28	-0.19	0.31	0.12	-0.15	0.63	0.48	gtatctgatcgaccaactgcttgctgaagcccgcaaaggcggtgtaaacgTagccgcaggcacaggtatcagcaactacatcaacaccatccccgttgaag
123180	+	aceE	0.06	ECK0113:JW0110	A	SENSE	1161	1214	0.06	123017	125680	163	-2500	147	357	31	20	4.74	17.85	1.91	1.85	0.05	0.03	0.08	0	0.02	0.02	0.03	0.07	0.1	0.3	0.1	0.4	-0.38	0.78	0.4	ccaactgcttgctgaagcccgcaaaggcggtgtaaacgtagccgcaggcaCaggtatcagcaactacatcaacaccatccccgttgaagaacaaccggagt
123185	+	aceE	0.06	ECK0113:JW0110	T	SENSE	1161	1214	0.06	123017	125680	168	-2495	298	619	31	20	9.61	30.95	1.69	1.62	0.01	0.02	0.03	0.03	0.05	0.08	0.01	0.39	0.4	-0.07	0.27	0.2	0.01	0.28	0.29	tgcttgctgaagcccgcaaaggcggtgtaaacgtagccgcaggcacaggtAtcagcaactacatcaacaccatccccgttgaagaacaaccggagtatccg
123186	+	aceE	0.06	ECK0113:JW0110	C	SENSE	1161	1214	0.06	123017	125680	169	-2494	49	430	31	20	1.58	21.5	3.77	3.7	-0.02	0.04	0.02	0.01	0	0.01	-0.01	0.08	0.07	0.08	0.29	0.37	-0.06	0.59	0.53	gcttgctgaagcccgcaaaggcggtgtaaacgtagccgcaggcacaggtaTcagcaactacatcaacaccatccccgttgaagaacaaccggagtatccgg
123251	+	aceE	0.09	ECK0113:JW0110	A	SENSE	1161	1214	0.06	123017	125680	234	-2429	61	233	26	18	2.35	12.94	2.46	2.4	-0.01	0.02	0.01	0	0	0	0.03	0.11	0.14	-0.06	0.52	0.46	0.04	0.34	0.38	acaccatccccgttgaagaacaaccggagtatccgggtaatctggaactgGaacgccgtattcgttcagctatccgctggaacgccatcatgacggtgctg
123258	+	aceE	0.09	ECK0113:JW0110	T	SENSE	1161	1214	0.06	123017	125680	241	-2422	455	363	29	19	15.69	19.11	0.28	0.22	0.06	0.01	0.07	0.04	0.09	0.13	-0.07	0.53	0.46	-0.01	0.25	0.24	-0.02	0.12	0.1	ccccgttgaagaacaaccggagtatccgggtaatctggaactggaacgccGtattcgttcagctatccgctggaacgccatcatgacggtgctgcgtgcgt
123301	+	aceE	0.11	ECK0113:JW0110	C	SENSE	1161	1214	0.06	123017	125680	284	-2379	1318	925	32	26	41.19	35.58	-0.21	-0.28	0.17	0.11	0.28	0.01	0.1	0.11	-0.07	0.21	0.14	-0.11	0.25	0.14	0	0.32	0.32	gaacgccgtattcgttcagctatccgctggaacgccatcatgacggtgctGcgtgcgtcgaaaaaagacctcgaactgggcggccatatggcgtccttcca
123302	+	aceE	0.11	ECK0113:JW0110	G	SENSE	1161	1214	0.06	123017	125680	285	-2378	336	857	32	26	10.5	32.96	1.65	1.59	0.03	0.05	0.08	0.05	0.05	0.1	0.01	0.09	0.1	-0.03	0.19	0.16	-0.05	0.62	0.57	aacgccgtattcgttcagctatccgctggaacgccatcatgacggtgctgCgtgcgtcgaaaaaagacctcgaactgggcggccatatggcgtccttccag
123304	+	aceE	0.11	ECK0113:JW0110	G	SENSE	1161	1214	0.06	123017	125680	287	-2376	64	430	32	26	2	16.54	3.05	2.98	0.19	0.14	0.33	0.05	0.05	0.1	-0.06	0.19	0.13	-0.15	0.41	0.26	-0.02	0.22	0.2	cgccgtattcgttcagctatccgctggaacgccatcatgacggtgctgcgTgcgtcgaaaaaagacctcgaactgggcggccatatggcgtccttccagtc
123306	+	aceE	0.11	ECK0113:JW0110	G	SENSE	1161	1214	0.06	123017	125680	289	-2374	90	453	32	26	2.81	17.42	2.63	2.57	0.09	0.01	0.1	0.02	0.16	0.18	-0.06	0.18	0.12	0	0.16	0.16	-0.06	0.5	0.44	ccgtattcgttcagctatccgctggaacgccatcatgacggtgctgcgtgCgtcgaaaaaagacctcgaactgggcggccatatggcgtccttccagtctt
123360	+	aceE	0.13	ECK0113:JW0110	A	SENSE	1161	1214	0.06	123017	125680	343	-2320	292	636	33	32	8.85	19.88	1.17	1.1	0	0.01	0.01	0.02	0.03	0.05	0.05	0.21	0.26	0	0.25	0.25	-0.08	0.51	0.43	gaaaaaagacctcgaactgggcggccatatggcgtccttccagtcttccgCaaccatttatgatgtgtgctttaaccacttcttccgtgcacgcaacgagc
123381	+	aceE	0.14	ECK0113:JW0110	T	SENSE	1161	1214	0.06	123017	125680	364	-2299	987	314	32	33	30.84	9.52	-1.7	-1.76	-0.01	0.21	0.2	0.05	0.06	0.11	-0.04	0.52	0.48	-0.01	0.14	0.13	0.01	0.07	0.08	cggccatatggcgtccttccagtcttccgcaaccatttatgatgtgtgctTtaaccacttcttccgtgcacgcaacgagcaggatggcggcgacctggttt
123397	+	aceE	0.14	ECK0113:JW0110	G	SENSE	1161	1214	0.06	123017	125680	380	-2283	38	406	28	31	1.36	13.1	3.27	3.2	0.04	0.05	0.09	0.02	0	0.02	0.11	0.03	0.14	0.08	0.24	0.32	-0.25	0.68	0.43	ttccagtcttccgcaaccatttatgatgtgtgctttaaccacttcttccgTgcacgcaacgagcaggatggcggcgacctggtttacttccagggccacat
123459	+	aceE	0.17	ECK0113:JW0110	G	SENSE	1161	1214	0.06	123017	125680	442	-2221	81	760	27	27	3	28.15	3.23	3.17	0.01	0.09	0.1	-0.02	0.09	0.07	-0.18	0.37	0.19	-0.05	0.12	0.07	0.24	0.33	0.57	gcaggatggcggcgacctggtttacttccagggccacatctccccgggcgTgtacgctcgtgctttcctggaaggtcgtctgactcaggagcagctggata
123460	+	aceE	0.17	ECK0113:JW0110	T	SENSE	1161	1214	0.06	123017	125680	443	-2220	380	315	27	27	14.07	11.67	-0.27	-0.33	0.15	0.2	0.35	-0.01	0.17	0.16	-0.09	0.22	0.13	-0.06	0.27	0.21	0.01	0.14	0.15	caggatggcggcgacctggtttacttccagggccacatctccccgggcgtGtacgctcgtgctttcctggaaggtcgtctgactcaggagcagctggataa
123463	+	aceE	0.17	ECK0113:JW0110	G	SENSE	1161	1214	0.06	123017	125680	446	-2217	105	427	26	25	4.04	17.08	2.08	2.02	0.03	0.02	0.05	0.03	0.01	0.04	-0.01	0.12	0.11	-0.16	0.64	0.48	0.11	0.21	0.32	gatggcggcgacctggtttacttccagggccacatctccccgggcgtgtaCgctcgtgctttcctggaaggtcgtctgactcaggagcagctggataactt
123467	+	aceE	0.17	ECK0113:JW0110	G	SENSE	1161	1214	0.06	123017	125680	450	-2213	84	373	26	27	3.23	13.81	2.1	2.03	0.01	0.06	0.07	-0.01	0.04	0.03	-0.1	0.2	0.1	0.09	0.18	0.27	0	0.52	0.52	gcggcgacctggtttacttccagggccacatctccccgggcgtgtacgctCgtgctttcctggaaggtcgtctgactcaggagcagctggataacttccgt
123473	+	aceE	0.17	ECK0113:JW0110	T	SENSE	1161	1214	0.06	123017	125680	456	-2207	55	322	26	24	2.12	13.42	2.66	2.6	-0.01	0.05	0.04	0.01	0.04	0.05	-0.05	0.35	0.3	-0.09	0.25	0.16	0.12	0.32	0.44	acctggtttacttccagggccacatctccccgggcgtgtacgctcgtgctTtcctggaaggtcgtctgactcaggagcagctggataacttccgtcaggaa
123594	+	aceE	0.22	ECK0113:JW0110	A	SENSE	1161	1214	0.06	123017	125680	577	-2086	136	226	20	12	6.8	18.83	1.47	1.41	0.02	0	0.02	0.04	0.04	0.08	0.05	0.24	0.29	0.05	0.4	0.45	-0.16	0.33	0.17	ttcctatccgcacccgaaactgatgccggaattctggcagttcccgaccgTatctatgggtctgggtccgattggtgctatttaccaggctaaattcctga
123615	+	aceE	0.22	ECK0113:JW0110	T	SENSE	1161	1214	0.06	123017	125680	598	-2065	243	413	21	11	11.57	37.55	1.7	1.63	0.05	0.02	0.07	0.06	0.07	0.13	0	0.58	0.58	-0.12	0.24	0.12	0.01	0.09	0.1	gatgccggaattctggcagttcccgaccgtatctatgggtctgggtccgaTtggtgctatttaccaggctaaattcctgaaatatctggaacaccgtggcc
123616	+	aceE	0.22	ECK0113:JW0110	G	SENSE	1161	1214	0.06	123017	125680	599	-2064	211	295	21	11	10.05	26.82	1.42	1.35	0.03	0.01	0.04	0.01	0.01	0.02	0.25	0.17	0.42	-0.09	0.48	0.39	-0.19	0.32	0.13	atgccggaattctggcagttcccgaccgtatctatgggtctgggtccgatTggtgctatttaccaggctaaattcctgaaatatctggaacaccgtggcct
123617	+	aceE	0.23	ECK0113:JW0110	G	SENSE	1161	1214	0.06	123017	125680	600	-2063	48	245	22	12	2.18	20.42	3.23	3.16	-0.05	0.08	0.03	-0.01	0.04	0.03	0.02	0.08	0.1	0.04	0.33	0.37	0.01	0.46	0.47	tgccggaattctggcagttcccgaccgtatctatgggtctgggtccgattGgtgctatttaccaggctaaattcctgaaatatctggaacaccgtggcctg
123623	+	aceE	0.23	ECK0113:JW0110	T	SENSE	1161	1214	0.06	123017	125680	606	-2057	370	141	24	14	15.42	10.07	-0.61	-0.68	-0.01	0.03	0.02	0.01	0.02	0.03	0.09	0.12	0.21	0.21	0.24	0.45	-0.31	0.59	0.28	aattctggcagttcccgaccgtatctatgggtctgggtccgattggtgctAtttaccaggctaaattcctgaaatatctggaacaccgtggcctgaaagat
123624	+	aceE	0.23	ECK0113:JW0110	T	SENSE	1161	1214	0.06	123017	125680	607	-2056	234	228	24	14	9.75	16.29	0.74	0.68	-0.01	0.06	0.05	0.01	0.03	0.04	-0.11	0.23	0.12	0.1	0.21	0.31	0	0.47	0.47	attctggcagttcccgaccgtatctatgggtctgggtccgattggtgctaTttaccaggctaaattcctgaaatatctggaacaccgtggcctgaaagata
123660	+	aceE	0.24	ECK0113:JW0110	T	SENSE	1161	1214	0.06	123017	125680	643	-2020	258	270	24	13	10.75	20.77	0.95	0.89	0.01	0.09	0.1	0.05	0.05	0.1	-0.16	0.36	0.2	0.06	0.17	0.23	0.07	0.31	0.38	tccgattggtgctatttaccaggctaaattcctgaaatatctggaacaccGtggcctgaaagatacctctaaacaaaccgtttacgcgttcctcggtgacg
123661	+	aceE	0.24	ECK0113:JW0110	G	SENSE	1161	1214	0.06	123017	125680	644	-2019	107	394	24	14	4.46	28.14	2.66	2.59	0.09	0.11	0.2	-0.02	0.04	0.02	0.05	0.14	0.19	-0.15	0.39	0.24	0.04	0.32	0.36	ccgattggtgctatttaccaggctaaattcctgaaatatctggaacaccgTggcctgaaagatacctctaaacaaaccgtttacgcgttcctcggtgacgg
123662	+	aceE	0.24	ECK0113:JW0110	G	SENSE	1161	1214	0.06	123017	125680	645	-2018	47	247	25	14	1.88	17.64	3.23	3.17	0.16	0.06	0.22	0.01	0	0.01	0.01	0.06	0.07	-0.06	0.26	0.2	-0.12	0.62	0.5	cgattggtgctatttaccaggctaaattcctgaaatatctggaacaccgtGgcctgaaagatacctctaaacaaaccgtttacgcgttcctcggtgacggt
123740	+	aceE	0.27	ECK0113:JW0110	C	SENSE	1161	1214	0.06	123017	125680	723	-1940	274	86	20	12	13.7	7.17	-0.93	-1	0.01	0.13	0.14	0.01	0.09	0.1	-0.13	0.44	0.31	0.08	0.18	0.26	0.03	0.16	0.19	tttacgcgttcctcggtgacggtgaaatggacgaaccggaatccaaaggtGcgatcaccatcgctacccgtgaaaaactggataacctggtcttcgttatc
123884	+	aceE	0.33	ECK0113:JW0110	T	SENSE	1161	1214	0.06	123017	125680	867	-1796	427	435	28	13	15.25	33.46	1.13	1.07	0	0	0	0	0.19	0.19	0.05	0.32	0.37	0.01	0.34	0.35	-0.05	0.14	0.09	gcaagatcatcaacgaactggaaggcatcttcgaaggtgctggctggaacGtgatcaaagtgatgtggggtagccgttgggatgaactgctgcgtaaggat
123885	+	aceE	0.33	ECK0113:JW0110	G	SENSE	1161	1214	0.06	123017	125680	868	-1795	143	821	28	13	5.11	63.15	3.63	3.56	0.08	0.01	0.09	0.06	0.07	0.13	-0.02	0.22	0.2	0.03	0.26	0.29	-0.16	0.45	0.29	caagatcatcaacgaactggaaggcatcttcgaaggtgctggctggaacgTgatcaaagtgatgtggggtagccgttgggatgaactgctgcgtaaggata
123909	+	aceE	0.33	ECK0113:JW0110	T	SENSE	1161	1214	0.06	123017	125680	892	-1771	234	380	29	12	8.07	31.67	1.97	1.91	0.05	0.04	0.09	-0.05	0.18	0.13	-0.08	0.31	0.23	0	0.38	0.38	0.08	0.09	0.17	catcttcgaaggtgctggctggaacgtgatcaaagtgatgtggggtagccGttgggatgaactgctgcgtaaggataccagcggtaaactgatccagctga
124010	+	aceE	0.37	ECK0113:JW0110	C	SENSE	1161	1214	0.06	123017	125680	993	-1670	1403	278	33	12	42.52	23.17	-0.88	-0.94	0.05	0.32	0.37	0.09	0.13	0.22	-0.09	0.27	0.18	-0.06	0.13	0.07	0.01	0.16	0.17	tgaacgaaaccgttgacggcgactaccagaccttcaaatcgaaagatggtGcgtacgttcgtgaacacttcttcggtaaatatcctgaaaccgcagcactg
124078	+	aceE	0.4	ECK0113:JW0110	G	SENSE	1161	1214	0.06	123017	125680	1061	-1602	172	223	28	9	6.14	24.78	2.01	1.95	0.04	0.03	0.07	0	0.02	0.02	0.05	0.04	0.09	0.09	0.2	0.29	-0.17	0.7	0.53	ttcttcggtaaatatcctgaaaccgcagcactggttgcagactggactgaCgagcagatctgggcactgaaccgtggtggtcacgatccgaagaaaatcta
124105	+	aceE	0.41	ECK0113:JW0110	G	SENSE	1161	1214	0.06	123017	125680	1088	-1575	257	230	29	10	8.86	23	1.38	1.31	-0.01	0.01	0	0.02	0.02	0.04	0.03	0.11	0.14	-0.07	0.46	0.39	0.03	0.4	0.43	gcactggttgcagactggactgacgagcagatctgggcactgaaccgtggTggtcacgatccgaagaaaatctacgctgcattcaagaaagcgcaggaaac
124116	+	aceE	0.41	ECK0113:JW0110	G	SENSE	1161	1214	0.06	123017	125680	1099	-1564	171	284	28	10	6.11	28.4	2.22	2.15	0	0.02	0.02	0.03	0.01	0.04	-0.03	0.11	0.08	-0.03	0.33	0.3	0.03	0.53	0.56	agactggactgacgagcagatctgggcactgaaccgtggtggtcacgatcCgaagaaaatctacgctgcattcaagaaagcgcaggaaaccaaaggcaaag
124219	+	aceE	0.45	ECK0113:JW0110	G	SENSE	1161	1214	0.06	123017	125680	1202	-1461	360	151	26	12	13.85	12.58	-0.14	-0.2	0.04	0.07	0.11	0	0.03	0.03	0.01	0.06	0.07	-0.03	0.39	0.36	-0.02	0.45	0.43	acagtaatccttgctcataccattaaaggttacggcatgggcgacgcggcTgaaggtaaaaacatcgcgcaccaggttaagaaaatgaacatggacggtgt
124268	+	aceE	0.47	ECK0113:JW0110	T	SENSE	1161	1214	0.06	123017	125680	1251	-1412	1011	277	27	13	37.44	21.31	-0.81	-0.88	0.06	0.11	0.17	0.01	0.17	0.18	0.02	0.36	0.38	-0.06	0.23	0.17	-0.04	0.13	0.09	ctgaaggtaaaaacatcgcgcaccaggttaagaaaatgaacatggacggtGtgcgtcatatccgcgaccgtttcaatgtgccggtgtctgatgcagatatc
124269	+	aceE	0.47	ECK0113:JW0110	G	SENSE	1161	1214	0.06	123017	125680	1252	-1411	207	200	27	14	7.67	14.29	0.9	0.83	0	0.04	0.04	0.03	0.05	0.08	0.04	0.29	0.33	-0.07	0.37	0.3	0	0.24	0.24	tgaaggtaaaaacatcgcgcaccaggttaagaaaatgaacatggacggtgTgcgtcatatccgcgaccgtttcaatgtgccggtgtctgatgcagatatcg
124271	+	aceE	0.47	ECK0113:JW0110	G	SENSE	1161	1214	0.06	123017	125680	1254	-1409	184	265	27	14	6.81	18.93	1.47	1.41	0	0.01	0.01	0.02	0.01	0.03	0.03	0.01	0.04	0.12	0.16	0.28	-0.18	0.82	0.64	aaggtaaaaacatcgcgcaccaggttaagaaaatgaacatggacggtgtgCgtcatatccgcgaccgtttcaatgtgccggtgtctgatgcagatatcgaa
124282	+	aceE	0.48	ECK0113:JW0110	G	SENSE	1161	1214	0.06	123017	125680	1265	-1398	280	521	27	13	10.37	40.08	1.95	1.89	0	0.02	0.02	0.02	0.03	0.05	-0.01	0.09	0.08	-0.12	0.33	0.21	0.1	0.54	0.64	atcgcgcaccaggttaagaaaatgaacatggacggtgtgcgtcatatccgCgaccgtttcaatgtgccggtgtctgatgcagatatcgaaaaactgccgta
124302	+	aceE	0.48	ECK0113:JW0110	G	SENSE	1161	1214	0.06	123017	125680	1285	-1378	265	208	27	14	9.81	14.86	0.6	0.53	0.07	0.04	0.11	0.04	0.06	0.1	-0.09	0.49	0.4	0.03	0.21	0.24	-0.04	0.19	0.15	aatgaacatggacggtgtgcgtcatatccgcgaccgtttcaatgtgccggTgtctgatgcagatatcgaaaaactgccgtacatcaccttcccggaaggtt
124303	+	aceE	0.48	ECK0113:JW0110	T	SENSE	1161	1214	0.06	123017	125680	1286	-1377	402	87	27	14	14.89	6.21	-1.26	-1.33	0.06	0.03	0.09	-0.04	0.1	0.06	-0.07	0.39	0.32	0.01	0.36	0.37	0.04	0.12	0.16	atgaacatggacggtgtgcgtcatatccgcgaccgtttcaatgtgccggtGtctgatgcagatatcgaaaaactgccgtacatcaccttcccggaaggttc
124363	+	aceE	0.51	ECK0113:JW0110	A	SENSE	1161	1214	0.06	123017	125680	1346	-1317	66	231	26	13	2.54	17.77	2.81	2.74	-0.01	0.03	0.02	-0.04	0.11	0.07	0.07	0.51	0.58	-0.02	0.16	0.14	0.01	0.19	0.2	gatatcgaaaaactgccgtacatcaccttcccggaaggttctgaagagcaTacctatctgcacgctcagcgtcagaaactgcacggttatctgccaagccg
124572	+	aceE	0.58	ECK0113:JW0110	C	SENSE	1161	1214	0.06	123017	125680	1555	-1108	284	280	20	10	14.2	28	0.98	0.92	0.11	0.05	0.16	0.06	0.12	0.18	-0.04	0.27	0.23	-0.14	0.37	0.23	0	0.19	0.19	tctgaacgtgatgctgaagaacaagtcgatcaaagatcgtctggtaccgaTcatcgccgacgaagcgcgtactttcggtatggaaggtctgttccgtcaga
124573	+	aceE	0.58	ECK0113:JW0110	A	SENSE	1161	1214	0.06	123017	125680	1556	-1107	610	921	20	10	30.5	92.1	1.59	1.53	0.06	0.02	0.08	0.05	0.03	0.08	0.09	0.25	0.34	-0.17	0.39	0.22	-0.02	0.3	0.28	ctgaacgtgatgctgaagaacaagtcgatcaaagatcgtctggtaccgatCatcgccgacgaagcgcgtactttcggtatggaaggtctgttccgtcagat
124602	+	aceE	0.6	ECK0113:JW0110	G	SENSE	1161	1214	0.06	123017	125680	1585	-1078	65	294	19	10	3.42	29.4	3.1	3.04	0.02	0	0.02	-0.05	0.1	0.05	-0.13	0.24	0.11	0.08	0.48	0.56	0.08	0.18	0.26	caaagatcgtctggtaccgatcatcgccgacgaagcgcgtactttcggtaTggaaggtctgttccgtcagattggtatttacagcccgaacggtcagcagt
124610	+	aceE	0.6	ECK0113:JW0110	T	SENSE	1161	1214	0.06	123017	125680	1593	-1070	188	367	20	10	9.4	36.7	1.97	1.9	-0.01	0.07	0.06	0.16	0.02	0.18	0.07	0.38	0.45	-0.25	0.49	0.24	0.04	0.04	0.08	gtctggtaccgatcatcgccgacgaagcgcgtactttcggtatggaaggtCtgttccgtcagattggtatttacagcccgaacggtcagcagtacaccccg
124611	+	aceE	0.6	ECK0113:JW0110	G	SENSE	1161	1214	0.06	123017	125680	1594	-1069	76	313	20	10	3.8	31.3	3.04	2.98	0	0	0	0.02	0.04	0.06	0.19	0	0.19	-0.04	0.45	0.41	-0.17	0.51	0.34	tctggtaccgatcatcgccgacgaagcgcgtactttcggtatggaaggtcTgttccgtcagattggtatttacagcccgaacggtcagcagtacaccccgc
124612	+	aceE	0.6	ECK0113:JW0110	T	SENSE	1161	1214	0.06	123017	125680	1595	-1068	102	776	20	10	5.1	77.6	3.93	3.86	0	0	0	0	0	0	0.03	0.26	0.29	0.24	0.11	0.35	-0.27	0.63	0.36	ctggtaccgatcatcgccgacgaagcgcgtactttcggtatggaaggtctGttccgtcagattggtatttacagcccgaacggtcagcagtacaccccgca
124628	+	aceE	0.6	ECK0113:JW0110	T	SENSE	1161	1214	0.06	123017	125680	1611	-1052	242	54	20	10	12.1	5.4	-1.16	-1.23	0.01	0.05	0.06	0.04	0.03	0.07	-0.08	0.32	0.24	-0.01	0.45	0.44	0.03	0.16	0.19	ccgacgaagcgcgtactttcggtatggaaggtctgttccgtcagattggtAtttacagcccgaacggtcagcagtacaccccgcaggaccgcgagcaggtt
124725	+	aceE	0.64	ECK0113:JW0110	C	SENSE	1161	1214	0.06	123017	125680	1708	-955	312	103	22	10	14.18	10.3	-0.46	-0.53	0.08	0.08	0.16	0.13	0.02	0.15	-0.09	0.31	0.22	-0.02	0.29	0.27	-0.09	0.29	0.2	ggttgcttactataaagaagacgagaaaggtcagattctgcaggaagggaTcaacgagctgggcgcaggttgttcctggctggcagcggcgacctcttaca
124766	+	aceE	0.66	ECK0113:JW0110	C	SENSE	1161	1214	0.06	123017	125680	1749	-914	66	265	26	11	2.54	24.09	3.25	3.18	0.02	0.01	0.03	0.06	0	0.06	0.07	0.24	0.31	-0.12	0.24	0.12	-0.02	0.5	0.48	aggaagggatcaacgagctgggcgcaggttgttcctggctggcagcggcgAcctcttacagcaccaacaatctgccgatgatcccgttctacatctattac
124771	+	aceE	0.66	ECK0113:JW0110	T	SENSE	1161	1214	0.06	123017	125680	1754	-909	162	250	26	11	6.23	22.73	1.87	1.8	0.07	0.02	0.09	0.01	0.01	0.02	0.01	0.2	0.21	-0.06	0.38	0.32	-0.04	0.4	0.36	gggatcaacgagctgggcgcaggttgttcctggctggcagcggcgacctcTtacagcaccaacaatctgccgatgatcccgttctacatctattactcgat
124853	+	aceE	0.69	ECK0113:JW0110	G	SENSE	1161	1214	0.06	123017	125680	1836	-827	372	464	28	12	13.29	38.67	1.54	1.48	0.01	0.03	0.04	0.06	0.23	0.29	-0.1	0.27	0.17	-0.01	0.21	0.2	0.05	0.25	0.3	tctacatctattactcgatgttcggcttccagcgtattggcgatctgtgcTgggcggctggcgaccagcaagcgcgtggcttcctgatcggcggtacttcc
124983	+	aceE	0.74	ECK0113:JW0110	T	SENSE	1161	1214	0.06	123017	125680	1966	-697	610	303	22	10	27.73	30.3	0.13	0.06	0.03	0.04	0.07	0.01	0.1	0.11	-0.03	0.28	0.25	-0.11	0.28	0.17	0.1	0.3	0.4	gcagcacgaagatggtcacagccacattcagtcgctgactatcccgaactGtatctcttacgacccggcttacgcttacgaagttgctgtcatcatgcatg
124984	+	aceE	0.74	ECK0113:JW0110	A	SENSE	1161	1214	0.06	123017	125680	1967	-696	177	272	22	10	8.05	27.2	1.76	1.69	0.06	0.03	0.09	0.01	0.01	0.02	0.03	0.05	0.08	0	0.18	0.18	-0.1	0.74	0.64	cagcacgaagatggtcacagccacattcagtcgctgactatcccgaactgTatctcttacgacccggcttacgcttacgaagttgctgtcatcatgcatga
125002	+	aceE	0.75	ECK0113:JW0110	T	SENSE	1161	1214	0.06	123017	125680	1985	-678	278	117	21	8	13.24	14.62	0.14	0.08	0.02	0.05	0.07	-0.01	0.1	0.09	0	0.3	0.3	-0.06	0.4	0.34	0.06	0.15	0.21	agccacattcagtcgctgactatcccgaactgtatctcttacgacccggcTtacgcttacgaagttgctgtcatcatgcatgacggtctggagcgtatgta
125028	+	aceE	0.76	ECK0113:JW0110	G	SENSE	1161	1214	0.06	123017	125680	2011	-652	74	243	21	8	3.52	30.38	3.11	3.05	0.03	0	0.03	0.03	0.08	0.11	0.13	0.05	0.18	-0.17	0.53	0.36	-0.02	0.34	0.32	gaactgtatctcttacgacccggcttacgcttacgaagttgctgtcatcaTgcatgacggtctggagcgtatgtacggtgaaaaacaagagaacgtttact
125046	+	aceE	0.76	ECK0113:JW0110	T	SENSE	1161	1214	0.06	123017	125680	2029	-634	123	216	23	9	5.35	24	2.17	2.1	0.08	0.11	0.19	-0.01	0.25	0.24	-0.11	0.26	0.15	0.02	0.08	0.1	0.02	0.3	0.32	cccggcttacgcttacgaagttgctgtcatcatgcatgacggtctggagcGtatgtacggtgaaaaacaagagaacgtttactactacatcactacgctga
125048	+	aceE	0.76	ECK0113:JW0110	T	SENSE	1161	1214	0.06	123017	125680	2031	-632	214	344	23	9	9.3	38.22	2.04	1.97	0.05	0.04	0.09	0.04	0.06	0.1	-0.05	0.4	0.35	-0.03	0.38	0.35	-0.01	0.11	0.1	cggcttacgcttacgaagttgctgtcatcatgcatgacggtctggagcgtAtgtacggtgaaaaacaagagaacgtttactactacatcactacgctgaac
125049	+	aceE	0.76	ECK0113:JW0110	G	SENSE	1161	1214	0.06	123017	125680	2032	-631	127	1047	23	9	5.52	116.33	4.4	4.33	0	0.01	0.01	0.06	0.06	0.12	0	0.22	0.22	0.03	0.31	0.34	-0.08	0.39	0.31	ggcttacgcttacgaagttgctgtcatcatgcatgacggtctggagcgtaTgtacggtgaaaaacaagagaacgtttactactacatcactacgctgaacg
125050	+	aceE	0.76	ECK0113:JW0110	T	SENSE	1161	1214	0.06	123017	125680	2033	-630	178	1011	23	9	7.74	112.33	3.86	3.79	0.04	0.04	0.08	-0.02	0.12	0.1	-0.03	0.29	0.26	-0.01	0.29	0.28	0.02	0.26	0.28	gcttacgcttacgaagttgctgtcatcatgcatgacggtctggagcgtatGtacggtgaaaaacaagagaacgtttactactacatcactacgctgaacga
125051	+	aceE	0.76	ECK0113:JW0110	A	SENSE	1161	1214	0.06	123017	125680	2034	-629	21	289	23	9	1	32.11	5	4.94	-0.08	0.09	0.01	0.03	0.04	0.07	0.14	0.09	0.23	-0.06	0.3	0.24	-0.04	0.48	0.44	cttacgcttacgaagttgctgtcatcatgcatgacggtctggagcgtatgTacggtgaaaaacaagagaacgtttactactacatcactacgctgaacgaa
125138	+	aceE	0.8	ECK0113:JW0110	A	SENSE	1161	1214	0.06	123017	125680	2121	-542	326	108	22	8	14.82	13.5	-0.13	-0.2	0.02	0.06	0.08	0.01	0.01	0.02	0.02	0.02	0.04	-0.11	0.55	0.44	0.07	0.36	0.43	ctacgctgaacgaaaactaccacatgccggcaatgccggaaggtgctgagGaaggtatccgtaaaggtatctacaaactcgaaactattgaaggtagcaaa
125143	+	aceE	0.8	ECK0113:JW0110	A	SENSE	1161	1214	0.06	123017	125680	2126	-537	361	318	21	8	17.19	39.75	1.21	1.14	0.14	0.06	0.2	0	0.05	0.05	-0.01	0.1	0.09	-0.01	0.03	0.02	-0.12	0.76	0.64	ctgaacgaaaactaccacatgccggcaatgccggaaggtgctgaggaaggTatccgtaaaggtatctacaaactcgaaactattgaaggtagcaaaggtaa
125144	+	aceE	0.8	ECK0113:JW0110	T	SENSE	1161	1214	0.06	123017	125680	2127	-536	213	340	21	8	10.14	42.5	2.07	2	0.16	0.13	0.29	-0.05	0.11	0.06	-0.04	0.22	0.18	-0.05	0.13	0.08	-0.02	0.41	0.39	tgaacgaaaactaccacatgccggcaatgccggaaggtgctgaggaaggtAtccgtaaaggtatctacaaactcgaaactattgaaggtagcaaaggtaaa
125216	+	aceE	0.83	ECK0113:JW0110	C	SENSE	1161	1214	0.06	123017	125680	2199	-464	324	80	24	10	13.5	8	-0.75	-0.82	-0.01	0.05	0.04	-0.02	0.08	0.06	-0.05	0.26	0.21	0.11	0.38	0.49	-0.03	0.23	0.2	tcgaaactattgaaggtagcaaaggtaaagttcagctgctcggctccggtTctatcctgcgtcacgtccgtgaagcagctgagatcctggcgaaagattac
125223	+	aceE	0.83	ECK0113:JW0110	G	SENSE	1161	1214	0.06	123017	125680	2206	-457	444	293	25	11	17.76	26.64	0.58	0.52	0.01	0.01	0.02	0.01	0.03	0.04	-0.05	0.22	0.17	-0.02	0.48	0.46	0.05	0.26	0.31	tattgaaggtagcaaaggtaaagttcagctgctcggctccggttctatccTgcgtcacgtccgtgaagcagctgagatcctggcgaaagattacggcgtag
125230	+	aceE	0.83	ECK0113:JW0110	G	SENSE	1161	1214	0.06	123017	125680	2213	-450	129	250	27	11	4.78	22.73	2.25	2.19	0.02	0.01	0.03	0	0.01	0.01	-0.01	0.08	0.07	-0.05	0.29	0.24	0.03	0.62	0.65	ggtagcaaaggtaaagttcagctgctcggctccggttctatcctgcgtcaCgtccgtgaagcagctgagatcctggcgaaagattacggcgtaggttctga
125263	+	aceE	0.84	ECK0113:JW0110	T	SENSE	1161	1214	0.06	123017	125680	2246	-417	292	245	25	11	11.68	22.27	0.93	0.87	0	0	0	-0.03	0.08	0.05	-0.02	0.28	0.26	-0.05	0.38	0.33	0.09	0.27	0.36	ggttctatcctgcgtcacgtccgtgaagcagctgagatcctggcgaaagaTtacggcgtaggttctgacgtttatagcgtgacctccttcaccgagctggc
125329	+	aceE	0.87	ECK0113:JW0110	T	SENSE	1161	1214	0.06	123017	125680	2312	-351	350	82	29	11	12.07	7.45	-0.7	-0.76	0.08	0.02	0.1	-0.07	0.08	0.01	-0.22	0.56	0.34	0.01	0.08	0.09	0.2	0.26	0.46	gacgtttatagcgtgacctccttcaccgagctggcgcgtgatggtcaggaTtgtgaacgctggaacatgctgcacccgctggaaactccgcgcgttccgta
125411	+	aceE	0.9	ECK0113:JW0110	T	SENSE	1161	1214	0.06	123017	125680	2394	-269	111	416	29	15	3.83	27.73	2.86	2.79	0.01	0.01	0.02	0	0.05	0.05	0.02	0.13	0.15	-0.13	0.56	0.43	0.09	0.26	0.35	aaactccgcgcgttccgtatatcgctcaggtgatgaacgacgctccggcaGtggcatctaccgactatatgaaactgttcgctgagcaggtccgtacttac
125482	+	aceE	0.93	ECK0113:JW0110	G	SENSE	1161	1214	0.06	123017	125680	2465	-198	49	259	27	13	1.81	19.92	3.46	3.4	0.02	0	0.02	0.02	0	0.02	0.04	0.1	0.14	-0.27	0.59	0.32	0.2	0.31	0.51	aaactgttcgctgagcaggtccgtacttacgtaccggctgacgactaccgCgtactgggtactgatggcttcggtcgttccgacagccgtgagaacctgcg
125496	+	aceE	0.93	ECK0113:JW0110	T	SENSE	1161	1214	0.06	123017	125680	2479	-184	191	293	25	12	7.64	24.42	1.68	1.61	0.05	0.07	0.12	-0.02	0.05	0.03	-0.13	0.6	0.47	-0.01	0.13	0.12	0.1	0.16	0.26	gcaggtccgtacttacgtaccggctgacgactaccgcgtactgggtactgAtggcttcggtcgttccgacagccgtgagaacctgcgtcaccacttcgaag
125507	+	aceE	0.94	ECK0113:JW0110	G	SENSE	1161	1214	0.06	123017	125680	2490	-173	89	239	25	11	3.56	21.73	2.61	2.55	0.05	0.03	0.08	0.05	0.15	0.2	-0.01	0.21	0.2	-0.03	0.12	0.09	-0.04	0.48	0.44	cttacgtaccggctgacgactaccgcgtactgggtactgatggcttcggtCgttccgacagccgtgagaacctgcgtcaccacttcgaagttgatgcttct
125530	+	aceE	0.94	ECK0113:JW0110	C	SENSE	1161	1214	0.06	123017	125680	2513	-150	274	235	24	11	11.42	21.36	0.9	0.84	0.09	0.05	0.14	0.01	0.08	0.09	0.01	0.13	0.14	0.12	0.2	0.32	-0.22	0.54	0.32	cgcgtactgggtactgatggcttcggtcgttccgacagccgtgagaacctGcgtcaccacttcgaagttgatgcttcttatgtcgtggttgcggcgctggg
125531	+	aceE	0.94	ECK0113:JW0110	G	SENSE	1161	1214	0.06	123017	125680	2514	-149	381	1127	24	11	15.88	102.45	2.69	2.63	0.02	0.02	0.04	0.04	0.06	0.1	0	0.11	0.11	0.03	0.15	0.18	-0.1	0.66	0.56	gcgtactgggtactgatggcttcggtcgttccgacagccgtgagaacctgCgtcaccacttcgaagttgatgcttcttatgtcgtggttgcggcgctgggc
125564	+	aceE	0.96	ECK0113:JW0110	T	SENSE	1161	1214	0.06	123017	125680	2547	-116	314	123	23	9	13.65	13.67	0	-0.06	0.12	0.09	0.21	0.05	0.15	0.2	0.05	0.24	0.29	-0.12	0.32	0.2	-0.1	0.21	0.11	acagccgtgagaacctgcgtcaccacttcgaagttgatgcttcttatgtcGtggttgcggcgctgggcgaactggctaaacgtggcgaaatcgataagaaa
125734	+	aceF	0.02	ECK0114:JW0111	A	SENSE	1151	588	-0.97	125695	127587	39	-1853	425	83	21	6	20.24	13.83	-0.55	0.42	-0.02	0.06	0.04	-0.02	0.02	0	0.02	0.16	0.18	0.01	0.44	0.45	0.03	0.31	0.34	gtaaaagaataatggctatcgaaatcaaagtaccggacatcggggctgatGaagttgaaatcaccgagatcctggtcaaagtgggcgacaaagttgaagcc
125797	+	aceF	0.05	ECK0114:JW0111	T	SENSE	1151	588	-0.97	125695	127587	102	-1790	267	97	22	7	12.14	13.86	0.19	1.16	0	0.01	0.01	-0.01	0.09	0.08	-0.05	0.41	0.36	-0.07	0.2	0.13	0.13	0.28	0.41	ccgagatcctggtcaaagtgggcgacaaagttgaagccgaacagtcgctgAtcaccgtagaaggcgacaaagcctctatggaagttccgtctccgcaggcg
125943	+	aceF	0.13	ECK0114:JW0111	G	SENSE	1151	588	-0.97	125695	127587	248	-1644	288	38	24	5	12	7.6	-0.66	0.31	0.05	0	0.05	-0.06	0.06	0	0.01	0.2	0.21	-0.11	0.22	0.11	0.11	0.52	0.63	accggcgcactgattatgattttcgattccgccgacggtgcagcagacgcTgcacctgctcaggcagaagagaagaaagaagcagctccggcagcagcacc
126052	+	aceF	0.19	ECK0114:JW0111	T	SENSE	1151	588	-0.97	125695	127587	357	-1535	321	201	23	6	13.96	33.5	1.26	2.23	0	0	0	0.04	0.15	0.19	0.03	0.24	0.27	-0.02	0.11	0.09	-0.06	0.5	0.44	cggcggcaaaagacgttaacgttccggatatcggcagcgacgaagttgaaGtgaccgaaatcctggtgaaagttggcgataaagttgaagctgaacagtcg
126053	+	aceF	0.19	ECK0114:JW0111	G	SENSE	1151	588	-0.97	125695	127587	358	-1534	195	213	23	6	8.48	35.5	2.07	3.03	0	0.01	0.01	0.01	0.01	0.02	0.1	0.23	0.33	-0.11	0.27	0.16	-0.01	0.49	0.48	ggcggcaaaagacgttaacgttccggatatcggcagcgacgaagttgaagTgaccgaaatcctggtgaaagttggcgataaagttgaagctgaacagtcgc
126217	+	aceF	0.28	ECK0114:JW0111	T	SENSE	1151	588	-0.97	125695	127587	522	-1370	509	102	28	9	18.18	11.33	-0.68	0.29	0.02	0.04	0.06	0.09	0.09	0.18	-0.02	0.31	0.29	-0.11	0.31	0.2	0.02	0.25	0.27	aagagatcaaagtgaacgtgggtgacaaagtgtctaccggctcgctgattAtggtcttcgaagtcgcgggtgaagcaggcgcggcagctccggccgctaaa
126218	+	aceF	0.28	ECK0114:JW0111	G	SENSE	1151	588	-0.97	125695	127587	523	-1369	168	227	28	9	6	25.22	2.07	3.04	0.01	0.01	0.02	0.06	0.01	0.07	0.12	0.12	0.24	0.02	0.21	0.23	-0.21	0.65	0.44	agagatcaaagtgaacgtgggtgacaaagtgtctaccggctcgctgattaTggtcttcgaagtcgcgggtgaagcaggcgcggcagctccggccgctaaac
126233	+	aceF	0.28	ECK0114:JW0111	G	SENSE	1151	588	-0.97	125695	127587	538	-1354	149	246	30	9	4.97	27.33	2.46	3.43	0	0.01	0.01	0.06	0.04	0.1	0.07	0.52	0.59	-0.01	0.21	0.2	-0.11	0.21	0.1	cgtgggtgacaaagtgtctaccggctcgctgattatggtcttcgaagtcgCgggtgaagcaggcgcggcagctccggccgctaaacaggaagcagctccgg
[truncated: 26,819 more rows]

## Sheet: Legend
Dataset S6. Differential strength of pauses that have score values >12 in either WT or dNusG cells.
[truncated: 38 more rows]
