# Supplementary material for: Robust regulation of transcription pausing in Escherichia coli by the ubiquitous elongation factor NusG
Source: Proc Natl Acad Sci U S A. 2023 Jun 5;120(24):e2221114120. doi: 10.1073/pnas.2221114120 (PMC10268239; doi:10.1073/pnas.2221114120)
Supplement: Supplementary file 8 — Dataset S07 (XLSX) [file pnas.2221114120.sd07.xlsx]

## Sheet: RNET-seq_dNusG vs WT
gene	baseMean	log2FoldChange	lfcSE	stat	pvalue	padj
malK	2815.76	-6.6427	0.37693	-17.6231	1.63637e-69	2.31819e-66
lamB	2478.74	-5.49711	0.300241	-18.309	7.01222e-75	2.9802e-71
malM	1112.31	-5.487	0.352662	-15.5588	1.38696e-54	1.17892e-51
malE	1528.11	-5.4288	0.305784	-17.7537	1.61305e-70	3.42774e-67
btsT	4864.07	-5.33491	0.406538	-13.1228	2.43878e-39	1.2956e-36
malG	808.671	-4.82277	0.347359	-13.8841	7.90665e-44	4.80047e-41
malF	1663.92	-4.62695	0.294614	-15.7051	1.39509e-55	1.48228e-52
ralR	19.1984	-4.10445	0.986968	-4.15865	3.20132e-05	0.000204647
yhgO	5.88465	-3.78091	1.19187	-3.17224	0.00151267	0.00583142
lldR	1075.05	-3.7663	0.569197	-6.61687	3.66879e-11	8.7903e-10
nusG	1100.26	-3.76158	0.570354	-6.59518	4.24746e-11	9.91852e-10
dctA	1898.61	-3.66411	0.324444	-11.2935	1.41299e-29	3.33623e-27
glpT	2158.32	-3.59519	0.426076	-8.43791	3.2307e-17	1.98992e-15
malP	759.812	-3.58428	0.316728	-11.3166	1.08606e-29	2.71516e-27
glpQ	1938.34	-3.56417	0.349507	-10.1977	2.03013e-24	3.08145e-22
lacA	1413.51	-3.55224	0.295449	-12.0232	2.68439e-33	8.14903e-31
yibY	29.3599	-3.53519	0.719157	-4.91574	8.84465e-07	8.60178e-06
raiA	882.707	-3.50021	0.530798	-6.59424	4.27436e-11	9.92679e-10
ibsB	3.3463	-3.49872	1.38651	-2.5234	0.0116227	0.0324762
essD	13.1406	-3.45356	0.758196	-4.55498	5.23917e-06	4.1158e-05
malQ	633.301	-3.23812	0.362478	-8.93327	4.13611e-19	3.51569e-17
treC	2372.22	-3.23506	0.421522	-7.67472	1.65783e-14	6.71025e-13
nuoE	867.668	-3.20644	0.334741	-9.57889	9.80907e-22	9.69501e-20
lldP	2174.58	-3.19322	0.551178	-5.79345	6.89563e-09	1.03556e-07
yibX	13.9035	-3.16093	0.826225	-3.82575	0.000130376	0.000685764
yaeI	152.6	-3.10084	0.441243	-7.02752	2.10244e-12	6.07848e-11
glpC	337.403	-3.07615	0.420155	-7.32147	2.45278e-13	8.14399e-12
yhdU	78.0896	-3.07263	0.423104	-7.2621	3.81116e-13	1.23645e-11
sdaB	1545.28	-3.04793	0.575314	-5.29786	1.17168e-07	1.33862e-06
rbsR	1040.85	-3.03451	0.47101	-6.44256	1.17475e-10	2.47164e-09
tnaC	281.183	-2.96441	0.553264	-5.35804	8.41295e-08	9.76914e-07
glpK	4152.64	-2.96157	0.435417	-6.80169	1.034e-11	2.67958e-10
lldD	712.912	-2.95258	0.585121	-5.0461	4.50917e-07	4.61782e-06
glf	512.914	-2.948	0.505844	-5.82788	5.61347e-09	8.62701e-08
wbbH	363.855	-2.93062	0.476754	-6.14703	7.89464e-10	1.42775e-08
udp	2274.11	-2.90807	0.296854	-9.7963	1.16789e-22	1.2727e-20
mglA	2207.48	-2.88081	0.331735	-8.68408	3.81817e-18	2.75038e-16
glpF	2376.59	-2.87357	0.381558	-7.53114	5.02987e-14	1.84284e-12
rplU	1578.39	-2.86055	0.549619	-5.20462	1.94398e-07	2.16281e-06
borD	163.883	-2.84665	1.00309	-2.83788	0.00454142	0.0147224
gatA	1042.81	-2.82942	0.392683	-7.20537	5.7887e-13	1.83597e-11
nuoI	548.164	-2.81345	0.321947	-8.73886	2.35464e-18	1.72538e-16
ytfK	143.586	-2.81048	0.440946	-6.37375	1.84467e-10	3.71556e-09
lacY	2780.53	-2.78477	0.311202	-8.94841	3.60649e-19	3.12808e-17
yqgG	184.472	-2.7788	0.501628	-5.53956	3.0323e-08	3.99368e-07
nuoF	1819.86	-2.77293	0.32004	-8.66432	4.54219e-18	3.194e-16
fecD	231.648	-2.76075	0.384199	-7.18574	6.68422e-13	2.10429e-11
pssL	25.837	-2.75656	0.574366	-4.79931	1.59214e-06	1.43724e-05
yfdI	248.862	-2.75186	0.556204	-4.94757	7.51441e-07	7.42704e-06
glpB	412.279	-2.72078	0.42499	-6.40199	1.53362e-10	3.14873e-09
glpX	565.293	-2.71954	0.426997	-6.36898	1.90288e-10	3.81474e-09
yjiX	187.248	-2.71684	0.472894	-5.74514	9.18474e-09	1.33682e-07
ydaW	8.70906	-2.70494	1.0002	-2.7044	0.00684273	0.0207577
yqgB	130.922	-2.69939	0.421354	-6.40647	1.48925e-10	3.07247e-09
nmpC	133.855	-2.69132	0.368666	-7.30014	2.87463e-13	9.4707e-12
nuoJ	543.851	-2.67955	0.333516	-8.03425	9.41554e-16	4.90888e-14
queD	60.6171	-2.67626	0.624957	-4.28231	1.84965e-05	0.000129081
yncO	22.5811	-2.66925	0.724365	-3.68495	0.000228746	0.00113439
ilvX	12.7972	-2.668	0.763781	-3.49315	0.00047736	0.00215598
fecC	308.069	-2.6631	0.357242	-7.45463	9.01176e-14	3.21849e-12
mgtL	80.01	-2.66289	0.440865	-6.04014	1.53977e-09	2.67102e-08
nuoH	1085.66	-2.65418	0.331296	-8.0115	1.13316e-15	5.73324e-14
nuoG	2905	-2.64019	0.320406	-8.24012	1.72031e-16	9.72599e-15
nuoK	202.862	-2.63564	0.356159	-7.4002	1.35983e-13	4.81608e-12
coaA	372.45	-2.6245	0.337949	-7.76598	8.10151e-15	3.47792e-13
waaU	191.87	-2.60154	0.474457	-5.48319	4.17715e-08	5.29937e-07
cspA	7615.53	-2.5982	0.291685	-8.90756	5.21689e-19	4.2638e-17
mepS	1635.91	-2.59618	0.33892	-7.66016	1.857e-14	7.37593e-13
gluQ	200.044	-2.58911	0.505651	-5.12035	3.04976e-07	3.22425e-06
glpA	548.744	-2.58216	0.394069	-6.55256	5.65588e-11	1.25195e-09
rpsT	871.547	-2.57539	0.44336	-5.80881	6.29168e-09	9.54987e-08
rfbX	442.769	-2.5722	0.473714	-5.42987	5.63946e-08	6.88727e-07
fecE	148.836	-2.56929	0.369559	-6.95233	3.59298e-12	1.01127e-10
tfaR	7.16004	-2.55143	1.03968	-2.45405	0.0141257	0.0384095
yedF	70.4529	-2.55119	0.50673	-5.03461	4.78818e-07	4.84518e-06
zapA	371.111	-2.53846	0.361592	-7.02024	2.21486e-12	6.36024e-11
rbsK	1304.34	-2.52861	0.493075	-5.12825	2.92456e-07	3.11513e-06
hsdS	281.795	-2.52005	0.363778	-6.92743	4.28552e-12	1.19042e-10
wbbI	417.232	-2.51957	0.424837	-5.93068	3.01681e-09	4.91242e-08
deoD	700.934	-2.5175	0.313375	-8.03352	9.47125e-16	4.90888e-14
ydaY	11.5646	-2.50865	0.957269	-2.62063	0.00877677	0.0255663
secG	4493.53	-2.5018	0.420497	-5.94962	2.6877e-09	4.44463e-08
fecB	443.634	-2.49944	0.304913	-8.19722	2.46004e-16	1.35782e-14
priB	820.031	-2.46402	0.547583	-4.49981	6.80135e-06	5.18954e-05
gcvH	115.685	-2.46371	0.518964	-4.74736	2.06086e-06	1.82472e-05
yhjJ	924.331	-2.45853	0.351728	-6.98987	2.75139e-12	7.79561e-11
tsx	1349.07	-2.43699	0.305854	-7.96782	1.61492e-15	7.88895e-14
yobF	333.124	-2.43124	0.371566	-6.54322	6.02073e-11	1.31898e-09
hisL	59.2712	-2.42941	0.585652	-4.14821	3.35089e-05	0.000212556
tnaB	1477.03	-2.41976	0.950954	-2.54456	0.0109414	0.0307751
waaL	258.626	-2.4126	0.41985	-5.74635	9.11919e-09	1.33184e-07
dtpA	520.114	-2.41054	0.467059	-5.16111	2.45494e-07	2.65483e-06
yoeI	22.1394	-2.4056	0.829861	-2.8988	0.00374591	0.0125158
nuoM	946.056	-2.40307	0.318905	-7.53537	4.86967e-14	1.79966e-12
ypfM	36.7975	-2.39773	0.526561	-4.55356	5.27463e-06	4.13601e-05
yfiM	77.5104	-2.39108	0.400473	-5.97064	2.36319e-09	3.92327e-08
waaZ	187.899	-2.38565	0.443058	-5.38451	7.26406e-08	8.62353e-07
rplY	325.959	-2.37993	0.564607	-4.2152	2.49552e-05	0.000166238
truC	69.7545	-2.36483	0.523182	-4.5201	6.18118e-06	4.75045e-05
cynT	342.158	-2.36284	0.577089	-4.09442	4.23233e-05	0.000260464
mraY	539.619	-2.35839	0.343676	-6.86226	6.77807e-12	1.82321e-10
lpxH	182.503	-2.3444	0.369784	-6.33991	2.29894e-10	4.52337e-09
lacZ	11959.8	-2.3431	0.311465	-7.52283	5.36026e-14	1.9471e-12
rpsF	983.924	-2.34294	0.559719	-4.18592	2.84017e-05	0.00018485
sdaC	1806.82	-2.33557	0.549952	-4.24685	2.16797e-05	0.000148133
maoP	464.845	-2.31945	0.466729	-4.96959	6.70942e-07	6.678e-06
murG	652.772	-2.31149	0.352906	-6.54987	5.75862e-11	1.26809e-09
dhaM	760.118	-2.31075	0.326228	-7.08326	1.40802e-12	4.27434e-11
mglC	937.769	-2.30585	0.327064	-7.05014	1.78736e-12	5.3495e-11
dhaL	313.987	-2.3004	0.349353	-6.58475	4.55642e-11	1.05243e-09
yqhA	123.456	-2.29644	0.41618	-5.51789	3.43088e-08	4.41856e-07
fliM	38.1883	-2.28684	0.453632	-5.04117	4.62695e-07	4.71572e-06
cytR	1900.44	-2.28635	0.309656	-7.38352	1.54155e-13	5.37016e-12
rbsB	1753.35	-2.28547	0.499058	-4.57957	4.6594e-06	3.72226e-05
nuoN	848.958	-2.2838	0.310658	-7.3515	1.95988e-13	6.61069e-12
rpe	388.864	-2.28297	0.324695	-7.03111	2.0489e-12	5.96427e-11
rpmA	1036.76	-2.25948	0.487729	-4.63266	3.60994e-06	2.99069e-05
gnsA	106.157	-2.23573	0.59928	-3.73069	0.000190956	0.000966147
rffM	297.463	-2.23067	0.341151	-6.53864	6.20798e-11	1.35302e-09
rpsR	452.834	-2.22781	0.546719	-4.07487	4.60401e-05	0.00028033
nuoB	1520.13	-2.21777	0.289035	-7.67301	1.68009e-14	6.73621e-13
fecA	1350.04	-2.19959	0.334856	-6.56877	5.07333e-11	1.1469e-09
ymfA	42.3808	-2.19789	0.597167	-3.68053	0.000232751	0.00115022
ecnA	105.735	-2.19087	0.381944	-5.73611	9.68756e-09	1.40041e-07
phnC	29.7797	-2.18827	0.743004	-2.94516	0.00322786	0.011117
appY	140.763	-2.18617	0.399471	-5.47266	4.43331e-08	5.57442e-07
accB	411.832	-2.18574	0.394056	-5.54677	2.90993e-08	3.85271e-07
yiiQ	110.776	-2.18165	0.382083	-5.70988	1.13054e-08	1.61777e-07
ftsB	293.998	-2.17022	0.412657	-5.25914	1.44734e-07	1.63161e-06
dksA	472.222	-2.15628	0.39604	-5.4446	5.19227e-08	6.43117e-07
nuoL	1522.51	-2.15502	0.324561	-6.63979	3.14134e-11	7.67281e-10
ftsW	696.342	-2.14388	0.324771	-6.60118	4.07885e-11	9.62636e-10
tatA	255.597	-2.14005	0.354824	-6.0313	1.62644e-09	2.79853e-08
yqgC	17.0691	-2.13942	0.687567	-3.11158	0.00186086	0.00701744
yjbQ	272.064	-2.13413	0.441747	-4.83111	1.35775e-06	1.25445e-05
aas	330.696	-2.12936	0.321833	-6.61636	3.68159e-11	8.7903e-10
yjaA	55.3239	-2.11846	0.578368	-3.66283	0.000249449	0.00122562
dam	680.921	-2.11612	0.306559	-6.90282	5.098e-12	1.38003e-10
yhaL	107.41	-2.11161	0.45034	-4.68892	2.74654e-06	2.36291e-05
accC	1309.01	-2.10169	0.355787	-5.90716	3.4806e-09	5.5821e-08
btsR	227.879	-2.09914	0.36502	-5.75076	8.88426e-09	1.302e-07
glgS	120.384	-2.09575	0.450035	-4.65686	3.21071e-06	2.70416e-05
fliL	18.8687	-2.09097	0.649613	-3.2188	0.00128728	0.0050751
murE	1140.88	-2.09015	0.317923	-6.57439	4.88528e-11	1.11626e-09
atpG	2264.03	-2.08972	0.341548	-6.11837	9.45364e-10	1.69527e-08
yliM	25.7715	-2.08942	0.701707	-2.97763	0.00290485	0.010203
yjiA	447.353	-2.08111	0.403828	-5.15346	2.55721e-07	2.74448e-06
mglB	1994.03	-2.07815	0.310527	-6.69233	2.19639e-11	5.52347e-10
fpr	221.15	-2.0751	0.326629	-6.35308	2.11039e-10	4.1912e-09
queC	123.493	-2.05932	0.420722	-4.89472	9.84456e-07	9.4021e-06
fliA	18.2229	-2.05798	0.602092	-3.41805	0.000630708	0.00277198
ompC	2279.24	-2.05767	0.284334	-7.23679	4.59418e-13	1.46807e-11
nupG	1372.94	-2.04879	0.347929	-5.88853	3.89637e-09	6.17895e-08
kup	654.968	-2.04786	0.494304	-4.14291	3.42929e-05	0.000216882
yidD	641.588	-2.04524	0.448961	-4.5555	5.22607e-06	4.11311e-05
cyoD	466.529	-2.0422	0.357911	-5.70588	1.15741e-08	1.65067e-07
atpC	946.165	-2.03158	0.310862	-6.5353	6.34827e-11	1.37654e-09
gatZ	3612	-2.01688	0.407744	-4.94644	7.55836e-07	7.45314e-06
hyaA	61.94	-2.01551	0.607649	-3.31689	0.000910245	0.00376317
rlmN	313.466	-2.01172	0.521956	-3.8542	0.000116109	0.000623849
aphA	546.52	-2.00345	0.370158	-5.41243	6.21754e-08	7.52836e-07
dhaK	767.043	-1.99541	0.331815	-6.01362	1.8143e-09	3.0967e-08
dsdX	271.531	-1.99389	0.552209	-3.61076	0.000305304	0.00146075
aspA	2266.86	-1.99306	0.422471	-4.71762	2.38615e-06	2.08665e-05
waaS	227.129	-1.98814	0.4987	-3.98664	6.70145e-05	0.000390153
mepM	477.299	-1.98645	0.312757	-6.35142	2.13338e-10	4.21714e-09
rsmJ	168.317	-1.98067	0.357884	-5.53439	3.12307e-08	4.07148e-07
yceD	1330.32	-1.9783	0.43219	-4.57739	4.70821e-06	3.7542e-05
trmD	1437.58	-1.97757	0.513213	-3.85332	0.000116528	0.00062531
yjfN	164.956	-1.97641	0.389518	-5.07398	3.8958e-07	4.01872e-06
yqcC	23.4976	-1.96723	0.609975	-3.22511	0.00125926	0.00498777
hcaR	385.245	-1.96652	0.391543	-5.02247	5.10107e-07	5.13733e-06
ghrB	164.227	-1.96529	0.339635	-5.78649	7.18705e-09	1.07553e-07
tatD	177.371	-1.96426	0.400315	-4.90678	9.25847e-07	8.92256e-06
wbbK	383.986	-1.963	0.36453	-5.385	7.24441e-08	8.62353e-07
folA	155.147	-1.96052	0.444934	-4.40631	1.05145e-05	7.67808e-05
murD	671.665	-1.95849	0.339969	-5.76078	8.37284e-09	1.23557e-07
srlD	405.949	-1.95774	0.540959	-3.61903	0.000295715	0.00142331
murC	858.049	-1.95624	0.315598	-6.19851	5.70016e-10	1.04873e-08
waaJ	268.857	-1.95411	0.459623	-4.25156	2.12285e-05	0.000145668
yggN	164.045	-1.95388	0.4271	-4.57475	4.76798e-06	3.78442e-05
sfsA	145.552	-1.95047	0.378894	-5.1478	2.63565e-07	2.82154e-06
murF	633.399	-1.94849	0.325968	-5.97756	2.265e-09	3.78986e-08
pdeN	288.369	-1.94824	0.341576	-5.70366	1.17263e-08	1.66678e-07
ppa	478.549	-1.94557	0.365858	-5.31783	1.05014e-07	1.20625e-06
wbbJ	338.432	-1.94545	0.41435	-4.69518	2.66376e-06	2.29634e-05
waaY	214.119	-1.93995	0.414508	-4.68013	2.86695e-06	2.45162e-05
rfbC	294.086	-1.93111	0.467258	-4.13285	3.58288e-05	0.00022426
ihfB	315.063	-1.92897	0.404434	-4.76956	1.84627e-06	1.64845e-05
gpsA	669.472	-1.92701	0.328488	-5.86628	4.45676e-09	7.04135e-08
nuoC	3022.85	-1.9212	0.292958	-6.55794	5.45573e-11	1.21397e-09
yidF	201.257	-1.92066	0.433814	-4.42738	9.53862e-06	7.02585e-05
cutA	85.4586	-1.91639	0.416026	-4.60643	4.09638e-06	3.3288e-05
yedE	298.197	-1.9157	0.413885	-4.62858	3.68185e-06	3.03842e-05
aldA	1208.85	-1.89153	0.443818	-4.26194	2.02658e-05	0.000140144
dusB	539.478	-1.88555	0.539601	-3.49434	0.000475229	0.00215278
glmU	1196.49	-1.87695	0.351063	-5.34648	8.96823e-08	1.03573e-06
yggL	119.119	-1.87487	0.450291	-4.16369	3.13144e-05	0.000200734
uppS	458.152	-1.86672	0.37597	-4.96507	6.86767e-07	6.81953e-06
yggU	52.4468	-1.86475	0.400652	-4.65429	3.25092e-06	2.72513e-05
can	488.664	-1.86386	0.30829	-6.04578	1.48685e-09	2.58979e-08
tig	986.58	-1.86316	0.459512	-4.05465	5.02091e-05	0.00030225
dsdA	241.769	-1.8618	0.481666	-3.86533	0.000110939	0.000598339
rffH	481.009	-1.85639	0.368314	-5.04024	4.64937e-07	4.72723e-06
ppnN	368.887	-1.85587	0.393283	-4.71893	2.37094e-06	2.07763e-05
cdd	1178	-1.85461	0.328495	-5.64579	1.64426e-08	2.26153e-07
galS	347.683	-1.84996	0.358622	-5.15851	2.48921e-07	2.68506e-06
ydcH	29.186	-1.84886	0.564984	-3.27241	0.00106635	0.00434515
gcvP	765.701	-1.84151	0.469407	-3.92305	8.74365e-05	0.000488279
rihC	132.057	-1.84073	0.355579	-5.17672	2.25826e-07	2.46725e-06
gutM	193.183	-1.83981	0.601717	-3.05761	0.00223113	0.00820268
ebgC	29.7358	-1.83541	0.524036	-3.50245	0.000460994	0.00209992
yjbJ	42.2887	-1.83095	0.454583	-4.02776	5.63111e-05	0.000333783
folC	242.142	-1.82805	0.31027	-5.89181	3.8199e-09	6.08037e-08
gph	416.698	-1.82456	0.371632	-4.9096	9.12643e-07	8.81531e-06
cspF	103.424	-1.82416	0.484436	-3.76552	0.000166201	0.000854913
cspH	89.1738	-1.81238	0.446677	-4.05747	4.9607e-05	0.000299474
thyA	235.678	-1.81045	0.320134	-5.65528	1.55588e-08	2.14913e-07
yhfG	75.3653	-1.80109	0.489099	-3.68246	0.000230997	0.00114288
queA	242.506	-1.80017	0.479207	-3.75655	0.00017227	0.000881042
secB	318.988	-1.79732	0.327098	-5.49472	3.91322e-08	4.99435e-07
yhfK	1551.93	-1.79547	0.347721	-5.16352	2.42352e-07	2.62754e-06
gltL	175.037	-1.79489	0.360182	-4.98327	6.25188e-07	6.25188e-06
gltK	146.453	-1.79236	0.374417	-4.78708	1.69227e-06	1.51733e-05
alr	657.953	-1.78986	0.323353	-5.53531	3.1067e-08	4.0626e-07
yebV	18.8699	-1.78218	0.577849	-3.08416	0.00204129	0.00759009
rimM	849.473	-1.78197	0.526134	-3.38691	0.00070685	0.00303752
znuA	270.801	-1.77668	0.348424	-5.0992	3.41093e-07	3.54437e-06
csiE	203.057	-1.7741	0.390402	-4.5443	5.5117e-06	4.31394e-05
rph	255.499	-1.76628	0.497005	-3.55384	0.000379649	0.00177895
wzyE	465.015	-1.76279	0.324288	-5.43588	5.45255e-08	6.67819e-07
gltD	266.572	-1.76109	0.323225	-5.44849	5.07995e-08	6.31503e-07
ybhC	279.349	-1.7608	0.357049	-4.93154	8.1585e-07	7.97095e-06
rpmF	190.419	-1.76009	0.485463	-3.62559	0.000288299	0.00139235
tnaA	2608.63	-1.75953	0.523355	-3.36203	0.000773728	0.00327851
yadI	176.295	-1.75863	0.359096	-4.89737	9.71264e-07	9.31249e-06
treB	2910.59	-1.75684	0.453645	-3.87272	0.000107627	0.000584182
fklB	98.9781	-1.75531	0.344123	-5.10083	3.3817e-07	3.52261e-06
pmrD	141.938	-1.75262	0.418421	-4.18865	2.80615e-05	0.000182916
pta	599.789	-1.75073	0.450651	-3.8849	0.00010237	0.000557786
ppiC	134.994	-1.74434	0.454934	-3.83426	0.000125942	0.000664912
ygfF	38.8916	-1.743	0.506396	-3.44197	0.000577497	0.00256732
yifK	378.672	-1.73699	0.376458	-4.61403	3.94938e-06	3.22786e-05
rpmG	554.373	-1.73573	0.4507	-3.8512	0.000117543	0.000628374
menA	198.333	-1.73394	0.379169	-4.573	4.80788e-06	3.80512e-05
ftsI	1358.27	-1.73331	0.324044	-5.34899	8.84461e-08	1.02424e-06
ygdI	22.6325	-1.73027	0.539855	-3.20505	0.00135037	0.00529923
gadE	18.5346	-1.73022	0.590051	-2.93232	0.00336437	0.0115033
rnk	39.9174	-1.72752	0.518644	-3.33085	0.000865813	0.00360755
flgC	11.6893	-1.72591	0.658495	-2.621	0.00876727	0.0255562
grxC	183.347	-1.72308	0.355807	-4.84272	1.28072e-06	1.19576e-05
yhhY	46.1313	-1.71877	0.431041	-3.98748	6.67795e-05	0.000389318
ilvL	875.813	-1.71719	0.472929	-3.63096	0.000282373	0.00136684
yoaK	13.4061	-1.71445	0.614523	-2.78989	0.00527262	0.0166855
cspE	914.002	-1.7119	0.297045	-5.76309	8.2589e-09	1.22301e-07
cpoB	520.78	-1.70938	0.292988	-5.83431	5.40131e-09	8.37795e-08
atpI	1248.26	-1.70646	0.342791	-4.97812	6.42049e-07	6.40542e-06
bioD	59.7007	-1.70032	0.549101	-3.09656	0.0019578	0.0073245
secA	1781.22	-1.69994	0.326962	-5.19922	2.00128e-07	2.21496e-06
opgB	1442.15	-1.69953	0.32739	-5.19116	2.08989e-07	2.30702e-06
ligA	283.077	-1.69853	0.345926	-4.91009	9.10341e-07	8.81309e-06
cobC	145.911	-1.69791	0.348123	-4.87734	1.07528e-06	1.02236e-05
glnA	472.188	-1.69297	0.315118	-5.37248	7.76602e-08	9.16822e-07
lpxT	170.122	-1.69083	0.378169	-4.4711	7.78167e-06	5.83282e-05
ykfA	116.706	-1.69009	0.368838	-4.58221	4.60078e-06	3.69628e-05
hyfJ	11.187	-1.66962	0.691637	-2.41402	0.0157778	0.0420938
trmB	185.717	-1.66864	0.5064	-3.2951	0.000983854	0.0040478
ygdG	402.062	-1.66653	0.421658	-3.95232	7.7396e-05	0.000442946
flgB	11.4379	-1.66584	0.685757	-2.4292	0.0151323	0.0406782
gcvT	438.658	-1.66571	0.425037	-3.91897	8.89277e-05	0.000493398
intZ	238.472	-1.66538	0.356157	-4.67597	2.92569e-06	2.49182e-05
fkpB	243.083	-1.66492	0.369758	-4.50274	6.70815e-06	5.12763e-05
plsY	238.806	-1.66486	0.325424	-5.11599	3.12105e-07	3.28328e-06
rfbA	450.64	-1.6582	0.431697	-3.84113	0.000122471	0.000648652
rnpA	1327.76	-1.65679	0.45077	-3.67547	0.000237412	0.00117054
atpD	3183.66	-1.6509	0.340931	-4.84233	1.28327e-06	1.19576e-05
hupB	311.628	-1.64903	0.348072	-4.73761	2.1625e-06	1.90677e-05
cyoC	783.484	-1.63836	0.325148	-5.0388	4.68469e-07	4.75177e-06
wecE	510.316	-1.63687	0.330014	-4.95999	7.0498e-07	6.98407e-06
gltB	1242.13	-1.62919	0.415318	-3.92275	8.75455e-05	0.000488279
cspD	278.864	-1.62644	0.411808	-3.94951	7.83108e-05	0.00044674
rplI	971.423	-1.62549	0.584364	-2.78163	0.00540858	0.017027
rihA	212.261	-1.62492	0.359449	-4.52058	6.16701e-06	4.74815e-05
ysgD	41.5295	-1.62305	0.625431	-2.5951	0.00945641	0.0272052
rmuC	1544.89	-1.62131	0.336991	-4.81114	1.50073e-06	1.37756e-05
cof	83.8766	-1.62126	0.404914	-4.00396	6.22908e-05	0.000367179
pcnB	1073.87	-1.62107	0.411157	-3.9427	8.05679e-05	0.000455337
recC	485.294	-1.61844	0.312938	-5.17175	2.31906e-07	2.52071e-06
srlR	326.24	-1.61808	0.466173	-3.471	0.000518529	0.00232463
mrdB	474.79	-1.61424	0.441109	-3.65949	0.000252714	0.00124023
yjeT	60.0397	-1.61417	0.562524	-2.86951	0.00411115	0.0134818
envC	571.77	-1.61273	0.334097	-4.82713	1.38517e-06	1.277e-05
btsS	681.308	-1.61234	0.33921	-4.75322	2.002e-06	1.7763e-05
ahpF	565.404	-1.61181	0.356168	-4.52543	6.02714e-06	4.65378e-05
wecC	685.118	-1.60897	0.381178	-4.22105	2.43171e-05	0.000162496
tsf	892.804	-1.6076	0.441319	-3.6427	0.000269788	0.00131642
mutT	61.5991	-1.60563	0.480105	-3.34434	0.000824799	0.00346725
bsmA	362.016	-1.59931	0.45758	-3.49516	0.00047378	0.00214895
ilvC	280.011	-1.59813	0.463352	-3.44906	0.000562539	0.00250607
fis	150.04	-1.59401	0.587099	-2.71505	0.00662651	0.0201944
yciU	116.406	-1.59032	0.358416	-4.43708	9.11867e-06	6.75163e-05
rne	1701.08	-1.59032	0.288392	-5.51444	3.49896e-08	4.49262e-07
ampH	330.443	-1.5881	0.299854	-5.29624	1.18211e-07	1.3469e-06
hsdM	505.133	-1.58526	0.361921	-4.38012	1.18612e-05	8.58775e-05
ccmE	27.3869	-1.58025	0.518389	-3.0484	0.00230066	0.00839296
nadD	180.178	-1.57672	0.324044	-4.86576	1.14017e-06	1.07206e-05
yqcA	82.2088	-1.57504	0.399989	-3.9377	8.22668e-05	0.000462104
rpsP	313.847	-1.57487	0.494299	-3.18607	0.0014422	0.00561294
chiP	738.382	-1.57331	0.382437	-4.11391	3.89011e-05	0.000241357
yicG	143.472	-1.57316	0.403691	-3.89693	9.742e-05	0.000534239
damX	1133.67	-1.5712	0.318579	-4.93191	8.14315e-07	7.97095e-06
yacC	291.479	-1.5697	0.330182	-4.75405	1.99383e-06	1.77276e-05
holE	55.1041	-1.56739	0.54378	-2.8824	0.00394655	0.0130629
nupC	779.064	-1.56734	0.360918	-4.34264	1.40781e-05	9.95541e-05
ybaB	151.86	-1.56595	0.369459	-4.2385	2.2502e-05	0.000152525
ymfD	138.406	-1.56187	0.407582	-3.83204	0.000127084	0.000669277
aroA	90.1431	-1.56122	0.392407	-3.97857	6.93309e-05	0.000402536
mutY	202.35	-1.55967	0.340274	-4.58356	4.5713e-06	3.67955e-05
rlpA	486.149	-1.55545	0.364413	-4.26837	1.96908e-05	0.000136743
yibT	75.4511	-1.55489	0.442427	-3.51446	0.000440654	0.00201808
yeiW	65.4531	-1.55461	0.45328	-3.4297	0.000604246	0.00266949
yhdJ	67.416	-1.5445	0.414376	-3.72729	0.00019355	0.000975785
ddlB	799.443	-1.54429	0.31425	-4.91421	8.91417e-07	8.64959e-06
inaA	262.947	-1.54293	0.33719	-4.57586	4.74274e-06	3.77465e-05
gatD	1948.37	-1.53865	0.339033	-4.53834	5.66989e-06	4.40531e-05
lplT	235.811	-1.53792	0.36622	-4.19944	2.67572e-05	0.000176199
tgt	562.492	-1.53759	0.381173	-4.03383	5.4874e-05	0.000328009
ybjS	194.29	-1.53525	0.366353	-4.19063	2.78176e-05	0.000181605
rzpD	46.6683	-1.53508	0.470049	-3.26579	0.0010916	0.00442258
flgD	16.9726	-1.53325	0.649387	-2.36107	0.0182223	0.0478888
yfaE	129.169	-1.5318	0.370447	-4.13501	3.54932e-05	0.000222487
dacA	605.358	-1.53068	0.332399	-4.60494	4.12575e-06	3.34627e-05
yedK	59.4693	-1.53043	0.485646	-3.15132	0.00162535	0.00621199
mdtL	207.03	-1.53009	0.530272	-2.88548	0.00390818	0.0129663
yzgL	89.6356	-1.52877	0.379351	-4.02996	5.57854e-05	0.000331592
trkA	385.465	-1.52671	0.330655	-4.61724	3.88883e-06	3.19682e-05
ymgM	73.8937	-1.52354	0.501368	-3.03876	0.00237556	0.00863657
rimP	418.906	-1.52173	0.481779	-3.15856	0.00158553	0.00608168
panF	145.852	-1.51408	0.452409	-3.3467	0.000817805	0.00344126
rplM	1011.02	-1.51335	0.460519	-3.28619	0.00101554	0.00416205
plsX	1702.53	-1.5131	0.445066	-3.39973	0.000674518	0.00291925
yqgF	113.648	-1.51144	0.337288	-4.48116	7.42391e-06	5.59426e-05
zapE	199.383	-1.50928	0.334037	-4.51831	6.23359e-06	4.78209e-05
pdxY	91.8518	-1.50906	0.380764	-3.96325	7.39368e-05	0.000426365
yfdH	482.099	-1.5088	0.374591	-4.02785	5.62882e-05	0.000333783
rluC	300.134	-1.50702	0.358879	-4.19923	2.67822e-05	0.000176199
waaO	297.53	-1.50698	0.458211	-3.28885	0.00100599	0.00413049
tufB	9423.19	-1.50624	0.394099	-3.82198	0.000132385	0.000695471
lsrC	40.8551	-1.50599	0.562044	-2.67948	0.00737358	0.0219452
dsbB	206.188	-1.50174	0.402628	-3.72984	0.0001916	0.000967104
lgoR	145.123	-1.50143	0.446837	-3.36014	0.000779038	0.00329772
fabY	262.811	-1.50013	0.368315	-4.07295	4.64217e-05	0.000282249
napB	18.4021	-1.49835	0.584273	-2.56447	0.0103333	0.0292778
yrfG	236.62	-1.48916	0.340588	-4.37232	1.22933e-05	8.82542e-05
maeB	619.949	-1.48905	0.332913	-4.47277	7.72127e-06	5.79777e-05
yraN	131.557	-1.48794	0.372394	-3.9956	6.45297e-05	0.000379324
yihD	32.2645	-1.48746	0.462055	-3.21924	0.00128531	0.005072
rseC	283.588	-1.48709	0.357595	-4.15859	3.20213e-05	0.000204647
cadA	216.716	-1.48655	0.435906	-3.41025	0.000649036	0.00282436
moaD	79.8455	-1.48462	0.396049	-3.74858	0.000177839	0.000907342
bax	1168.46	-1.48304	0.332936	-4.45443	8.41166e-06	6.28287e-05
dapD	302.651	-1.4826	0.339616	-4.3655	1.26831e-05	9.05935e-05
tusE	39.5373	-1.48196	0.521898	-2.83955	0.0045177	0.0146679
cdaR	138.892	-1.4819	0.350429	-4.22882	2.34923e-05	0.000157978
lolC	319.098	-1.48046	0.342728	-4.31964	1.56285e-05	0.000110151
cspG	681.11	-1.47855	0.475457	-3.10975	0.00187245	0.00704863
atpH	1761.94	-1.47827	0.370109	-3.99416	6.49244e-05	0.000380591
accA	938.603	-1.47813	0.317618	-4.65379	3.25886e-06	2.72641e-05
surA	942.633	-1.4775	0.299767	-4.92883	8.27225e-07	8.06354e-06
ivbL	438.352	-1.47675	0.338501	-4.36263	1.28506e-05	9.1636e-05
yajC	242.189	-1.47612	0.323893	-4.55745	5.17789e-06	4.08275e-05
fucR	351.619	-1.47399	0.333162	-4.42424	9.67832e-06	7.11641e-05
rdgC	119.817	-1.47278	0.443969	-3.31731	0.000908902	0.00376128
slyX	57.8387	-1.46176	0.444492	-3.2886	0.00100687	0.00413049
murQ	106.932	-1.46167	0.369244	-3.95855	7.54068e-05	0.00043308
wzxE	654.285	-1.45864	0.352588	-4.13696	3.51931e-05	0.000220932
opgE	524.788	-1.45594	0.484618	-3.00431	0.00266186	0.00953066
yibN	196.744	-1.45554	0.382964	-3.80073	0.000144271	0.000749573
bolA	82.9925	-1.45237	0.457523	-3.17442	0.00150138	0.00580605
yihI	73.2903	-1.45153	0.4482	-3.23858	0.00120128	0.00479384
yiaD	44.3048	-1.45071	0.497603	-2.9154	0.00355228	0.0120205
cra	569.491	-1.4479	0.31876	-4.54229	5.56473e-06	4.34744e-05
phnJ	25.9927	-1.44711	0.609755	-2.37326	0.0176318	0.0464858
thpR	100.018	-1.44575	0.366232	-3.94763	7.89271e-05	0.000448303
glpE	143.956	-1.44554	0.343423	-4.20923	2.56246e-05	0.000169808
moaE	174.209	-1.44504	0.324196	-4.4573	8.29971e-06	6.21017e-05
gpt	299.433	-1.4428	0.504144	-2.86188	0.0042113	0.0137466
mrdA	770.197	-1.44279	0.442747	-3.25872	0.00111915	0.00449989
nikB	20.7187	-1.44037	0.577498	-2.49415	0.0126259	0.0349121
hsdR	1496.22	-1.43734	0.38442	-3.739	0.000184757	0.000939255
ybaV	28.2221	-1.43693	0.530886	-2.70667	0.00679621	0.0206461
wzzE	996.045	-1.43545	0.327749	-4.37971	1.18835e-05	8.58929e-05
cdsA	600.477	-1.43205	0.346049	-4.13827	3.49939e-05	0.000220006
ccmC	50.9481	-1.43158	0.423173	-3.38295	0.00071711	0.0030785
rbsC	1950	-1.43	0.548525	-2.60698	0.00913435	0.0264809
xdhC	19.8288	-1.42949	0.536757	-2.66319	0.00774036	0.0228925
seqA	267.481	-1.42553	0.308781	-4.61663	3.9002e-06	3.19997e-05
yhcH	97.4575	-1.42342	0.536214	-2.65457	0.00794104	0.0234208
aroK	898.966	-1.42158	0.35835	-3.96702	7.27758e-05	0.000420812
dnaB	651.209	-1.42104	0.349815	-4.06227	4.85988e-05	0.000293805
ymjA	32.2457	-1.41715	0.477831	-2.96579	0.00301902	0.0105343
rffG	529.077	-1.4156	0.359253	-3.94041	8.13431e-05	0.000458499
tpr	306.904	-1.41519	0.495443	-2.8564	0.00428471	0.0139647
glpG	640.856	-1.41382	0.36893	-3.83222	0.000126994	0.000669277
ybfE	192.602	-1.41366	0.439601	-3.21579	0.00130087	0.00512392
talA	86.2918	-1.4136	0.405873	-3.48287	0.000496062	0.00222861
yraP	263.655	-1.41005	0.342188	-4.12068	3.77759e-05	0.000234719
atpE	768.91	-1.40987	0.349626	-4.03251	5.51849e-05	0.000328942
rsmB	365.119	-1.40534	0.316361	-4.44221	8.90396e-06	6.6157e-05
hpt	156.356	-1.40354	0.373142	-3.76141	0.000168961	0.000867253
treA	179.162	-1.39995	0.329825	-4.24451	2.19068e-05	0.000149205
wbbL	171.638	-1.39979	0.362008	-3.86674	0.0001103	0.000596405
yigB	287.855	-1.39346	0.319899	-4.35593	1.32505e-05	9.40144e-05
wecF	475.933	-1.39043	0.343169	-4.05175	5.08361e-05	0.000305592
nikR	38.7752	-1.38792	0.439846	-3.15548	0.00160236	0.00613517
yhbY	168.951	-1.38784	0.350274	-3.96215	7.42778e-05	0.000427501
nrdB	368.61	-1.38781	0.296319	-4.68351	2.82002e-06	2.42123e-05
yqgE	188.397	-1.38706	0.3361	-4.12693	3.67633e-05	0.000229097
tcdA	150.059	-1.38506	0.411578	-3.36524	0.000764765	0.00325642
pgi	329.995	-1.38408	0.315728	-4.38376	1.16646e-05	8.47432e-05
yggX	91.1628	-1.38371	0.378626	-3.65455	0.000257629	0.00126143
insG	126.846	-1.38114	0.332435	-4.15462	3.25833e-05	0.000207304
deoA	1436.18	-1.37848	0.372276	-3.70285	0.000213194	0.00106723
ompT	909.472	-1.37844	0.315418	-4.37019	1.24136e-05	8.88181e-05
fabG	776.065	-1.37775	0.392057	-3.51416	0.000441139	0.00201813
rlmG	133.822	-1.37432	0.484585	-2.83608	0.00456705	0.0147829
opgC	120.318	-1.37197	0.475836	-2.88328	0.00393556	0.0130367
yjaZ	297.154	-1.36396	0.327486	-4.16493	3.11442e-05	0.000199944
yacG	111.473	-1.36361	0.350022	-3.89577	9.78882e-05	0.000536114
yjiK	74.3999	-1.3612	0.376767	-3.61285	0.000302851	0.00145273
ybaA	30.4602	-1.36118	0.545346	-2.49598	0.0125609	0.0348004
yfeW	175.001	-1.35988	0.333935	-4.0723	4.65518e-05	0.000282636
waaB	388.835	-1.35764	0.468311	-2.89902	0.00374335	0.0125158
rimO	125.331	-1.3552	0.543676	-2.49265	0.0126792	0.0350369
ybdD	107.737	-1.35457	0.459656	-2.94693	0.00320943	0.0110666
xynR	235.217	-1.35262	0.318163	-4.25133	2.12503e-05	0.000145668
acpT	150.742	-1.35208	0.338868	-3.99	6.60735e-05	0.000386262
yhdT	32.3386	-1.35026	0.563794	-2.39495	0.0166228	0.0440991
yjiT	712.715	-1.34955	0.317093	-4.25599	2.08129e-05	0.000143363
ecnB	57.618	-1.34894	0.523212	-2.57819	0.00993191	0.0282913
lolA	241.85	-1.34823	0.318962	-4.22692	2.36908e-05	0.000159062
cysS	379.332	-1.34531	0.366332	-3.67237	0.00024031	0.00118345
rffC	371.487	-1.34519	0.361845	-3.71758	0.000201143	0.00101166
greA	129.831	-1.34278	0.511898	-2.62314	0.00871225	0.0254307
ptsH	212.151	-1.33968	0.315221	-4.24998	2.13793e-05	0.000146316
adk	331.114	-1.33895	0.370509	-3.61382	0.000301715	0.00144891
yjdC	124.217	-1.33605	0.331476	-4.03061	5.56323e-05	0.000331145
renD	80.6063	-1.33333	0.387864	-3.43761	0.000586878	0.00260358
higB	22.5297	-1.33247	0.50589	-2.6339	0.00844091	0.0247236
fabH	913.866	-1.33171	0.425695	-3.12833	0.00175802	0.00667703
cysM	59.3935	-1.33092	0.439923	-3.02535	0.00248344	0.00894458
yfcC	68.8206	-1.33026	0.465815	-2.85577	0.00429328	0.0139733
gatY	2770.51	-1.32978	0.419162	-3.17248	0.0015114	0.00583142
ygcN	274.191	-1.32861	0.320419	-4.14648	3.37631e-05	0.00021385
yccF	42.2186	-1.32797	0.532426	-2.49418	0.0126248	0.0349121
pncC	98.8373	-1.32705	0.374547	-3.5431	0.00039546	0.00183283
rpsB	1111.23	-1.32584	0.425328	-3.11722	0.00182562	0.00690909
torI	119.802	-1.32476	0.376559	-3.51808	0.000434689	0.00200081
rof	127.608	-1.3216	0.377036	-3.50524	0.000456193	0.00208028
trpS	760.051	-1.31949	0.310157	-4.25426	2.09742e-05	0.00014424
trmL	188.429	-1.3194	0.416616	-3.16694	0.00154054	0.00593054
ribB	807.714	-1.31922	0.371645	-3.54969	0.000385685	0.0017993
yidC	2983.6	-1.31748	0.468008	-2.81508	0.00487658	0.0155597
wecB	902.27	-1.31643	0.347396	-3.78942	0.000150998	0.000782613
cspC	449.982	-1.31618	0.333457	-3.94707	7.91122e-05	0.000448303
speB	94.8097	-1.31614	0.501222	-2.62587	0.00864281	0.0252627
glmS	1207.46	-1.31557	0.299279	-4.39581	1.10359e-05	8.03124e-05
ppx	322.768	-1.31417	0.36616	-3.58907	0.000331859	0.00157762
alx	111.347	-1.31411	0.380157	-3.45675	0.000546742	0.00244338
prc	973.681	-1.31199	0.291604	-4.49923	6.81994e-06	5.1944e-05
ascG	141.337	-1.31117	0.325126	-4.03281	5.51147e-05	0.000328942
ypeB	38.8448	-1.30869	0.450363	-2.90586	0.00366249	0.0123173
hemG	232.933	-1.30834	0.323559	-4.0436	5.26365e-05	0.000315077
srkA	566.152	-1.30695	0.330647	-3.95271	7.72712e-05	0.000442946
luxS	194.107	-1.29941	0.322925	-4.02389	5.72451e-05	0.000338846
hdeA	87.7985	-1.29938	0.370684	-3.50536	0.000455987	0.00208028
ybgC	367.137	-1.2969	0.329174	-3.93985	8.1534e-05	0.000458966
ridA	70.6692	-1.29678	0.450318	-2.87969	0.00398065	0.013165
dkgB	38.5476	-1.29541	0.458593	-2.82476	0.00473161	0.0152113
fdhD	143.916	-1.29267	0.333967	-3.87067	0.000108538	0.000588376
fabD	737.926	-1.29048	0.431919	-2.98777	0.00281018	0.00997765
potC	164.837	-1.29035	0.527823	-2.44465	0.0144991	0.0392492
lolD	130.463	-1.289	0.356986	-3.61078	0.000305273	0.00146075
thiI	345.409	-1.28616	0.368946	-3.48603	0.000490249	0.0022095
ubiB	1594.23	-1.28551	0.328462	-3.91374	9.08769e-05	0.000502899
idnR	162.701	-1.28519	0.376758	-3.41118	0.000646836	0.00281954
gltJ	260.524	-1.28339	0.39461	-3.25231	0.00114472	0.00458534
xanP	175.364	-1.28213	0.461183	-2.78009	0.00543441	0.0170957
syd	201.43	-1.28078	0.330321	-3.87737	0.000105593	0.000574611
tolA	587.791	-1.28034	0.361982	-3.53702	0.000404662	0.00187343
dfp	353.607	-1.28008	0.304666	-4.20159	2.65047e-05	0.000174915
yfdP	24.6223	-1.2729	0.512356	-2.48441	0.0129768	0.0356735
folK	360.411	-1.2722	0.394046	-3.22855	0.00124418	0.00494184
umpH	343.002	-1.26857	0.338601	-3.7465	0.000179322	0.000913812
yaeR	42.1219	-1.26822	0.423051	-2.9978	0.00271934	0.00970378
ahpC	362.778	-1.26353	0.372737	-3.38987	0.000699257	0.00301098
cmk	291.212	-1.26307	0.418099	-3.02099	0.0025195	0.00905911
zapB	278.275	-1.26275	0.319687	-3.94995	7.81661e-05	0.000446514
yecF	46.4281	-1.26154	0.534445	-2.36046	0.0182522	0.0479135
rpoS	1913.06	-1.2602	0.302296	-4.16877	3.06245e-05	0.000198104
rstB	322.61	-1.26013	0.307978	-4.09163	4.28358e-05	0.000263081
rhlE	117.82	-1.25967	0.503086	-2.50389	0.0122838	0.0340993
allA	22.434	-1.2595	0.508591	-2.47646	0.0132693	0.0363601
dppD	141.375	-1.25806	0.432265	-2.91039	0.0036098	0.0121662
hpf	179.992	-1.25581	0.333522	-3.76529	0.000166356	0.000854913
hupA	648.818	-1.25548	0.313098	-4.00986	6.07555e-05	0.000358626
yaeH	87.0425	-1.25542	0.416983	-3.01071	0.00260635	0.00935555
tapT	218.686	-1.25233	0.36659	-3.41615	0.000635132	0.00277993
pcm	338.469	-1.24793	0.328757	-3.79591	0.000147101	0.000763344
lepB	480.496	-1.24692	0.386373	-3.22725	0.00124988	0.0049552
rhaS	44.0775	-1.24663	0.442478	-2.81739	0.0048416	0.0154596
nudI	38.0048	-1.24271	0.429427	-2.89388	0.00380509	0.0126638
fabB	2911.98	-1.2369	0.302711	-4.08607	4.38744e-05	0.000269071
ycjD	45.508	-1.23654	0.424351	-2.91395	0.00356892	0.0120571
yhjV	178.584	-1.23558	0.45934	-2.6899	0.00714732	0.0214218
speA	945.037	-1.23138	0.414808	-2.96855	0.0029921	0.010449
uhpA	217.273	-1.22953	0.401345	-3.06351	0.00218753	0.00806333
pyrR	110.041	-1.22891	0.351709	-3.49411	0.000475639	0.00215278
btuR	65.4475	-1.22804	0.409779	-2.99684	0.00272796	0.00972636
yehE	51.5138	-1.22757	0.401943	-3.05408	0.00225754	0.00827115
cyaY	62.7078	-1.22743	0.416203	-2.94911	0.00318691	0.0110063
rfbB	577.7	-1.22346	0.411639	-2.97217	0.00295705	0.0103351
elbB	183.988	-1.22285	0.408601	-2.99278	0.00276449	0.00983189
hcaT	368.925	-1.22227	0.399856	-3.05677	0.00223737	0.00821142
malS	173.531	-1.22212	0.336104	-3.63614	0.000276757	0.00134408
yfgM	428.739	-1.22209	0.32456	-3.76537	0.000166304	0.000854913
gutQ	261.103	-1.21937	0.421239	-2.89472	0.00379497	0.0126499
bcp	321.582	-1.21883	0.359041	-3.39469	0.000687066	0.0029645
xseB	127.146	-1.21823	0.395862	-3.0774	0.00208815	0.00773728
ygjR	183.498	-1.21722	0.350743	-3.47041	0.000519658	0.00232724
rho	4927.54	-1.21689	0.328727	-3.70181	0.000214069	0.00106909
kefC	96.9772	-1.21679	0.381015	-3.19354	0.00140541	0.00548989
yfhL	100.916	-1.21652	0.424012	-2.86907	0.00411685	0.0134849
modA	59.3161	-1.2122	0.41583	-2.91514	0.00355525	0.0120205
rng	913.853	-1.21189	0.313264	-3.86859	0.000109467	0.000592656
pgm	806.48	-1.21036	0.323487	-3.7416	0.000182854	0.000930695
ydeE	52.5228	-1.20769	0.419915	-2.87603	0.00402713	0.0132574
ybaE	158.431	-1.20229	0.389779	-3.08456	0.00203856	0.00758879
yajG	402.329	-1.20126	0.332758	-3.61002	0.000306176	0.00146208
dsbD	233.835	-1.19829	0.329198	-3.64003	0.000272603	0.00132559
ispF	145.062	-1.19809	0.377694	-3.17211	0.00151337	0.00583142
yieF	204.596	-1.19709	0.351878	-3.40202	0.000668904	0.0028979
tas	193.081	-1.19617	0.346148	-3.45566	0.000548953	0.00245068
rhaR	79.4498	-1.1939	0.439529	-2.71631	0.00660141	0.0201407
thiQ	134.43	-1.19361	0.417833	-2.85667	0.00428115	0.0139638
cpdB	373.917	-1.19154	0.31531	-3.77895	0.000157493	0.000813299
yghJ	873.408	-1.19018	0.32605	-3.65032	0.000261917	0.00128095
usg	168.229	-1.18933	0.352646	-3.37259	0.000744634	0.00317741
speE	230.744	-1.1891	0.385937	-3.08108	0.00206252	0.00765192
mtlR	383.538	-1.18883	0.311246	-3.81959	0.000133672	0.000701366
yfaZ	74.6515	-1.18786	0.373603	-3.17948	0.00147542	0.00571087
ftsQ	872.061	-1.18703	0.318153	-3.731	0.000190724	0.000966124
dacB	251.458	-1.18665	0.330104	-3.59477	0.000324681	0.00154523
melR	221.531	-1.18588	0.441797	-2.68421	0.00727018	0.0217287
yjgA	265.975	-1.18383	0.413635	-2.86201	0.00420968	0.0137466
glgB	874.143	-1.18088	0.442251	-2.67015	0.00758174	0.022486
ybjO	69.249	-1.17748	0.388963	-3.02723	0.00246802	0.00891173
dsbA	314.03	-1.17719	0.36565	-3.21945	0.00128435	0.005072
dppC	168.839	-1.17714	0.354653	-3.31912	0.000903021	0.00374058
mltF	277.527	-1.17708	0.417362	-2.82029	0.00479798	0.0153817
potD	253.145	-1.17562	0.48072	-2.44555	0.0144633	0.0392022
yodE	36.8933	-1.17534	0.455169	-2.58222	0.00981679	0.0280385
bamB	738.617	-1.1742	0.332834	-3.52788	0.000418909	0.00193308
secF	715.441	-1.17384	0.311453	-3.76891	0.000163963	0.000845684
ugpC	89.564	-1.17082	0.434413	-2.69519	0.00703495	0.0211707
npr	213.175	-1.17024	0.361632	-3.23599	0.00121223	0.00483298
perR	41.1149	-1.16946	0.457594	-2.55567	0.0105985	0.0299095
tolR	190.669	-1.16831	0.343328	-3.40289	0.000666773	0.00289162
mtlD	301.972	-1.16765	0.330934	-3.52835	0.000418158	0.00193171
sanA	822.923	-1.16733	0.308788	-3.78037	0.000156596	0.000809649
yhgF	503.955	-1.16512	0.32059	-3.63431	0.000278731	0.00135075
mepH	256.142	-1.16323	0.381151	-3.0519	0.00227398	0.00831705
dppF	154.455	-1.16194	0.374728	-3.10077	0.00193018	0.00722756
fbaA	557.3	-1.16158	0.330142	-3.51842	0.000434132	0.00200081
rpsU	873.277	-1.16089	0.369221	-3.14417	0.00166558	0.00635431
dmlR	107.421	-1.16077	0.404281	-2.8712	0.00408922	0.0134306
uof	133.928	-1.15793	0.439695	-2.63348	0.00845142	0.0247373
secD	1451.2	-1.15205	0.289304	-3.98213	6.82996e-05	0.000397091
selB	279.163	-1.15118	0.390022	-2.95159	0.00316145	0.0109364
glgP	598.462	-1.15091	0.316151	-3.64038	0.000272241	0.00132534
srmB	334.82	-1.15066	0.454956	-2.52918	0.0114331	0.0320518
pykA	572.8	-1.14905	0.321183	-3.57755	0.000346834	0.00163601
ompF	2378.64	-1.14775	0.317888	-3.61055	0.000305554	0.00146075
yfgJ	96.3941	-1.1471	0.411855	-2.7852	0.0053494	0.0169033
yaiA	91.4248	-1.14594	0.372797	-3.07389	0.00211287	0.00782204
rpsI	1036.32	-1.14527	0.481773	-2.37721	0.0174442	0.0460198
ccmH	68.6518	-1.14487	0.424541	-2.69673	0.0070025	0.0210919
suhB	745.504	-1.1448	0.465356	-2.46006	0.0138913	0.0378692
minE	168.78	-1.14453	0.338395	-3.38224	0.000718964	0.00308335
ppiB	228.242	-1.14335	0.320621	-3.56604	0.00036242	0.00170574
ydcF	60.5274	-1.14316	0.421391	-2.71283	0.00667121	0.0203099
yahM	243.156	-1.14254	0.390455	-2.92618	0.0034315	0.0116858
yfeX	227.332	-1.1405	0.339793	-3.35646	0.000789458	0.00333518
gatB	1416.87	-1.14036	0.378957	-3.0092	0.00261936	0.00939434
yiiG	49.9177	-1.13805	0.418194	-2.72134	0.00650179	0.0198796
rnhA	73.2706	-1.13348	0.356227	-3.18189	0.00146316	0.00567375
holD	231.312	-1.13183	0.382417	-2.95967	0.00307967	0.0107108
cyoB	3099.41	-1.13182	0.306478	-3.69298	0.000221644	0.00110303
glrK	255.852	-1.13078	0.318474	-3.55061	0.000384346	0.00179621
speD	117.603	-1.12872	0.439443	-2.56852	0.0102135	0.0289768
eptB	597.572	-1.12844	0.356393	-3.16628	0.00154403	0.00593319
infB	2152.4	-1.12783	0.444519	-2.5372	0.0111744	0.0314096
smg	611.07	-1.127	0.392829	-2.86894	0.00411844	0.0134849
preA	189.488	-1.12696	0.388493	-2.90086	0.00372139	0.0124633
ptsN	372.502	-1.12474	0.326259	-3.44738	0.000566052	0.00251908
trmO	259.885	-1.121	0.376769	-2.97529	0.00292708	0.0102557
truA	235.061	-1.12066	0.309822	-3.61712	0.000297899	0.00143221
yidZ	149.464	-1.12052	0.381576	-2.93656	0.00331878	0.0113657
mlaA	329.891	-1.11909	0.348826	-3.20817	0.0013358	0.00524692
lpxD	1336.79	-1.1185	0.327771	-3.41244	0.00064385	0.00280941
fhuD	180.219	-1.11802	0.335209	-3.33529	0.000852096	0.00356087
cobB	176.119	-1.11791	0.359108	-3.11303	0.00185178	0.0069956
pdxA	457.25	-1.11722	0.31141	-3.58762	0.000333704	0.00158286
hldE	391.365	-1.11512	0.333139	-3.3473	0.000816043	0.00343725
ytfP	365.203	-1.11356	0.372849	-2.98663	0.00282071	0.00999225
rpoN	1133.82	-1.1086	0.311143	-3.56298	0.000366667	0.00172382
ubiT	293.698	-1.10733	0.365483	-3.02977	0.00244743	0.00888228
ygdR	80.1229	-1.10556	0.371341	-2.9772	0.00290896	0.010209
ycbX	146.586	-1.10471	0.363027	-3.04306	0.00234184	0.00852124
slmA	290.883	-1.10317	0.323124	-3.41409	0.000639964	0.0027982
arfB	83.9419	-1.10096	0.398254	-2.76445	0.00570184	0.0178051
ycaO	145.163	-1.10071	0.442422	-2.48793	0.012849	0.035422
amn	213.003	-1.09824	0.343221	-3.19981	0.00137516	0.00539156
yhfA	520.608	-1.09711	0.374364	-2.93059	0.00338321	0.0115399
proY	237.099	-1.09662	0.362401	-3.02598	0.0024783	0.00893422
yajO	240.165	-1.09419	0.345888	-3.16343	0.0015592	0.0059861
ftsL	458.329	-1.0939	0.29703	-3.68279	0.000230697	0.00114273
flgN	29.3284	-1.09326	0.457031	-2.3921	0.0167523	0.0444151
rfbD	544.499	-1.09306	0.387707	-2.8193	0.0048129	0.0154027
waaC	329.162	-1.0908	0.341412	-3.19497	0.00139843	0.00547268
gcvR	287.315	-1.09063	0.37876	-2.87946	0.00398358	0.013165
frr	628.392	-1.09006	0.310343	-3.51243	0.000444024	0.00202914
yhhW	57.259	-1.08999	0.431383	-2.52673	0.0115129	0.0322543
malT	4403.53	-1.0894	0.365628	-2.97952	0.00288698	0.0101654
allC	92.0978	-1.08915	0.421321	-2.58507	0.00973581	0.0278447
sapD	126.705	-1.08731	0.366721	-2.96494	0.00302743	0.010555
ppk	431.32	-1.08503	0.30234	-3.58878	0.000332228	0.00157762
coaD	226.267	-1.08307	0.370765	-2.92117	0.00348714	0.0118451
yjjU	126.547	-1.07931	0.352486	-3.06199	0.00219873	0.00809757
frdB	182.62	-1.07912	0.426414	-2.5307	0.0113837	0.0319555
amiC	870.321	-1.07841	0.35155	-3.06759	0.0021579	0.00797486
yfeS	101.502	-1.07767	0.337758	-3.19065	0.00141954	0.00553489
gpp	1202.66	-1.07484	0.302345	-3.55502	0.000377951	0.00177295
ygeV	628.682	-1.07432	0.364297	-2.94901	0.00318795	0.0110063
avtA	607.964	-1.0742	0.314312	-3.41763	0.000631679	0.00277339
hisS	993.863	-1.07401	0.307234	-3.49572	0.000472782	0.00214671
yggM	61.9643	-1.07394	0.419911	-2.55754	0.0105414	0.0297879
nei	109.748	-1.07354	0.384021	-2.79553	0.00518146	0.0164583
deoR	434.059	-1.07288	0.330409	-3.24714	0.00116571	0.00465626
ispD	371.163	-1.07224	0.331705	-3.23251	0.00122709	0.00487853
yaeP	98.9441	-1.07217	0.386882	-2.7713	0.00558322	0.017493
yobD	41.9888	-1.06935	0.444152	-2.40763	0.0160566	0.0427038
yhcB	322.373	-1.06671	0.370776	-2.87697	0.00401516	0.0132484
yajL	83.4299	-1.06535	0.406283	-2.62219	0.00873673	0.0254846
grxB	75.7014	-1.06384	0.408958	-2.60134	0.00928611	0.0268476
mgrB	240.333	-1.06251	0.325276	-3.26648	0.00108893	0.00441597
atpF	2025.12	-1.06153	0.325978	-3.25646	0.00112811	0.00453163
ampG	838.629	-1.06069	0.340966	-3.11085	0.00186552	0.00702878
mtgA	296.133	-1.06068	0.322442	-3.28952	0.00100358	0.00412498
nlpD	1496.39	-1.05795	0.308944	-3.42441	0.00061613	0.00271634
folP	258.99	-1.05239	0.31291	-3.36324	0.000770346	0.00326743
wcaL	53.0189	-1.04981	0.434137	-2.41814	0.0155999	0.041724
nagK	292.532	-1.04553	0.313864	-3.33115	0.00086487	0.00360716
nudB	209.267	-1.0442	0.313195	-3.33402	0.000856013	0.00357373
udk	126.143	-1.04241	0.368119	-2.83171	0.00462991	0.0149409
cdh	81.8176	-1.04181	0.395404	-2.6348	0.0084187	0.0246755
sbcD	88.6214	-1.04036	0.379885	-2.73862	0.00616968	0.0190008
fic	59.9243	-1.03929	0.431634	-2.40781	0.0160484	0.0427038
yahH	610.409	-1.03708	0.306749	-3.38086	0.000722581	0.00309573
yfgD	132.474	-1.03704	0.355048	-2.92084	0.00349089	0.0118451
accD	957.031	-1.03684	0.312341	-3.31958	0.000901542	0.0037381
psd	437.564	-1.03221	0.311426	-3.31448	0.000918137	0.00379211
cmoM	387.72	-1.02953	0.316959	-3.24815	0.0011616	0.00464858
rcsD	773.813	-1.0287	0.287663	-3.57608	0.000348789	0.00164341
dcuR	323.036	-1.02761	0.339199	-3.02952	0.00244942	0.00888228
pdxJ	155.721	-1.02738	0.366143	-2.80597	0.00501658	0.0159584
tyrB	566.288	-1.0261	0.304173	-3.37342	0.000742399	0.00317105
yfeH	133.714	-1.02586	0.342075	-2.99894	0.00270922	0.00967579
serC	275.083	-1.025	0.343662	-2.98257	0.0028584	0.0100899
yibQ	235.788	-1.02312	0.338232	-3.02489	0.00248722	0.00895062
epmC	105.855	-1.02237	0.39381	-2.59611	0.00942869	0.0271793
nrdD	1127.7	-1.02034	0.370859	-2.75128	0.0059363	0.0183887
rpmJ	827.432	-1.01676	0.389257	-2.61204	0.0090003	0.0261279
proS	868.581	-1.01676	0.316664	-3.21084	0.00132349	0.00520817
yebK	324.491	-1.01649	0.351225	-2.89413	0.00380212	0.0126638
yejM	644.712	-1.01603	0.309366	-3.28422	0.00102265	0.00418716
pyrS	208.609	-1.01548	0.341211	-2.97611	0.00291927	0.0102367
xerC	616.212	-1.01518	0.413005	-2.45803	0.0139701	0.0380597
dut	247.016	-1.01459	0.343118	-2.95698	0.00310668	0.0107783
diaA	232.337	-1.014	0.325846	-3.11191	0.0018588	0.0070159
orn	112.521	-1.01375	0.364054	-2.78461	0.00535915	0.0169125
ispH	522.228	-1.01313	0.334531	-3.0285	0.00245773	0.00889887
yihX	361.355	-1.011	0.375137	-2.69501	0.00703865	0.0211707
fhuB	338.766	-1.00842	0.326539	-3.08821	0.00201366	0.00751367
yicH	365.661	-1.00819	0.373088	-2.70227	0.0068867	0.0208613
dapB	123.205	-1.0081	0.385593	-2.61441	0.00893824	0.026001
frdA	575.23	-1.00802	0.34788	-2.8976	0.00376035	0.0125444
yhbP	92.1128	-1.00626	0.377953	-2.66241	0.00775833	0.0229297
ygiC	468.864	-1.00529	0.361263	-2.78272	0.00539058	0.0169955
mlaF	457.65	-1.00403	0.343761	-2.92072	0.0034922	0.0118451
nrdA	685.944	-1.00323	0.334135	-3.00247	0.00267796	0.00957218
cysK	186.233	-1.00086	0.338284	-2.95863	0.00309007	0.0107329
ybjG	329.486	-1.00084	0.401963	-2.48987	0.0127789	0.0352892
mrcA	499.307	-0.999774	0.359342	-2.78224	0.00539854	0.017008
yijD	336.535	-0.996536	0.351996	-2.8311	0.00463883	0.0149583
ybhR	103.926	-0.991342	0.373769	-2.65229	0.00799489	0.023547
holC	354.871	-0.988986	0.310644	-3.18366	0.00145425	0.0056495
carA	58.3554	-0.988674	0.380913	-2.59554	0.00944433	0.0271941
thiP	316.434	-0.98821	0.349479	-2.82767	0.00468883	0.0150852
glcB	178.911	-0.986026	0.31791	-3.10159	0.00192484	0.0072139
mgtT	82.9414	-0.984378	0.354142	-2.77961	0.00544236	0.017108
mepA	312.746	-0.984316	0.315088	-3.12394	0.00178445	0.00677134
prmA	147.753	-0.984046	0.356921	-2.75705	0.00583262	0.0180939
pepA	861.329	-0.979724	0.308857	-3.1721	0.00151343	0.00583142
ygfI	115.345	-0.97855	0.367299	-2.66418	0.00771767	0.0228572
glnH	135.96	-0.978171	0.410785	-2.38122	0.0172553	0.0455781
recQ	387.168	-0.977433	0.368982	-2.649	0.00807309	0.023728
yrdB	102.974	-0.973645	0.368458	-2.64249	0.00822998	0.0241724
mlaE	460.026	-0.973505	0.391443	-2.48697	0.0128837	0.0354865
yidQ	145.945	-0.9718	0.360328	-2.69698	0.00699706	0.0210904
sucC	1150.91	-0.969571	0.396125	-2.44764	0.0143794	0.0389997
rrrD	57.5955	-0.961439	0.406445	-2.36549	0.0180064	0.0473853
yaeF	138.499	-0.960284	0.388349	-2.47273	0.0134085	0.036647
igaA	1227.29	-0.958848	0.338961	-2.82878	0.00467252	0.0150441
mcrA	148.501	-0.957108	0.346739	-2.76031	0.00577466	0.0179666
intD	314.116	-0.955775	0.300291	-3.18283	0.00145845	0.00566063
rstA	333.693	-0.955153	0.309665	-3.08447	0.00203915	0.00758879
yeiR	222.317	-0.955114	0.32798	-2.91211	0.00358991	0.0121088
frlR	160.672	-0.950171	0.32244	-2.94682	0.00321061	0.0110666
arfA	73.1177	-0.947904	0.390033	-2.43032	0.0150857	0.04063
glrR	241.85	-0.946972	0.354609	-2.67047	0.00757463	0.022486
rapZ	603.197	-0.943783	0.32904	-2.86829	0.00412694	0.0135023
rarD	171.354	-0.940171	0.359675	-2.61395	0.00895024	0.0260181
rseP	1417.37	-0.935754	0.313322	-2.98656	0.00282134	0.00999225
bamA	2435.33	-0.934865	0.319069	-2.92997	0.00338992	0.0115534
ruvC	233.878	-0.933315	0.331177	-2.81817	0.0048298	0.0154336
yfbU	95.6442	-0.933163	0.358514	-2.60286	0.00924485	0.0267647
pssA	690.516	-0.92769	0.315847	-2.93715	0.00331245	0.0113586
apaG	224.158	-0.926514	0.311076	-2.97841	0.00289745	0.0101938
lptG	532.616	-0.924336	0.373915	-2.47205	0.013434	0.0366932
rcsF	161.679	-0.92372	0.343673	-2.68779	0.00719272	0.0215427
yfiC	86.9209	-0.923617	0.362823	-2.54565	0.0109076	0.030716
trmA	529.255	-0.923204	0.347954	-2.65324	0.00797241	0.0234971
ucpA	632.587	-0.922873	0.339367	-2.7194	0.00654012	0.0199824
cca	500.907	-0.92113	0.372301	-2.47415	0.0133552	0.0365719
btuF	98.7768	-0.920811	0.335559	-2.74411	0.00606752	0.0187269
rpsO	609.348	-0.920153	0.379815	-2.42263	0.0154085	0.0412966
tatC	1005.38	-0.918609	0.351665	-2.61217	0.00899688	0.0261279
glnP	106.102	-0.917641	0.342062	-2.68267	0.00730364	0.0217919
ldcC	131.543	-0.917637	0.33244	-2.76031	0.00577468	0.0179666
leuE	126.01	-0.914523	0.334723	-2.73217	0.00629177	0.0193069
yhaJ	313.195	-0.913601	0.342032	-2.67109	0.00756046	0.0224699
asmA	694.924	-0.910638	0.332656	-2.73748	0.00619123	0.0190534
lpoB	189.385	-0.908695	0.375707	-2.41862	0.0155793	0.0416953
lpxB	1110.06	-0.908116	0.307245	-2.95567	0.00311993	0.0108154
yfaA	54.8712	-0.906112	0.379851	-2.38544	0.0170587	0.0451149
ribF	718.628	-0.896692	0.332014	-2.70076	0.00691803	0.0209116
glmM	737.831	-0.891566	0.317413	-2.80885	0.00497183	0.0158279
ftsA	1385.51	-0.891354	0.300708	-2.96418	0.0030349	0.0105724
btuE	82.4301	-0.884848	0.373359	-2.36996	0.0177898	0.0468444
yagN	454.306	-0.882224	0.370487	-2.38126	0.0172537	0.0455781
rsgA	595.827	-0.877739	0.298604	-2.93948	0.00328766	0.0112864
fhuC	255.359	-0.875222	0.310306	-2.82051	0.00479469	0.0153817
tktA	1496.41	-0.87436	0.308552	-2.83375	0.00460052	0.0148573
modC	142.39	-0.873043	0.355317	-2.45708	0.014007	0.0381357
metG	647.286	-0.868242	0.323665	-2.68253	0.00730668	0.0217919
sapF	106.272	-0.867246	0.338581	-2.56141	0.0104248	0.0295172
nuoA	1253.97	-0.867091	0.308463	-2.811	0.00493873	0.0157343
mlaD	250.796	-0.861295	0.355117	-2.42539	0.0152921	0.0410558
atpA	4156.79	-0.85517	0.360833	-2.36999	0.0177887	0.0468444
yfcA	225.635	-0.852036	0.3146	-2.70831	0.00676263	0.0205588
tilS	268.741	-0.849009	0.348262	-2.43785	0.0147749	0.0398689
wzzB	801.953	-0.847418	0.350168	-2.42003	0.015519	0.0415601
rlmA	153.112	-0.843834	0.335621	-2.51425	0.0119287	0.0332432
arcB	813.785	-0.841187	0.337195	-2.49466	0.0126079	0.0349079
mutS	385.213	-0.837426	0.339174	-2.46902	0.0135485	0.0369822
ybhK	177.395	-0.837312	0.338503	-2.47357	0.013377	0.0365997
mltC	327.831	-0.835941	0.307059	-2.72241	0.0064808	0.0198297
lpxA	681.58	-0.83449	0.326439	-2.55635	0.0105778	0.0298708
dapA	708.421	-0.832768	0.28813	-2.89025	0.00384936	0.0128011
gshB	272.287	-0.831201	0.322571	-2.5768	0.00997201	0.0283865
ptsP	1154.93	-0.828515	0.317369	-2.61057	0.00903902	0.0262224
rcsC	647.527	-0.828432	0.303251	-2.73183	0.00629828	0.0193129
fmt	482.853	-0.826096	0.314642	-2.62551	0.00865196	0.025272
ygiB	304.372	-0.822818	0.331003	-2.48583	0.012925	0.0355541
mscM	739.671	-0.813512	0.301928	-2.69439	0.0070517	0.0211932
rhlB	1216.83	-0.813466	0.316243	-2.57228	0.0101031	0.028702
pykF	284.821	-0.813442	0.313712	-2.59296	0.0095154	0.0273062
ftsK	2026.98	-0.811932	0.297879	-2.72571	0.00641638	0.0196467
truD	501.494	-0.806931	0.313858	-2.571	0.0101404	0.0287888
ispG	898.918	-0.799113	0.298142	-2.68031	0.00735544	0.0219065
lpoA	508.798	-0.799064	0.325267	-2.45664	0.0140244	0.0381585
fabR	856.357	-0.798154	0.308733	-2.58526	0.00973065	0.0278447
holA	311.565	-0.784463	0.328176	-2.39037	0.0168314	0.0445968
pck	1463.28	-0.783975	0.325184	-2.41087	0.0159146	0.0424056
degS	510.689	-0.781793	0.328732	-2.37821	0.0173971	0.0459239
ispB	624.212	-0.779207	0.318003	-2.45032	0.0142731	0.0387607
parC	898.717	-0.77863	0.300867	-2.58796	0.00965473	0.02765
barA	478.948	-0.768324	0.306449	-2.50719	0.0121697	0.0338046
dacC	191.093	-0.76764	0.317689	-2.41632	0.0156781	0.0418806
yebO	303.232	-0.765308	0.318959	-2.39939	0.0164222	0.0436215
lptD	1675.9	-0.764799	0.306143	-2.49817	0.0124835	0.0346085
alaS	1749.59	-0.762877	0.298263	-2.55774	0.0105356	0.0297879
gloC	539.129	-0.762658	0.307031	-2.48398	0.0129923	0.0356931
glyA	540.09	-0.755066	0.300459	-2.51304	0.0119695	0.033314
rlmD	430.057	-0.738526	0.304826	-2.42278	0.0154022	0.0412966
ispA	486.515	-0.736828	0.291315	-2.52932	0.0114285	0.0320518
eno	932.668	-0.722547	0.306898	-2.35436	0.0185549	0.0486779
roxA	686.573	0.736319	0.305465	2.41049	0.0159312	0.0424232
yciQ	205.421	0.785037	0.334909	2.34403	0.0190764	0.0499229
emrE	290.855	0.798204	0.307226	2.5981	0.00937414	0.0270653
fdnG	226.994	0.803163	0.330848	2.42759	0.0151997	0.0408335
cybB	125.226	0.80421	0.341867	2.35241	0.0186523	0.0489032
murB	807.863	0.806052	0.299625	2.69021	0.00714081	0.0214174
arnD	114.139	0.816158	0.335002	2.43628	0.0148393	0.0400172
xylB	218.081	0.819553	0.330616	2.47886	0.0131802	0.0361392
yfaL	411.606	0.821572	0.330493	2.4859	0.0129226	0.0355541
mazF	318.405	0.830676	0.323791	2.56547	0.0103037	0.0292133
clpX	2348.18	0.831152	0.297852	2.79048	0.00526297	0.0166674
sodB	146.556	0.83337	0.327394	2.54547	0.0109132	0.030716
letA	248.023	0.833759	0.309133	2.69709	0.00699483	0.0210904
htpX	774.081	0.834519	0.290093	2.87673	0.00401816	0.0132484
kdsB	268.408	0.834523	0.320213	2.60614	0.00915677	0.0265278
cfa	1092.24	0.835462	0.289443	2.88645	0.00389615	0.0129364
loiP	138.723	0.837055	0.350289	2.38961	0.0168661	0.0446611
setC	172.915	0.84007	0.358229	2.34506	0.0190238	0.049816
birA	716.576	0.850335	0.327125	2.59942	0.00933809	0.0269795
ygfT	148.186	0.850939	0.337698	2.51982	0.0117414	0.0327648
rimK	312.248	0.854428	0.349583	2.44413	0.01452	0.0392808
ytfL	1348.32	0.855905	0.330012	2.59356	0.00949891	0.0272841
ydiU	468.953	0.861931	0.305652	2.81998	0.00480271	0.0153817
nepI	167.95	0.863327	0.36568	2.36088	0.0182316	0.0478888
ynaJ	174.325	0.863595	0.324469	2.66156	0.00777791	0.0229716
otsA	176.749	0.868135	0.355044	2.44515	0.0144793	0.0392206
hxpB	123.601	0.869183	0.335143	2.59347	0.00950129	0.0272841
sxy	226.123	0.87923	0.349992	2.51214	0.012	0.033377
lapB	971.823	0.881035	0.288893	3.04969	0.00229074	0.00837116
mdtG	165.808	0.881458	0.360691	2.4438	0.0145333	0.0392917
bglA	346.744	0.882703	0.313825	2.81272	0.00491243	0.0156623
casA	143.377	0.885076	0.32421	2.72995	0.00633435	0.0194095
fabI	473.905	0.888674	0.352825	2.51874	0.0117775	0.0328442
lpxC	5119.24	0.89515	0.290542	3.08096	0.00206332	0.00765192
mazG	515.132	0.895805	0.331609	2.70139	0.006905	0.020887
pldB	1156.64	0.898839	0.340351	2.64091	0.0082683	0.0242682
sdaA	688.516	0.900033	0.293174	3.06996	0.00214087	0.00791881
rcdB	457.368	0.902012	0.348397	2.58904	0.00962451	0.027582
yidJ	115.091	0.90329	0.363081	2.48785	0.0128519	0.035422
yqjD	108.542	0.904593	0.36481	2.47963	0.013152	0.0360853
kbl	795.185	0.909048	0.321964	2.82344	0.00475106	0.0152623
metN	246.421	0.909246	0.329536	2.75917	0.00579484	0.0180161
yhbX	192.025	0.912071	0.356327	2.55964	0.0104779	0.029648
mlc	1402.77	0.913587	0.342971	2.66374	0.00772766	0.0228709
ybeY	495.625	0.913603	0.330717	2.76249	0.00573619	0.017888
pabB	139.444	0.914377	0.358704	2.54911	0.0107998	0.0304572
curA	73.489	0.917219	0.375508	2.44261	0.0145815	0.039397
gstA	72.4943	0.917286	0.370857	2.47342	0.0133826	0.0365997
thrS	2236.17	0.923029	0.286531	3.22139	0.00127572	0.00504825
mdlB	673.146	0.925129	0.315546	2.93183	0.00336967	0.0115121
rob	1074.98	0.931526	0.324502	2.87063	0.00409655	0.0134443
yfcE	201.104	0.933314	0.34951	2.67035	0.00757718	0.022486
selD	517.737	0.933609	0.311637	2.99582	0.00273707	0.00975068
mmuP	98.4223	0.934048	0.358998	2.60182	0.00927306	0.0268281
pgrR	120.212	0.93526	0.347226	2.69352	0.00707025	0.0212207
ydgK	336.701	0.937285	0.376657	2.48843	0.0128308	0.0354097
fumA	677.45	0.937557	0.388811	2.41134	0.0158939	0.0423772
cusR	136.117	0.939497	0.364123	2.58016	0.00987535	0.0281679
lpxP	584.428	0.942217	0.342717	2.74926	0.00597308	0.0184623
clsC	145.749	0.944973	0.39278	2.40586	0.0161344	0.0428839
xylE	187.552	0.946934	0.342037	2.76851	0.00563132	0.0176238
yejO	630.476	0.947185	0.316205	2.99547	0.00274019	0.00975359
mqo	717.471	0.948623	0.330011	2.87452	0.00404641	0.0133106
hisH	98.9608	0.948647	0.367877	2.57871	0.00991705	0.0282679
lpxL	508.206	0.948925	0.352212	2.69418	0.0070561	0.0211932
ilvE	283.077	0.951095	0.352505	2.6981	0.00697358	0.0210495
ycfP	153.744	0.951584	0.398326	2.38896	0.0168963	0.044713
proW	317.023	0.953611	0.393635	2.42258	0.0154109	0.0412966
tusB	331.938	0.954182	0.37858	2.52042	0.0117213	0.0327304
ynfB	192.385	0.954847	0.362042	2.63739	0.00835458	0.0245045
edd	211.24	0.955128	0.326675	2.92378	0.00345804	0.0117573
ubiF	235.585	0.960672	0.338398	2.83888	0.00452715	0.0146873
rflP	231.661	0.961088	0.346734	2.77183	0.00557419	0.0174881
ppsA	529.843	0.962234	0.320318	3.00399	0.00266461	0.00953248
ytfE	92.1557	0.962672	0.359101	2.68078	0.00734498	0.0218907
hisA	140.959	0.964438	0.374923	2.57236	0.0101007	0.028702
hybA	191.073	0.966498	0.351456	2.74998	0.00595989	0.0184483
flhC	137.878	0.968704	0.373159	2.59596	0.00943282	0.0271793
yegT	77.0056	0.969339	0.376616	2.57381	0.0100585	0.0286135
yfiB	197.839	0.969696	0.347268	2.79235	0.0052326	0.0165836
pheA	257.116	0.970455	0.340917	2.8466	0.00441887	0.014358
ybjH	189.504	0.977528	0.327004	2.98935	0.00279574	0.00993468
ulaR	208.294	0.978794	0.3283	2.9814	0.0028693	0.0101199
cbpA	190.59	0.980296	0.358441	2.73489	0.00624013	0.0191623
rpiA	392.022	0.980333	0.315894	3.10336	0.00191339	0.00719001
panB	414.907	0.980934	0.339473	2.88958	0.00385759	0.0128184
ftnA	92.0985	0.980962	0.390196	2.51402	0.0119363	0.0332432
hisF	123.893	0.981916	0.35545	2.76246	0.00573679	0.017888
rsxA	533.998	0.986514	0.411428	2.39778	0.0164948	0.0437869
tdh	921.712	0.98791	0.302406	3.26683	0.00108759	0.00441475
hcxB	85.0836	0.990677	0.39617	2.50063	0.0123971	0.0343914
yehB	151.982	0.990722	0.33311	2.97416	0.00293797	0.0102853
pfkB	92.1891	0.992769	0.367304	2.70286	0.00687465	0.0208397
ydcL	193.062	0.993528	0.33828	2.937	0.00331403	0.0113586
yghS	52.2285	0.997264	0.397638	2.50797	0.0121427	0.0337518
csdE	273.186	0.999441	0.369423	2.70541	0.00682203	0.0207097
acnA	368.828	1.00266	0.30735	3.26227	0.00110525	0.00446081
yicL	167.768	1.00308	0.329555	3.04376	0.00233644	0.00850888
gntU	478.557	1.00353	0.40937	2.45141	0.0142298	0.0386681
yjhU	868.293	1.00365	0.325064	3.08756	0.00201806	0.00752348
hisB	177.986	1.00618	0.356988	2.81852	0.00482459	0.0154285
caiC	124.36	1.00709	0.370941	2.71495	0.00662851	0.0201944
pspF	129.36	1.00774	0.361448	2.78806	0.00530247	0.0167675
emrB	605.185	1.00831	0.365521	2.75857	0.00580556	0.0180363
adeP	644.73	1.00858	0.372036	2.71099	0.00670826	0.0204081
yoaH	62.6314	1.01055	0.431187	2.34364	0.0190967	0.0499453
nanY	330.178	1.01455	0.347892	2.91627	0.0035424	0.0120057
otsB	207.546	1.01748	0.386944	2.62953	0.00855025	0.0250093
metA	78.1594	1.01804	0.369724	2.7535	0.00589615	0.0182776
dinI	98.2282	1.02209	0.35267	2.89814	0.00375387	0.0125326
ompN	110.145	1.02475	0.368012	2.78455	0.00536028	0.0169125
argG	299.667	1.02532	0.352534	2.90842	0.00363258	0.0122333
ycdY	154.566	1.02581	0.338725	3.02844	0.00245818	0.00889887
hipA	159.652	1.02897	0.33166	3.10247	0.0019191	0.00719875
livM	222.657	1.03559	0.37552	2.75775	0.0058201	0.0180682
yhjE	116.127	1.03706	0.384107	2.69993	0.00693535	0.020949
ygfX	348.474	1.03893	0.368405	2.82006	0.00480145	0.0153817
spoT	5373.32	1.03898	0.360178	2.88462	0.00391889	0.0129916
tesA	261.741	1.04039	0.39265	2.64966	0.00805729	0.0236979
ybgQ	105.045	1.04057	0.351246	2.96251	0.00305143	0.0106213
acnB	5564.36	1.04068	0.387562	2.6852	0.00724863	0.0216796
fhuF	2296.6	1.04082	0.318588	3.26697	0.00108706	0.00441475
yagU	260.218	1.04221	0.344253	3.02744	0.00246633	0.00891173
gyrB	3630.47	1.04381	0.36786	2.83753	0.00454636	0.0147272
insQ	357.879	1.04639	0.304366	3.43794	0.000586151	0.00260307
ybaL	893.393	1.04991	0.328743	3.19372	0.00140452	0.00548989
ybjD	497.36	1.05174	0.322382	3.2624	0.00110475	0.00446081
msrB	266.073	1.05278	0.365998	2.87648	0.00402139	0.0132488
ubiD	3423.43	1.05392	0.343838	3.06515	0.00217559	0.00802626
insE2	240.388	1.05526	0.363157	2.90579	0.00366332	0.0123173
dtpD	115.951	1.0553	0.340124	3.10269	0.00191768	0.00719875
proV	654.208	1.05891	0.339891	3.11544	0.00183673	0.00694494
eda	163.248	1.0607	0.32783	3.23551	0.00121424	0.00483649
cysU	55.4771	1.06293	0.450212	2.36095	0.0182283	0.0478888
leuC	92.7403	1.06296	0.365847	2.90546	0.00366713	0.0123204
leuS	2392.58	1.06337	0.321896	3.30347	0.000954964	0.00393275
acrR	225.803	1.06355	0.356203	2.9858	0.00282835	0.0100004
gnd	1354.64	1.06386	0.296832	3.58404	0.000338322	0.00159941
cydB	896.651	1.06642	0.334894	3.18435	0.00145081	0.0056413
pyrC	239.021	1.06813	0.341967	3.12348	0.00178724	0.00677587
nadB	141.995	1.07388	0.354888	3.02596	0.00247846	0.00893422
fepB	99.2424	1.07416	0.378866	2.8352	0.00457974	0.0148127
bluF	236.075	1.07508	0.376716	2.85382	0.00431972	0.0140465
ydcR	326.219	1.07554	0.315096	3.41335	0.000641687	0.00280285
hisQ	444.58	1.07614	0.440907	2.44073	0.0146576	0.0395773
yfeR	127.027	1.07642	0.339931	3.16657	0.00154247	0.00593259
yabI	1121.93	1.07715	0.3937	2.73596	0.00621981	0.0191275
yeaL	70.702	1.07768	0.366608	2.93961	0.00328628	0.0112864
yghQ	59.5753	1.07874	0.389192	2.77175	0.0055756	0.0174881
yhcG	394.967	1.08819	0.420001	2.59092	0.00957196	0.02745
yjcO	293.048	1.08947	0.320769	3.39644	0.000682688	0.0029486
lysU	682.741	1.09432	0.377428	2.8994	0.00373873	0.0125115
yhaV	248.979	1.09825	0.359232	3.05723	0.00223394	0.00820592
ydjG	57.6949	1.09899	0.41317	2.65989	0.00781658	0.0230698
clpP	1231.01	1.09911	0.282573	3.88966	0.000100384	0.000549078
yjhG	355.624	1.10039	0.397084	2.77118	0.0055854	0.017493
ldtF	1337.53	1.10115	0.310329	3.54832	0.000387694	0.00180471
pgaB	207.133	1.10261	0.351531	3.1366	0.00170917	0.00650311
dinG	435.007	1.10381	0.298576	3.69691	0.000218243	0.00108738
yibA	255.15	1.10582	0.333991	3.31092	0.000929893	0.00383321
ygjP	122.154	1.10984	0.435762	2.54688	0.010869	0.030632
ratA	575.9	1.11078	0.289194	3.84095	0.000122557	0.000648652
yiaV	64.991	1.11087	0.37992	2.92395	0.00345618	0.0117573
yghF	383.827	1.11138	0.352329	3.1544	0.00160831	0.00615241
gspD	177.187	1.11246	0.335013	3.32063	0.000898131	0.00373124
ygeW	67.2177	1.1182	0.421968	2.64995	0.00805026	0.0236936
tauA	54.3109	1.12087	0.433978	2.58278	0.0098009	0.028012
iclR	2084.94	1.12211	0.335217	3.3474	0.00081572	0.00343725
rcsB	725.579	1.12229	0.30953	3.62578	0.000288094	0.00139235
djlB	79.7863	1.12292	0.373334	3.00781	0.0026314	0.00942955
def	830.437	1.12317	0.452442	2.48247	0.0130474	0.0358213
purU	297.699	1.12479	0.313607	3.58662	0.000334993	0.0015872
yeiE	257.643	1.12719	0.36407	3.09608	0.001961	0.00733005
arnT	144.597	1.12964	0.340268	3.31985	0.000900658	0.00373808
ruvA	201.007	1.1313	0.325709	3.47336	0.000513991	0.00230672
ebgR	315.778	1.13182	0.34046	3.32439	0.00088612	0.00368855
asnA	1435.63	1.13231	0.413069	2.74121	0.00612137	0.0188794
nfsA	192.714	1.13323	0.337501	3.35772	0.000785888	0.00332341
cobU	240.88	1.13473	0.355492	3.19199	0.00141297	0.00551435
phoA	362.287	1.13498	0.414991	2.73494	0.00623911	0.0191623
dnaJ	2941.64	1.13511	0.348843	3.25393	0.00113821	0.00456357
marC	83.2583	1.13511	0.372502	3.04727	0.00230933	0.00841738
yqiH	114.673	1.13532	0.337537	3.36353	0.000769522	0.0032672
htrE	181.682	1.13846	0.322011	3.53546	0.000407066	0.00188251
fepG	168.172	1.14025	0.363286	3.13872	0.00169689	0.00646218
hfq	902.623	1.14237	0.35913	3.18094	0.00146799	0.00568727
mcbR	106.355	1.154	0.356858	3.23377	0.00122168	0.00486157
dgcT	558.093	1.15451	0.310339	3.72017	0.00019909	0.00100253
fhuE	126.517	1.15925	0.403687	2.87166	0.00408325	0.0134214
ilvM	88.1603	1.16174	0.364345	3.18857	0.00142978	0.00556973
fumC	249.503	1.16197	0.356513	3.25928	0.00111697	0.00449964
kptA	81.8574	1.16307	0.433126	2.6853	0.00724646	0.0216796
cysW	45.0499	1.16798	0.426289	2.73988	0.00614618	0.0189422
mokC	68.9825	1.16804	0.397275	2.94012	0.00328084	0.0112812
yihA	527.257	1.16917	0.31148	3.75359	0.00017432	0.000890459
yhcF	209.148	1.16981	0.319766	3.65833	0.000253864	0.00124443
tus	122.853	1.17159	0.346823	3.37806	0.000729988	0.00312117
tehB	56.6259	1.17464	0.432203	2.71781	0.00657153	0.0200639
bamE	916.807	1.1749	0.298405	3.93726	8.24177e-05	0.000462104
livK	368.522	1.17522	0.346559	3.39111	0.000696095	0.00300041
ykgH	117.559	1.18699	0.355819	3.33594	0.000850125	0.00355613
cas1	134.007	1.19126	0.369857	3.22088	0.00127799	0.00505252
nagB	399.076	1.19469	0.348966	3.42353	0.000618141	0.00272238
bluR	591.847	1.19547	0.310494	3.85022	0.00011801	0.000630078
folD	406.282	1.19552	0.324226	3.68729	0.000226653	0.00112532
ppsR	84.7807	1.20582	0.354886	3.39776	0.000679393	0.00293736
phoE	154.253	1.20855	0.32551	3.7128	0.000204978	0.00102852
bdcA	57.3964	1.21126	0.437952	2.76573	0.00567954	0.0177486
yfiR	525.322	1.21184	0.307011	3.94723	7.9061e-05	0.000448303
fadA	284.65	1.21259	0.438172	2.76739	0.00565073	0.0176715
gloA	77.0817	1.21319	0.375908	3.22735	0.00124942	0.0049552
yfdE	96.969	1.21444	0.410487	2.95853	0.00309108	0.0107329
yihM	211.52	1.21566	0.393085	3.0926	0.00198408	0.00740981
emrA	442.49	1.21626	0.398205	3.05436	0.0022554	0.00827047
insF2	960.216	1.21637	0.316265	3.84604	0.000120042	0.000637722
potF	79.6206	1.21871	0.364616	3.34245	0.00083043	0.00348404
ldtA	408.008	1.22197	0.306243	3.99022	6.60125e-05	0.000386262
ygbM	84.2449	1.22213	0.444503	2.74944	0.00596967	0.0184623
gspF	80.488	1.22426	0.40981	2.98739	0.00281371	0.00998186
frc	70.5132	1.22552	0.415223	2.95148	0.00316254	0.0109364
yccU	42.0318	1.22773	0.423158	2.90136	0.00371545	0.0124532
mug	150.249	1.22865	0.339383	3.62023	0.00029434	0.00141831
ugpB	266.506	1.22945	0.421736	2.91521	0.00355446	0.0120205
fhuA	2315.44	1.23313	0.290997	4.2376	2.25917e-05	0.00015289
oxyR	930.053	1.23346	0.336632	3.66413	0.000248184	0.00122081
yaaY	26.3626	1.23436	0.499992	2.46875	0.0135586	0.0369859
sgrR	287.682	1.24302	0.33595	3.70001	0.000215594	0.00107544
yneJ	73.2149	1.24323	0.432069	2.8774	0.00400968	0.013241
yqiG	433.981	1.24394	0.301778	4.12204	3.75534e-05	0.000233678
ycjQ	27.614	1.24434	0.508142	2.44879	0.0143336	0.0389002
ypjA	449.602	1.2449	0.318223	3.91202	9.15277e-05	0.000505021
tcyL	58.1243	1.24544	0.445826	2.79355	0.00521333	0.0165348
ribD	1107.18	1.24544	0.315389	3.94891	7.85091e-05	0.000447271
csgA	25.1551	1.2457	0.512738	2.4295	0.0151197	0.0406782
yfgH	26.7135	1.25074	0.495542	2.52398	0.0116035	0.0324468
yhiN	751.175	1.25311	0.384041	3.26294	0.00110261	0.00445872
yraH	48.3617	1.25468	0.42056	2.98335	0.00285115	0.0100726
tauC	44.2195	1.2547	0.452322	2.77392	0.0055385	0.0173974
stpA	400.084	1.25556	0.302299	4.15338	3.27597e-05	0.000208115
yeiL	41.094	1.25897	0.432292	2.91232	0.0035875	0.0121088
mnmE	693.297	1.25922	0.35501	3.547	0.000389645	0.00181181
cueR	164.384	1.25958	0.441072	2.85572	0.00429393	0.0139733
rutR	109.523	1.26218	0.409445	3.08266	0.00205157	0.00762166
yqjF	70.6595	1.26236	0.457184	2.76118	0.00575938	0.0179453
miaA	2973.75	1.26345	0.331333	3.81324	0.000137155	0.000717403
waaH	206.138	1.26445	0.395293	3.19876	0.00138022	0.00540641
metE	446.39	1.26448	0.368276	3.43351	0.000595815	0.00263498
ynfH	106.579	1.26662	0.343427	3.68818	0.000225868	0.00112274
yjfI	44.9521	1.26873	0.426051	2.97788	0.00290247	0.010203
dgoA	51.6229	1.27075	0.48516	2.61924	0.00881272	0.0256535
argO	190.167	1.27242	0.370386	3.43538	0.000591733	0.00262238
mntH	1019.09	1.27659	0.354942	3.59663	0.000322372	0.00153596
ykgL	24.8816	1.27788	0.506303	2.52395	0.0116045	0.0324468
agaB	19.1117	1.27841	0.543705	2.35129	0.0187083	0.0490199
yciY	190.018	1.28589	0.374351	3.43498	0.000592598	0.00262348
yfdF	111.937	1.28613	0.420413	3.05921	0.00221925	0.00816608
rseA	1813.38	1.28812	0.280089	4.59895	4.24625e-06	3.43744e-05
ydgC	100.083	1.2888	0.392955	3.27978	0.00103889	0.00424546
uhpT	108.665	1.28907	0.480521	2.68265	0.00730407	0.0217919
kdgR	441.718	1.28916	0.299937	4.29809	1.72272e-05	0.000121018
leuO	76.0163	1.29212	0.396111	3.262	0.00110628	0.00446081
yqhC	163.877	1.29251	0.336049	3.8462	0.000119964	0.000637722
priA	633.586	1.29343	0.367673	3.51789	0.000435001	0.00200081
umuD	30.1283	1.29415	0.471006	2.74763	0.0060027	0.0185403
polB	2151.07	1.29702	0.327239	3.96354	7.38459e-05	0.000426365
ycgV	240.737	1.29756	0.306752	4.22999	2.33704e-05	0.000157408
yihO	125.533	1.29828	0.427476	3.0371	0.00238869	0.00867688
yjgN	100.38	1.29876	0.371041	3.5003	0.000464727	0.00211466
rhsB	1060.94	1.29956	0.372031	3.49316	0.000477343	0.00215598
znuC	210.982	1.29992	0.328911	3.9522	7.74375e-05	0.000442946
yddA	189.382	1.30139	0.391797	3.3216	0.000895026	0.00372198
trg	90.0779	1.30456	0.367223	3.55249	0.000381604	0.00178614
ruvB	490.142	1.30732	0.310602	4.20899	2.5651e-05	0.000169808
secM	1644.01	1.31089	0.330869	3.96197	7.43348e-05	0.000427501
bfd	152.105	1.31128	0.369949	3.54448	0.000393393	0.00182724
lrhA	744.864	1.31246	0.299823	4.37744	1.20081e-05	8.66456e-05
gspA	126.22	1.31433	0.345487	3.80429	0.000142212	0.000741821
prlF	151.672	1.31497	0.362725	3.62525	0.000288681	0.00139262
dosC	77.1666	1.31574	0.376936	3.49063	0.000481885	0.00217411
aer	266.147	1.31815	0.33478	3.93737	8.23803e-05	0.000462104
yahF	68.0445	1.32069	0.37893	3.48531	0.000491569	0.0022131
ydhX	31.0783	1.32308	0.473173	2.79619	0.0051709	0.016437
hemH	365.156	1.32374	0.315601	4.19437	2.73635e-05	0.000179467
ydcI	612.815	1.32605	0.407369	3.25517	0.00113325	0.00454798
yadM	42.7654	1.32718	0.475036	2.79386	0.00520829	0.0165312
mbiA	56.5153	1.33514	0.426221	3.1325	0.00173325	0.00658883
cbrB	109.381	1.33642	0.389783	3.42862	0.00060665	0.00267732
insC2	427.73	1.33668	0.318406	4.19804	2.69232e-05	0.000176852
arpA	114.304	1.33707	0.400349	3.33976	0.000838495	0.0035144
opgH	1793.66	1.34375	0.352137	3.81599	0.00013564	0.000710813
queG	549.074	1.34426	0.349757	3.8434	0.000121341	0.000643819
uspG	275.601	1.34474	0.328443	4.09428	4.23483e-05	0.000260464
yihN	272.814	1.34593	0.34098	3.94724	7.90589e-05	0.000448303
bcsZ	193.067	1.34636	0.355751	3.78455	0.000153985	0.000797119
efeB	511.047	1.35088	0.349907	3.86069	0.000113067	0.000609043
kbp	93.9103	1.35579	0.413301	3.2804	0.00103661	0.00424023
ybjC	92.5462	1.35958	0.379286	3.58459	0.000337609	0.00159782
fadB	460.03	1.36012	0.418845	3.24731	0.00116503	0.00465626
rpoD	5024.75	1.36111	0.445835	3.05294	0.00226608	0.00829531
nrdR	440.714	1.36657	0.325209	4.20211	2.64438e-05	0.000174784
feaB	148.985	1.36721	0.359394	3.80421	0.000142255	0.000741821
feoA	129.428	1.37068	0.386061	3.55043	0.000384601	0.00179621
yqjC	155.243	1.37376	0.348465	3.94231	8.07e-05	0.000455478
yafN	71.4178	1.3776	0.422056	3.26402	0.00109843	0.00444603
ybhJ	177.255	1.37764	0.340452	4.04651	5.19861e-05	0.000312064
yhiI	1583.63	1.378	0.466475	2.95407	0.00313617	0.0108628
torT	99.045	1.37961	0.351778	3.92182	8.7884e-05	0.000489524
hns	1928.34	1.38021	0.359389	3.84043	0.00012282	0.000649236
hha	454.392	1.3818	0.296244	4.66441	3.095e-06	2.62027e-05
yebZ	764.587	1.38284	0.370707	3.73029	0.000191263	0.00096655
yjeM	414.12	1.38652	0.374427	3.70305	0.000213021	0.00106723
yhfL	46.6527	1.39191	0.426058	3.26695	0.00108714	0.00441475
pgaC	134.297	1.39298	0.348225	4.00024	6.3279e-05	0.000372487
yphD	46.0509	1.39421	0.426656	3.26776	0.00108402	0.00441292
torZ	179.625	1.39535	0.32339	4.31475	1.59787e-05	0.000112433
intF	428.286	1.39564	0.308183	4.5286	5.93744e-06	4.60477e-05
mrp	417.594	1.39695	0.338344	4.12878	3.647e-05	0.000227938
bglH	188.042	1.39794	0.351926	3.97224	7.11998e-05	0.000412823
plaR	187.08	1.40291	0.339887	4.12757	3.66611e-05	0.000228795
yiiX	558.549	1.40607	0.333098	4.2212	2.43009e-05	0.000162496
djlC	196.316	1.40834	0.321824	4.37612	1.2081e-05	8.6877e-05
ychF	615.153	1.41225	0.312085	4.52521	6.0335e-06	4.65378e-05
fepE	21.3068	1.41284	0.580626	2.4333	0.0149619	0.0403221
chbF	98.9772	1.41442	0.366485	3.85943	0.000113652	0.000611419
hcxA	264.952	1.41629	0.329583	4.29721	1.72958e-05	0.000121165
ydjI	25.964	1.41674	0.529835	2.67393	0.0074967	0.022296
nanS	178.731	1.41804	0.403343	3.51572	0.000438565	0.00201285
znuB	293.028	1.42245	0.356544	3.98956	6.61958e-05	0.000386445
ygbI	301.213	1.42663	0.31512	4.52728	5.97475e-06	4.62526e-05
lpd	8748.02	1.42716	0.453841	3.14462	0.00166301	0.0063502
yhiS	23.1758	1.42814	0.587877	2.42931	0.0151275	0.0406782
yhhQ	561.853	1.43055	0.566762	2.52407	0.0116005	0.0324468
kdpE	238.636	1.4307	0.321864	4.44505	8.78716e-06	6.54036e-05
yfbL	48.1813	1.43077	0.424888	3.3674	0.000758796	0.00323459
yncE	269.908	1.4358	0.372716	3.85227	0.000117026	0.000626979
gltA	3587.4	1.43705	0.438286	3.27878	0.00104256	0.00425638
bfr	651.519	1.43992	0.335879	4.28703	1.81074e-05	0.000126573
proB	1542.11	1.44055	0.35271	4.08424	4.42221e-05	0.000270813
pgpB	244.408	1.44311	0.311559	4.6319	3.62332e-06	2.99593e-05
ybdR	181.101	1.44692	0.341854	4.23257	2.31031e-05	0.000155854
yfiE	148.022	1.45149	0.374582	3.87497	0.000106636	0.000579545
emrK	48.808	1.4522	0.424247	3.42299	0.000619353	0.0027249
yhhI	139.653	1.45284	0.386453	3.75943	0.000170304	0.000872037
nanM	290.691	1.45506	0.372947	3.90152	9.55892e-05	0.000525585
entS	214.709	1.45733	0.36948	3.94427	8.00429e-05	0.000452973
erpA	706.959	1.46594	0.330337	4.43771	9.09196e-06	6.7436e-05
ymfJ	18.8562	1.46819	0.568946	2.58055	0.00986443	0.0281557
aslA	128.499	1.46981	0.362369	4.0561	4.98989e-05	0.000300809
fadD	382.913	1.47164	0.355515	4.13945	3.48136e-05	0.000219241
dpiB	286.696	1.47291	0.354357	4.15656	3.23081e-05	0.00020617
nfuA	992.217	1.4731	0.351437	4.19164	2.76941e-05	0.000181077
rpoH	5204.11	1.474	0.307563	4.79251	1.64711e-06	1.47997e-05
dtpB	709.943	1.47413	0.426055	3.45996	0.000540255	0.00241693
stfQ	37.8945	1.47803	0.481993	3.06649	0.00216587	0.00799735
dicA	454.445	1.47946	0.504674	2.93152	0.00337311	0.0115146
ydgD	215.518	1.4812	0.388449	3.8131	0.000137235	0.000717403
yfcZ	96.3492	1.48406	0.390239	3.80294	0.000142986	0.000743809
ompL	20.5424	1.48435	0.57176	2.59611	0.00942846	0.0271793
pfkA	989.748	1.48941	0.363469	4.09775	4.17192e-05	0.000257713
hprS	658.451	1.49016	0.304297	4.89705	9.72881e-07	9.31249e-06
leuA	110.351	1.49278	0.354436	4.2117	2.53458e-05	0.000168312
ydiM	49.2897	1.49402	0.440929	3.38834	0.000703178	0.00302481
bssS	728.666	1.49756	0.333214	4.49429	6.98029e-06	5.2881e-05
ysaB	79.7125	1.49912	0.407493	3.67889	0.000234248	0.00115628
thrA	993.513	1.49981	0.319196	4.69873	2.61785e-06	2.27058e-05
pspG	57.8539	1.50222	0.458341	3.27752	0.00104723	0.00427133
iscU	725.593	1.50368	0.29157	5.15717	2.50713e-07	2.69755e-06
tfaE	108.778	1.50425	0.390798	3.84918	0.000118515	0.000631982
ymfL	18.2005	1.51057	0.596295	2.53326	0.0113008	0.031744
ffh	1615.48	1.51252	0.358301	4.22136	2.42834e-05	0.000162496
yeaQ	33.1392	1.51625	0.48569	3.12184	0.00179726	0.00680779
ghoT	56.6543	1.51677	0.409716	3.70199	0.000213912	0.00106909
rhsA	473.473	1.51839	0.358091	4.24024	2.23284e-05	0.00015159
allB	65.2084	1.51969	0.394516	3.85205	0.000117134	0.000626979
gfcD	262.025	1.51995	0.387969	3.91772	8.93889e-05	0.00049531
dcuC	149.568	1.52271	0.366392	4.15596	3.2393e-05	0.000206402
argC	136.719	1.52557	0.50524	3.01949	0.00253201	0.00909638
mhpR	281.885	1.53412	0.52145	2.94203	0.00326068	0.011221
yjjZ	252.517	1.53553	0.528941	2.90302	0.00369586	0.0124008
ydhK	392.168	1.53636	0.341638	4.49704	6.89072e-06	5.23892e-05
slp	215.088	1.53692	0.367901	4.17755	2.94671e-05	0.000190907
cmtB	38.8762	1.53767	0.449996	3.41707	0.000633	0.00277631
aspC	730.653	1.53937	0.334883	4.59674	4.29147e-06	3.46744e-05
ybiU	134.984	1.54255	0.37017	4.16713	3.08455e-05	0.000198627
uidC	88.9788	1.54853	0.371591	4.1673	3.08234e-05	0.000198627
araC	918.297	1.55043	0.394486	3.93024	8.48606e-05	0.000475175
yjhF	660.937	1.55871	0.576961	2.70159	0.00690091	0.020887
fnr	2074.36	1.55938	0.301432	5.17324	2.30063e-07	2.5071e-06
ybbW	38.9661	1.56319	0.438848	3.56203	0.000367996	0.00172816
yjjW	78.4093	1.56471	0.421287	3.71413	0.000203906	0.00102435
yjjJ	1668.09	1.56675	0.34211	4.57969	4.65673e-06	3.72226e-05
ycjF	312.744	1.56712	0.331529	4.72693	2.27935e-06	2.0015e-05
ybeZ	941.192	1.56756	0.333733	4.69704	2.63955e-06	2.2801e-05
sufB	98.522	1.56778	0.454066	3.45275	0.00055491	0.00247468
entF	536.561	1.56908	0.360091	4.35745	1.31584e-05	9.36736e-05
yagK	274.289	1.57294	0.375197	4.19231	2.76133e-05	0.000180827
yddB	259.106	1.57385	0.387061	4.06616	4.77947e-05	0.000289355
zinT	49.6457	1.57784	0.448904	3.51487	0.000439965	0.0020171
ybhM	135.075	1.57862	0.352895	4.47335	7.70041e-06	5.79234e-05
yjjP	171.914	1.57895	0.339185	4.65512	3.23788e-06	2.71957e-05
yjiC	57.3506	1.58034	0.403176	3.91972	8.86509e-05	0.000492505
ydbD	170.456	1.58298	0.352253	4.49387	6.99388e-06	5.28897e-05
ldhA	243.142	1.58542	0.421715	3.75946	0.00017028	0.000872037
ydhV	84.2045	1.5863	0.364092	4.35688	1.3193e-05	9.3763e-05
ybcM	180.087	1.58801	0.356734	4.45151	8.52677e-06	6.35768e-05
torY	53.4522	1.59006	0.406479	3.91178	9.16167e-05	0.000505021
cho	177.797	1.59229	0.373277	4.26571	1.99266e-05	0.000138154
kbaZ	206.903	1.59302	0.481123	3.31104	0.000929512	0.00383321
ycdX	263.543	1.59369	0.343751	4.63618	3.54908e-06	2.94601e-05
nirC	93.8844	1.59534	0.468392	3.40599	0.00065924	0.00286187
yjhH	130.833	1.5967	0.391589	4.07749	4.55246e-05	0.000277589
insD2	1688.86	1.59861	0.332919	4.80179	1.57252e-06	1.42499e-05
ybjI	284.012	1.60217	0.312292	5.13035	2.89198e-07	3.08817e-06
ychE	279.562	1.60445	0.334008	4.80362	1.55819e-06	1.41503e-05
gspC	58.4001	1.6046	0.42991	3.73241	0.000189655	0.000961853
grpE	1478.95	1.60574	0.357234	4.49491	6.95978e-06	5.28197e-05
nanX	361.406	1.60785	0.381647	4.21292	2.52089e-05	0.000167665
hrpA	887.794	1.60805	0.309986	5.18748	2.13159e-07	2.34089e-06
aroP	624.694	1.61118	0.345149	4.66808	3.04027e-06	2.58423e-05
yibV	52.8499	1.61204	0.414794	3.88635	0.000101763	0.000555903
glcC	441.246	1.61291	0.401269	4.01951	5.83187e-05	0.000344721
yodB	50.0943	1.6149	0.413917	3.90151	9.55947e-05	0.000525585
yghR	58.8324	1.61719	0.393977	4.10478	4.04702e-05	0.000250362
ydfU	94.8896	1.62049	0.382491	4.23667	2.26856e-05	0.000153281
ydeJ	33.1225	1.6249	0.559746	2.90293	0.00369689	0.0124008
ycgZ	79.7905	1.62566	0.422616	3.84667	0.000119732	0.000637673
guaB	640.314	1.62602	0.407081	3.99434	6.4875e-05	0.000380591
mzrA	419.14	1.62764	0.345777	4.70721	2.51132e-06	2.18264e-05
yjhP	85.8377	1.631	0.478278	3.41015	0.000649271	0.00282436
fimB	206.158	1.63396	0.350406	4.66304	3.1158e-06	2.63263e-05
dgoK	150.694	1.64121	0.424592	3.86538	0.000110915	0.000598339
yahC	19.5311	1.6431	0.559759	2.93537	0.00333152	0.0114001
sulA	242.709	1.64592	0.321164	5.12485	2.97778e-07	3.16389e-06
acrA	1182.91	1.64631	0.349637	4.70862	2.49395e-06	2.17199e-05
decR	510.189	1.64832	0.298606	5.52006	3.38879e-08	4.37761e-07
yeeO	270.415	1.6546	0.35766	4.62617	3.72486e-06	3.06796e-05
ompG	31.6017	1.65601	0.473256	3.49918	0.000466694	0.00212134
ecpB	26.3292	1.6567	0.492513	3.36376	0.000768871	0.0032672
hisC	130.054	1.65997	0.345176	4.80906	1.5164e-06	1.38595e-05
trxC	397.545	1.66213	0.327502	5.07517	3.87154e-07	4.00341e-06
xapB	338.575	1.66261	0.346645	4.79631	1.61619e-06	1.45525e-05
yhhA	81.1461	1.6655	0.473551	3.51705	0.000436366	0.00200492
gcvA	655.542	1.66794	0.316274	5.27372	1.33684e-07	1.51508e-06
symE	117.527	1.66913	0.372115	4.48552	7.27363e-06	5.49075e-05
ytjA	22.5582	1.67461	0.627679	2.66794	0.00763172	0.0226184
bcsB	435.487	1.67621	0.37926	4.41969	9.88431e-06	7.24281e-05
ynfQ	11.4379	1.67997	0.695823	2.41436	0.0157629	0.0420806
yqaE	27.6685	1.6835	0.500299	3.36499	0.000765451	0.00325642
exbB	1295.68	1.68502	0.296923	5.67495	1.38729e-08	1.93947e-07
yehM	115.301	1.68918	0.363514	4.64682	3.3709e-06	2.80908e-05
yafQ	142.02	1.69232	0.354651	4.77179	1.826e-06	1.63379e-05
cydA	2000.37	1.69847	0.371288	4.57453	4.77283e-06	3.78442e-05
fruA	812.225	1.70359	0.401545	4.24258	2.20966e-05	0.000150257
proA	1625.04	1.70906	0.310214	5.5093	3.60269e-08	4.61188e-07
hisD	159.305	1.71521	0.356861	4.80636	1.53702e-06	1.39879e-05
yfbV	228.941	1.71578	0.321668	5.334	9.60715e-08	1.10651e-06
ydbA	1127.51	1.71773	0.293266	5.85724	4.70632e-09	7.40809e-08
uspB	158.469	1.71814	0.364509	4.71358	2.43405e-06	2.12417e-05
maa	3194.91	1.72366	0.317084	5.43596	5.45035e-08	6.67819e-07
ycjO	32.2689	1.72411	0.472428	3.64945	0.000262798	0.00128378
xylA	139.038	1.72843	0.389935	4.4326	9.31033e-06	6.88155e-05
hscA	3262.15	1.72849	0.311089	5.55626	2.75618e-08	3.67202e-07
tyrR	917.055	1.72952	0.304509	5.6797	1.34935e-08	1.89892e-07
chaA	461.38	1.73131	0.304618	5.68355	1.31929e-08	1.86279e-07
yieL	91.777	1.73304	0.375772	4.61195	3.98912e-06	3.25408e-05
ybiR	787.779	1.73361	0.323397	5.36065	8.29242e-08	9.68208e-07
yqjA	942.48	1.73598	0.351696	4.93602	7.97334e-07	7.82603e-06
betB	716.18	1.73869	0.443401	3.92126	8.80888e-05	0.000490023
yidK	188.608	1.73899	0.393264	4.42195	9.78149e-06	7.17985e-05
cydH	25.6142	1.74391	0.586443	2.97371	0.00294221	0.0102917
ghrA	139.859	1.74762	0.333135	5.24597	1.55461e-07	1.73871e-06
agaV	51.5901	1.74834	0.501822	3.48398	0.000494017	0.00222177
yriA	31.5021	1.74983	0.524267	3.33766	0.000844866	0.00353761
fecI	330.029	1.75052	0.341686	5.12318	3.00427e-07	3.18407e-06
mdlA	1093.24	1.75298	0.362041	4.84194	1.28579e-06	1.19576e-05
chbG	116.142	1.75565	0.426811	4.1134	3.8987e-05	0.000241538
kbaY	83.2096	1.76205	0.431538	4.08318	4.44229e-05	0.000271651
ydiF	52.1724	1.76647	0.450157	3.92411	8.70507e-05	0.000486797
ariR	41.2413	1.77864	0.448083	3.96944	7.20415e-05	0.000417134
ydfR	17.0274	1.78217	0.629873	2.8294	0.00466349	0.0150264
pnuC	127.572	1.78275	0.392607	4.54081	5.60387e-06	4.36999e-05
yciV	234.907	1.78291	0.321861	5.53939	3.0352e-08	3.99368e-07
tehA	144.336	1.78329	0.364634	4.89063	1.00516e-06	9.57832e-06
phoH	532.251	1.78491	0.377015	4.73431	2.19802e-06	1.93408e-05
rdcA	282.669	1.78627	0.344308	5.188	2.12564e-07	2.3404e-06
puuA	277.567	1.78687	0.382958	4.66597	3.07171e-06	2.60574e-05
ydjF	201.894	1.7892	0.365038	4.90142	9.51474e-07	9.14879e-06
pptA	16.481	1.79066	0.591467	3.02749	0.00246593	0.00891173
uvrB	1061.76	1.79148	0.295678	6.05889	1.37063e-09	2.41709e-08
ytfJ	364.19	1.79526	0.371048	4.83833	1.30932e-06	1.21498e-05
ydhB	169.8	1.79717	0.334667	5.37003	7.8725e-08	9.24258e-07
dgoR	123.682	1.8001	0.393002	4.5804	4.6409e-06	3.72148e-05
fixB	49.6856	1.80131	0.461915	3.89965	9.63327e-05	0.000528959
htrL	1527.88	1.80137	0.314006	5.73673	9.65238e-09	1.40009e-07
ybhI	74.7758	1.80171	0.422759	4.26179	2.02796e-05	0.000140144
cedA	77.6786	1.8032	0.371317	4.85623	1.19642e-06	1.12e-05
yjjI	215.149	1.80512	0.370571	4.87117	1.10938e-06	1.04775e-05
grxD	153.218	1.80974	0.443412	4.0814	4.4765e-05	0.00027335
gfcA	115.351	1.8151	0.477216	3.80352	0.000142657	0.000743004
lexA	3218.48	1.8193	0.326801	5.56699	2.59175e-08	3.49681e-07
ymjE	38.7989	1.82531	0.544914	3.34972	0.000808921	0.00341402
aaeA	359.57	1.82692	0.546329	3.344	0.000825807	0.00346806
hipB	36.95	1.82956	0.489374	3.73857	0.000185073	0.000939735
hokD	24.9418	1.83007	0.51643	3.54369	0.000394564	0.00183067
rcdA	138.321	1.83079	0.334492	5.47334	4.41639e-08	5.56964e-07
ybfC	76.4547	1.83219	0.438155	4.18161	2.8945e-05	0.000187811
cdgI	93.7787	1.83835	0.441082	4.16783	3.07509e-05	0.000198619
ydhS	105.112	1.83889	0.377499	4.87125	1.10892e-06	1.04775e-05
mprA	573.963	1.84159	0.327281	5.62695	1.83428e-08	2.49862e-07
ydcT	74.5911	1.84373	0.420885	4.3806	1.18356e-05	8.58381e-05
arsB	201.261	1.84538	0.378541	4.87499	1.08813e-06	1.03227e-05
nhaR	501.57	1.8464	0.31857	5.79591	6.7953e-09	1.02411e-07
ydeA	94.5664	1.84643	0.400697	4.60805	4.0646e-06	3.3093e-05
metK	1898.64	1.84812	0.281164	6.57312	4.92733e-11	1.11985e-09
malI	291.901	1.8489	0.338232	5.46637	4.59341e-08	5.7587e-07
rdcB	89.953	1.84907	0.368934	5.01193	5.38857e-07	5.41405e-06
adeQ	162.653	1.84914	0.361267	5.11849	3.07984e-07	3.24797e-06
ilvY	484.798	1.85236	0.39908	4.64156	3.45787e-06	2.87592e-05
fixX	20.8939	1.85588	0.544635	3.40757	0.000655436	0.00284826
frvA	22.2662	1.85987	0.570692	3.25897	0.00111818	0.00449989
sgcX	78.9534	1.874	0.405967	4.61614	3.90948e-06	3.2014e-05
ydfA	14.5659	1.87488	0.722515	2.59493	0.00946102	0.0272052
opgG	1628.72	1.88593	0.34929	5.39933	6.68919e-08	8.07644e-07
caiA	401.476	1.89044	0.374344	5.05001	4.41779e-07	4.54616e-06
dinQ	57.164	1.89169	0.483508	3.91242	9.13758e-05	0.000505003
ribA	248.952	1.89176	0.325305	5.81534	6.0512e-09	9.21777e-08
adeD	545.118	1.89943	0.377427	5.03257	4.83948e-07	4.88546e-06
yiaT	158.031	1.90577	0.382044	4.98835	6.08974e-07	6.1041e-06
rcnA	162.014	1.90818	0.365752	5.21713	1.81713e-07	2.02698e-06
dnaK	13752.4	1.90942	0.339252	5.62832	1.81975e-08	2.48679e-07
rspB	95.7257	1.90976	0.469279	4.06956	4.71021e-05	0.000285569
fxsA	1038.7	1.90994	0.331768	5.75685	8.56983e-09	1.26027e-07
ynfT	16.8454	1.91125	0.595427	3.20987	0.00132793	0.00522082
eutT	37.9774	1.91348	0.467227	4.09539	4.21463e-05	0.000259973
ydcS	54.6233	1.91389	0.417521	4.58394	4.56296e-06	3.67955e-05
ygbJ	174.47	1.91495	0.411224	4.6567	3.21318e-06	2.70416e-05
ygbK	254.333	1.91718	0.435897	4.39824	1.09133e-05	7.9557e-05
yedR	60.1229	1.92139	0.45529	4.22015	2.44142e-05	0.000162889
yaiP	153.656	1.92443	0.358279	5.37131	7.81646e-08	9.2022e-07
ynaI	378.426	1.92854	0.337431	5.71536	1.09474e-08	1.57184e-07
nfeR	75.6444	1.93268	0.397426	4.86299	1.15623e-06	1.08476e-05
feoB	1268.32	1.94036	0.322481	6.01699	1.7769e-09	3.0451e-08
ydiN	32.8112	1.94111	0.480003	4.04394	5.25597e-05	0.000315062
cobT	548.919	1.94264	0.342711	5.66844	1.44101e-08	2.0014e-07
spy	43.5621	1.9449	0.500496	3.88595	0.000101929	0.000556096
dinD	217.698	1.94622	0.343172	5.67128	1.41734e-08	1.97498e-07
puuP	226.501	1.94637	0.350217	5.55762	2.73471e-08	3.66641e-07
oxc	160.53	1.9479	0.333489	5.84095	5.19032e-09	8.10987e-08
acrE	68.5523	1.95111	0.458082	4.25931	2.05062e-05	0.000141479
ydiB	39.522	1.95151	0.471195	4.14161	3.44874e-05	0.000217788
aidB	268.01	1.95234	0.362332	5.38827	7.11403e-08	8.49287e-07
yadC	455.576	1.95376	0.309233	6.31806	2.64859e-10	5.13995e-09
ykfG	18.9592	1.9581	0.630179	3.10721	0.00188863	0.00710325
wcaE	32.6764	1.95968	0.538983	3.63588	0.000277038	0.00134408
fepD	417.224	1.9608	0.318185	6.16246	7.16241e-10	1.30086e-08
casB	67.8079	1.96239	0.388976	5.04502	4.53484e-07	4.63295e-06
dicB	14.5839	1.96267	0.657326	2.98583	0.00282807	0.0100004
pflA	511.667	1.96405	0.340081	5.77523	7.68467e-09	1.14195e-07
ygbA	54.7747	1.96443	0.414589	4.73825	2.15574e-06	1.90476e-05
bcsA	1068.57	1.96489	0.365679	5.37326	7.73274e-08	9.15436e-07
hprR	642.88	1.96614	0.327272	6.00765	1.88231e-09	3.19993e-08
cynR	145.49	1.96644	0.420002	4.68198	2.84122e-06	2.43451e-05
ynbD	115.333	1.96645	0.356229	5.52018	3.38645e-08	4.37761e-07
ynbA	33.4587	1.96779	0.475381	4.13941	3.48207e-05	0.000219241
frlA	85.3525	1.97027	0.464116	4.24521	2.18391e-05	0.000148983
dgcN	496.083	1.97191	0.319439	6.17303	6.69934e-10	1.22198e-08
ydjH	48.1213	1.97641	0.463038	4.26837	1.9691e-05	0.000136743
relE	98.4208	1.98145	0.382648	5.17826	2.23959e-07	2.45316e-06
idi	284.142	1.98971	0.356631	5.5792	2.4163e-08	3.27047e-07
ygaP	115.59	1.99303	0.389854	5.11224	3.18367e-07	3.33624e-06
yciE	47.8632	1.99493	0.459353	4.34291	1.4061e-05	9.95541e-05
lgoD	64.6314	1.99659	0.425022	4.69762	2.63216e-06	2.27835e-05
ygiZ	15.3057	1.99769	0.632928	3.15626	0.00159805	0.00612417
yeaR	39.7525	2.00625	0.466885	4.29709	1.73052e-05	0.000121165
gpmA	283.027	2.00989	0.320038	6.28018	3.38182e-10	6.38788e-09
mdtK	988.777	2.01168	0.290501	6.92488	4.36345e-12	1.2042e-10
ydeO	26.9992	2.01805	0.55994	3.60405	0.0003133	0.00149442
nfeF	142.455	2.02036	0.363979	5.55076	2.84436e-08	3.77766e-07
uxuR	804.802	2.0257	0.342723	5.91059	3.40876e-09	5.50845e-08
hisG	195.424	2.02579	0.372104	5.44415	5.20546e-08	6.43117e-07
alaE	457.764	2.03072	0.487466	4.16587	3.10163e-05	0.000199424
yhiJ	241.673	2.0309	0.374724	5.41972	5.96916e-08	7.24826e-07
nrdE	811.517	2.03605	0.315393	6.45558	1.07806e-10	2.27949e-09
safA	8.59879	2.04364	0.845265	2.41775	0.0156168	0.0417429
ybiJ	110.081	2.04852	0.360739	5.67869	1.35732e-08	1.90384e-07
yjaB	121.757	2.05252	0.450347	4.55765	5.17282e-06	4.08275e-05
msrQ	175.483	2.05473	0.351945	5.83822	5.27626e-09	8.21396e-08
uvrA	1232.06	2.05622	0.336653	6.10783	1.00995e-09	1.80348e-08
fimH	212.678	2.06558	0.353408	5.84476	5.07299e-09	7.9558e-08
yciO	197.698	2.06587	0.332245	6.2179	5.03859e-10	9.3511e-09
xapR	354.348	2.06751	0.321592	6.429	1.28443e-10	2.68908e-09
ogrK	48.5647	2.07111	0.495176	4.18258	2.88218e-05	0.000187297
ymgF	66.0193	2.07399	0.443507	4.67635	2.92028e-06	2.49182e-05
yhiM	170.91	2.07401	0.351005	5.90876	3.44697e-09	5.5491e-08
gcd	914.947	2.07453	0.350626	5.91665	3.28565e-09	5.32977e-08
ydiO	75.5158	2.07598	0.392522	5.28884	1.23096e-07	1.39882e-06
mdtJ	105.325	2.07759	0.457752	4.53867	5.66092e-06	4.40531e-05
pdeG	250.157	2.08828	0.342598	6.09542	1.09153e-09	1.94101e-08
clpB	4640.25	2.09106	0.331594	6.30608	2.86186e-10	5.47879e-09
fepA	273.399	2.09704	0.38489	5.44843	5.08174e-08	6.31503e-07
ais	51.4388	2.09767	0.440995	4.75667	1.96814e-06	1.75358e-05
hycH	77.3992	2.09821	0.388762	5.39717	6.77011e-08	8.15099e-07
pdeB	803.404	2.10731	0.361593	5.82784	5.61477e-09	8.62701e-08
ptrB	230.774	2.11412	0.3523	6.0009	1.96224e-09	3.32252e-08
cnu	139.097	2.11868	0.41447	5.11178	3.19142e-07	3.33624e-06
ydfX	29.9348	2.12115	0.495764	4.27855	1.88115e-05	0.000131064
ylaC	1845.3	2.13029	0.306461	6.95126	3.62035e-12	1.01227e-10
ycjN	132.367	2.13796	0.44474	4.80722	1.53045e-06	1.3958e-05
ybhD	63.5436	2.14206	0.424348	5.04789	4.46705e-07	4.58574e-06
entC	164.929	2.14278	0.411855	5.20275	1.9636e-07	2.17893e-06
ybhH	59.6797	2.14632	0.446159	4.81067	1.50423e-06	1.3778e-05
yjeJ	472.13	2.14689	0.322454	6.65798	2.77609e-11	6.81988e-10
umuC	205.103	2.14818	0.398171	5.39513	6.84745e-08	8.22081e-07
tqsA	202.126	2.14981	0.342302	6.28045	3.37586e-10	6.38788e-09
norR	624.818	2.15029	0.346491	6.20592	5.43795e-10	1.00484e-08
ybfQ	86.3144	2.15665	0.449375	4.79923	1.5928e-06	1.43724e-05
yneK	70.1752	2.15887	0.389939	5.53644	3.08688e-08	4.04915e-07
ybjM	659.591	2.16939	0.346808	6.25532	3.9671e-10	7.46025e-09
yegI	174.681	2.17915	0.331422	6.57516	4.86e-11	1.11626e-09
yjfC	188.239	2.18311	0.355917	6.13376	8.58276e-10	1.54562e-08
ymfH	17.3647	2.18433	0.639322	3.41663	0.000634011	0.00277788
idnK	161.04	2.19311	0.369053	5.94254	2.80641e-09	4.62296e-08
yeeY	575.104	2.19316	0.34406	6.37436	1.83725e-10	3.71556e-09
yiaU	395.914	2.19619	0.37851	5.80219	6.54558e-09	9.8999e-08
exuR	1473.07	2.19696	0.29991	7.32542	2.38157e-13	7.96982e-12
tcyP	610.899	2.19928	0.309873	7.09737	1.27158e-12	3.88791e-11
comR	324.803	2.20163	0.328696	6.69807	2.11191e-11	5.34263e-10
iscA	1108.08	2.21796	0.314414	7.05427	1.73509e-12	5.22987e-11
ytfH	147.071	2.21985	0.37368	5.94053	2.84105e-09	4.66195e-08
sspB	2537.32	2.22065	0.387467	5.73119	9.97268e-09	1.43674e-07
afuC	175.413	2.22073	0.395035	5.62159	1.89206e-08	2.56909e-07
yjfL	58.527	2.22998	0.410789	5.42852	5.68234e-08	6.91976e-07
rpmI	1140.61	2.23419	0.376163	5.93941	2.86051e-09	4.67584e-08
mqsA	372.413	2.23601	0.328103	6.81495	9.42961e-12	2.48918e-10
pspE	130.756	2.24066	0.354584	6.31912	2.63059e-10	5.12845e-09
yfdO	16.2305	2.24147	0.663443	3.37855	0.0007287	0.00311881
mgtA	2501.85	2.25223	0.44252	5.08956	3.58903e-07	3.72033e-06
aes	132.507	2.254	0.372166	6.05643	1.39174e-09	2.44417e-08
tfaQ	19.0018	2.2596	0.636699	3.54893	0.000386804	0.00180254
ydjE	295.696	2.26797	0.307531	7.37476	1.64639e-13	5.64288e-12
yjfJ	88.0777	2.28567	0.38149	5.99144	2.07997e-09	3.49402e-08
sfmF	60.9961	2.28573	0.411177	5.559	2.71322e-08	3.64911e-07
csgE	141.113	2.29292	0.524503	4.37161	1.23335e-05	8.83936e-05
metJ	447.554	2.29537	0.363623	6.31248	2.74591e-10	5.30459e-09
yecR	32.8481	2.2967	0.50915	4.51084	6.45702e-06	4.94456e-05
cobS	351.884	2.30105	0.381069	6.0384	1.5565e-09	2.68908e-08
ygeQ	377.704	2.30259	0.338744	6.79744	1.06494e-11	2.74302e-10
ybjL	1154.77	2.30312	0.30267	7.60934	2.75505e-14	1.07422e-12
ghxP	278.167	2.30392	0.337599	6.82443	8.82763e-12	2.34484e-10
ccmA	209.15	2.30394	0.419665	5.48996	4.02029e-08	5.11564e-07
yrhB	147.092	2.3113	0.3538	6.53278	6.45597e-11	1.39279e-09
nemA	220.574	2.3116	0.352244	6.56252	5.29073e-11	1.18345e-09
fadE	847.914	2.31467	0.382794	6.04679	1.47764e-09	2.58436e-08
gmk	3482.85	2.3158	0.303635	7.62694	2.40398e-14	9.4601e-13
xapA	40.3091	2.32627	0.500191	4.65076	3.30718e-06	2.7614e-05
yjfM	53.3559	2.33232	0.428029	5.44897	5.06613e-08	6.31503e-07
metF	211.634	2.33249	0.390512	5.97291	2.3306e-09	3.88434e-08
dinB	478.616	2.34369	0.305307	7.67653	1.6346e-14	6.67985e-13
pspB	45.2146	2.3526	0.483037	4.87043	1.11358e-06	1.04938e-05
dinJ	272.636	2.35333	0.310587	7.57704	3.53527e-14	1.32964e-12
uxaB	196.311	2.35672	0.367009	6.42142	1.35012e-10	2.81275e-09
mqsR	230.249	2.3589	0.351815	6.70494	2.01491e-11	5.12777e-10
torR	315.458	2.36101	0.34102	6.92338	4.41e-12	1.20919e-10
ydhY	56.9977	2.39671	0.468879	5.11157	3.19494e-07	3.33624e-06
ydfJ	169.37	2.39796	0.342188	7.00772	2.42226e-12	6.90913e-11
ymfR	9.81188	2.39879	0.837133	2.86549	0.00416366	0.013612
aaeB	466.141	2.41258	0.364294	6.62261	3.529e-11	8.52173e-10
ybbJ	215.087	2.4146	0.414339	5.82761	5.62278e-09	8.62701e-08
cirA	716.813	2.44384	0.422502	5.78422	7.28514e-09	1.08638e-07
dctR	66.3884	2.44966	0.446805	5.48261	4.191e-08	5.30112e-07
gfcC	175.891	2.46183	0.379715	6.48337	8.96989e-11	1.9061e-09
metR	205.214	2.47495	0.327041	7.56772	3.7984e-14	1.41607e-12
yfbM	29.3389	2.49007	0.514754	4.83739	1.31557e-06	1.21812e-05
hicB	48.7985	2.50484	0.442934	5.65511	1.55748e-08	2.14913e-07
ydfD	9.60027	2.50831	0.798516	3.14122	0.00168246	0.00641296
nrdH	199.968	2.51877	0.394285	6.38818	1.67872e-10	3.41367e-09
ydeI	9.75121	2.51929	0.826258	3.04904	0.00229576	0.00838227
rnlB	1303	2.52002	0.479257	5.25818	1.45485e-07	1.63574e-06
gntP	578.509	2.52005	0.369954	6.81181	9.63786e-12	2.52845e-10
yeeZ	858.513	2.52443	0.298639	8.45311	2.83648e-17	1.79926e-15
nrdI	356.734	2.52499	0.40547	6.22732	4.74479e-10	8.88342e-09
bglJ	228.084	2.52679	0.405874	6.22556	4.79833e-10	8.94426e-09
ybcL	111.407	2.52714	0.395071	6.39668	1.58794e-10	3.24459e-09
osmC	104.101	2.52872	0.379486	6.66354	2.67311e-11	6.60508e-10
emrY	215.506	2.53504	0.333969	7.59064	3.18334e-14	1.21885e-12
ygaM	62.3356	2.53573	0.456337	5.55671	2.74899e-08	3.67202e-07
tauB	37.5338	2.53593	0.478304	5.30193	1.14587e-07	1.31266e-06
uxuB	1679.14	2.53635	0.36067	7.03234	2.03096e-12	5.95281e-11
ybfD	58.546	2.53751	0.473435	5.35977	8.33257e-08	9.70231e-07
dicC	13.5824	2.5394	0.697269	3.64192	0.00027061	0.00131891
ttdA	69.9475	2.54634	0.452082	5.63247	1.77646e-08	2.43547e-07
yibG	107.021	2.55018	0.425167	5.99807	1.99676e-09	3.36754e-08
pphB	155.807	2.55022	0.388596	6.56265	5.28601e-11	1.18345e-09
ydcC	128.215	2.56136	0.363443	7.0475	1.82157e-12	5.40424e-11
yggC	711.629	2.56186	0.328208	7.80561	5.92152e-15	2.568e-13
ndh	2495	2.56952	0.582411	4.41187	1.02484e-05	7.49665e-05
cysB	735.954	2.57145	0.374807	6.86074	6.8506e-12	1.83113e-10
fruB	591.569	2.57391	0.383876	6.70506	2.01323e-11	5.12777e-10
gfcB	278.455	2.5962	0.351713	7.38159	1.56407e-13	5.4043e-12
relB	89.2487	2.61036	0.394602	6.61516	3.71143e-11	8.81206e-10
yjhQ	88.52	2.6112	0.497297	5.25079	1.51445e-07	1.69826e-06
msrP	370.778	2.61148	0.325821	8.0151	1.10047e-15	5.63496e-14
ynaE	60.6522	2.61573	0.496705	5.26617	1.39301e-07	1.57454e-06
yeeN	640.322	2.61715	0.307572	8.50907	1.75339e-17	1.16436e-15
yadK	140.012	2.62343	0.397464	6.60043	4.09969e-11	9.62636e-10
yoeB	132.573	2.63194	0.386758	6.80514	1.00953e-11	2.63221e-10
soxR	156.295	2.63316	0.373669	7.04678	1.83108e-12	5.40424e-11
qmcA	402.569	2.6335	0.34188	7.70299	1.32922e-14	5.59325e-13
ycjX	610.751	2.63963	0.326145	8.09342	5.80103e-16	3.12081e-14
recX	167.519	2.65188	0.418741	6.33298	2.4047e-10	4.70967e-09
fimD	770.723	2.65707	0.339848	7.81841	5.34965e-15	2.37252e-13
ygaV	143.95	2.65904	0.45129	5.89209	3.81337e-09	6.08037e-08
ymfK	1639.54	2.66878	0.300391	8.88434	6.43025e-19	5.06084e-17
iscR	1680.69	2.66941	0.300574	8.88105	6.62343e-19	5.11811e-17
yfdX	77.4275	2.67669	0.425638	6.28866	3.2022e-10	6.10284e-09
ydhJ	449.57	2.6809	0.340352	7.87687	3.35694e-15	1.58522e-13
ydfC	53.7101	2.68959	0.472209	5.69576	1.22822e-08	1.73997e-07
sfmC	19.1358	2.69626	0.61603	4.37683	1.20418e-05	8.67419e-05
ibpB	2129.43	2.69696	0.342078	7.88406	3.16923e-15	1.5134e-13
ybeR	69.2486	2.70898	0.429353	6.30945	2.80037e-10	5.38534e-09
puuC	223.837	2.77234	0.336497	8.23882	1.73924e-16	9.72599e-15
nadA	224.783	2.80049	0.404983	6.91508	4.67591e-12	1.27389e-10
ykiC	7.74404	2.80335	0.940457	2.98084	0.0028746	0.0101302
yehA	96.2305	2.81537	0.386482	7.2846	3.22621e-13	1.05472e-11
hmp	366.117	2.82951	0.397284	7.12214	1.06267e-12	3.2966e-11
fimF	161.11	2.83097	0.382902	7.39345	1.43072e-13	5.02524e-12
trmJ	3784.29	2.83113	0.435918	6.49463	8.32377e-11	1.77769e-09
iscS	3927.19	2.83783	0.283911	9.9955	1.59488e-23	1.9936e-21
yriB	20.3614	2.84492	0.656078	4.33626	1.4493e-05	0.000102318
sufA	40.297	2.85669	0.577811	4.94398	7.65427e-07	7.53024e-06
puuR	249.35	2.85716	0.430828	6.63178	3.31659e-11	8.05459e-10
yebG	290.543	2.861	0.388977	7.35519	1.90652e-13	6.48217e-12
yqiI	718.798	2.87204	0.33236	8.64137	5.5542e-18	3.80732e-16
ynbC	225.626	2.87338	0.33855	8.48732	2.11456e-17	1.3826e-15
arnB	225.382	2.87546	0.344915	8.33673	7.6376e-17	4.44655e-15
fruK	561.003	2.87694	0.372091	7.73182	1.0602e-14	4.50585e-13
ydiE	119.778	2.91031	0.45337	6.41928	1.36923e-10	2.83864e-09
puuE	196.609	2.91053	0.457121	6.36709	1.92653e-10	3.84401e-09
ylcH	358.743	2.91108	0.364637	7.98351	1.42234e-15	7.029e-14
yjjQ	147.609	2.91328	0.402495	7.23804	4.552e-13	1.4656e-11
yjgZ	37.6368	2.91539	0.543839	5.36077	8.28685e-08	9.68208e-07
ymgC	63.8063	2.91818	0.480377	6.07476	1.24175e-09	2.19892e-08
ykgS	113.997	2.92291	0.438084	6.67203	2.52284e-11	6.27022e-10
mngR	246.429	2.92323	0.348696	8.38333	5.14506e-17	3.12379e-15
yhdV	59.5686	2.93885	0.504597	5.82416	5.74018e-09	8.77545e-08
yehL	144.397	2.95214	0.376423	7.84262	4.41231e-15	2.0383e-13
ibpA	3935.98	2.95329	0.37148	7.95007	1.86403e-15	9.00242e-14
rclC	72.2527	2.96114	0.454387	6.51678	7.18324e-11	1.54186e-09
yebF	465.603	2.98075	0.340446	8.75544	2.0331e-18	1.51591e-16
arsR	160.685	3.00487	0.384017	7.82484	5.08322e-15	2.32298e-13
essQ	10.8982	3.01636	0.843005	3.57811	0.00034609	0.00163432
asnC	209.153	3.01679	0.342047	8.81979	1.1467e-18	8.70264e-17
ydhI	241.879	3.02256	0.369215	8.18644	2.69069e-16	1.46608e-14
rspA	117.591	3.04835	0.425852	7.15824	8.17203e-13	2.55376e-11
ybfA	285.512	3.05489	0.366001	8.34668	7.02074e-17	4.14419e-15
ecpR	70.4427	3.06198	0.458849	6.67318	2.50317e-11	6.25793e-10
ybcO	17.5752	3.06614	0.692354	4.42858	9.48569e-06	6.99899e-05
pspD	68.5655	3.08069	0.497284	6.19503	5.82745e-10	1.06753e-08
mdtI	129.784	3.08146	0.385901	7.9851	1.40409e-15	7.02046e-14
yegR	35.0924	3.08848	0.572983	5.39018	7.03855e-08	8.42643e-07
ybjJ	977.603	3.11038	0.319331	9.74029	2.02976e-22	2.15662e-20
yfdV	84.8912	3.12746	0.411199	7.60571	2.83342e-14	1.09473e-12
wcaF	20.7402	3.12772	0.649074	4.81875	1.44463e-06	1.32894e-05
rihB	64.8101	3.13823	0.441106	7.11445	1.12358e-12	3.46029e-11
fimG	166.639	3.17615	0.412838	7.69344	1.43235e-14	5.9102e-13
sfmD	787.274	3.18478	0.303607	10.4898	9.62298e-26	1.63591e-23
ydeT	315.333	3.19221	0.368477	8.66327	4.58432e-18	3.194e-16
yefM	254.997	3.21204	0.38383	8.3684	5.84078e-17	3.49624e-15
soxS	495.313	3.29458	0.42816	7.69473	1.41798e-14	5.90826e-13
hspQ	1284.48	3.31838	0.328579	10.0992	5.56984e-24	7.63607e-22
yejG	1731.88	3.34033	0.347691	9.60719	7.45534e-22	7.54409e-20
uxuA	1926.35	3.36758	0.393209	8.56434	1.08698e-17	7.33282e-16
yqiK	575.89	3.3719	0.335724	10.0437	9.79656e-24	1.28931e-21
ynbB	101.949	3.4156	0.437368	7.80944	5.74434e-15	2.51685e-13
ybcN	94.8307	3.42581	0.451985	7.57948	3.46939e-14	1.31651e-12
yebE	331.836	3.42787	0.406179	8.43931	3.19228e-17	1.98992e-15
ydeQ	168.696	3.46755	0.389914	8.8931	5.94249e-19	4.7652e-17
ybeU	201.071	3.52698	0.378308	9.32302	1.13071e-20	1.04468e-18
ycdU	235.534	3.53308	0.358214	9.86303	6.02021e-23	7.10719e-21
recA	6292.42	3.55644	0.286648	12.407	2.39508e-35	8.48258e-33
puuD	438.836	3.60496	0.390114	9.24079	2.4468e-20	2.21253e-18
recN	4721.97	3.65177	0.294113	12.4162	2.13433e-35	8.24626e-33
pinQ	125.213	3.68303	0.412593	8.92656	4.39462e-19	3.66218e-17
ygaC	169.387	3.71871	0.414057	8.98114	2.67969e-19	2.37264e-17
frmB	616.112	3.7342	0.475797	7.84831	4.21688e-15	1.96942e-13
ybdZ	87.1185	3.84443	0.465301	8.26224	1.42958e-16	8.21043e-15
marA	278.984	3.85257	0.397016	9.70379	2.90488e-22	3.01116e-20
yhcN	419.072	3.87683	0.382624	10.1322	3.9755e-24	5.63196e-22
frmR	588.239	3.8893	0.497276	7.82121	5.23175e-15	2.36542e-13
tisB	123.237	3.97168	0.415204	9.56563	1.1152e-21	1.07718e-19
marR	646.792	3.97499	0.369645	10.7535	5.70464e-27	1.05412e-24
bhsA	57.8365	3.99162	0.534116	7.47331	7.82015e-14	2.81658e-12
fes	653.002	4.001	0.404078	9.90155	4.09861e-23	4.97688e-21
nhaA	3047.68	4.00754	0.313627	12.7781	2.17448e-37	1.02684e-34
puuB	192.198	4.05813	0.379548	10.692	1.10945e-26	1.96464e-24
hicA	98.8243	4.09485	0.506357	8.08688	6.12122e-16	3.2519e-14
ydeS	186.013	4.11872	0.486681	8.46287	2.60873e-17	1.67986e-15
nemR	471.188	4.14948	0.338412	12.2616	1.45531e-34	4.75775e-32
zntA	3712.66	4.18596	0.448099	9.3416	9.48925e-21	8.96207e-19
sfmH	298.957	4.24039	0.375774	11.2844	1.56707e-29	3.50529e-27
frmA	1542.68	4.24462	0.422707	10.0415	1.00111e-23	1.28931e-21
ydeP	878.662	4.3097	0.343602	12.5427	4.35733e-36	1.85186e-33
yaiS	137.796	4.31782	0.425317	10.152	3.24639e-24	4.75763e-22
pspA	306.805	4.35336	0.421614	10.3254	5.40655e-25	8.51031e-23
ydjM	1347.37	4.38813	0.402224	10.9097	1.03628e-27	2.09723e-25
yfcV	215.595	4.39865	0.395074	11.1337	8.59509e-29	1.82646e-26
ninE	21.2427	4.4087	0.796964	5.53187	3.16835e-08	4.11788e-07
marB	252.185	4.45819	0.388026	11.4894	1.49145e-30	3.96168e-28
ymgI	2.55816	4.50887	1.5907	2.83452	0.00458944	0.0148328
yjcB	371	4.52752	0.392851	11.5248	9.89531e-31	2.80367e-28
pspC	189.358	4.68202	0.452288	10.3519	4.10431e-25	6.70896e-23
agaS	246.218	4.81131	0.4894	9.83103	8.27705e-23	9.50742e-21
ydeR	104.404	4.91572	0.501579	9.80051	1.12022e-22	1.25287e-20
yqiJ	1043.24	5.07139	0.34032	14.9018	3.20635e-50	2.27117e-47
ynaM	24.2709	5.09063	0.936473	5.43596	5.45026e-08	6.67819e-07
azuC	61.3762	5.39348	0.689863	7.81818	5.3591e-15	2.37252e-13
aaeX	379.194	5.46583	0.506944	10.7819	4.19046e-27	8.09521e-25

## Sheet: RNA-seq_dNusG vs WT_sense
Gene	BaseMean	log2FoldChange	lfcSE	stat	pvalue	padj
racR	5269.28	-15.3378	1.07816	-14.2259	6.32772e-46	3.50606e-44
trkG	1135.1	-13.8445	1.05953	-13.0666	5.10949e-39	1.97395e-37
intR	560.247	-12.8259	1.09652	-11.6969	1.32186e-31	3.29371e-30
ydaU	271.699	-11.7812	1.06242	-11.089	1.41924e-28	2.92961e-27
recE	376.355	-11.5298	1.04453	-11.0383	2.49787e-28	5.00883e-27
recT	211.799	-11.4225	1.08291	-10.5479	5.1928e-26	8.99872e-25
ynaA	103.489	-10.39	1.10205	-9.4279	4.18387e-21	4.99102e-20
ydaV	100.779	-10.3507	1.04955	-9.86196	6.08508e-23	8.37394e-22
ydaW	99.4813	-10.3309	1.06548	-9.69597	3.1363e-22	4.06368e-21
ydaS	80.9169	-10.0329	1.07283	-9.35175	8.62066e-21	1.01119e-19
ydaT	78.6984	-9.99218	1.07098	-9.32992	1.0595e-20	1.23588e-19
ydaY	73.1861	-9.89095	1.10987	-8.91184	5.01909e-19	5.29709e-18
pinR	164.308	-9.61229	1.07812	-8.9158	4.84327e-19	5.12437e-18
rzpR	58.0495	-9.55614	1.05203	-9.08348	1.05154e-19	1.15314e-18
ynaK	40.0747	-9.02377	1.10567	-8.16139	3.312e-16	2.76175e-15
ydaG	35.6808	-8.85528	1.18848	-7.45092	9.26922e-14	6.1663e-13
ydaF	26.9174	-8.44798	1.19474	-7.07097	1.53856e-12	9.24232e-12
nusG	9723.87	-8.05078	0.235343	-34.2087	1.79321e-256	7.5512e-253
kilR	19.5392	-7.98662	1.08113	-7.38731	1.49829e-13	9.82754e-13
sieB	16.1016	-7.71072	1.16701	-6.60725	3.91515e-11	2.03288e-10
rcbA	14.9642	-7.59736	1.1199	-6.78395	1.16931e-11	6.43654e-11
racC	13.1162	-7.40634	1.2182	-6.07976	1.20363e-09	5.43245e-09
stfR	352.076	-6.11267	0.340057	-17.9754	3.03477e-72	5.11177e-70
lomR	4.97529	-6.01255	1.27881	-4.70169	2.58013e-06	7.78289e-06
ydaQ	4.94778	-6.0053	1.36937	-4.38545	1.15749e-05	3.17329e-05
ralR	4.83482	-5.9708	1.22472	-4.87523	1.08682e-06	3.44883e-06
flu	147489	-5.81976	0.769462	-7.56342	3.92614e-14	2.69706e-13
flgB	622.145	-5.76182	0.343185	-16.7892	2.92526e-63	3.07957e-61
ydaE	3.80774	-5.61204	1.34295	-4.17888	2.92945e-05	7.55877e-05
pyrB	90237.6	-5.2032	1.75143	-2.97082	NA	NA
rzoR	2.77171	-5.16092	2.28753	-2.25611	0.0240639	0.0386915
fliA	653.72	-5.0748	0.413133	-12.2837	1.10816e-34	3.43121e-33
flgC	639.99	-5.00695	0.327914	-15.2691	1.22878e-52	8.77015e-51
pyrI	29104.4	-4.9396	1.71325	-2.88318	NA	NA
ttcC	2.16478	-4.82048	1.69026	-2.85191	0.00434575	0.00797384
malK	8011.83	-4.79695	0.673285	-7.12469	1.04313e-12	6.33855e-12
flgD	1164.97	-4.50558	0.319477	-14.103	3.63989e-45	1.9402e-43
trpB	105248	-4.44313	1.37525	-3.23077	0.00123456	0.00249459
trpA	75580.3	-4.4205	1.36073	-3.24863	0.00115961	0.00235331
hdeB	41674.9	-4.40977	0.544667	-8.09628	5.66662e-16	4.64244e-15
hdeA	91728.6	-4.20839	0.50621	-8.31351	9.29097e-17	8.11707e-16
azuC	80.1112	-4.20623	1.93711	-2.17139	NA	NA
malE	24721.4	-4.18713	0.539235	-7.76494	8.16854e-15	6.02412e-14
flgE	2078.77	-4.03561	0.269395	-14.9803	9.87972e-51	6.60373e-49
garP	3035.49	-3.98204	0.894314	-4.45262	8.48297e-06	2.37987e-05
malM	5846.36	-3.92097	0.708683	-5.53275	3.15245e-08	1.21011e-07
narK	14511	-3.87508	0.691085	-5.60724	2.05575e-08	8.15138e-08
katE	26617.6	-3.8457	0.212875	-18.0655	5.95566e-73	1.13997e-70
ycaC	23140.8	-3.84471	0.27349	-14.0579	6.88653e-45	3.58014e-43
hypA	1236.75	-3.82776	0.665419	-5.75241	8.79813e-09	3.67255e-08
glsA	15741.4	-3.76832	0.422548	-8.91808	4.74456e-19	5.04529e-18
gadB	21593.8	-3.69322	0.541022	-6.82637	8.70899e-12	4.87033e-11
carA	73883.8	-3.66443	1.64161	-2.23222	NA	NA
codB	4694.28	-3.59823	1.17477	-3.06293	NA	NA
yfjQ	204.74	-3.58628	0.342619	-10.4673	1.2212e-25	2.07358e-24
dps	67772.4	-3.56674	0.34819	-10.2437	1.26362e-24	1.93494e-23
lamB	16378.7	-3.56591	0.639539	-5.57575	2.46461e-08	9.66336e-08
uraA	12867.9	-3.56246	1.28953	-2.76259	NA	NA
yciG	192.496	-3.51066	0.623902	-5.62695	1.83424e-08	7.35618e-08
sgrT	794.207	-3.4909	0.306173	-11.4017	4.10049e-30	9.48746e-29
fliL	333.982	-3.4446	0.319466	-10.7824	4.16962e-27	7.70099e-26
ygiW	19109.5	-3.4233	0.190923	-17.9303	6.84419e-72	1.02932e-69
ppsA	157443	-3.41284	0.408656	-8.35137	6.74783e-17	5.96956e-16
trpC	33231.7	-3.38552	1.42239	-2.38015	NA	NA
yhbU	1173.2	-3.34167	0.601562	-5.55498	2.77646e-08	1.07658e-07
carB	88750.2	-3.33902	1.46637	-2.27706	NA	NA
hdeD	14158.1	-3.31788	0.595663	-5.57006	2.54645e-08	9.93951e-08
yahK	8218.44	-3.29164	0.240878	-13.6652	1.6396e-42	7.67151e-41
mdtE	4528.31	-3.28074	0.426544	-7.69145	1.45479e-14	1.03679e-13
wrbA	27105.4	-3.27871	0.401056	-8.1752	2.95387e-16	2.48775e-15
narG	82467.7	-3.27053	0.677206	-4.82945	1.36913e-06	4.28337e-06
nikA	2874.73	-3.23706	0.572312	-5.65612	1.54833e-08	6.27529e-08
ybgA	2827.36	-3.23609	0.235724	-13.7283	6.87433e-43	3.28952e-41
bssR	2864.88	-3.22861	0.706679	-4.56871	4.90734e-06	1.4232e-05
ygiV	2557.93	-3.22491	0.320368	-10.0663	7.78672e-24	1.14251e-22
yhbO	650.15	-3.1769	0.259484	-12.2432	1.82736e-34	5.57611e-33
poxB	18715.3	-3.16391	0.293358	-10.7851	4.04644e-27	7.50642e-26
pyrD	11737.7	-3.16314	1.18069	-2.67906	NA	NA
flgF	721.147	-3.14316	0.267755	-11.7389	8.0512e-32	2.04239e-30
napF	824.096	-3.11635	0.654766	-4.75949	1.9408e-06	5.97419e-06
yehX	1586.19	-3.05401	0.303229	-10.0716	7.37382e-24	1.08571e-22
cynT	2453.04	-3.01932	0.893234	-3.38021	0.000724311	0.00152101
mcbA	253.944	-2.97771	0.300963	-9.89394	4.42288e-23	6.12656e-22
malF	3687.18	-2.96396	0.591907	-5.00747	5.51493e-07	1.79747e-06
rplW	90165.8	-2.9636	0.537101	-5.51777	3.43319e-08	1.3119e-07
ybaY	10334	-2.95699	0.186211	-15.8797	8.75409e-57	6.95537e-55
trpD	18945.5	-2.95014	1.52891	-1.92958	NA	NA
talA	16145.2	-2.94366	0.376676	-7.81483	5.50379e-15	4.12392e-14
yeeR	5165.64	-2.93808	0.660004	-4.45161	8.52277e-06	2.38944e-05
pheS	18484.6	-2.87194	0.323323	-8.88256	6.53378e-19	6.87844e-18
rplB	144501	-2.85923	0.509979	-5.60656	2.06383e-08	8.15271e-08
glnA	56149	-2.85918	0.557925	-5.12467	NA	NA
yjjI	2136.21	-2.85699	0.55691	-5.13008	2.89614e-07	9.84313e-07
yecJ	2842.13	-2.84276	0.7616	-3.73262	0.000189499	0.00043701
patA	4757.99	-2.81149	0.227583	-12.3537	4.65486e-35	1.49631e-33
elaB	19794.2	-2.80087	0.34638	-8.08612	6.15943e-16	5.02449e-15
nirB	12053.8	-2.80061	0.809542	-3.4595	0.00054117	0.00115855
pyrC	20048.1	-2.79886	0.733568	-3.81541	NA	NA
hypB	2898.43	-2.78785	0.534475	-5.21605	1.8278e-07	6.36104e-07
flgG	1298.21	-2.77856	0.250759	-11.0806	1.55813e-28	3.1851e-27
gadE	5898.74	-2.77495	0.449518	-6.17317	6.69342e-10	3.11103e-09
gadC	19327.2	-2.77198	0.619346	-4.47566	7.6176e-06	2.15576e-05
sra	6842.54	-2.77087	0.174638	-15.8664	1.0827e-56	8.44303e-55
ybdK	3159.15	-2.76368	0.374887	-7.37203	1.68052e-13	1.09716e-12
fliE	359.897	-2.75349	0.841644	-3.27156	NA	NA
secE	6930.83	-2.74837	0.274944	-9.9961	1.58517e-23	2.28601e-22
tdcA	4860.9	-2.72146	1.20775	-2.25333	0.024238	0.0389418
artP	10354.4	-2.71462	0.312321	-8.69177	3.56839e-18	3.52734e-17
rpsS	47261.7	-2.70001	0.496049	-5.44303	5.23826e-08	1.95034e-07
upp	48269.7	-2.69587	0.82161	-3.2812	NA	NA
slp	23583.1	-2.69552	0.480739	-5.60704	2.05813e-08	8.15242e-08
yciF	2740.35	-2.69112	0.662907	-4.05958	4.91617e-05	0.00012352
trmD	144774	-2.69061	0.362161	-7.42932	1.09158e-13	7.23884e-13
feoA	12421.1	-2.68002	0.794207	-3.37446	0.000739616	0.00154951
rplS	37173.9	-2.67585	0.330927	-8.08594	6.16875e-16	5.02449e-15
rpsJ	68320.7	-2.67001	0.50204	-5.31832	1.04728e-07	3.77899e-07
osmE	8270.62	-2.66942	0.233267	-11.4436	2.53077e-30	5.88788e-29
tktB	30822.5	-2.66541	0.376129	-7.08642	1.37625e-12	8.31475e-12
yjgB	6102.92	-2.66101	0.206717	-12.8727	6.40854e-38	2.36723e-36
ybaT	5355	-2.66004	0.423943	-6.27452	3.50717e-10	1.68208e-09
artI	20957.4	-2.65961	0.30532	-8.71088	3.01524e-18	2.99462e-17
yehY	1354.17	-2.6545	0.238811	-11.1155	1.05456e-28	2.18756e-27
ymdF	857.118	-2.64516	0.292503	-9.04319	1.52172e-19	1.6644e-18
treA	9216.43	-2.64337	0.234959	-11.2503	2.3071e-29	5.05999e-28
yoeI	0.482216	-2.63467	3.47982	-0.757129	0.448972	0.516987
rplC	131290	-2.62772	0.495085	-5.30762	1.11067e-07	3.97369e-07
rplD	98047.5	-2.61019	0.499745	-5.22305	1.76e-07	6.14542e-07
ydaM	5083.18	-2.60307	0.187391	-13.8911	7.17077e-44	3.63809e-42
appC	3036.76	-2.60192	0.35729	-7.28237	3.27995e-13	2.09271e-12
fliM	716.039	-2.59737	0.255702	-10.1578	3.05897e-24	4.5517e-23
pheL	56.6797	-2.59661	0.560626	-4.63163	3.62798e-06	1.0706e-05
rplV	72524.2	-2.59302	0.487811	-5.31564	1.06286e-07	3.82866e-07
ecnB	772.084	-2.58948	0.356095	-7.27188	3.54531e-13	2.25178e-12
dctR	1797.4	-2.57121	0.423919	-6.06532	1.31689e-09	5.91828e-09
yccJ	4565.5	-2.56305	0.342	-7.49429	6.66568e-14	4.47674e-13
yahO	17310.5	-2.55114	0.233916	-10.9062	1.07673e-27	2.08946e-26
malP	21346.5	-2.55063	0.379359	-6.72352	1.77391e-11	9.53361e-11
msyB	9998.96	-2.53876	0.253635	-10.0095	1.38429e-23	2.00875e-22
speD	13802.2	-2.53049	0.415714	-6.08709	1.14979e-09	5.19501e-09
ppsR	8287.96	-2.52179	0.342438	-7.36422	1.78188e-13	1.15974e-12
bsmA	8953.57	-2.52166	0.659298	-3.82477	0.000130896	0.000308453
ybjP	16752.7	-2.51831	0.298541	-8.43538	3.30135e-17	3.02217e-16
sufD	8933.94	-2.51019	0.506824	-4.95279	7.31584e-07	2.35888e-06
flgA	679.395	-2.4996	0.419343	-5.96077	2.51058e-09	1.09896e-08
ybhB	3981.23	-2.49888	0.147337	-16.9603	1.61598e-64	1.83916e-62
fliZ	554.659	-2.49868	0.373986	-6.68122	2.3696e-11	1.25357e-10
ygdI	1722.01	-2.49741	0.232705	-10.7321	7.19673e-27	1.30066e-25
sufA	2815.13	-2.48488	0.463501	-5.36112	8.27097e-08	3.01812e-07
dcuC	1499.15	-2.46936	1.14425	-2.15805	NA	NA
mdtF	9770.54	-2.43154	0.487368	-4.98912	6.06537e-07	1.97382e-06
artM	4504.39	-2.43066	0.347888	-6.98689	2.8104e-12	1.65288e-11
ycgB	8742.01	-2.4226	0.415979	-5.82385	5.75086e-09	2.45358e-08
yiaG	5650.02	-2.41097	0.216368	-11.143	7.75044e-29	1.63185e-27
lhgO	8585.51	-2.40983	0.542402	-4.44288	8.87608e-06	2.48024e-05
rpsC	121841	-2.40439	0.464164	-5.18003	2.21845e-07	7.6888e-07
amyA	13439.3	-2.39601	0.200667	-11.9402	7.30047e-33	1.97066e-31
yhiD	3863.12	-2.39599	0.547417	-4.37691	1.20376e-05	3.29158e-05
yhfK	5454.52	-2.39453	0.233381	-10.2602	1.06519e-24	1.64909e-23
lldR	14546.7	-2.36247	0.858473	-2.75195	0.00592424	0.0106248
appB	1337.4	-2.36012	0.395738	-5.96384	2.46373e-09	1.08071e-08
sufC	2973.44	-2.33999	0.471301	-4.96495	6.87177e-07	2.2208e-06
rpsR	44213.1	-2.33702	0.259469	-9.0069	2.11964e-19	2.28282e-18
napD	95.9623	-2.33065	0.546005	-4.26855	1.96745e-05	5.2337e-05
fbaB	29638.9	-2.32373	0.210764	-11.0253	2.88667e-28	5.73386e-27
ggt	6757.62	-2.30084	0.219673	-10.4739	1.13799e-25	1.94799e-24
pheT	38197.1	-2.29472	0.30552	-7.51088	5.87319e-14	3.9762e-13
rplP	62777.7	-2.28198	0.455369	-5.01128	5.40679e-07	1.76359e-06
grcA	17633.1	-2.27912	0.406392	-5.60817	2.04475e-08	8.12307e-08
gabD	12389.6	-2.27423	0.534445	-4.25531	2.08759e-05	5.52189e-05
rnk	2018.88	-2.26132	0.292794	-7.72325	1.13402e-14	8.20505e-14
malG	1468.18	-2.25855	0.577436	-3.91135	9.17816e-05	0.000221994
sufB	6993.27	-2.25627	0.444981	-5.07049	3.96802e-07	1.31974e-06
yehW	932.46	-2.25433	0.367262	-6.1382	8.34615e-10	3.83686e-09
gadA	24678.6	-2.24977	0.601811	-3.73834	0.00018524	0.00042836
bdm	36.3633	-2.24259	0.602062	-3.72485	0.000195434	0.000449221
hyaA	505.952	-2.23793	0.341377	-6.5556	5.54175e-11	2.83897e-10
fliF	495.59	-2.23669	0.410376	-5.45034	5.02739e-08	1.87847e-07
yegP	2108.13	-2.23041	0.219225	-10.1741	2.58786e-24	3.89195e-23
ybgS	2771.55	-2.22501	0.380522	-5.84726	4.99728e-09	2.14075e-08
ydjX	790.139	-2.22466	0.479801	-4.63663	3.54128e-06	1.04721e-05
prs	93662.4	-2.2124	0.48723	-4.54077	5.60499e-06	1.61441e-05
focA	13365.5	-2.20852	0.288225	-7.66248	1.82372e-14	1.28638e-13
mscS	18166.7	-2.19813	0.458263	-4.79666	1.61334e-06	5.02871e-06
ydgA	24859.4	-2.1857	0.421626	-5.18398	2.17204e-07	7.53416e-07
rpsQ	47287.2	-2.18373	0.453906	-4.81097	1.50198e-06	4.68853e-06
artQ	4903.63	-2.18361	0.300842	-7.25831	3.91957e-13	2.47456e-12
sufS	6270.45	-2.18244	0.487802	-4.47403	7.67601e-06	2.17083e-05
codA	8452.13	-2.18154	0.589322	-3.70178	NA	NA
priB	50073.3	-2.18066	0.22959	-9.49807	2.13814e-21	2.58727e-20
yccB	63.8474	-2.18061	0.392039	-5.56224	2.66331e-08	1.03653e-07
ydbK	22582.5	-2.17485	0.301794	-7.20641	5.74479e-13	3.57331e-12
osmY	34625.1	-2.17478	0.271978	-7.99618	1.28341e-15	1.0061e-14
ansB	3936.13	-2.16754	0.711364	-3.04701	0.00231127	0.00445232
pdxA	9152.2	-2.16227	0.112238	-19.265	1.05736e-82	2.61915e-80
lldP	46527.1	-2.14848	0.850281	-2.52679	0.011511	0.0195455
speE	13326.5	-2.13806	0.45217	-4.72845	2.2624e-06	6.89362e-06
ydcV	1742.54	-2.12503	0.336608	-6.31308	2.73538e-10	1.32399e-09
osmF	3821.75	-2.12049	0.192317	-11.026	2.86431e-28	5.7164e-27
folC	8118.76	-2.12032	0.338819	-6.25796	3.90037e-10	1.86007e-09
ycfP	11150	-2.11955	0.242316	-8.74706	2.18976e-18	2.2166e-17
sufE	1905.24	-2.11718	0.48276	-4.38557	1.15681e-05	3.17329e-05
yeaQ	3105.67	-2.11673	0.248709	-8.51086	1.72647e-17	1.6228e-16
blc	4447.6	-2.11577	0.348965	-6.06299	1.33612e-09	5.98553e-09
rpsF	64397.8	-2.11468	0.218344	-9.6851	3.48852e-22	4.50618e-21
metE	14090.6	-2.11308	0.509804	-4.14489	3.3997e-05	8.74001e-05
gabT	13587.9	-2.10982	0.53341	-3.95534	7.64273e-05	0.000186571
deoD	35379.5	-2.09769	0.199046	-10.5387	5.72826e-26	9.88595e-25
gcd	11096.2	-2.09375	0.263331	-7.95102	1.84987e-15	1.43989e-14
rplM	72717.6	-2.0928	0.211346	-9.90223	4.07075e-23	5.67614e-22
rplK	88191.4	-2.08792	0.375201	-5.56482	2.6243e-08	1.02229e-07
rpmC	53636.2	-2.08524	0.444422	-4.69204	2.70497e-06	8.13036e-06
holE	1680.24	-2.08155	0.379232	-5.48884	4.04577e-08	1.53484e-07
fliN	273.829	-2.07379	0.267732	-7.74574	9.50233e-15	6.93489e-14
yebW	1043.43	-2.07113	0.293232	-7.06312	1.62803e-12	9.73811e-12
ytjA	1852.1	-2.06694	0.361239	-5.72182	1.05388e-08	4.33813e-08
ybhP	1034.58	-2.06625	0.195487	-10.5697	4.11755e-26	7.16487e-25
grxB	7620.69	-2.06338	0.233408	-8.84022	9.55308e-19	9.8357e-18
infB	84812.6	-2.06061	0.425108	-4.84726	1.25178e-06	3.9485e-06
ddpX	589.284	-2.05979	0.482968	-4.26485	2.00037e-05	5.31456e-05
borD	13023.5	-2.05702	0.579392	-3.5503	0.000384788	0.000845248
ahpC	170278	-2.05291	0.196067	-10.4704	1.18115e-25	2.01369e-24
rpsH	95583.2	-2.05096	0.33365	-6.14706	7.89338e-10	3.65081e-09
phr	3609.95	-2.04668	0.184986	-11.064	1.8756e-28	3.79719e-27
ygdH	21284.3	-2.04645	0.367402	-5.57004	2.54684e-08	9.93951e-08
rplA	157852	-2.04519	0.389169	-5.25528	1.47796e-07	5.20812e-07
rimM	110076	-2.03037	0.301129	-6.74254	1.55645e-11	8.4353e-11
glnH	35478	-2.02827	0.483637	-4.19378	2.74341e-05	7.09613e-05
fis	12312.8	-2.01932	0.377563	-5.3483	8.8783e-08	3.22854e-07
trxB	24253.9	-2.01908	0.448801	-4.49883	6.83283e-06	1.94412e-05
frdA	14522.1	-2.01222	0.297738	-6.75837	1.39555e-11	7.58278e-11
yghA	1921.38	-2.01015	0.295154	-6.81049	9.72654e-12	5.41779e-11
yebV	1838.27	-2.0032	0.255005	-7.85555	3.98008e-15	3.01441e-14
psiF	2398.9	-2.00273	0.174624	-11.4688	1.89335e-30	4.47915e-29
ynfO	60.8825	-1.99764	0.531643	-3.75748	0.000171636	0.000398875
yceA	16933.1	-1.99735	0.476898	-4.18821	2.81163e-05	7.26366e-05
yhgF	12001.1	-1.99168	0.230496	-8.64086	5.57901e-18	5.42568e-17
cysM	5914.64	-1.99067	0.333942	-5.96114	2.50483e-09	1.09759e-08
fliJ	114.132	-1.98966	0.265314	-7.49929	6.41652e-14	4.3232e-13
fiu	11827.1	-1.9894	0.532915	-3.73305	0.000189173	0.000436498
yehE	1981.6	-1.9877	0.270587	-7.34589	2.04396e-13	1.32214e-12
pheA	5914.89	-1.98324	0.465656	-4.25902	2.05325e-05	5.4413e-05
adiY	1669.05	-1.98159	0.530104	-3.73812	0.000185403	0.000428503
thiK	2893.82	-1.98095	0.197048	-10.0531	8.90196e-24	1.2971e-22
ygjR	10795.4	-1.98089	0.574897	-3.44565	0.000569695	0.00121468
bfr	13225.7	-1.96826	0.170087	-11.5721	5.70957e-31	1.38977e-29
yjjK	41391.5	-1.96783	0.265966	-7.3988	1.37423e-13	9.04199e-13
fmt	12001.6	-1.96263	0.242615	-8.0895	5.99093e-16	4.8986e-15
yhcO	823.501	-1.95929	0.239494	-8.18096	2.81595e-16	2.38112e-15
ackA	16062.2	-1.94828	0.202421	-9.62485	6.28004e-22	7.9895e-21
nusA	38231.7	-1.94216	0.363557	-5.34212	9.18654e-08	3.33775e-07
aroA	6784.02	-1.93864	0.470432	-4.12099	3.77255e-05	9.66314e-05
yjbJ	6485.35	-1.93552	0.28915	-6.69382	2.17423e-11	1.15456e-10
rpsD	237928	-1.92232	0.303531	-6.33317	2.40175e-10	1.16653e-09
gpsA	21720	-1.92166	0.214957	-8.93976	3.90007e-19	4.15777e-18
garL	1685.16	-1.92087	0.525864	-3.65278	0.000259414	0.000586048
rpsP	28231.7	-1.91789	0.285643	-6.71428	1.88992e-11	1.01253e-10
cysH	7359.82	-1.91144	0.512242	-3.73152	0.000190331	0.000438689
ykfN	2.93642	-1.90739	0.949005	-2.00988	0.044444	0.0673457
rplY	22628.4	-1.90266	0.232772	-8.17392	2.9853e-16	2.5092e-15
rluE	2994.5	-1.90162	0.308022	-6.17366	6.67271e-10	3.10484e-09
cbpA	14176.1	-1.89913	0.357223	-5.31639	1.05847e-07	3.81611e-07
dicA	1816.62	-1.8963	0.249673	-7.59514	3.0745e-14	2.13291e-13
ygaU	10371.8	-1.88748	0.261661	-7.21344	5.45542e-13	3.39834e-12
yeaG	25912	-1.88592	0.32146	-5.86674	4.44449e-09	1.90977e-08
yfcZ	9253.53	-1.88362	0.358404	-5.25559	1.47549e-07	5.20376e-07
ydhS	2920.21	-1.88234	0.312844	-6.01687	1.77826e-09	7.85755e-09
fabG	39606.9	-1.88173	0.204687	-9.19319	3.81367e-20	4.32867e-19
pyrL	7.74113	-1.87837	0.731686	-2.56718	0.0102529	0.0175294
glnP	7066.86	-1.87319	0.440345	-4.25391	2.10073e-05	5.55317e-05
cmk	17562.9	-1.87206	0.337139	-5.55277	2.81184e-08	1.0893e-07
pheM	36.3134	-1.87067	0.506247	-3.69518	0.000219731	0.000501512
yfjX	1.85787	-1.86748	1.67465	-1.11515	0.264786	0.328718
yjdI	1462.62	-1.86526	0.305482	-6.10595	1.02193e-09	4.66234e-09
pnp	97845.8	-1.86443	0.134436	-13.8686	9.82288e-44	4.9243e-42
folK	2722.69	-1.85634	0.267601	-6.93696	4.00619e-12	2.3205e-11
yjdN	1215.29	-1.8562	0.274525	-6.76151	1.36564e-11	7.43948e-11
narH	11604.4	-1.85532	0.452714	-4.09822	4.16344e-05	0.000105743
yjdQ	1.98606	-1.85084	1.2184	-1.51907	0.128745	0.172767
yhbW	3845.43	-1.84876	0.244828	-7.55127	4.31034e-14	2.95136e-13
kdpA	537.736	-1.84503	0.543556	-3.39437	0.000687864	0.0014483
curA	4886.59	-1.8439	0.226579	-8.13801	4.01833e-16	3.33752e-15
yiaD	1266.27	-1.84325	0.314821	-5.85493	4.77211e-09	2.04846e-08
yliI	1609.79	-1.84177	0.240324	-7.66372	1.80619e-14	1.27615e-13
osmC	6684.27	-1.83098	0.228987	-7.99599	1.28534e-15	1.0061e-14
artJ	2114.6	-1.82675	0.461246	-3.96046	7.4805e-05	0.000183355
luxS	19895.4	-1.82664	0.187477	-9.74329	1.9707e-22	2.61786e-21
infA	18633.8	-1.82506	0.644703	-2.83085	0.00464244	0.00849232
yeeS	369.162	-1.82458	0.613173	-2.97563	0.00292383	0.00554107
rpsA	377503	-1.82254	0.256361	-7.10929	1.16637e-12	7.06704e-12
ydcS	8088	-1.8199	0.525843	-3.46091	0.000538358	0.00115312
ridA	37135.6	-1.81866	0.591378	-3.07528	NA	NA
yfcG	1120.12	-1.81835	0.197297	-9.21631	3.07502e-20	3.51872e-19
csiD	7975.27	-1.8138	0.526083	-3.44775	0.000565269	0.00120585
smpB	9829.15	-1.81307	0.270721	-6.69721	2.12443e-11	1.12954e-10
ycaO	5099.95	-1.81159	0.36844	-4.91691	8.79212e-07	2.81335e-06
rplJ	102850	-1.80901	0.233262	-7.7553	8.81348e-15	6.44332e-14
ivy	11145.4	-1.8048	0.236039	-7.64617	2.07061e-14	1.45808e-13
kdpF	1.37556	-1.80369	2.0668	-0.872693	0.38283	0.452075
rplI	32880.5	-1.80303	0.252509	-7.14047	9.30103e-13	5.69949e-12
rimP	6424.86	-1.80053	0.312112	-5.76886	7.98112e-09	3.3508e-08
yqiC	6918	-1.79621	0.232194	-7.73584	1.02726e-14	7.4786e-14
uof	2288.95	-1.79558	0.316521	-5.67287	1.40424e-08	5.71329e-08
nagZ	4257.2	-1.79049	0.180549	-9.91691	3.51464e-23	4.93338e-22
guaC	24887.5	-1.78872	0.725659	-2.46496	NA	NA
dkgA	7205.83	-1.78607	0.236364	-7.55642	4.14306e-14	2.84143e-13
trpE	8972.22	-1.78307	1.56412	-1.13999	NA	NA
yncL	481.06	-1.78204	0.32384	-5.50285	3.73701e-08	1.42541e-07
rpsI	64344	-1.78012	0.238671	-7.45845	8.75481e-14	5.84255e-13
ymfI	2881.3	-1.77977	0.235841	-7.54647	4.47202e-14	3.05213e-13
dcp	18104.2	-1.77567	0.148859	-11.9286	8.40125e-33	2.23909e-31
pliG	19023.9	-1.77553	0.287966	-6.16577	7.01431e-10	3.253e-09
frdB	4571.49	-1.77301	0.22555	-7.86083	3.81592e-15	2.89529e-14
clsB	1213.63	-1.77008	0.163779	-10.8077	3.16508e-27	5.92363e-26
rpmJ	10719.3	-1.76933	0.333625	-5.30335	1.13696e-07	4.06429e-07
fdnG	9064.73	-1.76921	0.37831	-4.67662	2.91644e-06	8.71619e-06
bamD	29204.5	-1.76656	0.165304	-10.6868	1.17387e-26	2.10347e-25
ppa	78609.5	-1.7657	0.348932	-5.0603	4.18602e-07	1.38689e-06
ytfK	5642.49	-1.76253	0.261991	-6.72747	1.72643e-11	9.33247e-11
hypC	327.756	-1.76128	0.363766	-4.8418	1.28671e-06	4.04352e-06
aldB	5075.09	-1.76042	0.451327	-3.90053	9.59814e-05	0.000231488
rpsE	98459.8	-1.75996	0.346523	-5.07893	3.7957e-07	1.26754e-06
rmf	16521.2	-1.75961	0.373417	-4.71218	2.45084e-06	7.43015e-06
glnL	3961.5	-1.758	0.449951	-3.90708	9.34169e-05	0.00022582
yeaO	772.006	-1.75724	0.259103	-6.782	1.18521e-11	6.51306e-11
malQ	9551.69	-1.75464	0.344211	-5.09756	3.44052e-07	1.15443e-06
rpsT	25554.7	-1.7539	0.365669	-4.79643	1.61517e-06	5.03068e-06
ydcJ	4833.93	-1.7511	0.426433	-4.10639	4.01885e-05	0.000102504
gsk	6111.61	-1.75035	0.223762	-7.82237	5.18388e-15	3.89809e-14
zinT	129945	-1.74746	0.539269	-3.24043	0.0011935	0.0024151
narJ	3990.58	-1.74549	0.448272	-3.89382	9.86764e-05	0.000237037
aspA	79333.8	-1.74277	0.535293	-3.25572	0.00113104	0.00230199
yegS	4052.11	-1.74221	0.216256	-8.05624	7.86746e-16	6.3589e-15
exbB	13721.4	-1.73935	0.445347	-3.9056	9.39922e-05	0.00022695
potC	3776.24	-1.73821	0.39088	-4.44692	8.71099e-06	2.43896e-05
ykgT	0.90888	-1.73806	1.91166	-0.909185	0.363253	0.431985
rplN	137883	-1.73212	0.202185	-8.56698	1.06234e-17	1.01903e-16
cysI	18800.1	-1.73128	0.583405	-2.96754	0.00300195	0.00566871
yehD	139.455	-1.72666	0.727315	-2.37402	0.0175958	0.0289663
rpmI	38371	-1.72584	0.229092	-7.53339	4.94382e-14	3.36324e-13
rpsN	143425	-1.72171	0.271723	-6.33627	2.35394e-10	1.14595e-09
mnmE	8886.44	-1.71986	0.288698	-5.95728	2.56474e-09	1.12034e-08
pflB	183575	-1.71943	0.315205	-5.45495	4.89867e-08	1.83363e-07
yieP	4108.24	-1.71314	0.389084	-4.40302	1.06754e-05	2.94395e-05
aidB	5158.02	-1.71234	0.341406	-5.01555	5.28826e-07	1.72895e-06
yejF	3069	-1.70975	0.200763	-8.51627	1.64779e-17	1.55232e-16
nrfA	1443.35	-1.70835	0.655204	-2.60736	0.00912427	0.0157598
glnK	105.627	-1.70746	1.33865	-1.2755	NA	NA
yjiX	935.243	-1.70037	0.271909	-6.25346	4.01464e-10	1.91024e-09
ybeL	13218.8	-1.69946	0.381134	-4.45896	8.23593e-06	2.31673e-05
yhbE	3640.32	-1.69454	0.391661	-4.32656	1.51457e-05	4.08575e-05
lysU	75035.2	-1.68943	0.236605	-7.14031	9.31191e-13	5.69949e-12
melR	4567.22	-1.68791	0.653771	-2.5818	0.00982854	0.0168518
abrB	615.027	-1.68678	0.612012	-2.75613	0.005849	0.0104943
yodD	1103.68	-1.68591	0.310681	-5.42648	5.74757e-08	2.13055e-07
yqjG	3518.26	-1.68557	0.462205	-3.64681	0.000265521	0.00059856
btuF	1960.3	-1.68427	0.142066	-11.8556	2.01395e-32	5.23504e-31
ydiH	512.972	-1.67611	0.374484	-4.47578	7.61332e-06	2.15576e-05
yjiG	511.607	-1.67593	0.16357	-10.246	1.23371e-24	1.89603e-23
purB	14716.4	-1.67582	0.227461	-7.36748	1.73888e-13	1.1335e-12
yhdE	5428.74	-1.67501	0.166488	-10.0609	8.2274e-24	1.20297e-22
edd	8770.42	-1.67453	0.18303	-9.14897	5.74797e-20	6.42035e-19
glpX	2863.14	-1.67207	0.199927	-8.36339	6.09393e-17	5.45677e-16
yfgD	14726	-1.67197	0.252372	-6.62504	3.47151e-11	1.81371e-10
rpmD	21193.8	-1.67158	0.345691	-4.83549	1.32821e-06	4.16005e-06
rplQ	44642.9	-1.66444	0.314827	-5.28685	1.24438e-07	4.43324e-07
sfsA	7480.45	-1.66153	0.277537	-5.98668	2.14172e-09	9.42402e-09
adhP	6392.87	-1.65415	0.173746	-9.52051	1.72337e-21	2.10963e-20
patD	5032.11	-1.65382	0.301559	-5.48422	4.15292e-08	1.57266e-07
rsmA	11284.1	-1.6522	0.135895	-12.1579	5.20573e-34	1.52232e-32
ynfM	1545.3	-1.65083	0.685515	-2.40816	NA	NA
rbsC	12906.3	-1.64222	0.308076	-5.33056	9.791e-08	3.54513e-07
hyaB	441.003	-1.63828	0.275816	-5.93976	2.85437e-09	1.23915e-08
fbp	22937.3	-1.63639	0.344897	-4.74458	2.08935e-06	6.39872e-06
yfdC	1448.24	-1.63595	0.261266	-6.26163	3.80984e-10	1.82103e-09
rpsO	36690	-1.63348	0.17875	-9.13838	6.33943e-20	7.02509e-19
yciE	3065.63	-1.63171	0.615619	-2.65052	0.00803672	0.0140193
ykgM	18640.3	-1.62783	0.527208	-3.08764	0.00201755	0.00391696
rluD	7169.15	-1.627	0.257308	-6.32316	2.56267e-10	1.24182e-09
hisL	150.66	-1.62425	0.525383	-3.09156	0.0019911	0.00387661
ypfM	988.824	-1.62291	0.781185	-2.07749	0.037756	0.0580893
yohF	704.585	-1.62252	0.327179	-4.95913	7.08099e-07	2.28491e-06
rpsM	106374	-1.62085	0.2378	-6.81603	9.35878e-12	5.21984e-11
plaP	8845.1	-1.61921	0.381147	-4.24825	2.15447e-05	5.67385e-05
yodC	468.576	-1.6153	0.243215	-6.64148	3.10556e-11	1.62858e-10
fabD	32736	-1.61512	0.19362	-8.34171	7.32254e-17	6.45088e-16
dppA	40553.2	-1.61275	0.504289	-3.19807	0.0013835	0.00277556
gadX	11861	-1.60412	0.203329	-7.8893	3.03896e-15	2.33532e-14
flgH	326.08	-1.60343	0.213845	-7.49811	6.47436e-14	4.3552e-13
sodA	125384	-1.60148	0.195853	-8.17695	2.91121e-16	2.45673e-15
glyA	61981.6	-1.59936	0.263732	-6.06437	1.32474e-09	5.94722e-09
ycbJ	3807.09	-1.59799	0.748331	-2.13541	0.0327275	0.0511374
btuE	6140.52	-1.59639	0.219473	-7.27378	3.49569e-13	2.22362e-12
ylcI	42.6247	-1.59625	0.537696	-2.96868	0.00299083	0.00565262
cysJ	14039.3	-1.59479	0.677389	-2.35432	0.0185568	0.0304769
yeaH	5091.82	-1.59432	0.31761	-5.01973	5.1744e-07	1.69435e-06
guaB	32324.3	-1.59283	0.3798	-4.19386	2.74243e-05	7.09613e-05
xseB	4960.6	-1.59181	0.194457	-8.18595	2.70171e-16	2.28911e-15
def	9731.17	-1.58766	0.216853	-7.32139	2.45409e-13	1.58015e-12
yhhT	1475.62	-1.58664	0.241105	-6.5807	4.68239e-11	2.41636e-10
ykfF	8.0977	-1.58484	0.621958	-2.54815	0.0108296	0.018448
ampD	2345.62	-1.58469	0.194096	-8.16447	3.22838e-16	2.69736e-15
ynfD	959.629	-1.58397	0.373201	-4.24428	2.19296e-05	5.768e-05
ispE	12920.1	-1.58368	0.303959	-5.21017	1.88669e-07	6.55515e-07
ydhQ	9913.93	-1.58364	0.138994	-11.3936	4.50079e-30	1.03567e-28
caiF	692.209	-1.5828	0.742349	-2.13215	NA	NA
yeiP	6774.65	-1.5824	0.308355	-5.13175	2.87064e-07	9.78016e-07
dsbG	3907.03	-1.58118	0.191293	-8.26577	1.38793e-16	1.19521e-15
yjdC	8536.42	-1.58036	0.255488	-6.18566	6.18429e-10	2.89035e-09
yfeC	3627.17	-1.57881	0.360245	-4.38259	1.17277e-05	3.20892e-05
yjfY	115.313	-1.57871	0.324623	-4.86319	1.15507e-06	3.65989e-06
rplO	94734.9	-1.57608	0.344252	-4.57827	4.68831e-06	1.36249e-05
accB	25459.7	-1.57596	0.225805	-6.97931	2.96638e-12	1.73492e-11
ybjC	1473.02	-1.57463	0.434869	-3.62093	0.000293541	0.000656104
recG	7760.68	-1.5734	0.172173	-9.13846	6.33496e-20	7.02509e-19
ompC	658147	-1.57302	0.23754	-6.62213	3.54062e-11	1.84753e-10
pgl	20788.2	-1.57277	0.16745	-9.39249	5.86001e-21	6.9316e-20
yfiL	723.423	-1.57015	0.297794	-5.2726	1.34502e-07	4.77965e-07
rdgC	5045.62	-1.56853	0.385265	-4.07129	4.67536e-05	0.000118104
ycgJ	3168.17	-1.56558	0.252714	-6.19505	5.82652e-10	2.7292e-09
mscL	9008.28	-1.56545	0.292299	-5.35563	8.52582e-08	3.10573e-07
yghU	7295.6	-1.56255	0.178921	-8.73317	2.47628e-18	2.49464e-17
rihA	12497.9	-1.56221	0.333408	-4.68557	2.79178e-06	8.35551e-06
hemB	13650.8	-1.56182	0.285408	-5.47225	4.44365e-08	1.67522e-07
truB	8762.36	-1.56181	0.35425	-4.40878	1.03953e-05	2.87046e-05
rplF	97434.7	-1.5606	0.293982	-5.30848	1.10541e-07	3.95825e-07
mlrA	2753.57	-1.56046	0.246424	-6.33241	2.41361e-10	1.17094e-09
fabH	18634.2	-1.5572	0.150451	-10.3502	4.17663e-25	6.79066e-24
nudJ	2637.87	-1.55605	0.226706	-6.86376	6.70721e-12	3.77594e-11
syd	2665.57	-1.55605	0.303278	-5.13079	2.88534e-07	9.82227e-07
ygaM	3847.39	-1.55125	0.217434	-7.13436	9.72395e-13	5.93443e-12
znuA	111140	-1.55071	0.43253	-3.5852	0.000336821	0.000746108
rplL	60243.6	-1.55004	0.229255	-6.76122	1.36838e-11	7.44475e-11
mltD	10063.7	-1.54846	0.524206	-2.95391	0.0031378	0.00590405
cyoA	113458	-1.54626	0.116852	-13.2327	5.68428e-40	2.36995e-38
gss	17872.7	-1.54536	0.299134	-5.16611	2.39016e-07	8.23648e-07
apaG	7366.04	-1.54481	0.171256	-9.02046	1.87304e-19	2.0224e-18
ybjS	5355.94	-1.54357	0.242244	-6.37195	1.86634e-10	9.192e-10
rfbD	15761.4	-1.54343	0.324005	-4.7636	1.90167e-06	5.86231e-06
plsX	16970.5	-1.54176	0.197761	-7.79607	6.38637e-15	4.73468e-14
rbfA	3485.71	-1.54014	0.375989	-4.09624	4.19918e-05	0.000106587
ghrB	13832.9	-1.53923	0.228486	-6.73664	1.62094e-11	8.77352e-11
rplR	56456.2	-1.5387	0.305822	-5.03136	4.87018e-07	1.59971e-06
fic	3077.38	-1.53846	0.234973	-6.54738	5.85543e-11	2.98875e-10
yeaP	7216.12	-1.53435	0.327489	-4.6852	2.7968e-06	8.36458e-06
lldD	28675.6	-1.53407	0.75646	-2.02796	0.0425641	0.0648236
glmS	47239.3	-1.53317	0.225313	-6.80462	1.01316e-11	5.62849e-11
yqjC	28519.3	-1.53238	0.296295	-5.17181	2.31831e-07	8.00198e-07
yceD	38417.7	-1.52693	0.207587	-7.35564	1.90021e-13	1.23294e-12
hflD	7175.72	-1.52673	0.263175	-5.8012	6.58419e-09	2.78654e-08
yjfN	2195.36	-1.52631	0.738242	-2.06749	0.0386879	0.0594145
qorA	5620.34	-1.52279	0.343107	-4.43823	9.0702e-06	2.52777e-05
nadE	14215.9	-1.52274	0.263814	-5.77201	7.8332e-09	3.29198e-08
secY	199093	-1.52134	0.343355	-4.43082	9.38771e-06	2.60935e-05
infC	83164.6	-1.51795	0.179512	-8.45598	2.7675e-17	2.55569e-16
ymdB	1232.48	-1.51557	0.20853	-7.26785	3.65255e-13	2.3164e-12
ddpA	1756.17	-1.51527	0.38893	-3.89601	9.77894e-05	0.000235309
glnQ	7735.48	-1.51264	0.370568	-4.08195	4.46596e-05	0.000113086
ycbZ	9879.12	-1.51111	0.135751	-11.1314	8.82131e-29	1.83894e-27
lpp	176455	-1.51042	0.40076	-3.76889	0.000163975	0.000382124
ypjF	171.055	-1.51018	0.723475	-2.08739	0.0368525	0.0568238
lolB	7203.64	-1.50849	0.18629	-8.09751	5.60954e-16	4.61363e-15
gmhB	3406.59	-1.50765	0.182299	-8.27019	1.33749e-16	1.15413e-15
fhuE	3483.18	-1.50514	0.473794	-3.17679	0.00148913	0.0029691
minC	15008.8	-1.50457	0.184136	-8.17097	3.05918e-16	2.56618e-15
map	13257.3	-1.50094	0.153461	-9.78061	1.36393e-22	1.84086e-21
entC	6257.66	-1.4995	0.695627	-2.15561	0.0311141	0.0489069
rph	6288.1	-1.49746	0.666706	-2.24606	0.0247003	0.0396089
ymgE	272.302	-1.49725	0.322259	-4.64612	3.38231e-06	1.00232e-05
deoA	14007.1	-1.49691	0.350672	-4.26869	1.96622e-05	5.2337e-05
nikB	351.577	-1.4964	0.416254	-3.59491	0.000324502	0.000720717
ybiY	75.9832	-1.49528	0.350573	-4.26525	1.99681e-05	5.30843e-05
cyoB	149046	-1.49348	0.240012	-6.22253	4.89192e-10	2.30776e-09
prpR	1525.23	-1.49309	0.258311	-5.78023	7.46001e-09	3.14141e-08
dtpA	8398.45	-1.48653	0.210706	-7.05498	1.72624e-12	1.02963e-11
rplX	145265	-1.48545	0.19559	-7.5947	3.08518e-14	2.13679e-13
maeA	65933.9	-1.4815	0.215062	-6.88872	5.62948e-12	3.21216e-11
pth	2585.49	-1.48124	0.529667	-2.79655	0.00516517	0.00935507
ppiB	29076.2	-1.4805	0.228383	-6.48256	9.01813e-11	4.56434e-10
pdxY	5697.03	-1.47892	0.242643	-6.09504	1.09412e-09	4.97015e-09
folP	4129.19	-1.47876	0.313146	-4.72229	2.33209e-06	7.09057e-06
rna	3700.68	-1.4787	0.179617	-8.23253	1.83294e-16	1.56562e-15
yneE	1000.66	-1.47797	0.750367	-1.96966	0.0488771	0.073194
trmH	2960.65	-1.47791	0.226928	-6.51265	7.38367e-11	3.75515e-10
ysgA	2693.59	-1.47463	0.288482	-5.1117	3.1928e-07	1.07904e-06
entE	6311.36	-1.47237	0.672138	-2.19057	0.0284827	0.0451755
ykgC	1742.39	-1.47072	0.291483	-5.04565	4.51993e-07	1.49048e-06
fliG	458.826	-1.47065	0.31982	-4.59838	4.25788e-06	1.24254e-05
ybdZ	798.514	-1.46628	0.698996	-2.0977	0.0359317	0.0556281
ddlA	8048.51	-1.46546	0.138297	-10.5965	3.09442e-26	5.45213e-25
rplE	145089	-1.4632	0.222893	-6.56459	5.21751e-11	2.67938e-10
rssB	5900.22	-1.46023	0.210918	-6.92319	4.41571e-12	2.54431e-11
ribA	6047.38	-1.45908	0.342631	-4.25845	2.05847e-05	5.44828e-05
accC	33274.3	-1.4568	0.205591	-7.08593	1.38119e-12	8.33263e-12
ydeN	13180	-1.45534	0.320933	-4.53472	5.76808e-06	1.65685e-05
tpiA	42041.4	-1.45173	0.210711	-6.88969	5.59126e-12	3.19468e-11
rimO	6311.29	-1.45071	0.309219	-4.69153	2.71175e-06	8.13912e-06
gcvH	17789.1	-1.44901	0.271601	-5.33505	9.55171e-08	3.46743e-07
yegE	5048.51	-1.44694	0.109595	-13.2026	8.47269e-40	3.43063e-38
rpoA	242479	-1.44484	0.28114	-5.13922	2.75881e-07	9.422e-07
lipB	4206.14	-1.44427	0.458375	-3.15085	0.00162794	0.00322296
ydcK	1214.7	-1.44421	0.256885	-5.62199	1.88765e-08	7.54166e-08
lpxD	32947.5	-1.44392	0.230646	-6.26035	3.84125e-10	1.83396e-09
trmI	5537.22	-1.44339	0.196073	-7.3615	1.81849e-13	1.18174e-12
aceE	158904	-1.44289	0.39795	-3.6258	0.000288066	0.000645237
yjdJ	1194.72	-1.44253	0.289597	-4.98114	6.32092e-07	2.05065e-06
seqA	11339.4	-1.4395	0.167585	-8.58969	8.72063e-18	8.40247e-17
ynjE	3667.76	-1.42961	0.394347	-3.62525	0.000288681	0.000645927
chaB	835.397	-1.4293	0.25145	-5.68424	1.31397e-08	5.36674e-08
dld	23013	-1.42823	0.234413	-6.09278	1.10965e-09	5.02446e-09
rpsK	81632.9	-1.42769	0.232474	-6.1413	8.18484e-10	3.76682e-09
ydhF	6904.89	-1.42446	0.339006	-4.20187	2.64722e-05	6.87266e-05
nfo	5068.09	-1.42419	0.170202	-8.36765	5.87783e-17	5.27751e-16
ycaP	1172.82	-1.42313	0.233594	-6.09233	1.1128e-09	5.03328e-09
bamA	72131.2	-1.42259	0.329801	-4.31349	1.60695e-05	4.32664e-05
gabP	2092.3	-1.42146	0.524149	-2.71193	0.00668918	0.0118403
menF	10289	-1.42106	0.23479	-6.05245	1.42661e-09	6.3706e-09
yhbY	4088.98	-1.41998	0.41576	-3.41538	0.000636927	0.00134644
cvpA	1959.86	-1.41853	0.308904	-4.59213	4.38747e-06	1.27859e-05
nudC	4136.58	-1.41592	0.209067	-6.77259	1.26496e-11	6.91788e-11
rpsG	114056	-1.41488	0.181367	-7.80119	6.13245e-15	4.5625e-14
proC	7083.37	-1.41429	0.176755	-8.00143	1.22979e-15	9.69787e-15
pgi	44619.3	-1.41374	0.259007	-5.4583	4.80706e-08	1.80254e-07
yggN	3965.65	-1.41205	0.295956	-4.77117	1.83162e-06	5.66297e-06
thyA	7841.76	-1.41101	0.156042	-9.0425	1.53124e-19	1.67048e-18
ybgI	6416.67	-1.41047	0.256933	-5.48963	4.02786e-08	1.52942e-07
rpmE	8390.65	-1.40916	0.362346	-3.88899	0.000100661	0.000241528
yqjD	24861.3	-1.40829	0.29262	-4.81269	1.48913e-06	4.65188e-06
ligT	1154.89	-1.40734	0.260965	-5.39284	6.93528e-08	2.54616e-07
yggX	3017.14	-1.40702	0.249083	-5.64878	1.61591e-08	6.53573e-08
mipA	32233.3	-1.40134	0.423821	-3.30643	0.000944922	0.00194101
yibQ	2016.98	-1.39982	0.344761	-4.06025	4.90197e-05	0.000123237
fliK	418.587	-1.39942	0.229516	-6.09725	1.07909e-09	4.9072e-09
ldcC	6976.83	-1.39939	0.269475	-5.19303	2.06901e-07	7.18269e-07
nlpD	86404.8	-1.39871	0.197347	-7.08755	1.36511e-12	8.25932e-12
ybiO	994.113	-1.39867	0.241082	-5.80163	6.56737e-09	2.78221e-08
yjbQ	6778.55	-1.39743	0.267519	-5.22367	1.75416e-07	6.13009e-07
gshA	18991.6	-1.39727	0.221486	-6.30861	2.81551e-10	1.36121e-09
yhbV	307.941	-1.39308	0.398618	-3.49478	0.000474456	0.00102353
frdC	1296.14	-1.3909	0.201753	-6.89408	5.42155e-12	3.10192e-11
ansA	7982.67	-1.38801	0.261458	-5.30873	1.10389e-07	3.95615e-07
pta	30837	-1.38711	0.2333	-5.94561	2.7543e-09	1.19818e-08
trkA	8122.33	-1.3871	0.201846	-6.87207	6.32783e-12	3.57192e-11
grxC	9324.8	-1.38531	0.151372	-9.1517	5.60425e-20	6.27647e-19
mnmA	17294.6	-1.3852	0.328971	-4.21071	2.54573e-05	6.62551e-05
rpsB	119595	-1.38509	0.222252	-6.23204	4.60395e-10	2.17834e-09
fusA	417136	-1.38426	0.201084	-6.88398	5.82047e-12	3.31216e-11
rbn	2233.82	-1.38163	0.219829	-6.28502	3.27819e-10	1.57946e-09
rsmB	6700.92	-1.38127	0.172709	-7.99766	1.2681e-15	9.98129e-15
pdhR	8556.74	-1.3786	0.60641	-2.27338	0.0230032	0.0371279
ispA	12786.4	-1.3715	0.150064	-9.13943	6.27802e-20	6.99385e-19
gcvT	40735.5	-1.36561	0.198513	-6.87918	6.01977e-12	3.41174e-11
fdnH	1241.15	-1.36187	0.295264	-4.61238	3.98081e-06	1.16903e-05
fbaA	98787.2	-1.36182	0.178153	-7.64411	2.10392e-14	1.47907e-13
asr	1009.45	-1.36122	0.360784	-3.77294	0.000161335	0.00037651
hisS	21882	-1.3606	0.113026	-12.038	2.24429e-33	6.34274e-32
yfeX	9383.68	-1.35758	0.322968	-4.20344	2.62886e-05	6.83341e-05
argG	8254.57	-1.35637	0.362385	-3.74291	0.000181899	0.000421329
sdaB	14309.8	-1.35358	0.517422	-2.61601	0.00889651	0.0153853
pdxK	4647.58	-1.34998	0.222649	-6.06329	1.33365e-09	5.98084e-09
guaA	42807.7	-1.34993	0.318811	-4.23426	2.29307e-05	6.00506e-05
yciH	4259.98	-1.34958	0.704222	-1.91642	NA	NA
btuD	6073.11	-1.34718	0.180583	-7.46017	8.64113e-14	5.77584e-13
gapC	2799.31	-1.34508	0.381071	-3.52973	0.000415992	0.00090905
clsC	2171.73	-1.3436	0.193675	-6.93739	3.99404e-12	2.31665e-11
waaL	9784.22	-1.34318	0.237626	-5.65251	1.58117e-08	6.40223e-08
rplT	53743.6	-1.34002	0.241535	-5.54793	2.8908e-08	1.11676e-07
cueR	3626.16	-1.33934	0.184541	-7.2577	3.93737e-13	2.48207e-12
rhtA	436.81	-1.33791	0.232753	-5.7482	9.01984e-09	3.75321e-08
agp	20500	-1.33269	0.372315	-3.57947	0.000344296	0.000761865
opgG	43240	-1.33193	0.374718	-3.55449	0.000378719	0.000832351
fabZ	11383.8	-1.33193	0.231985	-5.74144	9.38756e-09	3.89085e-08
fklB	12922.9	-1.32787	0.3326	-3.99239	6.54109e-05	0.000161741
dkgB	2111.67	-1.32532	0.259632	-5.10463	3.3145e-07	1.11569e-06
opgH	27582.7	-1.3243	0.239706	-5.52468	3.30088e-08	1.26364e-07
dusB	17052.2	-1.32402	0.422126	-3.13654	0.00170952	0.00336864
prc	29889.7	-1.32164	0.165022	-8.00886	1.15775e-15	9.16408e-15
nagC	9712.42	-1.32088	0.117361	-11.2548	2.19213e-29	4.85845e-28
rfbA	13528.1	-1.32061	0.321574	-4.10671	4.01337e-05	0.000102426
hchA	20126.7	-1.31756	0.211899	-6.21787	5.03959e-10	2.37379e-09
glmU	22288.4	-1.31648	0.36578	-3.59909	0.000319334	0.000709612
mak	2051.68	-1.31258	0.168001	-7.81292	5.58764e-15	4.17932e-14
yobB	2660.13	-1.31237	0.193116	-6.79575	1.0775e-11	5.95454e-11
orn	3679.68	-1.31183	0.225216	-5.82479	5.71851e-09	2.44226e-08
msrB	14954.4	-1.30935	0.215988	-6.06211	1.34344e-09	6.01193e-09
obgE	4751.92	-1.3082	0.332967	-3.92892	8.53295e-05	0.000207102
yhjG	3051.97	-1.30793	0.197386	-6.62627	3.44279e-11	1.80094e-10
ravA	4765.33	-1.30611	0.332887	-3.92357	8.72459e-05	0.00021151
mrp	23575.5	-1.30216	0.316691	-4.11176	3.92655e-05	0.000100332
proY	2862.07	-1.30127	0.306111	-4.25097	2.12847e-05	5.61239e-05
yfcF	1360.71	-1.30126	0.212364	-6.12749	8.92787e-10	4.08201e-09
ihfB	17831.6	-1.2991	0.231842	-5.6034	2.10191e-08	8.28761e-08
yfgM	11402.1	-1.29874	0.191155	-6.79421	1.08911e-11	6.0108e-11
lipA	20082.7	-1.29821	0.408487	-3.1781	0.00148242	0.00295712
tsaB	3119.71	-1.29549	0.35268	-3.67327	0.000239465	0.000543021
rseP	21790.6	-1.29485	0.177689	-7.28718	3.16516e-13	2.02561e-12
acrZ	350.4	-1.29453	0.474828	-2.72631	0.00640477	0.0113799
yobH	1049.97	-1.29417	0.534134	-2.42293	0.0153961	0.0256054
ushA	12429.7	-1.29323	0.18575	-6.9622	3.35002e-12	1.95387e-11
yiiQ	2108.02	-1.29233	0.261287	-4.94601	7.57504e-07	2.44059e-06
dppF	4951.03	-1.29041	0.667447	-1.93335	0.0531927	0.0789547
mutY	4766.98	-1.28956	0.20235	-6.37289	1.85496e-10	9.14662e-10
sodC	3041.64	-1.28575	0.243941	-5.27076	1.35857e-07	4.81968e-07
rraB	8347.06	-1.28565	0.260363	-4.93793	7.89551e-07	2.53608e-06
atoD	17.2333	-1.28408	0.38459	-3.33883	0.000841313	0.00174435
aceF	87705	-1.28403	0.364323	-3.52441	0.000424422	0.000925072
lpxH	2661.6	-1.28384	0.391647	-3.27806	0.00104521	0.00213556
rpiA	18815.6	-1.28145	0.273182	-4.69082	2.72118e-06	8.1558e-06
nfsA	6722.69	-1.27882	0.397399	-3.21797	0.00129101	0.00259993
rpsL	80592	-1.27875	0.16229	-7.87941	3.28928e-15	2.51839e-14
efp	18447.6	-1.27849	0.460686	-2.77518	0.00551704	0.00993255
ompW	1780.02	-1.27676	0.380534	-3.35519	0.000793119	0.00165338
fepA	7433.75	-1.27497	0.54609	-2.33472	0.0195581	0.0319593
ygfB	8120.74	-1.27467	0.197314	-6.46014	1.0461e-10	5.26927e-10
gcvP	75152.8	-1.27252	0.38468	-3.308	0.000939643	0.00193247
ydcT	1692.56	-1.27025	0.514101	-2.47082	0.0134802	0.0226066
leuS	58867.9	-1.26971	0.127703	-9.94267	2.7146e-23	3.83597e-22
treC	76996	-1.26568	0.464215	-2.72649	0.00640121	0.0113784
thrA	13414.6	-1.26456	0.341539	-3.70254	0.000213452	0.000487972
adk	52036.3	-1.26398	0.369735	-3.41859	0.000629456	0.00133199
gpmA	17972.5	-1.26355	0.365436	-3.45765	0.000544903	0.00116595
icd	175475	-1.26274	0.203211	-6.21393	5.16743e-10	2.43129e-09
yhfG	437.754	-1.26047	0.178301	-7.06932	1.55693e-12	9.33939e-12
ybiI	472.448	-1.26007	0.494862	-2.5463	0.0108872	0.0185236
ydfG	17107.4	-1.25788	0.160507	-7.83692	4.61725e-15	3.4907e-14
can	18364.6	-1.25493	0.297735	-4.21493	2.49858e-05	6.51084e-05
acnA	34222.9	-1.25258	0.265604	-4.71598	2.40555e-06	7.29812e-06
garD	5750.05	-1.25237	0.728245	-1.71971	0.0854854	0.119953
ligA	8897.24	-1.25208	0.247982	-5.04907	4.43966e-07	1.46631e-06
rfbB	18794.2	-1.25137	0.239714	-5.22025	1.78683e-07	6.23391e-07
ybiC	9276.29	-1.25041	0.297288	-4.20606	2.59858e-05	6.75887e-05
yggS	2641.49	-1.2498	0.324564	-3.85069	0.000117784	0.000279429
yagU	2450.89	-1.24966	0.291509	-4.28688	1.81202e-05	4.84778e-05
yjgA	6399.62	-1.24877	0.164565	-7.58827	3.24193e-14	2.24167e-13
manA	10720.9	-1.24762	0.181412	-6.87727	6.10117e-12	3.44859e-11
fur	21417	-1.24756	0.226046	-5.51905	3.40842e-08	1.30362e-07
yqgA	540.975	-1.24719	0.428185	-2.91273	0.00358283	0.00666694
cbpM	2578.01	-1.24606	0.314272	-3.9649	7.34255e-05	0.000180394
ptrB	4345.87	-1.24594	0.202693	-6.14696	7.89811e-10	3.65081e-09
ibaG	4860.17	-1.24478	0.285991	-4.35253	1.34574e-05	3.64666e-05
pgk	75770.1	-1.24412	0.286157	-4.34767	1.37594e-05	3.72193e-05
flgM	444.623	-1.2435	0.262879	-4.73031	2.24172e-06	6.83555e-06
acpS	2787.75	-1.2424	0.195371	-6.3592	2.02804e-10	9.9303e-10
ilvL	519.394	-1.24166	0.279436	-4.44344	8.85318e-06	2.47548e-05
rplU	51671	-1.24156	0.308196	-4.02848	5.61376e-05	0.000139879
mtn	13492.6	-1.24	0.222805	-5.56543	2.61513e-08	1.01966e-07
yggE	23555.2	-1.23771	0.239124	-5.17601	2.26686e-07	7.85013e-07
gudP	436.758	-1.23767	0.634423	-1.95086	0.0510737	0.0761854
yncE	37606.2	-1.23634	0.160923	-7.68276	1.55697e-14	1.1075e-13
yfcE	7327.4	-1.23464	0.385339	-3.20404	0.00135514	0.00272386
holA	8365.46	-1.2343	0.204433	-6.03767	1.56352e-09	6.93782e-09
cueO	5976.27	-1.23313	0.159762	-7.71852	1.1769e-14	8.50071e-14
narI	3448.43	-1.23151	0.397949	-3.09464	0.00197052	0.00383983
pfkB	16215.7	-1.2297	0.213826	-5.75095	8.8742e-09	3.69627e-08
dxs	15065.3	-1.22883	0.102615	-11.9752	4.79115e-33	1.31866e-31
yciV	3755.36	-1.22764	0.275678	-4.45316	8.46153e-06	2.37702e-05
ynhG	5516.15	-1.22751	0.302672	-4.05558	5.00098e-05	0.000125501
rlmI	4919.17	-1.22748	0.258566	-4.74728	2.06173e-06	6.32333e-06
ybgE	3157.7	-1.22668	0.219469	-5.5893	2.27991e-08	8.97262e-08
pyrE	663.69	-1.22493	0.751329	-1.63035	NA	NA
rimI	4435.87	-1.22461	0.369117	-3.31766	0.00090774	0.00187377
ispB	12712.5	-1.22384	0.251785	-4.86064	1.17007e-06	3.70465e-06
yecN	4940.18	-1.22375	0.173988	-7.03351	2.01403e-12	1.19117e-11
glmM	19828.7	-1.22203	0.184173	-6.63524	3.23964e-11	1.69678e-10
yfcD	9986.07	-1.22138	0.392751	-3.1098	0.00187215	0.00366851
csiE	13951.8	-1.21947	0.531395	-2.29485	0.0217419	0.0352542
cysS	12564.7	-1.21657	0.307717	-3.95352	7.70099e-05	0.000187776
tig	92537.4	-1.21604	0.248555	-4.89244	9.95914e-07	3.17231e-06
rluC	5239.07	-1.21417	0.473288	-2.56539	0.0103059	0.0176129
apt	5003.52	-1.21165	0.277455	-4.36704	1.25944e-05	3.43492e-05
purK	1757.78	-1.21118	0.262993	-4.60535	4.11764e-06	1.20412e-05
fpr	8849	-1.21059	0.377445	-3.20734	0.00133969	0.0026941
iadA	3786.09	-1.20963	0.131604	-9.19144	3.87622e-20	4.38784e-19
fkpA	23125.5	-1.2094	0.268518	-4.504	6.6685e-06	1.89994e-05
hupB	25419.4	-1.20926	0.249522	-4.84631	1.25781e-06	3.96157e-06
proQ	34139.2	-1.20848	0.210062	-5.75296	8.76918e-09	3.66703e-08
pepN	50611.5	-1.20775	0.342145	-3.52993	0.000415667	0.000908812
cspH	59.2171	-1.20764	0.920366	-1.31213	0.189476	0.244449
truC	2280.48	-1.20627	0.269714	-4.4724	7.73457e-06	2.18592e-05
yphA	1750.13	-1.20526	0.293564	-4.1056	4.03271e-05	0.000102733
ffh	14531.4	-1.20412	0.212202	-5.6744	1.39176e-08	5.668e-08
rcsB	17517.7	-1.20297	0.171944	-6.9963	2.62808e-12	1.54781e-11
ybjN	5051.92	-1.20297	0.162854	-7.38679	1.50411e-13	9.85042e-13
rpmF	14673.4	-1.20252	0.193923	-6.20101	5.61014e-10	2.6337e-09
fliY	23302.7	-1.20135	0.407925	-2.94502	0.00322936	0.00606819
purF	5173.2	-1.20111	0.167049	-7.19015	6.47197e-13	4.00786e-12
envC	5901.4	-1.19946	0.404443	-2.96572	0.00301978	0.00569642
yciX	4468.55	-1.1982	0.479959	-2.49647	0.0125437	0.0211456
fliO	79.1032	-1.19783	0.352418	-3.39889	0.000676599	0.001426
ttdR	491.588	-1.19704	0.68585	-1.74534	0.0809253	0.114087
phnO	712.601	-1.19538	0.283447	-4.21729	2.4726e-05	6.45113e-05
rimL	2969.68	-1.19512	0.294023	-4.0647	4.80933e-05	0.00012127
srmB	12559.1	-1.19465	0.263371	-4.53599	5.73346e-06	1.64803e-05
yshB	2888.55	-1.19461	0.559041	-2.13689	0.0326068	0.0509677
yggL	8946.53	-1.19312	0.314663	-3.79173	0.000149604	0.000350964
rbsD	14907.1	-1.19221	0.346179	-3.44391	0.000573364	0.00122126
yahD	412.59	-1.19161	0.231814	-5.14038	2.7419e-07	9.37188e-07
elaA	1120.48	-1.19159	0.197031	-6.04773	1.46897e-09	6.55281e-09
dbpA	2650.32	-1.19119	0.275772	-4.31948	1.56396e-05	4.21628e-05
pyrF	9286.4	-1.18904	0.788783	-1.50744	NA	NA
dppD	6627.95	-1.18784	0.627416	-1.89323	0.0583272	0.0854911
yjjU	7717.29	-1.1874	0.368216	-3.22473	0.00126092	0.00254664
yebQ	908.261	-1.18703	0.23887	-4.96936	6.71741e-07	2.17425e-06
csrA	5200.49	-1.18681	0.184131	-6.44544	1.15265e-10	5.79211e-10
wzxB	9166.5	-1.18668	0.341863	-3.47122	0.000518101	0.00111369
fdnI	692.321	-1.18579	0.290635	-4.08	4.50353e-05	0.0001139
yecF	1602.29	-1.18502	0.439341	-2.69728	0.00699091	0.0123485
uspA	42817.5	-1.18483	0.336633	-3.51964	0.000432138	0.000940918
cyoD	21209	-1.18463	0.277963	-4.26182	2.0277e-05	5.38377e-05
yfaY	3025.13	-1.18357	0.136637	-8.66214	4.62977e-18	4.53395e-17
tam	5022.66	-1.18222	0.197545	-5.98453	2.17012e-09	9.53903e-09
add	6759.22	-1.18146	0.176151	-6.70707	1.98571e-11	1.06115e-10
yecH	280.403	-1.18104	0.505186	-2.33783	0.0193963	0.0317565
treB	129109	-1.18078	0.47276	-2.49764	0.0125022	0.021084
rssA	3779.39	-1.1789	0.176471	-6.68042	2.3825e-11	1.25881e-10
glf	23221	-1.17761	0.380492	-3.09497	0.00196834	0.00383736
rhlB	22431.7	-1.17752	0.15761	-7.47111	7.95187e-14	5.32358e-13
eco	8494.54	-1.17706	0.326832	-3.60144	0.000316465	0.00070398
yfbR	1289.6	-1.17602	0.285091	-4.12507	3.70619e-05	9.50474e-05
dapB	7454.23	-1.17269	0.142246	-8.2441	1.66403e-16	1.42714e-15
ypdK	23.8751	-1.17141	0.92645	-1.26441	0.206083	0.263294
flgN	415.805	-1.16708	0.246478	-4.73502	2.19032e-06	6.68364e-06
fliI	457.298	-1.1659	0.31514	-3.69962	0.000215926	0.000493362
lptD	53377.6	-1.16522	0.0969273	-12.0216	2.73745e-33	7.68495e-32
tolC	59022.8	-1.16408	0.153117	-7.60254	2.90369e-14	2.01773e-13
speB	7384.61	-1.16346	0.288053	-4.03904	5.36701e-05	0.000134207
wzzB	25938.9	-1.16335	0.389281	-2.98845	0.00280392	0.00533544
cyoC	29835	-1.16327	0.258991	-4.49153	7.07138e-06	2.00793e-05
yceK	89.8818	-1.16254	0.305741	-3.80235	0.000143327	0.000336428
cyoE	54364.2	-1.16242	0.270923	-4.2906	1.78191e-05	4.77027e-05
loiP	7506.35	-1.16235	0.245084	-4.74265	2.10939e-06	6.4554e-06
yjaG	4862.13	-1.16184	0.180658	-6.43118	1.26615e-10	6.34734e-10
kdpC	878.831	-1.1608	0.240063	-4.83541	1.32873e-06	4.16005e-06
mrdB	5315.44	-1.16015	0.133155	-8.71276	2.9656e-18	2.95228e-17
yqcC	754.598	-1.15953	0.303327	-3.82271	0.000131993	0.000310516
ybgK	7237.91	-1.15302	0.276474	-4.17045	3.03993e-05	7.83424e-05
sdaC	21041.1	-1.15101	0.503515	-2.28594	0.0222576	0.0360626
yedI	2115.62	-1.15021	0.181118	-6.35058	2.14506e-10	1.04668e-09
ribF	12839.2	-1.14876	0.24159	-4.755	1.98448e-06	6.09528e-06
ygiM	6200.03	-1.14859	0.552199	-2.08004	0.0375222	0.0577718
udp	12146.2	-1.14486	0.246063	-4.6527	3.27623e-06	9.72248e-06
lacY	126839	-1.14457	0.47045	-2.43292	0.0149776	0.0249686
cydB	45772.2	-1.14262	0.288764	-3.95694	7.5915e-05	0.000185428
tyrS	30847	-1.13988	0.193289	-5.89732	3.69456e-09	1.59731e-08
flgI	462.35	-1.13982	0.138386	-8.2365	1.77315e-16	1.51763e-15
msrC	8043.22	-1.13976	0.269834	-4.22394	2.40069e-05	6.27517e-05
yggU	2651.53	-1.13946	0.168403	-6.76623	1.32181e-11	7.21e-11
rbsA	12665.9	-1.13926	0.324829	-3.50727	0.000452724	0.000982691
plsB	27465.2	-1.13844	0.261332	-4.35629	1.32283e-05	3.59383e-05
mreD	2778.11	-1.13824	0.191094	-5.95644	2.57798e-09	1.12496e-08
cysD	8617.84	-1.1375	0.667681	-1.70366	0.0884454	0.123612
metK	25018	-1.13663	0.210838	-5.39104	7.00529e-08	2.56739e-07
ribE	21108.9	-1.13635	0.240892	-4.71725	2.39051e-06	7.2577e-06
atoS	2449.6	-1.1356	0.539591	-2.10455	0.0353302	0.054818
ydeA	835.862	-1.1348	0.614446	-1.84687	NA	NA
croE	110.254	-1.13334	0.67507	-1.67885	NA	NA
yejK	9786.34	-1.13172	0.334819	-3.38011	0.000724565	0.00152101
acpT	1228.67	-1.13168	0.309242	-3.65953	0.000252676	0.000571438
gadW	7386.8	-1.13106	0.177022	-6.38937	1.66574e-10	8.27173e-10
hiuH	281.277	-1.13017	0.323138	-3.49747	0.000469695	0.00101534
ubiF	6877.99	-1.12989	0.19339	-5.84258	5.13979e-09	2.19956e-08
ydiZ	2948.38	-1.1295	0.306152	-3.68936	0.00022482	0.000512847
epmC	2728.15	-1.12895	0.108548	-10.4005	2.46581e-25	4.088e-24
pka	12863.9	-1.1289	0.321787	-3.50822	0.00045112	0.000979714
kch	3223.27	-1.12875	0.148447	-7.60375	2.87672e-14	2.00229e-13
ppiC	1951.79	-1.12864	0.51115	-2.20804	0.0272415	0.043321
yfgG	2928.79	-1.12603	0.227732	-4.94453	7.63281e-07	2.45732e-06
yqjI	1376.74	-1.12548	0.231842	-4.85449	1.20694e-06	3.81564e-06
yffL	323.213	-1.12292	0.446628	-2.51422	0.0119294	0.020199
srlR	4571.17	-1.12271	0.32348	-3.47072	0.000519061	0.00111505
yecE	1125.45	-1.12205	0.272558	-4.11674	3.84264e-05	9.83072e-05
moeA	11456.2	-1.12021	0.205224	-5.45848	4.80222e-08	1.80233e-07
ygjP	847.538	-1.11828	0.250417	-4.46567	7.98185e-06	2.24827e-05
yqiB	3841.82	-1.11752	0.144035	-7.75869	8.5811e-15	6.29529e-14
ymfJ	278.012	-1.11685	0.67195	-1.6621	NA	NA
tmcA	4741.49	-1.11677	0.127922	-8.73005	2.54555e-18	2.55253e-17
hdhA	19264.7	-1.11652	0.307932	-3.62586	0.000288005	0.000645237
ypaA	389.668	-1.11589	0.247422	-4.51008	6.4804e-06	1.85387e-05
csdL	1887.53	-1.11268	0.250789	-4.43673	9.13338e-06	2.54201e-05
yqaA	3208.77	-1.1124	0.178721	-6.22422	4.83969e-10	2.28731e-09
yncD	3979.4	-1.11126	0.269309	-4.12634	3.68583e-05	9.46406e-05
yceF	6513.64	-1.11066	0.281514	-3.9453	7.97e-05	0.000193886
ychF	18258.2	-1.11014	0.387577	-2.8643	0.00417935	0.00768526
yjbB	2304.89	-1.1094	0.225675	-4.91592	8.83654e-07	2.82327e-06
tnaC	3247.66	-1.10884	0.513322	-2.16013	0.0307622	0.048408
yddE	2577.19	-1.10846	0.237796	-4.66138	3.14099e-06	9.34089e-06
purN	3480.97	-1.10727	0.32327	-3.42522	0.000614293	0.00130251
argS	18662.4	-1.10705	0.196369	-5.63761	1.72431e-08	6.93511e-08
ydhL	570.053	-1.10704	0.290646	-3.80891	0.000139581	0.000328184
rob	19745.7	-1.10636	0.233098	-4.74632	2.0715e-06	6.34869e-06
rpoE	14990.7	-1.10541	0.470674	-2.34856	0.0188464	0.0309283
accD	27384.1	-1.10516	0.340786	-3.24296	0.00118294	0.00239718
yajO	6371.94	-1.10459	0.284486	-3.88276	0.000103278	0.000247245
gltX	52661.1	-1.10356	0.203828	-5.41415	6.15799e-08	2.27867e-07
speA	39665.3	-1.10352	0.202071	-5.46103	4.73379e-08	1.77982e-07
yhbT	6515.12	-1.10198	0.347421	-3.17188	0.00151455	0.00301549
nrdA	19442.4	-1.1008	0.207941	-5.29378	1.19814e-07	4.27935e-07
sbcB	4372.36	-1.10021	0.137079	-8.02615	1.00576e-15	8.02135e-15
purE	1130.43	-1.09918	0.389025	-2.82547	0.00472119	0.00862887
bhsA	470.403	-1.09851	0.809375	-1.35723	0.174708	0.227558
gatA	120487	-1.09744	0.498087	-2.20332	0.0275725	0.0437977
mutS	10262.6	-1.09676	0.175889	-6.23551	4.50301e-10	2.13298e-09
kefF	1000.81	-1.09672	0.243356	-4.50663	6.58654e-06	1.8804e-05
yqeG	2850.72	-1.09637	0.243469	-4.5031	6.69706e-06	1.90678e-05
azoR	1773.02	-1.09495	0.200006	-5.47461	4.38488e-08	1.65455e-07
solA	6406.87	-1.09452	0.242075	-4.52139	6.14362e-06	1.75992e-05
phnP	885.672	-1.09329	0.22466	-4.86642	1.13638e-06	3.6034e-06
der	14219.4	-1.09229	0.342402	-3.19007	0.00142237	0.00284811
rcsD	14597.5	-1.09111	0.138507	-7.87762	3.33672e-15	2.54546e-14
yghB	3753.81	-1.0911	0.290605	-3.75458	0.000173636	0.000403076
pmbA	11168.7	-1.08899	0.122827	-8.86602	7.58035e-19	7.9012e-18
frc	1159.13	-1.08875	0.55501	-1.96167	0.0498007	0.0744183
ycgR	205.394	-1.08874	0.288265	-3.77688	0.000158805	0.000371722
nudB	7554.55	-1.0863	0.42794	-2.53844	0.0111348	0.0189219
tsf	57747.6	-1.083	0.256906	-4.21557	2.49146e-05	6.49632e-05
yacC	3207.38	-1.08278	0.265983	-4.07088	4.68361e-05	0.000118241
rne	59668.7	-1.08246	0.163501	-6.6205	3.57985e-11	1.8654e-10
rarD	842.784	-1.08134	0.363695	-2.97321	0.00294699	0.00557493
gcvR	3954.9	-1.08102	0.159737	-6.76747	1.31053e-11	7.15775e-11
rlmN	6602.76	-1.08029	0.407058	-2.6539	0.00795682	0.0139145
entB	4379.24	-1.08028	0.581533	-1.85765	0.0632191	0.091546
cspA	17192.8	-1.07878	0.494827	-2.18011	0.0292493	0.0462345
mtlA	14497.4	-1.07852	0.329425	-3.27394	0.00106058	0.00216381
yebA	29489.4	-1.07756	0.354826	-3.03687	0.00239045	0.00459643
gyrA	69230.3	-1.07751	0.212445	-5.07194	3.93775e-07	1.31082e-06
mdtA	1279.6	-1.07727	0.211944	-5.08283	3.71859e-07	1.24376e-06
nudF	3827.74	-1.0753	0.125962	-8.53671	1.38101e-17	1.30391e-16
bcp	14929.3	-1.07419	0.311394	-3.44961	0.000561393	0.0011988
cirA	12513.2	-1.07274	0.483075	-2.22064	0.0263754	0.042039
yeiH	2034.66	-1.07025	0.397246	-2.69417	0.00705642	0.0124381
pabB	4697.13	-1.06966	0.272237	-3.92916	8.52431e-05	0.000207012
nfi	3148.18	-1.0695	0.167757	-6.37529	1.82614e-10	9.01511e-10
fes	3859.61	-1.06925	0.785355	-1.36149	0.17336	0.226082
thrC	7774.9	-1.06874	0.367853	-2.90535	0.00366838	0.00680209
yfgJ	883.959	-1.06842	0.439634	-2.43025	0.0150886	0.0251168
yaeH	9744.76	-1.06838	0.289667	-3.68831	0.000225748	0.000514686
yibF	2169.64	-1.06824	0.274183	-3.8961	9.77546e-05	0.000235309
zitB	1210.77	-1.06767	0.191606	-5.57221	2.51523e-08	9.8344e-08
secF	9215.84	-1.06656	0.340262	-3.13453	0.00172132	0.00339031
dedD	7045.47	-1.06619	0.290737	-3.66721	0.000245208	0.000555444
bolA	9596.93	-1.06599	0.425207	-2.50698	0.0121767	0.0205845
fumA	58148.6	-1.06592	0.338893	-3.14528	0.00165925	0.00327572
ubiG	4648.38	-1.06531	0.205928	-5.17323	2.30085e-07	7.9482e-07
gatZ	536074	-1.06451	0.48631	-2.18895	0.0286004	0.045328
murI	4914.05	-1.06206	0.172914	-6.14211	8.14325e-10	3.75588e-09
yihI	7942.47	-1.06119	0.258627	-4.10315	4.07569e-05	0.00010364
ydcU	1103.52	-1.06088	0.432999	-2.45009	0.0142822	0.023847
yeeN	10717.4	-1.0602	0.153957	-6.88638	5.72303e-12	3.26112e-11
skp	27523.3	-1.06002	0.235637	-4.49854	6.8423e-06	1.9455e-05
pncC	3652.82	-1.05822	0.121107	-8.73791	2.37453e-18	2.39788e-17
ybgF	22487.5	-1.0576	0.119465	-8.85278	8.53654e-19	8.81063e-18
pssA	18225.6	-1.05623	0.224286	-4.7093	2.48565e-06	7.5287e-06
yqjH	3799.85	-1.05554	0.26104	-4.04359	5.26383e-05	0.000131705
nikC	232.279	-1.05484	0.372977	-2.82818	0.00468138	0.00855983
yeiG	6372.71	-1.05484	0.463934	-2.27368	0.0229852	0.037113
cydD	5749.91	-1.05378	0.182199	-5.78368	7.30844e-09	3.08685e-08
yggT	4577.95	-1.05316	0.293539	-3.5878	0.000333476	0.000739867
lpd	168720	-1.05179	0.206045	-5.10466	3.31397e-07	1.11569e-06
yecR	73.9263	-1.05084	0.370124	-2.83914	0.00452349	0.00828193
gpt	7977.72	-1.05025	0.542393	-1.93633	0.0528278	0.0784961
yajC	21582.4	-1.04817	0.172555	-6.07437	1.24473e-09	5.60596e-09
exbD	5728.58	-1.04743	0.462687	-2.26381	0.0235861	0.0379958
slyA	3106.19	-1.0467	0.237208	-4.41259	1.02141e-05	2.82415e-05
rbsK	10277.6	-1.04477	0.313214	-3.33564	0.000851038	0.00176364
frmR	2552.49	-1.04469	0.181515	-5.75538	8.64476e-09	3.6186e-08
yfiH	2754.76	-1.04289	0.190871	-5.46385	4.65921e-08	1.75491e-07
appA	2687.16	-1.04206	0.292646	-3.56083	0.000369688	0.000813352
wbbK	10999.1	-1.03948	0.495759	-2.09675	0.0360156	0.0557375
grxD	13546.4	-1.03936	0.427606	-2.43066	0.0150715	0.0251052
cydC	6322.97	-1.03765	0.223103	-4.651	3.30333e-06	9.79599e-06
holD	3806.88	-1.03717	0.504972	-2.05392	0.0399838	0.0611745
ispU	10967.7	-1.03702	0.267602	-3.87525	0.000106515	0.000254271
argB	1719.61	-1.03499	0.384538	-2.69151	0.00711304	0.0125326
lacA	50780.5	-1.03447	0.503283	-2.05543	0.0398372	0.0609871
kdsD	7494.18	-1.03423	0.204885	-5.04787	4.4676e-07	1.47438e-06
ugpC	3203.43	-1.03369	0.288368	-3.58462	0.000337572	0.00074738
inaA	2205.69	-1.03301	0.213294	-4.84316	1.27793e-06	4.02194e-06
ybgJ	2876.12	-1.03015	0.2287	-4.50437	6.65713e-06	1.89798e-05
yidD	4427.7	-1.0299	0.394858	-2.60827	0.00910009	0.0157245
ydgH	12152	-1.02971	0.157166	-6.55176	5.68612e-11	2.90938e-10
yfeY	5153.48	-1.02942	0.372292	-2.76509	0.00569065	0.0102233
yqjE	17721.9	-1.02753	0.233745	-4.39595	1.10289e-05	3.03548e-05
tufA	314067	-1.02467	0.222034	-4.61492	3.93245e-06	1.15639e-05
copA	6031.62	-1.02411	0.274878	-3.72571	0.000194765	0.000447927
talB	152534	-1.02397	0.152889	-6.69746	2.12072e-11	1.129e-10
fldA	17251.9	-1.02268	0.324955	-3.14716	0.00164864	0.00325802
potD	22978.4	-1.02181	0.253539	-4.0302	5.57291e-05	0.000139026
tamA	4419.65	-1.02139	0.161265	-6.33361	2.39488e-10	1.16453e-09
cmoA	3581.1	-1.02121	0.200207	-5.10078	3.38256e-07	1.13679e-06
idi	2196.96	-1.01851	0.230663	-4.41558	1.00738e-05	2.79083e-05
yfeH	2227.84	-1.01826	0.183894	-5.53723	3.073e-08	1.18285e-07
cysN	14884.3	-1.01793	0.586955	-1.73426	0.0828712	0.116596
fabA	19580.5	-1.01726	0.227637	-4.46877	7.86696e-06	2.21887e-05
yncG	840.776	-1.01683	0.230626	-4.409	1.0385e-05	2.8695e-05
mltC	2914.76	-1.01591	0.23856	-4.25852	2.05785e-05	5.44828e-05
ccmE	592.303	-1.01437	0.16626	-6.10113	1.05322e-09	4.7999e-09
hypD	1287.05	-1.01416	0.134746	-7.52651	5.2116e-14	3.53969e-13
marC	1084.09	-1.01274	0.183014	-5.53366	3.13625e-08	1.205e-07
folE	23635.8	-1.01255	0.387356	-2.614	0.00894901	0.0154697
ydhC	2138.33	-1.01194	0.4016	-2.51976	0.0117434	0.019908
flgK	833.382	-1.01124	0.150406	-6.72343	1.77496e-11	9.53361e-11
eutB	2385.31	-1.00846	0.211261	-4.77355	1.81007e-06	5.60456e-06
yjiN	1370.69	-1.00845	0.200212	-5.03693	4.73069e-07	1.55754e-06
ybfP	322.573	-1.0084	0.358188	-2.81528	0.00487354	0.00886914
baeR	1979.91	-1.00684	0.119777	-8.40592	4.24527e-17	3.83623e-16
folX	7335.19	-1.00677	0.292898	-3.43726	0.000587627	0.00124975
yjgH	986.819	-1.00666	0.162514	-6.19429	5.85489e-10	2.73944e-09
sbcD	2284.38	-1.00491	0.34338	-2.92654	0.0034276	0.00640356
yrdB	2087.68	-1.0045	0.413438	-2.42963	0.0151144	0.0251468
waaN	8244	-1.00416	0.172753	-5.81266	6.1488e-09	2.61278e-08
thrS	133420	-1.00346	0.20957	-4.78818	1.68297e-06	5.2264e-06
dcyD	3892.45	-1.00299	0.234579	-4.27571	1.90529e-05	5.08439e-05
nudL	1908.03	-0.999834	0.140542	-7.11411	1.12635e-12	6.83436e-12
rpmA	11973.1	-0.999568	0.310157	-3.22278	0.00126955	0.0025616
ftsB	3572.11	-0.997587	0.331399	-3.01023	0.00261049	0.00499444
ychJ	2992.91	-0.994401	0.362649	-2.74205	0.00610579	0.0109007
ribC	6968.15	-0.994079	0.169317	-5.87112	4.32851e-09	1.86374e-08
ypfJ	5572.86	-0.992515	0.172108	-5.76683	8.07775e-09	3.38799e-08
dapD	25217.4	-0.991678	0.184192	-5.38394	7.28737e-08	2.66844e-07
potB	3975.92	-0.989991	0.316567	-3.12728	0.00176434	0.00347018
yfcL	2182.67	-0.989156	0.227014	-4.35725	1.31704e-05	3.58274e-05
frdD	1286.41	-0.989065	0.194986	-5.0725	3.92617e-07	1.308e-06
ynbE	280.637	-0.989005	0.243434	-4.06272	4.85044e-05	0.000122014
fecI	1882.21	-0.987148	0.496794	-1.98703	0.0469186	0.0707137
rseC	2571.69	-0.985653	0.341953	-2.88242	0.00394634	0.00727585
spoT	26757.9	-0.985486	0.221112	-4.45696	8.31308e-06	2.33688e-05
ydiY	5160.62	-0.983838	0.403207	-2.44003	0.014686	0.0244922
rpsU	9371.65	-0.982865	0.425574	-2.30951	0.0209154	0.0340452
yecC	1891.03	-0.982853	0.278053	-3.53477	0.000408132	0.000893265
queF	4333.09	-0.982679	0.196036	-5.01274	5.36599e-07	1.75164e-06
pepQ	26658.6	-0.98265	0.224104	-4.38479	1.16098e-05	3.18079e-05
yciN	8885.7	-0.981824	0.377686	-2.59957	0.00933396	0.0160692
yafV	2216.77	-0.980393	0.172043	-5.69855	1.20829e-08	4.96402e-08
hyaC	184.748	-0.979686	0.259513	-3.77509	0.000159949	0.000374192
acpP	47622.7	-0.978885	0.123091	-7.95254	1.8273e-15	1.42495e-14
rsmE	3567.41	-0.9779	0.242309	-4.03576	5.44248e-05	0.000135953
prfC	19233.6	-0.97711	0.19022	-5.13675	2.79532e-07	9.53896e-07
yeaC	10866.1	-0.976686	0.230654	-4.23442	2.29146e-05	6.00457e-05
aroE	4570.25	-0.974512	0.351529	-2.77221	0.00556769	0.0100195
yhbS	6022.23	-0.973564	0.345159	-2.82062	0.00479308	0.0087413
pdxH	6405.58	-0.97091	0.340609	-2.85051	0.00436493	0.00800553
purC	3818.22	-0.970356	0.284839	-3.40668	0.000657578	0.001388
rng	10487.8	-0.970058	0.180877	-5.36309	8.18114e-08	2.98792e-07
yifN	359.587	-0.970009	0.185364	-5.23299	1.66794e-07	5.84821e-07
yeiI	2693.47	-0.969377	0.134355	-7.21507	5.39067e-13	3.36298e-12
fepB	2038.44	-0.968491	0.460598	-2.10268	0.0354937	0.0550107
yicC	10963.6	-0.967597	0.216363	-4.4721	7.74549e-06	2.18754e-05
yibL	2622.04	-0.967527	0.204655	-4.72761	2.27181e-06	6.91728e-06
yidB	2955.07	-0.966323	0.342128	-2.82445	0.00473621	0.00864883
yjiY	3889.69	-0.966074	0.555976	-1.73762	0.0822781	0.115801
fepC	1552.7	-0.964858	0.517688	-1.86378	0.0623523	0.0904463
clpS	907.706	-0.964843	0.241749	-3.99109	6.57705e-05	0.000162535
hpf	11135.2	-0.964341	0.316335	-3.04848	0.0023	0.00443264
cysC	2091.19	-0.963938	0.578584	-1.66603	0.0957072	0.132673
pepP	20564	-0.963148	0.293786	-3.2784	0.00104397	0.00213406
yeaN	664.012	-0.962884	0.201649	-4.77505	1.79665e-06	5.56711e-06
garR	2929.06	-0.962617	0.275958	-3.48828	0.000486148	0.00104822
ydbC	2374.16	-0.961265	0.410584	-2.34122	0.019221	0.0314861
pstB	4973.47	-0.961104	0.38098	-2.52271	0.0116454	0.0197561
amn	15421.8	-0.961026	0.249702	-3.84869	0.000118751	0.000281566
astA	2001.55	-0.959995	0.434191	-2.211	0.0270362	0.0430107
yccT	586.401	-0.95903	0.219896	-4.36129	1.29297e-05	3.51951e-05
crcB	1221.74	-0.958551	0.201381	-4.75989	1.93697e-06	5.96678e-06
rfbC	5969.12	-0.958185	0.289662	-3.30794	0.000939849	0.00193247
prfB	36456.7	-0.957495	0.21349	-4.48495	7.29293e-06	2.06944e-05
wbbH	7655.8	-0.956824	0.402619	-2.3765	0.0174779	0.0288168
lpoB	14596.7	-0.95645	0.166547	-5.74282	9.31143e-09	3.8631e-08
rtn	2324.76	-0.956322	0.270976	-3.52917	0.000416864	0.000910485
yebT	6478.98	-0.955132	0.0907043	-10.5302	6.27159e-26	1.07795e-24
gatY	399354	-0.95455	0.497399	-1.91908	0.0549738	0.0809988
pncA	3640.98	-0.953079	0.209953	-4.53949	5.63899e-06	1.62309e-05
slyX	1538.73	-0.952899	0.709232	-1.34356	NA	NA
ygcO	427.537	-0.952604	0.326658	-2.91621	0.00354309	0.00660759
kefC	3237.86	-0.951241	0.198596	-4.78982	1.66933e-06	5.18786e-06
ftnA	9525.72	-0.951112	0.625435	-1.52072	0.12833	0.172266
dtd	3912.52	-0.950914	0.181913	-5.22729	1.72013e-07	6.02118e-07
pdxB	9537.9	-0.949044	0.263442	-3.60248	0.000315194	0.000701523
rsgA	8639.19	-0.948318	0.180259	-5.26087	1.43377e-07	5.06512e-07
cdaR	2278.88	-0.947607	0.453183	-2.091	0.0365277	0.0563849
rseA	23954.9	-0.947322	0.528517	-1.79241	0.0730666	0.104194
dam	5960.76	-0.944713	0.166638	-5.66925	1.43423e-08	5.82404e-08
ybaL	7182.3	-0.943593	0.435237	-2.168	0.0301589	0.0476188
putA	62217.9	-0.942339	0.462576	-2.03715	0.0416348	0.0635232
yedF	4985.66	-0.941764	0.499939	-1.88376	0.059598	0.0869603
lepB	12488.7	-0.940918	0.230983	-4.07355	4.63029e-05	0.000117036
alaA	8972.06	-0.940673	0.201423	-4.67014	3.00998e-06	8.983e-06
crp	35099.9	-0.93899	0.205692	-4.56503	4.99416e-06	1.44439e-05
pcnB	18854.5	-0.938323	0.32385	-2.8974	0.00376271	0.00696474
typA	56085.8	-0.937479	0.327639	-2.86132	0.00421883	0.00775448
fhuF	34593.7	-0.936705	0.676548	-1.38454	0.166194	0.217613
rnb	27677.2	-0.936692	0.205084	-4.56736	4.93897e-06	1.42942e-05
tsx	17303.9	-0.936615	0.241111	-3.88458	0.000102506	0.000245675
purM	2401.96	-0.935669	0.587593	-1.59238	0.1113	0.151678
mnmC	5812.72	-0.935588	0.462843	-2.0214	0.0432388	0.0657324
msbA	9125.02	-0.93497	0.203082	-4.6039	4.14659e-06	1.21175e-05
hemN	13705.1	-0.934665	0.278717	-3.35345	0.000798096	0.00166129
ydjY	935.204	-0.934253	0.393198	-2.37604	0.0174998	0.0288196
entH	784.503	-0.933227	0.539251	-1.7306	0.0835233	0.117435
kdsB	6895.51	-0.932916	0.273713	-3.40838	0.000653503	0.00138009
bax	3708.32	-0.932406	0.272035	-3.42752	0.000609124	0.00129285
ptsH	34220.8	-0.93231	0.155135	-6.00966	1.85909e-09	8.19751e-09
xthA	6730.17	-0.931179	0.343723	-2.70909	0.00674671	0.0119321
yohC	565.791	-0.931178	0.419168	-2.22149	0.0263175	0.0419943
dacA	14929	-0.930366	0.210557	-4.41859	9.93483e-06	2.75597e-05
purL	7417.74	-0.928793	0.289129	-3.21238	0.0013164	0.00264979
hyaE	160.324	-0.927564	0.240166	-3.86217	0.000112382	0.000267519
mgsA	8924.33	-0.927523	0.346014	-2.6806	0.0073491	0.0129252
ygbE	1493.8	-0.927341	0.359104	-2.58238	0.00981221	0.0168306
fldB	4712.13	-0.925252	0.383334	-2.4137	0.0157916	0.0261804
pgm	27226.7	-0.925153	0.144105	-6.42	1.36272e-10	6.81523e-10
rodZ	13097.8	-0.922701	0.197695	-4.6673	3.0518e-06	9.09085e-06
secM	13565.4	-0.922692	0.185187	-4.9825	6.27684e-07	2.03792e-06
ybiT	9703.29	-0.922044	0.233014	-3.95703	7.58883e-05	0.000185428
lolC	5031.11	-0.921732	0.283673	-3.24928	0.00115698	0.00234909
lysS	53301.6	-0.921702	0.241057	-3.82359	0.000131524	0.000309757
glnS	31792	-0.920189	0.149836	-6.14131	8.18415e-10	3.76682e-09
ltaE	7721.8	-0.919818	0.191943	-4.79214	1.65012e-06	5.13194e-06
hinT	4776.78	-0.919542	0.162997	-5.64146	1.6861e-08	6.7944e-08
dut	6773.22	-0.919151	0.346763	-2.65066	0.00803347	0.0140193
emrD	3767.03	-0.919129	0.289203	-3.17815	0.00148218	0.00295712
deoB	33208.3	-0.91874	0.249591	-3.68098	0.00023234	0.000528285
flgJ	386.337	-0.917873	0.161028	-5.70008	1.19751e-08	4.92454e-08
rpmG	16131.6	-0.917604	0.244055	-3.75982	0.000170037	0.000395377
ykgO	1895.25	-0.917268	0.564745	-1.62422	0.10433	0.143059
nadK	4038.18	-0.916962	0.208837	-4.39081	1.12929e-05	3.10205e-05
nusB	16974	-0.914853	0.263775	-3.4683	0.000523755	0.00112413
rseB	15227.5	-0.913958	0.354936	-2.57499	0.0100243	0.0171734
lptA	11016.1	-0.913631	0.199945	-4.56941	4.89098e-06	1.41943e-05
ycaR	1568.06	-0.912728	0.308716	-2.95653	0.00311124	0.00585932
yegH	3225.79	-0.911793	0.197171	-4.62437	3.75744e-06	1.10647e-05
potA	8646.99	-0.911393	0.284852	-3.19953	0.0013765	0.00276416
minD	18090.3	-0.909179	0.150338	-6.04755	1.47061e-09	6.55316e-09
ydhR	10710.1	-0.907785	0.266856	-3.40178	0.000669495	0.00141245
ygfZ	21030.7	-0.907584	0.150796	-6.01861	1.75919e-09	7.78962e-09
metG	34196.5	-0.907343	0.156844	-5.785	7.25114e-09	3.06572e-08
flk	2958.33	-0.906427	0.457486	-1.98132	0.0475551	0.0715185
yjbE	171.302	-0.906112	0.223017	-4.06296	4.84539e-05	0.00012196
ygfF	2017.67	-0.905885	0.314176	-2.88336	0.00393452	0.00726042
hpt	4999.34	-0.905541	0.220595	-4.10499	4.04333e-05	0.000102941
ugpE	712.476	-0.905378	0.352296	-2.56994	0.0101718	0.0174048
yhaK	376.846	-0.90507	0.264749	-3.41859	0.000629461	0.00133199
alaS	72493.3	-0.904369	0.227409	-3.97685	6.98356e-05	0.000171875
slt	8863.76	-0.904352	0.171012	-5.28823	1.23505e-07	4.40372e-07
bamB	13555.1	-0.904011	0.172719	-5.23399	1.65893e-07	5.82147e-07
garK	1947.83	-0.903717	0.340235	-2.65616	0.00790362	0.0138387
rlmF	3142.17	-0.902873	0.564589	-1.59917	0.109783	0.149707
thrB	5604.21	-0.901215	0.365757	-2.46397	0.0137408	0.023016
metC	2976.27	-0.901151	0.279693	-3.22193	0.0012733	0.00256672
ysaA	921.39	-0.900873	0.511306	-1.76191	0.0780851	0.110675
hyaF	278.219	-0.900688	0.175839	-5.12225	3.01917e-07	1.022e-06
aspS	36174.2	-0.900512	0.440113	-2.04609	0.0407471	0.0622817
mdaB	3801.88	-0.89472	0.176171	-5.07869	3.80053e-07	1.26815e-06
mltB	6235.58	-0.893404	0.211679	-4.22057	2.43688e-05	6.36188e-05
yhhX	6910.48	-0.893291	0.289132	-3.08956	0.00200453	0.00389528
ptsG	30260.4	-0.892104	0.383932	-2.3236	0.0201468	0.0328321
chrR	8344.4	-0.891691	0.334965	-2.66204	0.00776688	0.013622
ftsZ	43562.2	-0.891451	0.210691	-4.23109	2.32561e-05	6.08647e-05
pepE	3441.43	-0.891429	0.413755	-2.15449	0.0312019	0.0490266
tsaD	7401.66	-0.891187	0.306258	-2.90993	0.00361515	0.00671662
yacL	1025.46	-0.890579	0.194577	-4.577	4.71697e-06	1.36987e-05
yeaK	5384.74	-0.889708	0.167425	-5.31407	1.07204e-07	3.85556e-07
trmA	6823.4	-0.889704	0.411083	-2.16429	0.0304418	0.0480114
frmA	7537.89	-0.888928	0.14528	-6.11873	9.43216e-10	4.3079e-09
glnG	4425.71	-0.888765	0.425481	-2.08885	0.0367216	0.0566635
rhlE	1708.18	-0.88841	0.243959	-3.64164	0.000270912	0.000610059
ycfL	8541.32	-0.887488	0.183018	-4.84917	1.23977e-06	3.91648e-06
yhhA	1461.88	-0.886524	0.33534	-2.64366	0.00820155	0.014295
rsmJ	1136.24	-0.886248	0.419737	-2.11143	0.0347351	0.0539739
mrcA	4648.37	-0.88471	0.228496	-3.87189	0.000107995	0.000257658
lgt	5903.53	-0.884354	0.21118	-4.18768	2.81817e-05	7.2761e-05
ldcA	2404.12	-0.884254	0.209956	-4.21161	2.53557e-05	6.60315e-05
yeaE	1802.11	-0.884063	0.157045	-5.62935	1.8089e-08	7.26148e-08
dapA	37069.6	-0.883297	0.198677	-4.4459	8.7524e-06	2.44893e-05
yciI	9736.75	-0.882644	0.249612	-3.53607	0.000406124	0.000889797
lacZ	819259	-0.882379	0.445015	-1.98281	0.0473888	0.0713458
tsgA	376.157	-0.882363	0.33427	-2.63967	0.00829865	0.0144523
atoA	16.8646	-0.882222	0.407753	-2.16362	0.0304937	0.0480753
kdpE	1177.67	-0.881959	0.156763	-5.62605	1.84384e-08	7.38762e-08
fliH	286.225	-0.880995	0.351444	-2.50679	0.0121834	0.0205876
yaeP	3134.47	-0.879016	0.288964	-3.04196	0.00235043	0.00452361
murA	9960.61	-0.878394	0.198763	-4.41931	9.9016e-06	2.74856e-05
nnr	6068.16	-0.876489	0.186809	-4.69189	2.70691e-06	8.13037e-06
sseA	11257.7	-0.876298	0.305899	-2.86467	0.00417446	0.00767962
mlaA	8083.32	-0.875462	0.421493	-2.07705	0.0377971	0.05811
lptC	6399.49	-0.875108	0.230949	-3.78919	0.00015114	0.000354372
yecS	1173.84	-0.875105	0.211245	-4.14261	3.43379e-05	8.82226e-05
yedP	2912.49	-0.874456	0.150399	-5.81423	6.09147e-09	2.59103e-08
ldrB	28.0469	-0.874429	0.433203	-2.01852	0.043537	0.0661618
lysP	4510.7	-0.873147	0.314473	-2.77654	0.00549403	0.00989536
menH	3348.49	-0.870665	0.265636	-3.27766	0.00104672	0.0021376
waaF	9528.92	-0.87062	0.112604	-7.73171	1.06112e-14	7.70409e-14
phoU	4105.87	-0.870285	0.421834	-2.0631	0.0391036	0.060031
pyrG	52176.1	-0.870133	0.297915	-2.92074	0.003492	0.00651809
ybhN	560.067	-0.869896	0.114897	-7.57109	3.70114e-14	2.55082e-13
thrL	429.879	-0.869793	0.349099	-2.49154	0.0127191	0.0214155
dfp	10723.1	-0.868747	0.214411	-4.05178	5.08287e-05	0.00012748
ydcN	1303.26	-0.867976	0.377173	-2.30127	0.0213764	0.0347552
yajI	507.002	-0.867934	0.19898	-4.36193	1.28922e-05	3.51159e-05
yicL	1804.22	-0.867842	0.239504	-3.6235	0.000290642	0.00064997
ypfH	2295.56	-0.865997	0.21877	-3.95847	7.54303e-05	0.000184673
ymfL	158.911	-0.865016	0.705973	-1.22528	NA	NA
queD	1814.31	-0.862051	0.659868	-1.3064	0.191417	0.246802
rimK	4222.8	-0.861702	0.40947	-2.10444	0.0353404	0.054818
gor	11409.2	-0.861515	0.196207	-4.39084	1.12915e-05	3.10205e-05
mug	3909.25	-0.861201	0.243631	-3.53486	0.000407999	0.000893265
recR	12305.2	-0.861014	0.137631	-6.25595	3.95104e-10	1.88211e-09
surA	25214.1	-0.860804	0.245555	-3.50555	0.00045567	0.000988067
yiiM	2938.54	-0.859418	0.295347	-2.90986	0.0036159	0.00671662
tpx	63654.9	-0.857295	0.33135	-2.58728	0.00967365	0.0166065
gshB	11011	-0.857018	0.157844	-5.42953	5.65029e-08	2.09633e-07
trxA	14740.2	-0.856457	0.179974	-4.75878	1.94767e-06	5.99098e-06
yeaY	3129.33	-0.855212	0.345764	-2.4734	0.0133835	0.0224622
rpoN	21620	-0.85485	0.16761	-5.10023	3.39233e-07	1.13916e-06
ampC	2004.57	-0.854809	0.234372	-3.64723	0.000265084	0.000597895
oppA	203247	-0.854484	0.391395	-2.18318	0.0290227	0.0459109
ybhA	4052.81	-0.85385	0.267365	-3.19357	0.00140527	0.00281521
fliP	137.136	-0.853707	0.323814	-2.63641	0.00837879	0.0145738
pitA	12154.6	-0.853491	0.235019	-3.63158	0.00028169	0.000632302
ftsK	22762.4	-0.853178	0.293085	-2.91102	0.00360246	0.00669755
qorB	776.172	-0.852943	0.310542	-2.74662	0.00602124	0.0107712
serS	48519.1	-0.852467	0.217384	-3.92149	8.80044e-05	0.000213103
yqiA	7579.42	-0.852253	0.227928	-3.73912	0.000184662	0.000427462
cydA	50378.6	-0.851555	0.225685	-3.7732	0.000161167	0.000376465
trmL	1635.59	-0.84918	0.663534	-1.27978	NA	NA
pepT	7780.43	-0.848709	0.332047	-2.55599	0.0105886	0.0180521
rlpA	11574.1	-0.848318	0.211667	-4.00779	6.12883e-05	0.000151815
ydhO	4023.25	-0.84702	0.344499	-2.4587	0.013944	0.0233286
hemG	3380.29	-0.846538	0.163993	-5.16205	2.44264e-07	8.40356e-07
tolQ	8550.72	-0.845433	0.353791	-2.38964	0.016865	0.0278613
rpmB	40914.6	-0.844814	0.27448	-3.07787	0.00208483	0.00403457
ybiV	2369.83	-0.842853	0.423312	-1.99109	0.0464709	0.0701897
trmJ	6388.27	-0.842608	0.263789	-3.19425	0.00140193	0.00280986
fsaA	391.107	-0.84069	0.154422	-5.44411	5.2065e-08	1.94023e-07
nikD	368.738	-0.840462	0.1894	-4.43751	9.10054e-06	2.53455e-05
hyaD	257.39	-0.840153	0.19579	-4.2911	1.77792e-05	4.76261e-05
hldD	18759.8	-0.840056	0.205569	-4.08649	4.37946e-05	0.000111029
uvrC	23751.3	-0.839837	0.350914	-2.39329	0.0166982	0.0275965
recQ	9002.43	-0.837782	0.404387	-2.07173	0.0382906	0.0588259
glgC	22128.2	-0.836961	0.395181	-2.11792	0.0341819	0.0532271
hemE	6765.29	-0.836693	0.21806	-3.83698	0.000124556	0.000294501
yiaJ	3669.87	-0.836627	0.406091	-2.06019	0.03938	0.0603893
wbbI	13115.6	-0.83615	0.423129	-1.97611	0.0481424	0.0722479
ybhR	1502.6	-0.834427	0.313644	-2.66043	0.00780409	0.0136758
rsfS	4145.71	-0.834166	0.442578	-1.88479	0.0594586	0.0867869
wbbJ	6008.3	-0.833575	0.449789	-1.85326	0.0638456	0.0923579
secD	25414.9	-0.831471	0.214281	-3.88029	0.000104332	0.000249625
ydbL	1144.21	-0.83124	0.21677	-3.83466	0.000125736	0.000297124
ybhC	10999.8	-0.830849	0.243102	-3.41769	0.000631539	0.00133572
yfhH	2053.59	-0.830242	0.359649	-2.30848	0.0209725	0.0341243
visC	9073.8	-0.829912	0.206617	-4.01666	5.90282e-05	0.000146561
ispG	12783.6	-0.829248	0.171048	-4.84803	1.24692e-06	3.93612e-06
dcm	5803.71	-0.828797	0.337434	-2.45618	0.0140424	0.0234746
purT	719.974	-0.828616	0.441263	-1.87783	0.0604045	0.0879542
ydjN	11667.3	-0.828207	0.545561	-1.51808	0.128994	0.173046
moeB	4153.62	-0.826676	0.186335	-4.43651	9.14308e-06	2.54303e-05
ypjI	2.28637	-0.825922	1.00643	-0.820644	0.411849	0.480948
yecM	2062.36	-0.823793	0.165916	-4.96512	6.86589e-07	2.22061e-06
nikR	771.481	-0.822678	0.267257	-3.07823	0.00208236	0.00403164
ugpQ	2960.58	-0.82255	0.165051	-4.98361	6.24087e-07	2.02937e-06
yajQ	18544.2	-0.822082	0.279631	-2.93988	0.00328342	0.0061588
yfeD	1681.29	-0.820787	0.258214	-3.17871	0.00147933	0.00295375
yejH	2131.56	-0.820501	0.266473	-3.07911	0.00207617	0.00402335
yccF	798.454	-0.819413	0.263916	-3.10482	0.00190393	0.00372248
rsmC	4609.47	-0.81823	0.412233	-1.98487	0.0471589	0.0710504
rlmJ	3519.71	-0.817699	0.260005	-3.14494	0.00166122	0.00327807
aroC	10496.9	-0.817645	0.357727	-2.28567	0.0222738	0.036075
yrbG	2309.25	-0.816787	0.244601	-3.33926	0.000840017	0.00174252
gsiB	8571.64	-0.816639	0.389983	-2.09404	0.0362568	0.0560284
oppC	37696.7	-0.816047	0.324348	-2.51596	0.0118709	0.020116
folD	10184.8	-0.815452	0.281479	-2.89703	0.00376716	0.00696783
yheS	11455.9	-0.81538	0.138076	-5.90531	3.5198e-09	1.52332e-08
waaM	4348.25	-0.81536	0.343113	-2.37636	0.0174844	0.0288168
ybaV	351.967	-0.814252	0.270653	-3.00848	0.0026256	0.00501879
nudK	4047.05	-0.811866	0.262156	-3.09688	0.00195569	0.00381445
ratB	2094.92	-0.81159	0.353028	-2.29894	0.0215085	0.0349429
yciO	3880.44	-0.811232	0.170641	-4.75403	1.99405e-06	6.12022e-06
atpI	17146.2	-0.810908	0.354219	-2.28929	0.0220627	0.0357606
metN	3972.4	-0.810798	0.15015	-5.39991	6.66741e-08	2.45639e-07
metI	2933.93	-0.809757	0.256762	-3.15373	0.001612	0.00319292
helD	7233.12	-0.809423	0.159888	-5.06244	4.13931e-07	1.37466e-06
yibN	6508.23	-0.808301	0.306558	-2.6367	0.00837179	0.0145676
ybaB	7925.78	-0.807568	0.146779	-5.50195	3.75622e-08	1.43144e-07
lptE	9161.87	-0.807439	0.145859	-5.53575	3.09892e-08	1.19174e-07
ndh	9341.64	-0.807264	0.487253	-1.65676	0.0975673	0.135106
sppA	5725.61	-0.806612	0.0910489	-8.8591	8.06596e-19	8.3454e-18
katG	40997	-0.805701	0.246397	-3.26993	0.00107576	0.00219265
arcB	11378.6	-0.804718	0.133249	-6.03919	1.54887e-09	6.88005e-09
ahpF	32023.2	-0.804085	0.442352	-1.81775	0.0691027	0.0991115
cysK	82641.5	-0.803894	0.43083	-1.86592	0.0620525	0.0900734
ykfI	12.0235	-0.803279	0.595025	-1.34999	0.177019	0.230277
ybjT	4503.55	-0.801329	0.219205	-3.65561	0.000256567	0.000579926
pepD	38368.8	-0.801282	0.222295	-3.60459	0.000312642	0.000696211
cadA	1617.91	-0.801036	0.626486	-1.27862	0.201032	0.257308
sohB	9965.42	-0.800919	0.253943	-3.15394	0.00161085	0.00319213
ptsP	19568.8	-0.799493	0.239069	-3.3442	0.000825215	0.00171435
yhaH	3735.2	-0.798565	0.292295	-2.73205	0.00629419	0.0112119
dctA	53243.8	-0.798517	0.476891	-1.67442	0.0940476	0.130644
prmB	17609.2	-0.798449	0.415176	-1.92316	0.0544602	0.0804673
entF	13415.5	-0.798315	0.600759	-1.32884	0.183899	0.23835
uspE	20366.5	-0.798301	0.413267	-1.93168	0.0533984	0.0792042
ykfL	34.1973	-0.797636	0.282809	-2.82041	0.00479626	0.00874331
ppk	17970.7	-0.797221	0.107528	-7.41404	1.22506e-13	8.07311e-13
yfaZ	1486.77	-0.795742	0.483983	-1.64415	0.100145	0.138263
purU	9732.54	-0.795709	0.418329	-1.90212	0.0571561	0.0839791
ydfO	67.5192	-0.795293	0.422258	-1.88343	0.0596425	0.0869649
npr	1242.84	-0.795039	0.310185	-2.56311	0.0103738	0.0177218
yoaB	9185.11	-0.794518	0.319466	-2.48702	0.0128818	0.0216808
ycdX	10100.3	-0.793934	0.259185	-3.0632	0.00218986	0.0042281
tgt	11884.5	-0.793572	0.170341	-4.65871	3.18192e-06	9.45594e-06
shiA	3454.08	-0.792739	0.200331	-3.95714	7.58541e-05	0.000185428
ykfB	1688.5	-0.792731	0.192638	-4.11514	3.86951e-05	9.89344e-05
valS	53148	-0.792431	0.168711	-4.69698	2.64032e-06	7.95876e-06
ucpA	13129.2	-0.790808	0.431356	-1.83331	0.0667568	0.096107
lolD	2076.44	-0.790654	0.208696	-3.78855	0.00015153	0.000355088
waaU	3788.07	-0.790438	0.566214	-1.39601	0.162713	0.213653
ccmA	946.838	-0.790318	0.190182	-4.1556	3.24439e-05	8.34583e-05
nadC	3387.18	-0.790142	0.196108	-4.02912	5.59853e-05	0.000139582
ybgC	3999.7	-0.789589	0.405509	-1.94716	0.0515159	0.0767635
ylaB	2735.35	-0.78945	0.18559	-4.25373	2.10236e-05	5.55397e-05
gspM	209.522	-0.789273	0.309806	-2.54764	0.0108456	0.0184677
menD	8809.03	-0.787851	0.254092	-3.10065	0.00193093	0.00376966
rcnB	3341.97	-0.787621	0.229839	-3.42684	0.000610659	0.00129546
yedQ	3944.5	-0.786651	0.15657	-5.02427	5.05345e-07	1.65604e-06
ybiB	7935.9	-0.786481	0.285977	-2.75016	0.0059567	0.0106739
ybbL	1492.41	-0.785731	0.21585	-3.64017	0.00027246	0.000613217
ychH	9181.24	-0.785275	0.485632	-1.61702	0.105875	0.144894
bamC	21509.4	-0.783804	0.227294	-3.44841	0.0005639	0.00120354
yagN	3610.38	-0.782652	0.231612	-3.37915	0.000727114	0.0015256
tusE	663.625	-0.780688	0.32317	-2.41572	0.0157042	0.0260561
treF	4522.68	-0.780159	0.198074	-3.93872	8.19189e-05	0.000199169
tas	13333.3	-0.779607	0.154036	-5.06118	4.1666e-07	1.38154e-06
yheU	915.155	-0.77701	0.207082	-3.75218	0.000175304	0.0004065
yejM	7393.82	-0.776688	0.217719	-3.56739	0.000360557	0.000794093
rsxC	9810.65	-0.77555	0.1922	-4.03512	5.45744e-05	0.000136226
yfeK	487.657	-0.774462	0.529352	-1.46304	0.143457	0.190786
hisI	3946.97	-0.77415	0.472208	-1.63942	0.101125	0.139208
ydcO	582.384	-0.774108	0.33963	-2.27927	0.0226513	0.0366159
lpxA	12804.2	-0.77223	0.223713	-3.45187	0.000556714	0.00118941
cptB	3658.33	-0.769901	0.263832	-2.91815	0.00352117	0.00656963
ydbH	3160.24	-0.769409	0.15985	-4.81332	1.48444e-06	4.64068e-06
rppH	11652.3	-0.768968	0.236624	-3.24975	0.00115505	0.00234632
acuI	5370.49	-0.768728	0.289952	-2.65123	0.00802004	0.0140018
cysA	8027.12	-0.767587	0.651432	-1.17831	0.238674	0.299481
yebC	16227.1	-0.767231	0.423602	-1.81121	0.0701085	0.100383
minE	6196.65	-0.764951	0.198104	-3.86136	0.000112759	0.000268264
fliQ	62.6818	-0.76408	0.339949	-2.24763	0.0245996	0.0394624
gsiA	9270.74	-0.763226	0.326648	-2.33654	0.0194633	0.0318538
uspD	8769.66	-0.763038	0.309417	-2.46605	0.0136611	0.0228917
lit	1860.7	-0.760771	0.164969	-4.6116	3.99586e-06	1.17177e-05
entA	2526.41	-0.760291	0.543156	-1.39976	0.161584	0.212568
aspC	59902	-0.759573	0.195499	-3.88531	0.000102201	0.000245085
bglA	14839.2	-0.758033	0.174656	-4.34014	1.42389e-05	3.84359e-05
ybgL	3457.43	-0.757586	0.183747	-4.12299	3.73994e-05	9.58544e-05
pcm	4436.31	-0.757578	0.134801	-5.61997	1.90995e-08	7.61628e-08
yddH	676.586	-0.757415	0.367979	-2.05831	0.0395605	0.0606219
udk	5091.22	-0.756955	0.495547	-1.52751	0.126634	0.170206
yqjK	9148.19	-0.756901	0.202872	-3.73093	0.000190775	0.000439231
slyD	31330.2	-0.756864	0.29246	-2.58793	0.00965553	0.0165822
cvrA	2407.34	-0.756399	0.302364	-2.50162	0.0123628	0.0208573
spr	24317.4	-0.756351	0.380618	-1.98717	0.0469038	0.0707137
waaC	4931.4	-0.756086	0.16317	-4.63374	3.5912e-06	1.06049e-05
intZ	1895.97	-0.755748	0.228926	-3.30128	0.000962447	0.00197604
bdcR	1184.91	-0.75552	0.189437	-3.98824	6.65661e-05	0.000164315
lepA	25525.5	-0.754539	0.179706	-4.19873	2.68415e-05	6.95995e-05
gstB	5935.47	-0.754298	0.307648	-2.45182	0.0142137	0.0237421
thiI	6852.13	-0.753862	0.246257	-3.06127	0.00220397	0.0042534
nhaB	6149.26	-0.752095	0.146695	-5.12692	2.94521e-07	9.9938e-07
gluQ	1340.47	-0.751702	0.399078	-1.8836	0.0596195	0.0869615
ftsY	12902.7	-0.747247	0.188983	-3.95405	7.68399e-05	0.00018747
proP	14511.4	-0.746886	0.248718	-3.00294	0.00267386	0.00510125
proS	54029.6	-0.746526	0.169139	-4.41368	1.01629e-05	2.81182e-05
yjiA	3358.78	-0.746421	0.194719	-3.83332	0.000126427	0.000298421
holC	4891.99	-0.745305	0.197456	-3.77453	0.000160309	0.000374825
ugd	1295.81	-0.744692	0.38891	-1.91482	0.0555158	0.0817687
cca	7093.12	-0.744429	0.241789	-3.07884	0.0020781	0.00402524
ydiK	3603.81	-0.743913	0.192823	-3.85802	0.000114311	0.000271803
ndk	13498.8	-0.74299	0.401041	-1.85265	0.063932	0.0923876
yhbJ	11576.2	-0.742028	0.180729	-4.10575	4.03014e-05	0.000102729
glnD	10705.2	-0.742004	0.405733	-1.8288	0.0674296	0.0969762
yccS	3588.91	-0.741041	0.124424	-5.95577	2.58848e-09	1.12837e-08
yidA	6801.02	-0.740114	0.282744	-2.61761	0.00885473	0.0153256
yecD	1822.66	-0.739458	0.236404	-3.12794	0.00176035	0.00346393
fecR	2939.74	-0.737821	0.482237	-1.53	0.126018	0.16954
menA	1474.52	-0.73782	0.320881	-2.29936	0.0214847	0.0349179
ppiD	25955	-0.736368	0.231886	-3.17556	0.00149549	0.00298037
lptG	4213.17	-0.735815	0.162965	-4.51517	6.32668e-06	1.81112e-05
oppD	38509.5	-0.734132	0.36493	-2.01171	0.0442508	0.0671497
yfbU	7978.1	-0.734051	0.239576	-3.06396	0.00218428	0.00421926
ypdA	1956.54	-0.733502	0.171681	-4.27247	1.93321e-05	5.15236e-05
argH	2973.33	-0.732783	0.326287	-2.24582	0.0247155	0.0396182
fecC	520.867	-0.732452	0.359895	-2.03518	0.0418323	0.0638014
slmA	5255.08	-0.73235	0.453947	-1.61329	0.106681	0.145902
rpoB	228350	-0.731886	0.388127	-1.88569	0.0593369	0.0866694
cyaA	29560.1	-0.730865	0.324632	-2.25136	0.0243627	0.0391122
yfaD	154.521	-0.7296	0.436964	-1.6697	0.0949778	0.13178
mepA	4438.59	-0.728249	0.244806	-2.97479	0.00293186	0.00555218
yebF	7613.59	-0.72786	0.327683	-2.22123	0.0263354	0.0420069
mrdA	8010.88	-0.727302	0.265162	-2.74286	0.00609064	0.0108861
paoB	547.488	-0.726962	0.186505	-3.89782	9.70641e-05	0.000233965
rlmD	5599.96	-0.726908	0.205017	-3.54561	0.000391712	0.00086001
frr	25508	-0.725999	0.300057	-2.41953	0.0155404	0.0258047
pnuC	1437.15	-0.724702	0.207821	-3.48715	0.000488205	0.00105211
atoC	2341.3	-0.724683	0.266938	-2.7148	0.00663165	0.0117533
ytfB	8017.36	-0.724449	0.21464	-3.37518	0.00073767	0.00154621
ydiL	148.995	-0.724358	0.76724	-0.944108	0.345115	0.412746
yiiD	9235.82	-0.722414	0.168642	-4.28372	1.83797e-05	4.91408e-05
cyaY	1635.1	-0.72124	0.422891	-1.7055	0.0881016	0.123214
kup	3313.35	-0.719338	0.190661	-3.77286	0.000161387	0.00037651
envZ	4973.07	-0.719159	0.139877	-5.14138	2.72726e-07	9.33697e-07
fabI	45405.5	-0.719146	0.202902	-3.5443	0.00039366	0.000863386
eutC	1949.68	-0.718508	0.193973	-3.70417	0.000212083	0.000485107
tpr	671.093	-0.717923	0.697075	-1.02991	0.303054	0.369266
metB	2774.26	-0.717511	0.155562	-4.61237	3.98098e-06	1.16903e-05
yjbR	2167.37	-0.716546	0.204097	-3.51082	0.000446734	0.000971191
lolE	6635.91	-0.715326	0.213572	-3.34934	0.000810046	0.00168366
rsmD	1613.72	-0.715062	0.219061	-3.26422	0.00109767	0.00223622
fecE	1070.02	-0.714477	0.202994	-3.5197	0.000432032	0.000940918
ydiJ	9117.63	-0.714071	0.252805	-2.82459	0.00473413	0.00864878
argI	221.885	-0.710435	0.315516	-2.25166	0.0243438	0.0390968
ung	2328.26	-0.710203	0.204921	-3.46574	0.000528782	0.00113376
ydiU	7251.23	-0.710099	0.363528	-1.95336	0.0507774	0.0757702
ybiX	1316.53	-0.709285	0.458644	-1.54648	0.121988	0.16475
yniA	9515.12	-0.708893	0.393199	-1.80288	0.0714064	0.102033
hemH	3009.39	-0.707432	0.270257	-2.61763	0.00885425	0.0153256
hsdR	38662	-0.706782	0.214243	-3.29897	0.000970409	0.00199142
deoC	3841.85	-0.704769	0.400376	-1.76027	0.0783628	0.11092
anmK	3390.22	-0.70472	0.197195	-3.57371	0.000351954	0.000777363
xerD	4957.15	-0.704675	0.161843	-4.35406	1.3364e-05	3.62603e-05
dcrB	12966.3	-0.704277	0.405118	-1.73845	0.0821317	0.11571
fliC	3715.98	-0.703908	0.129414	-5.43919	5.35245e-08	1.99109e-07
hycI	1968.61	-0.702163	0.320946	-2.18779	0.0286849	0.0454106
pspE	6433.01	-0.701822	0.344063	-2.03981	0.0413693	0.063164
ileS	66509.6	-0.701811	0.176833	-3.96879	7.22383e-05	0.000177581
ybfF	2718.65	-0.701493	0.330857	-2.12023	0.0339865	0.0529868
diaA	3851.73	-0.701433	0.162934	-4.30502	1.6697e-05	4.48698e-05
yhcN	3823.49	-0.699094	0.728758	-0.959295	0.33741	0.404764
paoC	1406.78	-0.698103	0.18443	-3.78519	0.00015359	0.000359714
stpA	2521.15	-0.697763	0.494672	-1.41056	0.158376	0.208821
ycaL	287.399	-0.69643	0.249012	-2.79677	0.00516163	0.00935268
nrdR	6130.63	-0.696155	0.271088	-2.568	0.0102287	0.0174952
ychN	2869.87	-0.694996	0.206565	-3.36454	0.000766708	0.00160249
hfq	20592.6	-0.692399	0.186919	-3.70426	0.000212006	0.000485107
dxr	6741.42	-0.691603	0.380192	-1.81909	0.068898	0.0988516
yecA	7152.61	-0.691194	0.268794	-2.57146	0.010127	0.0173423
epd	14636.9	-0.691169	0.134883	-5.12421	2.98784e-07	1.01221e-06
ccmF	1217.32	-0.690723	0.174288	-3.9631	7.39817e-05	0.000181548
yeeE	14195	-0.690057	0.620173	-1.11268	0.265844	0.329838
mdtB	1993.1	-0.689843	0.187567	-3.67785	0.000235206	0.000534224
zur	2409.88	-0.687863	0.319322	-2.15414	0.0312293	0.0490342
dhaK	3520.26	-0.687798	0.257327	-2.67286	0.00752077	0.0132123
dsbC	9848.18	-0.687394	0.185915	-3.69736	0.000217856	0.000497502
ydcP	8072.29	-0.686807	0.237984	-2.88593	0.00390254	0.00720772
yniB	1973.86	-0.685837	0.220083	-3.11626	0.00183162	0.00359578
purH	4267.58	-0.68437	0.312704	-2.18856	0.0286291	0.0453563
yqhA	5081.64	-0.682384	0.504313	-1.3531	0.176025	0.229132
yfcH	8343.7	-0.682024	0.194631	-3.50418	0.00045801	0.000992631
yaaA	2581.51	-0.681944	0.240547	-2.83497	0.00458298	0.00838719
yfcA	2441.05	-0.681486	0.114441	-5.95492	2.60204e-09	1.13311e-08
znuC	11311.1	-0.681125	0.220559	-3.08818	0.00201386	0.00391161
cutC	2024.06	-0.679401	0.186763	-3.63776	0.000275014	0.000618305
gntX	3322.27	-0.679224	0.201212	-3.37567	0.000736366	0.00154424
ygiF	6916.01	-0.678877	0.125295	-5.41822	6.01947e-08	2.22938e-07
tonB	11845.9	-0.678651	0.461997	-1.46895	0.141846	0.188904
dnaB	14863.9	-0.677446	0.251426	-2.69441	0.00705135	0.0124344
cdsA	5531.34	-0.676567	0.173382	-3.90218	9.53288e-05	0.000230046
mukE	7403.39	-0.67639	0.193362	-3.49805	0.000468678	0.00101366
gstA	7448.03	-0.675417	0.447987	-1.50767	0.131639	0.176482
pykF	48376.4	-0.675319	0.192986	-3.49932	0.000466447	0.00100936
atpB	90061.9	-0.674874	0.131088	-5.14824	2.62936e-07	9.00913e-07
gph	12458.1	-0.674535	0.186334	-3.62004	0.000294561	0.000658035
folM	1147.34	-0.673144	0.15424	-4.36426	1.27552e-05	3.4765e-05
thiL	8849.08	-0.672348	0.226714	-2.96563	0.00302068	0.00569642
fadR	3447.58	-0.671398	0.142613	-4.70784	2.50357e-06	7.56824e-06
zapA	5088.08	-0.671288	0.212454	-3.15969	0.00157939	0.00313718
glgP	26426.6	-0.67075	0.418213	-1.60385	0.108747	0.148343
kdsC	4996.15	-0.670647	0.215708	-3.10904	0.00187694	0.00367618
purD	2911.26	-0.670116	0.232424	-2.88316	0.00393704	0.00726188
serA	11405.7	-0.669356	0.175005	-3.82479	0.000130884	0.000308453
dinJ	4267.47	-0.667814	0.262734	-2.54179	0.0110288	0.0187493
ymgG	633.43	-0.667746	0.399852	-1.66998	0.0949227	0.131747
yobF	22479.9	-0.666948	0.331723	-2.01056	0.0443719	0.0672607
rsmF	2522.28	-0.666609	0.284734	-2.34117	0.0192236	0.0314861
ptsI	114333	-0.665933	0.149997	-4.43963	9.01121e-06	2.51466e-05
ebgR	2715.72	-0.663075	0.284145	-2.33358	0.0196177	0.0320443
ygaH	987.998	-0.662875	0.254946	-2.60006	0.00932081	0.0160597
yheT	2763.18	-0.662733	0.145657	-4.54994	5.36614e-06	1.54773e-05
rsxD	3604.01	-0.662696	0.244094	-2.71492	0.00662917	0.0117533
yaeQ	2406.94	-0.662668	0.296343	-2.23615	0.0253417	0.0405448
rsxG	2286.46	-0.661064	0.250992	-2.6338	0.0084435	0.0146681
pdxJ	7127.4	-0.659954	0.157349	-4.1942	2.73832e-05	7.09167e-05
nagD	5964.87	-0.65974	0.171663	-3.84323	0.000121425	0.000287421
evgA	5501.31	-0.659161	0.236222	-2.79042	0.0052639	0.00951751
cutA	1451.92	-0.657673	0.26523	-2.47963	0.0131518	0.0220999
ymjA	904.648	-0.657153	0.376174	-1.74694	0.0806477	0.113733
sbcC	6409.98	-0.654052	0.225327	-2.90267	0.00369994	0.00685155
yihA	5126.5	-0.653939	0.34672	-1.88607	0.0592852	0.0866239
dnaQ	3838.47	-0.653701	0.302967	-2.15766	0.0309541	0.0486917
ccmB	391.8	-0.653694	0.246193	-2.6552	0.00792604	0.0138665
rnd	2681.57	-0.653622	0.390379	-1.67433	0.0940664	0.130644
basR	1995.09	-0.653547	0.180267	-3.62544	0.000288464	0.000645786
bluR	4866.63	-0.653478	0.262268	-2.49164	0.0127153	0.0214155
ptsN	8062.3	-0.652878	0.186777	-3.4955	0.000473182	0.00102206
yeeD	5516.54	-0.649331	0.463525	-1.40085	0.161258	0.212271
hflC	25854.2	-0.649161	0.285062	-2.27726	0.0227707	0.0367949
ampE	1933.4	-0.64884	0.196182	-3.30734	0.000941861	0.00193566
ruvC	4739.67	-0.64719	0.354201	-1.82718	0.067672	0.0972583
yccX	476.53	-0.645553	0.299961	-2.15212	0.0313876	0.0492449
glgA	17731.9	-0.645265	0.36691	-1.75864	0.0786381	0.111272
ysaB	294.638	-0.645096	0.23778	-2.713	0.00666778	0.0118074
nhoA	1029.61	-0.644463	0.236201	-2.72845	0.00636326	0.0113157
ydiI	860.25	-0.64418	0.247598	-2.60172	0.00927578	0.0159952
yjgR	7202.5	-0.643628	0.167282	-3.84756	0.000119302	0.000282713
rluB	4732.23	-0.639241	0.28126	-2.27278	0.0230395	0.0371722
yafY	252.053	-0.638396	0.192227	-3.32105	0.000896783	0.00185206
ygiN	5904.76	-0.636622	0.216747	-2.93717	0.00331224	0.00620456
yraN	2940.29	-0.635979	0.163209	-3.89673	9.7502e-05	0.000234886
narX	7085.49	-0.63586	0.147965	-4.29737	1.72834e-05	4.63864e-05
pyrH	15821.9	-0.635724	0.334389	-1.90115	0.0572823	0.0841352
mtlD	12632.7	-0.634848	0.339001	-1.8727	0.0611094	0.0888576
ygcN	2258	-0.633316	0.300603	-2.10682	0.0351332	0.0545724
malZ	2335.28	-0.631366	0.202931	-3.11123	0.0018631	0.00365417
gyrB	48323.4	-0.631319	0.21724	-2.9061	0.00365967	0.00678892
yccU	2876.16	-0.631312	0.163899	-3.85184	0.000117236	0.000278286
mokB	1796.86	-0.631183	0.33375	-1.89119	0.0585992	0.0857933
coaA	4156.28	-0.630645	0.239829	-2.62956	0.00854948	0.01484
yaiL	2824.3	-0.630193	0.212437	-2.96649	0.00301222	0.00568554
yffM	63.2209	-0.629175	0.609717	-1.03191	0.302113	0.368326
ycbX	3934.66	-0.627313	0.276946	-2.26511	0.023506	0.0378813
lolA	8402	-0.626843	0.3312	-1.89264	0.058406	0.085547
tehB	3505.26	-0.624843	0.154352	-4.04816	5.16217e-05	0.000129315
rbsB	33264.4	-0.623804	0.384894	-1.62072	0.105078	0.143991
nagA	10144.9	-0.622467	0.223347	-2.78699	0.00531997	0.00961063
uspF	6662.54	-0.621875	0.371717	-1.67298	0.0943312	0.130969
yfjY	18.2756	-0.621704	0.37127	-1.67454	0.0940255	0.130644
greA	3999.33	-0.621396	0.370008	-1.67941	0.0930719	0.129605
nei	2325.07	-0.621382	0.144687	-4.29467	1.74953e-05	4.69254e-05
yhjD	3443.71	-0.621066	0.288867	-2.15001	0.0315545	0.049433
argR	7158.69	-0.619994	0.256133	-2.42059	0.0154952	0.0257602
dmlA	781.963	-0.61994	0.189531	-3.27092	0.00107196	0.00218598
acpH	799.271	-0.617965	0.263181	-2.34806	0.0188713	0.0309572
macA	1790.19	-0.617783	0.275182	-2.245	0.024768	0.0396873
ispD	6072.88	-0.617225	0.286226	-2.15642	0.0310505	0.0488251
pstA	2609.87	-0.616764	0.398471	-1.54783	0.121663	0.164365
elbB	8551.15	-0.616121	0.192607	-3.19885	0.00137976	0.00276939
adhE	106212	-0.615687	0.429837	-1.43237	0.152037	0.201204
ghrA	6776.03	-0.615531	0.195471	-3.14897	0.00163849	0.00324234
hsdS	7285.62	-0.614853	0.340725	-1.80454	0.071146	0.101696
secB	19420.3	-0.614674	0.20633	-2.97908	0.00289114	0.00549394
argP	2664.4	-0.613813	0.146173	-4.19923	2.6783e-05	6.94905e-05
sdhC	29398.9	-0.612361	0.379191	-1.61491	0.10633	0.145469
surE	12259.5	-0.612141	0.164839	-3.71357	0.00020436	0.000468458
ftsA	20188.9	-0.611589	0.218419	-2.80008	0.00510907	0.0092734
ompX	70416.4	-0.611321	0.232079	-2.63411	0.00843588	0.014661
napC	836.365	-0.610631	0.221287	-2.75945	0.00578992	0.0103972
queG	3358.47	-0.610084	0.354162	-1.72261	0.0849589	0.119254
ygiC	15036	-0.610016	0.0826719	-7.37876	1.59774e-13	1.04474e-12
yidC	38750	-0.609705	0.262725	-2.32069	0.0203033	0.0330744
glgX	15404.8	-0.607689	0.286942	-2.11781	0.0341912	0.0532271
queE	3704.86	-0.60663	0.204588	-2.96513	0.00302551	0.00570297
ybiH	2547.21	-0.605598	0.276791	-2.18792	0.0286753	0.0454106
pldB	8554.95	-0.605315	0.394931	-1.53271	0.125347	0.168746
coaE	4298.82	-0.604085	0.267513	-2.25815	0.0239361	0.0385037
yhhN	1557.26	-0.603716	0.267266	-2.25886	0.023892	0.0384592
pmrR	5.77616	-0.603491	0.64199	-0.940031	0.347201	0.414888
ycfH	5388.57	-0.60175	0.204434	-2.94349	0.00324533	0.00609277
yfgC	10757.8	-0.601198	0.263429	-2.2822	0.0224776	0.0363632
ssb	6610.6	-0.600633	0.191637	-3.13422	0.00172312	0.00339227
nadR	6511.62	-0.599656	0.232354	-2.58078	0.00985769	0.0168949
paoA	310.712	-0.599432	0.15148	-3.95716	7.58467e-05	0.000185428
menB	12251.8	-0.598729	0.245144	-2.44236	0.0145916	0.0243444
nuoC	99211	-0.598001	0.381869	-1.56598	0.117352	0.159102
prkB	3278.01	-0.59798	0.16314	-3.66543	0.00024692	0.000559022
tsaC	3543.49	-0.597636	0.362596	-1.64821	0.0993086	0.137246
yoaE	3438.86	-0.597418	0.363004	-1.64576	0.099813	0.137853
yafX	5.43805	-0.594191	0.715151	-0.83086	0.406052	0.475365
ilvC	3006.19	-0.592865	0.309853	-1.91338	0.0556999	0.081954
ccmC	614.053	-0.592387	0.218174	-2.7152	0.00662354	0.0117488
nuoE	44550.6	-0.590805	0.423148	-1.39621	0.16265	0.213637
ybgT	2694.62	-0.590757	0.253543	-2.33001	0.0198055	0.032326
yhfZ	1280.2	-0.58989	0.403224	-1.46293	0.143486	0.190786
hsrA	1570.73	-0.58813	0.42057	-1.39841	0.16199	0.212969
tatD	2073.48	-0.587718	0.57979	-1.01367	NA	NA
sgcX	1240.21	-0.587642	0.586817	-1.00141	0.31663	0.383692
crr	56646.7	-0.587051	0.177016	-3.31637	0.000911943	0.0018806
purA	57817.1	-0.585765	0.217239	-2.69641	0.0070091	0.0123754
gldA	2260.99	-0.585024	0.395496	-1.47922	0.139082	0.185752
ynaI	3335.59	-0.584989	0.482707	-1.21189	0.225554	0.285227
dacB	3209.1	-0.584605	0.218071	-2.68079	0.00734477	0.0129247
sad	3262.04	-0.582221	0.306345	-1.90054	0.0573627	0.0842239
tolB	31307.5	-0.581805	0.125342	-4.64174	3.45491e-06	1.02311e-05
wbbL	2151.4	-0.581402	0.472828	-1.22963	0.218837	0.277902
psd	11016.1	-0.577667	0.211525	-2.73096	0.00631499	0.0112394
dppC	1877.6	-0.577309	0.563932	-1.02372	0.305967	0.372593
ubiD	20914.8	-0.574353	0.19127	-3.00283	0.0026748	0.00510125
sapD	4348.85	-0.574209	0.291186	-1.97196	0.0486136	0.0728647
yciC	3485.76	-0.573419	0.353992	-1.61986	0.105261	0.144148
fecD	393.64	-0.573047	0.296897	-1.93012	0.0535919	0.0794073
ubiC	6704.25	-0.572818	0.147989	-3.87068	0.000108533	0.000258795
ygaY	794.368	-0.572592	0.363903	-1.57347	0.115609	0.156991
yedD	3971.85	-0.572022	0.16827	-3.39943	0.000675271	0.00142392
glyS	49469.4	-0.571442	0.332822	-1.71696	0.0859867	0.120587
moaA	9231.5	-0.571179	0.203172	-2.81131	0.00493401	0.00897112
yciW	3401.97	-0.570645	0.476632	-1.19725	0.231211	0.291157
gtrA	2473.64	-0.569876	0.347155	-1.64156	0.100681	0.138733
ybaN	818.034	-0.568726	0.393787	-1.44425	0.148669	0.19718
yciB	3916.39	-0.567805	0.214001	-2.65329	0.00797121	0.0139281
ispH	8368.23	-0.564988	0.19268	-2.93227	0.00336497	0.00629493
arfB	2272.73	-0.564069	0.205676	-2.74251	0.00609717	0.0108932
melA	7920.81	-0.56302	0.496857	-1.13316	0.257145	0.320083
metH	12455.1	-0.561825	0.272635	-2.06072	0.0393296	0.0603341
astC	2160.46	-0.561742	0.384916	-1.45939	0.144459	0.191947
lpxT	1552.39	-0.561073	0.306938	-1.82797	0.0675542	0.0971221
ugpB	5121.7	-0.558146	0.146007	-3.82274	0.000131979	0.000310516
ybaA	117.573	-0.55674	0.300208	-1.85451	0.0636658	0.0921294
feoB	28715.1	-0.556017	0.595635	-0.933486	0.350569	0.418437
lpxC	64245.9	-0.554933	0.290712	-1.90888	0.0562779	0.0827177
ssuB	384.654	-0.554134	0.298361	-1.85726	0.0632741	0.091594
yjdK	302.103	-0.5538	0.610669	-0.906873	0.364474	0.432843
hisF	2813.75	-0.552579	0.439931	-1.25606	0.209094	0.266646
csiR	2505.65	-0.551243	0.384502	-1.43365	0.151671	0.200782
hldE	13020.2	-0.550529	0.253368	-2.17284	0.0297921	0.0470572
ppx	10964	-0.548051	0.164719	-3.32719	0.000877269	0.00181265
wcaN	35045.7	-0.546649	0.483415	-1.13081	0.258136	0.32122
fnr	25591.6	-0.546452	0.313636	-1.74232	0.0814533	0.114792
panF	1795.25	-0.545584	0.288134	-1.89351	0.0582906	0.0854911
yfiP	1056.42	-0.545333	0.319518	-1.70674	0.0878711	0.122932
ygiB	15114.5	-0.545002	0.162712	-3.34948	0.000809632	0.00168363
ydeE	1075.82	-0.544805	0.28373	-1.92016	0.0548381	0.0808838
ybiS	13779.8	-0.544132	0.331183	-1.643	0.100383	0.138504
ykfH	9.97632	-0.543472	0.509467	-1.06675	0.286087	0.35133
serC	15200.5	-0.543138	0.137386	-3.95338	7.70551e-05	0.000187777
ycfJ	657.1	-0.54266	0.450727	-1.20397	0.228603	0.288303
bioA	324.354	-0.542271	0.310159	-1.74837	0.0804003	0.11346
tolA	8511.82	-0.541974	0.151823	-3.56978	0.000357275	0.000787688
gpr	12313	-0.54197	0.46712	-1.16024	0.245953	0.307499
yiiS	3218.9	-0.541396	0.252717	-2.1423	0.032169	0.0503208
glyQ	28729.2	-0.540901	0.292191	-1.85119	0.0641425	0.0926283
yehU	7105.2	-0.538835	0.327758	-1.644	0.100176	0.138263
sucA	309719	-0.538479	0.416851	-1.29178	0.196434	0.252576
ydbJ	3753.96	-0.537729	0.216509	-2.48364	0.0130049	0.0218791
selA	5335.41	-0.537127	0.180939	-2.96855	0.00299209	0.00565262
yqcA	1650.33	-0.536942	0.258335	-2.07847	0.0376658	0.0579717
yjjM	3418.83	-0.53614	0.685411	-0.782217	0.434087	0.502872
pflA	4379.59	-0.53468	0.336566	-1.58863	0.112143	0.152728
mraY	8210.35	-0.533811	0.331698	-1.60933	0.107545	0.147
entS	1962.87	-0.533758	0.666074	-0.80135	0.422929	0.492236
ubiH	8895.44	-0.532895	0.235671	-2.26118	0.023748	0.0382421
yciA	993.605	-0.532858	0.436013	-1.22211	0.221665	0.280984
smtA	5565.69	-0.532636	0.200737	-2.65341	0.00796833	0.0139281
yieE	4514.38	-0.532149	0.248489	-2.14154	0.0322302	0.0503979
rpoS	79278.6	-0.531498	0.146267	-3.63374	0.000279337	0.000627355
mtlR	3375.82	-0.530714	0.259796	-2.04281	0.0410714	0.0627546
damX	30041.3	-0.529774	0.254539	-2.0813	0.0374062	0.0576143
glnB	4187.56	-0.527738	0.373806	-1.4118	0.15801	0.208518
yihT	305.774	-0.527436	0.29109	-1.81193	0.0699966	0.100257
yqaE	623.595	-0.523296	0.305282	-1.71414	0.0865036	0.12118
uup	14036.5	-0.522852	0.21991	-2.37758	0.0174268	0.0287444
rpe	9370.62	-0.522766	0.173825	-3.00742	0.00263477	0.00503175
panC	13578.2	-0.52265	0.212296	-2.46189	0.0138208	0.0231409
oppB	29701.7	-0.521404	0.229614	-2.27079	0.0231599	0.0373378
ihfA	21299	-0.520835	0.333419	-1.5621	0.118263	0.160234
ychA	7247.01	-0.520654	0.259586	-2.00571	0.0448877	0.0679203
ygdR	2761.9	-0.52051	0.245691	-2.11856	0.0341277	0.0531675
acnB	289772	-0.519783	0.178374	-2.914	0.00356829	0.00664809
yfiF	8252.14	-0.519401	0.192741	-2.69482	0.00704267	0.0124242
yfeO	741.351	-0.518075	0.268271	-1.93116	0.0534631	0.0792514
sthA	60328.2	-0.517559	0.225177	-2.29845	0.0215363	0.0349746
nfsB	6795.42	-0.516566	0.190841	-2.70678	0.00679385	0.0120104
lptB	7653	-0.516088	0.140847	-3.66419	0.000248123	0.000561444
yajR	2303.21	-0.516011	0.269662	-1.91355	0.0556778	0.0819501
hipB	637.48	-0.514781	0.262122	-1.9639	0.0495422	0.0740845
tfaR	188.458	-0.514517	0.363819	-1.41421	0.1573	0.207646
apaH	5006.84	-0.510723	0.117251	-4.3558	1.32583e-05	3.59966e-05
xisE	139.934	-0.509231	0.671555	-0.758286	NA	NA
mpaA	2494.95	-0.507295	0.111758	-4.53923	5.64591e-06	1.62397e-05
mreC	7397.59	-0.507018	0.215578	-2.3519	0.018678	0.0306639
yigZ	3366.72	-0.506812	0.194934	-2.59991	0.00932479	0.01606
eda	10361.3	-0.50678	0.22683	-2.23418	0.0254711	0.0407363
yqgB	706.378	-0.506484	0.306058	-1.65486	0.0979526	0.135595
tsaE	2573.96	-0.506452	0.175992	-2.8777	0.00400583	0.00737906
rihC	7931.62	-0.506192	0.366042	-1.38288	0.166702	0.218007
hflK	40870.6	-0.505756	0.209223	-2.41731	0.0156357	0.0259527
yajG	12961.9	-0.505251	0.325987	-1.54991	0.121162	0.163793
ycdZ	2402.08	-0.504085	0.200936	-2.50869	0.0121181	0.0204936
kdgR	10577.4	-0.503239	0.233961	-2.15095	0.0314801	0.0493348
pepB	11165.5	-0.501763	0.266003	-1.8863	0.0592541	0.0866085
panB	11805.9	-0.501081	0.199631	-2.51003	0.012072	0.0204321
appY	3721.26	-0.500796	0.190206	-2.63292	0.00846551	0.0147003
ratA	5132.7	-0.498621	0.3469	-1.43736	0.150615	0.199509
pstS	10136.2	-0.497223	0.584566	-0.850584	0.395	0.464743
ybhL	8613.29	-0.496621	0.251221	-1.97683	0.0480613	0.072152
mukF	6776.05	-0.496095	0.153205	-3.23812	0.00120322	0.0024336
oppF	46481.9	-0.495944	0.354416	-1.39933	0.161715	0.212674
yfaA	498.682	-0.494606	0.235999	-2.0958	0.0361001	0.0558477
yffO	185.388	-0.494009	0.280491	-1.76123	0.0781997	0.1108
kdpB	874.901	-0.493213	0.35664	-1.38294	0.166683	0.218007
fhlA	3073.71	-0.493123	0.255865	-1.92728	0.0539445	0.0798454
dcuA	20437	-0.49235	0.182203	-2.7022	0.00688814	0.012172
mliC	378.423	-0.491888	0.167049	-2.94458	0.00323397	0.00607414
yjcB	200.218	-0.491014	0.808885	-0.607026	0.543834	0.606484
yjeT	167.903	-0.488354	0.358527	-1.36211	0.173163	0.225895
crl	16152.4	-0.48823	0.315423	-1.54786	0.121656	0.164365
zipA	19209.2	-0.487923	0.179332	-2.72078	0.00651287	0.0115623
metJ	3461.16	-0.486367	0.293145	-1.65913	0.0970889	0.134487
mrcB	11364.6	-0.485536	0.115929	-4.18823	2.81143e-05	7.26366e-05
mdtJ	1217.12	-0.485341	0.240669	-2.01663	0.0437341	0.0664134
truA	4427.97	-0.484056	0.140119	-3.45461	0.000551081	0.00117797
nupC	12037.4	-0.483868	0.128456	-3.76679	0.000165358	0.000385133
tolR	3133.53	-0.482792	0.231235	-2.08788	0.0368084	0.0567766
ypjD	3308.81	-0.48248	0.276083	-1.74759	0.0805351	0.113612
recJ	8631.43	-0.481604	0.170662	-2.82198	0.00477279	0.00870807
ycbK	18672.7	-0.481474	0.181519	-2.65248	0.00799039	0.0139558
yedE	16855.9	-0.480587	0.49014	-0.980509	0.326835	0.393904
gatB	74621.2	-0.476776	0.41371	-1.15244	0.249141	0.311223
rsxE	2273.68	-0.476663	0.257234	-1.85303	0.0638782	0.0923733
yedJ	1529.45	-0.476559	0.485109	-0.982377	0.325914	0.393132
napA	2701.32	-0.476322	0.258188	-1.84487	0.0650569	0.0938523
treR	1189.16	-0.475713	0.201465	-2.36126	0.0182127	0.0299585
dadX	38622.2	-0.47477	0.488307	-0.972278	0.330912	0.398249
dsbE	453.874	-0.474391	0.264358	-1.7945	0.0727336	0.103754
ybcJ	334.556	-0.473735	0.300946	-1.57415	0.115453	0.156929
ybiU	1730.2	-0.473697	0.300983	-1.57383	0.115526	0.156929
priC	897.418	-0.473466	0.366209	-1.29288	0.196051	0.25216
gloB	4766.26	-0.473329	0.18329	-2.58241	0.00981124	0.0168306
ydgJ	8072	-0.473162	0.339944	-1.39188	0.163958	0.215086
yeiR	2968.78	-0.472526	0.266634	-1.77219	0.0763633	0.108491
atpG	145217	-0.471844	0.249831	-1.88865	0.0589382	0.0862066
murF	16199.7	-0.471302	0.32477	-1.45119	0.146727	0.194788
nikE	371.331	-0.469515	0.181119	-2.5923	0.00953353	0.016386
hemA	8366.22	-0.469243	0.305585	-1.53556	0.124647	0.167857
ydjA	5591.37	-0.468922	0.216899	-2.16194	0.0306229	0.0482609
mtfA	7843.72	-0.468842	0.382685	-1.22514	0.220524	0.27979
accA	15603.5	-0.468361	0.238645	-1.96258	0.0496945	0.0742859
efeO	16249.1	-0.468207	0.426155	-1.09868	0.271909	0.33647
rpmH	4829.4	-0.467987	0.341419	-1.37071	0.170465	0.222651
cspE	97022.1	-0.467143	0.236726	-1.97335	0.0484562	0.072667
yejL	3243.37	-0.466626	0.229822	-2.03038	0.0423181	0.0644957
nagK	6939.82	-0.465516	0.129315	-3.59986	0.00031839	0.000707888
sseB	6129.68	-0.465481	0.184264	-2.52616	0.0115317	0.0195728
frsA	4970.48	-0.465247	0.2048	-2.27172	0.0231037	0.0372614
queC	2903.16	-0.464226	0.195626	-2.37303	0.0176429	0.0290326
yejE	977.651	-0.464056	0.157776	-2.94124	0.003269	0.00613448
uspB	2439.57	-0.462904	0.312061	-1.48338	0.137974	0.184447
zwf	20470.2	-0.462466	0.156529	-2.95451	0.00313162	0.00589506
torI	1342.39	-0.462142	0.230388	-2.00593	0.0448637	0.0679084
cspC	18354.8	-0.461676	0.312826	-1.47582	0.139991	0.186788
nth	1755.21	-0.461665	0.260642	-1.77126	0.0765171	0.108672
gloA	6483.34	-0.461653	0.207461	-2.22525	0.0260644	0.041622
nsrR	1973.31	-0.461302	0.142718	-3.23227	0.00122809	0.00248272
yohD	1709.93	-0.461183	0.208132	-2.21582	0.026704	0.0425304
cusS	1612.54	-0.461014	0.232601	-1.98199	0.0474801	0.0714322
ybhQ	2685.48	-0.460521	0.401869	-1.14595	0.251817	0.31407
eutL	1163.87	-0.459545	0.231982	-1.98095	0.047597	0.0715315
nadA	1475.81	-0.45945	0.21074	-2.18017	0.029245	0.0462345
tilS	3822.57	-0.458198	0.230385	-1.98883	0.0467197	0.0705402
nadD	4905.78	-0.457307	0.250863	-1.82294	0.0683124	0.0980448
ybjQ	2418.96	-0.456347	0.21206	-2.15197	0.0313997	0.0492455
yqcE	318.244	-0.455486	0.461019	-0.987997	0.323154	0.390362
hypE	1772.82	-0.455266	0.148069	-3.07468	0.00210726	0.00407236
polA	24587.8	-0.454519	0.187786	-2.42041	0.0155031	0.0257631
yigL	4776.33	-0.454004	0.398576	-1.13906	0.254676	0.317478
cpdA	9387.91	-0.452535	0.154849	-2.92243	0.00347311	0.0064857
yggW	5459.15	-0.452223	0.0961647	-4.70259	2.56882e-06	7.75433e-06
eno	144220	-0.45041	0.208421	-2.16106	0.0306909	0.0483138
djlA	1421.1	-0.448101	0.221625	-2.02188	0.0431884	0.0656794
yqfB	1471.97	-0.448059	0.229229	-1.95463	0.0506263	0.0755716
nudI	589.783	-0.447829	0.12484	-3.58721	0.000334232	0.000740764
tldD	13568.7	-0.447042	0.133683	-3.34404	0.000825687	0.00171448
ypeB	100.98	-0.443899	0.30037	-1.47784	0.13945	0.186184
yhcM	2509.96	-0.443707	0.229312	-1.93495	0.0529968	0.0787194
rnc	8970.54	-0.442175	0.289306	-1.5284	0.126413	0.170017
bcsF	1133.97	-0.441545	0.247607	-1.78325	0.0745453	0.106087
dedA	3220.65	-0.441485	0.208665	-2.11576	0.0343651	0.0534385
usg	5847.83	-0.440483	0.161117	-2.73393	0.00625831	0.0111574
rlmH	4066.23	-0.440471	0.495661	-0.888653	0.37419	0.443363
cptA	3447.87	-0.440146	0.288032	-1.52812	0.126483	0.170058
trpS	21973.5	-0.43899	0.150661	-2.91375	0.00357112	0.00664809
ybaP	2285.22	-0.43888	0.23889	-1.83717	0.0661851	0.0953817
astD	1475.45	-0.437705	0.480986	-0.910015	0.362814	0.431707
ybaM	126.507	-0.433607	0.36253	-1.19606	0.231674	0.291566
glpG	5578.72	-0.432382	0.231678	-1.8663	0.061999	0.0900269
ydjL	273.319	-0.431212	0.429239	-1.0046	0.315092	0.382488
tamB	11483.9	-0.430245	0.167952	-2.56171	0.0104157	0.0177789
menC	7599.59	-0.429924	0.318501	-1.34983	0.177069	0.230277
priA	6078.35	-0.429487	0.37022	-1.16009	0.246014	0.307499
ydgD	4093.79	-0.429154	0.250976	-1.70994	0.0872769	0.122182
murB	8159.69	-0.428075	0.365709	-1.17054	0.241785	0.302932
hrpA	14588.1	-0.427781	0.148261	-2.88532	0.00391019	0.00721868
yejA	3805.36	-0.426623	0.151423	-2.81743	0.00484091	0.00881706
rlmG	1764.11	-0.425956	0.491483	-0.866674	0.386121	0.455577
gsiD	1725.27	-0.424778	0.287768	-1.47611	0.139914	0.186744
mscM	5137.67	-0.424055	0.223891	-1.89403	0.0582216	0.0854552
pldA	5995.75	-0.423452	0.359867	-1.17669	0.239319	0.300111
baeS	837.115	-0.422617	0.220732	-1.91462	0.0555412	0.0817776
dmsA	2501.11	-0.421523	0.528188	-0.798056	0.424838	0.494197
yidR	1461.38	-0.421141	0.342869	-1.22828	0.219341	0.278373
yjtD	1367.43	-0.420533	0.141182	-2.97867	0.00289503	0.00549687
cysE	6767.49	-0.420089	0.20903	-2.00971	0.044462	0.0673487
pck	96241.7	-0.419508	0.241427	-1.73761	0.0822788	0.115801
yoaK	167.628	-0.419085	0.203647	-2.0579	0.0395998	0.0606602
tktA	132490	-0.418271	0.194412	-2.15147	0.0314392	0.049289
eptC	9139.57	-0.417586	0.135097	-3.09101	0.00199474	0.00388163
yfbT	4458.47	-0.417037	0.221993	-1.8786	0.0602988	0.0878456
hns	82029.1	-0.415511	0.229637	-1.80943	0.0703846	0.100744
tehA	1492.59	-0.41412	0.127716	-3.24252	0.00118478	0.00239888
secG	32103.5	-0.412007	0.496219	-0.830292	0.406374	0.475608
lpoA	13479.2	-0.41001	0.168715	-2.4302	0.0150904	0.0251168
queA	3123.58	-0.409858	0.357697	-1.14582	0.251868	0.31407
rcsF	7342.93	-0.409488	0.318002	-1.28769	0.197854	0.253936
yaiA	3170.3	-0.407652	0.174094	-2.34156	0.0192035	0.0314775
panE	2824.27	-0.406353	0.184462	-2.20291	0.0276011	0.0438266
ribD	9590.06	-0.40555	0.246308	-1.64651	0.0996581	0.137684
sspB	8402.83	-0.404612	0.262331	-1.54237	0.122984	0.165829
cmoB	4035.4	-0.404491	0.179951	-2.24778	0.0245904	0.0394624
degP	32119.5	-0.404366	0.523505	-0.772421	0.439865	0.508307
yidZ	1200.73	-0.403226	0.402327	-1.00223	0.31623	0.383428
rof	2749.53	-0.402899	0.373296	-1.0793	0.280453	0.345419
dsbD	4543.25	-0.402787	0.196117	-2.05381	0.0399937	0.0611745
dnaA	15201.1	-0.402651	0.20557	-1.95871	0.0501466	0.0748821
selB	9147.77	-0.40103	0.110927	-3.61527	0.000300034	0.000669551
mocA	3271.81	-0.400515	0.596719	-0.671196	0.502096	0.567452
truD	15725.5	-0.400503	0.207394	-1.93112	0.0534679	0.0792514
bioH	1505.92	-0.400446	0.321136	-1.24697	0.212409	0.270228
leuD	906.724	-0.4003	0.334568	-1.19647	0.231514	0.291452
zraS	1439.06	-0.399981	0.443874	-0.901114	0.367528	0.436083
ymiA	607.271	-0.399404	0.600161	-0.665495	0.505734	0.571235
mdh	161796	-0.398322	0.2052	-1.94114	0.052241	0.0777888
yrdF	378.328	-0.397445	0.214674	-1.85138	0.0641142	0.0926192
ldrD	187.219	-0.397128	0.428452	-0.926891	0.353983	0.422153
iaaA	6938.65	-0.396888	0.326627	-1.21511	0.224323	0.283756
cybC	1399.32	-0.396425	0.194205	-2.04127	0.0412239	0.0629648
mmuM	1750.23	-0.39548	0.326423	-1.21156	0.225682	0.285304
yehT	4002.82	-0.394694	0.287034	-1.37508	0.169107	0.221015
aroB	24241.4	-0.394051	0.181851	-2.16689	0.0302435	0.0477278
ymgI	26.0005	-0.393162	0.436218	-0.901296	0.367431	0.436083
otsB	3041.78	-0.392401	0.250965	-1.56357	0.117919	0.159819
higB	509.455	-0.392233	0.332824	-1.1785	0.238598	0.299475
pntA	23449.2	-0.391592	0.182767	-2.14257	0.0321473	0.0503056
hisJ	10488.7	-0.391318	0.211479	-1.85038	0.0642581	0.0927635
oxyR	9548.19	-0.391177	0.374225	-1.0453	0.295885	0.361675
yffN	52.7729	-0.389814	0.508884	-0.766018	0.443666	0.511856
pntB	14392.5	-0.389413	0.252102	-1.54466	0.122427	0.165238
recB	14058.8	-0.388051	0.285115	-1.36104	0.173502	0.22616
metQ	13636.6	-0.387573	0.186026	-2.08343	0.0372121	0.0573486
tnaA	157982	-0.387316	0.548113	-0.706635	0.479793	0.547982
sapA	6440.09	-0.385014	0.225871	-1.70457	0.088274	0.123414
ydaN	4979.95	-0.383673	0.202886	-1.89107	0.0586149	0.0857933
rpoC	199009	-0.383308	0.382166	-1.00299	0.315867	0.383097
galU	16976.6	-0.378601	0.197099	-1.92087	0.0547484	0.0808081
amtB	688.382	-0.376347	0.509371	-0.738846	0.46	0.528241
yjjG	4767.41	-0.376247	0.330364	-1.13888	0.254751	0.317478
yjjW	318.233	-0.3752	0.297293	-1.26206	0.206929	0.264294
yjeI	3364.97	-0.374772	0.202568	-1.8501	0.0642987	0.0927902
yjcE	3672.97	-0.374142	0.1815	-2.06138	0.0392664	0.0602591
miaB	17583.3	-0.373771	0.240904	-1.55154	0.120773	0.163319
yhiM	1369.96	-0.373395	0.534533	-0.698544	0.484837	0.552543
aas	4634.9	-0.371661	0.193341	-1.92231	0.0545671	0.0805687
sdhB	97453.2	-0.371274	0.442406	-0.839215	0.401349	0.470774
astE	772.072	-0.370632	0.576563	-0.642829	0.520335	0.585707
yraR	1065.26	-0.370302	0.298501	-1.24054	0.214777	0.273064
eptA	523.955	-0.36987	0.204871	-1.80538	0.0710159	0.101544
recO	3194.29	-0.36884	0.122041	-3.02227	0.0025089	0.0048132
maeB	72355.7	-0.368006	0.378167	-0.973131	0.330488	0.397965
gsiC	3155.96	-0.36772	0.330725	-1.11186	0.266198	0.329985
yheO	6541.88	-0.367641	0.185658	-1.98021	0.0476797	0.0716302
asd	38185.1	-0.366173	0.235673	-1.55373	0.120248	0.162713
fhuA	18613.5	-0.365871	0.526526	-0.694878	0.487132	0.555008
ascG	3696.53	-0.365088	0.299993	-1.21699	0.223609	0.283023
argF	1309.16	-0.363007	0.40514	-0.896002	0.370251	0.43882
ycfD	13024.1	-0.362384	0.180929	-2.0029	0.0451876	0.0682759
mreB	27314.3	-0.361715	0.327311	-1.10511	0.269111	0.3334
yidQ	1519.49	-0.361051	0.178056	-2.02774	0.0425871	0.0648352
tatE	719.463	-0.360761	0.372804	-0.967697	0.333196	0.400539
yffR	942.145	-0.359737	0.207682	-1.73215	0.0832467	0.117085
yjiH	172.104	-0.359708	0.719209	-0.500144	NA	NA
yedR	617.853	-0.35881	0.640331	-0.560352	NA	NA
fdhD	2244.41	-0.358721	0.241807	-1.4835	0.137941	0.184447
msrA	4449.89	-0.358407	0.221188	-1.62038	0.105151	0.144044
pncB	9129.11	-0.358045	0.376253	-0.951608	0.341296	0.408875
cusR	1484.61	-0.357722	0.418747	-0.854267	0.392957	0.462477
lrp	12442.1	-0.357109	0.253216	-1.41029	0.158453	0.208841
dmsD	1097.01	-0.35548	0.194242	-1.83009	0.0672371	0.0967322
yfjP	438.055	-0.355084	0.268578	-1.32209	0.186138	0.240612
xisD	249.468	-0.354948	0.204265	-1.73768	0.0822672	0.115801
barA	4720.84	-0.354472	0.157983	-2.24373	0.0248497	0.0397728
murQ	2528.67	-0.354345	0.385357	-0.919524	0.357822	0.426369
ypdI	63.7734	-0.353604	0.411648	-0.858995	0.390343	0.460044
rsmI	2038.34	-0.353092	0.207714	-1.6999	0.0891504	0.124515
cbeA	20.1027	-0.349724	0.563634	-0.620481	0.534941	0.599106
viaA	3823.6	-0.348157	0.164499	-2.11647	0.0343052	0.0533848
cra	7286.98	-0.34797	0.267804	-1.29935	0.193826	0.24945
bfd	2543.54	-0.347746	0.556174	-0.625246	0.53181	0.596391
uvrY	24270.5	-0.347491	0.339966	-1.02214	0.306717	0.37329
yajL	2656.03	-0.346808	0.225817	-1.53579	0.124589	0.167832
fdhE	9811.04	-0.346487	0.163472	-2.11956	0.0340433	0.0530557
topA	41983.5	-0.346314	0.212008	-1.6335	0.102364	0.14073
cpxR	9975.46	-0.345263	0.176163	-1.95991	0.0500063	0.074699
yciU	2414.94	-0.345058	0.17754	-1.94355	0.0519498	0.0773825
gmr	7782.71	-0.34384	0.210642	-1.63234	0.102608	0.141019
smrB	1450.27	-0.342178	0.280743	-1.21883	0.22291	0.282268
ytjB	2126.95	-0.342144	0.203805	-1.67878	0.093195	0.129734
nlpI	66988.8	-0.341232	0.157884	-2.16128	0.0306739	0.0483051
yniC	3381.73	-0.341186	0.291751	-1.16944	0.242226	0.303395
pstC	3040.79	-0.340949	0.429469	-0.793885	0.427262	0.496605
yacG	2140.87	-0.340728	0.11928	-2.85655	0.00428269	0.00786842
sapC	1645.38	-0.339924	0.315391	-1.07779	0.281129	0.346151
sdhD	33317	-0.338761	0.399384	-0.848207	0.396323	0.465917
yigE	209.151	-0.338595	0.373059	-0.907618	0.36408	0.432724
zapD	5274.94	-0.338571	0.208047	-1.62738	0.103656	0.142274
ybiJ	1419.95	-0.337915	0.388353	-0.870123	0.384233	0.453604
ybaE	2489.8	-0.337769	0.592524	-0.570051	0.568643	0.629489
ygaV	309.343	-0.336331	0.324719	-1.03576	0.300314	0.36645
yraP	6550.99	-0.334797	0.241708	-1.38513	0.166013	0.217443
arcA	51366	-0.334035	0.15272	-2.18724	0.0287249	0.0454569
yohP	52.061	-0.332148	0.363325	-0.914191	0.360617	0.429578
ccmH	917.467	-0.332029	0.258921	-1.28236	0.199717	0.255859
ybhF	6977.99	-0.331822	0.235599	-1.40842	0.159008	0.20944
lptF	6022.27	-0.331749	0.211764	-1.5666	0.117209	0.158958
nanR	4881.37	-0.331258	0.223939	-1.47923	0.139078	0.185752
asnS	49491.9	-0.328723	0.211488	-1.55433	0.120105	0.162572
aroK	16736.9	-0.328244	0.244291	-1.34366	0.179059	0.23265
ycdY	9744	-0.326441	0.2436	-1.34007	0.180223	0.234017
xdhB	942.331	-0.326369	0.291993	-1.11773	0.263684	0.32764
bglX	12657.7	-0.326028	0.105086	-3.10248	0.00191908	0.00374826
pepA	20198.9	-0.325565	0.184456	-1.765	0.0775636	0.110047
ymgD	613.138	-0.32539	0.372727	-0.873	0.382663	0.452004
uspG	12456	-0.32499	0.586647	-0.55398	0.579593	0.639755
btuB	11599.2	-0.323893	0.162952	-1.98766	0.0468496	0.0706603
yceB	3625.07	-0.323779	0.327061	-0.989966	0.322191	0.389534
glnE	12249.1	-0.323516	0.197464	-1.63835	0.101348	0.139385
waaR	4616.57	-0.322798	0.466489	-0.691974	0.488954	0.556633
yjaA	253.758	-0.321647	0.554609	-0.579954	0.561946	0.623381
rlmL	14749.7	-0.320106	0.181794	-1.76082	0.0782697	0.110862
prlF	2643.26	-0.319162	0.245324	-1.30098	0.193265	0.248805
gpp	10073.7	-0.318552	0.151374	-2.1044	0.0353433	0.054818
tusA	2085.5	-0.317986	0.565025	-0.562781	0.573584	0.633953
yhcC	448.07	-0.317889	0.411148	-0.773174	0.43942	0.508071
raiA	140427	-0.317096	0.620945	-0.510668	0.609584	0.667436
emtA	3685.21	-0.315193	0.392948	-0.802124	0.422481	0.491863
slyB	62098.9	-0.314618	0.176219	-1.78539	0.0741985	0.105664
waaA	6734.84	-0.314313	0.294509	-1.06724	0.285862	0.351157
fepG	1057.58	-0.313577	0.490747	-0.63898	0.522836	0.588051
yciK	3400.82	-0.312314	0.127133	-2.4566	0.0140259	0.0234564
ybhS	1786.01	-0.311775	0.234712	-1.32833	0.18407	0.238499
ygiQ	9671.14	-0.311622	0.214997	-1.44943	0.147219	0.195379
yjjV	2869.34	-0.311034	0.299004	-1.04024	0.298231	0.364437
rutR	1721.21	-0.310953	0.471918	-0.658913	0.509951	0.575403
iraP	2514.13	-0.310912	0.266897	-1.16491	0.244054	0.305353
kbl	38041.2	-0.310823	0.245309	-1.26707	0.205132	0.262158
nrdB	10832.1	-0.310581	0.243332	-1.27637	0.201826	0.258246
ddlB	15037	-0.310422	0.321853	-0.964483	0.334804	0.402013
insM	210.576	-0.308875	0.288166	-1.07186	0.283781	0.348906
yffS	1104.62	-0.307421	0.23079	-1.33204	0.182848	0.237207
insH1	88106.1	-0.306022	0.117847	-2.59678	0.00941012	0.0161937
waaS	3237.06	-0.305356	0.408562	-0.747392	0.454827	0.522725
ispF	4492.6	-0.304191	0.303728	-1.00153	0.316573	0.383692
rarA	5549.58	-0.303406	0.39204	-0.773914	0.438981	0.507704
trkH	4961.72	-0.303312	0.170806	-1.77577	0.0757709	0.107722
ygbI	2823.87	-0.301813	0.259718	-1.16208	0.245202	0.306667
ubiE	8689.19	-0.301181	0.217953	-1.38186	0.167015	0.218348
intS	1847.2	-0.300196	0.446999	-0.671581	0.501851	0.567389
yddG	653.868	-0.299633	0.308524	-0.971181	0.331458	0.398678
cdd	2895.81	-0.299122	0.225753	-1.325	0.185172	0.239704
ompT	146825	-0.298134	0.185398	-1.60807	0.10782	0.147221
ybaK	3077.45	-0.297848	0.0954578	-3.12021	0.00180723	0.0035496
ybeM	1145.12	-0.297372	0.274887	-1.0818	0.279343	0.344254
topB	10489.5	-0.296833	0.175962	-1.68692	0.0916194	0.127751
mprA	7928.45	-0.296621	0.283432	-1.04654	0.295314	0.361082
alkA	760.072	-0.2959	0.165179	-1.79139	0.0732309	0.104357
paaX	3131.87	-0.295054	0.212068	-1.39132	0.164129	0.215177
yehS	3575.74	-0.295017	0.209156	-1.41051	0.158388	0.208821
metA	1121.37	-0.294185	0.275615	-1.06737	0.285803	0.351157
bisC	5919.16	-0.293338	0.172406	-1.70143	0.0888616	0.124153
greB	1553.67	-0.292584	0.225583	-1.29701	0.194627	0.250405
yfaE	1789.94	-0.292431	0.275917	-1.05985	0.289213	0.354652
pal	70167	-0.292128	0.217658	-1.34214	0.17955	0.233215
sapF	2491.48	-0.291712	0.273525	-1.06649	0.286202	0.351369
nuoI	21631.1	-0.290824	0.499442	-0.582297	0.560366	0.621793
ppc	27931.4	-0.290672	0.323031	-0.899825	0.368214	0.436774
yffQ	86.1341	-0.288912	0.274958	-1.05075	0.293374	0.359232
rlmA	2538.74	-0.288873	0.278595	-1.03689	0.299787	0.366126
rnpA	8852.86	-0.288638	0.364902	-0.791003	0.428942	0.498008
ydfV	52.8129	-0.287879	0.370809	-0.776352	0.437541	0.506177
kgtP	44997.8	-0.28751	0.326366	-0.880942	0.378349	0.447662
ybfA	819.584	-0.286895	0.555636	-0.516336	0.60562	0.66344
yedA	1033.97	-0.286358	0.240885	-1.18877	0.234528	0.294859
radA	5803.54	-0.286089	0.261926	-1.09225	0.274723	0.339156
ycfQ	2807.55	-0.285195	0.361988	-0.787856	0.430781	0.499592
tsaA	4161.43	-0.28518	0.337219	-0.845682	0.39773	0.467181
folA	4931.65	-0.284705	0.251098	-1.13384	0.256861	0.319823
rnhA	1456.35	-0.283668	0.219872	-1.29015	0.196999	0.253147
yeaR	1821.39	-0.283131	0.289372	-0.978433	0.32786	0.395027
moaD	1987.44	-0.282741	0.256246	-1.1034	0.269855	0.334125
dcuR	2932.68	-0.282589	0.366745	-0.770533	0.440984	0.509321
yahJ	2891.48	-0.282454	0.171979	-1.64237	0.100513	0.138637
basS	1721.83	-0.280971	0.144783	-1.94064	0.0523019	0.0778247
amiA	5737.08	-0.28088	0.288224	-0.974522	0.329797	0.397247
hemD	7949.28	-0.280654	0.135337	-2.07374	0.0381034	0.0585596
dmlR	2501.67	-0.280391	0.409044	-0.685479	0.493042	0.559321
folB	458.97	-0.279386	0.359174	-0.777856	0.436654	0.505548
tatA	11016.5	-0.277542	0.186694	-1.48661	0.137117	0.183418
hflX	21289.3	-0.276992	0.160322	-1.72773	0.0840375	0.118039
fkpB	4553.09	-0.274794	0.143876	-1.90994	0.0561415	0.0825748
lplA	2845.33	-0.274462	0.250584	-1.09529	0.27339	0.337906
astB	1462.46	-0.274317	0.49953	-0.549151	0.582902	0.642994
asnB	8165.85	-0.274003	0.203031	-1.34956	0.177156	0.230319
hsdM	11235.7	-0.2736	0.196335	-1.39353	0.163459	0.214498
flhB	172.674	-0.273332	0.449613	-0.607928	0.543235	0.605977
yfbS	2583.92	-0.27298	0.425759	-0.641161	0.521418	0.586769
ldrA	45.1412	-0.272928	0.397084	-0.687332	0.491873	0.558832
ldrC	45.1412	-0.272928	0.397084	-0.687332	0.491873	0.558832
ampG	5710.94	-0.272202	0.314632	-0.865145	0.386959	0.456438
setB	284.992	-0.271732	0.247216	-1.09917	0.271695	0.336304
ynfB	16432.4	-0.271561	0.247362	-1.09783	0.272279	0.336631
yaeR	1316.03	-0.270962	0.141147	-1.91972	0.0548936	0.080909
csdE	2391.24	-0.269283	0.222719	-1.20907	0.226635	0.286422
rhsC	2467.9	-0.268372	0.484119	-0.554351	0.579339	0.639642
mzrA	1726.05	-0.267373	0.238017	-1.12333	0.261295	0.324864
hypF	2322.19	-0.266617	0.19175	-1.39044	0.164394	0.21539
tatC	4409.79	-0.265834	0.256632	-1.03586	0.300267	0.36645
ynjD	599.186	-0.265787	0.126206	-2.10598	0.0352065	0.0546662
hmp	4810.05	-0.264983	0.222812	-1.18927	0.234333	0.294736
rnlB	2053.18	-0.264951	0.202375	-1.3092	0.190466	0.245651
holB	3616.87	-0.263625	0.159684	-1.65092	0.098755	0.136615
sspA	19116.8	-0.262994	0.296043	-0.888364	0.374345	0.443422
ybeX	27810.9	-0.262258	0.214248	-1.22409	0.220919	0.280208
glgB	24978.4	-0.262196	0.197671	-1.32642	0.1847	0.23924
yiaF	16007.3	-0.262027	0.21098	-1.24195	0.214253	0.272492
cpxA	11946.2	-0.261081	0.130204	-2.00516	0.0449458	0.0679838
epmB	6818.2	-0.260755	0.242122	-1.07696	0.2815	0.346506
yaiI	691.881	-0.260606	0.183618	-1.41928	0.155817	0.205882
tusD	3174.05	-0.260312	0.208705	-1.24727	0.212298	0.270169
yhdT	244.904	-0.259077	0.362612	-0.714472	0.474935	0.543023
btuC	1765.95	-0.25848	0.257429	-1.00408	0.315338	0.382677
yhhM	1080.16	-0.255061	0.272293	-0.936718	0.348904	0.416686
yrfG	5695.72	-0.254286	0.154851	-1.64213	0.100563	0.138651
gnsA	1036.34	-0.254184	0.363597	-0.699081	0.484502	0.552311
recD	5100.71	-0.253663	0.296902	-0.854367	0.392902	0.462477
moaC	9227.85	-0.253084	0.240071	-1.05421	0.291788	0.357567
yijO	1142.87	-0.25257	0.269799	-0.936143	0.3492	0.416921
yhhL	435.361	-0.252161	0.193452	-1.30348	0.19241	0.247931
brnQ	4453.19	-0.252026	0.261177	-0.964963	0.334563	0.401933
hemY	16619.5	-0.251838	0.218649	-1.15179	0.249407	0.311463
hda	6598.51	-0.251358	0.585682	-0.429172	NA	NA
panD	11144.3	-0.25102	0.211209	-1.18849	0.234641	0.294859
gmhA	10408.8	-0.250654	0.169883	-1.47545	0.140091	0.186863
fabB	45452.7	-0.250193	0.275149	-0.909298	0.363193	0.431985
ygaC	591.346	-0.249013	0.153079	-1.6267	0.103801	0.14238
zapB	5505.94	-0.248729	0.226479	-1.09825	0.272097	0.336505
era	15154.4	-0.247791	0.138292	-1.79179	0.0731667	0.104301
mlaC	15261.7	-0.247167	0.202807	-1.21873	0.222946	0.282268
rdgB	3961.8	-0.246932	0.210767	-1.17159	0.241362	0.302492
yafJ	6055.76	-0.245955	0.203704	-1.20741	0.227273	0.287142
dppB	1765.8	-0.245032	0.54989	-0.445602	0.655885	0.710191
ivbL	4305.9	-0.243374	0.370786	-0.656373	0.511584	0.577091
gltD	18703.2	-0.242007	0.555051	-0.436008	0.662831	0.715688
xerC	11124.2	-0.240469	0.129355	-1.85898	0.0630298	0.0913347
bioB	300.403	-0.239616	0.168635	-1.42091	0.155342	0.205319
narY	2463.48	-0.239434	0.540721	-0.442805	0.657906	0.71183
yeiE	3145.11	-0.239416	0.18699	-1.28037	0.200415	0.256612
phnG	14.718	-0.237766	0.614703	-0.386797	0.698906	0.746032
yhcB	5835.73	-0.23765	0.245737	-0.967091	0.333498	0.400788
phoB	2991.53	-0.237595	0.410493	-0.578803	0.562722	0.624077
waaG	5433.24	-0.236758	0.379316	-0.624171	0.532515	0.596865
uidR	3887.78	-0.23528	0.183396	-1.28291	0.199525	0.255768
mobB	1157.13	-0.232322	0.221854	-1.04718	0.295015	0.360822
gspL	359.292	-0.232095	0.337688	-0.687307	0.49189	0.558832
murC	16937.3	-0.231742	0.34832	-0.665314	0.50585	0.571235
rnt	3019.4	-0.231479	0.366744	-0.631174	0.527927	0.592985
yaeI	744.495	-0.231032	0.301881	-0.765308	0.444088	0.512204
ycgL	3987.49	-0.228612	0.152702	-1.49711	0.134364	0.179963
ddpB	399.551	-0.228595	0.41949	-0.544935	0.585798	0.645589
acs	17345.7	-0.228343	0.531046	-0.429987	0.667205	0.71912
mtgA	3600.84	-0.228185	0.13608	-1.67684	0.093574	0.130089
pabA	1535.18	-0.227992	0.318636	-0.715524	0.474285	0.542427
yhhW	2121.69	-0.227936	0.18096	-1.2596	0.207815	0.265266
sdhA	157165	-0.227656	0.409885	-0.555416	0.57861	0.639173
prmA	4956.45	-0.227581	0.263625	-0.863275	0.387986	0.457522
mukB	36084.8	-0.225325	0.310569	-0.725521	0.468132	0.536556
yqgE	4822.4	-0.224022	0.174651	-1.28269	0.199601	0.255788
kdsA	26023.2	-0.222975	0.178608	-1.2484	0.211884	0.269805
hokB	2362.23	-0.221786	0.362586	-0.611678	0.540751	0.603685
dcd	8011.19	-0.221457	0.273575	-0.809495	0.418231	0.487454
mutT	616.974	-0.221002	0.269468	-0.820143	0.412135	0.481148
feoC	2331.22	-0.219384	0.482085	-0.455073	0.649056	0.704459
moaB	11369.5	-0.218768	0.249865	-0.875545	0.381277	0.450494
ydfH	4091.75	-0.218565	0.414421	-0.5274	0.597916	0.657179
glpR	3104.71	-0.217875	0.187041	-1.16485	0.244079	0.305353
leuB	1057.86	-0.217156	0.316644	-0.685805	0.492836	0.559238
fieF	5864.09	-0.215941	0.168054	-1.28495	0.198809	0.255083
yhdW	332.324	-0.215738	0.271597	-0.794329	0.427004	0.496442
ybhG	6233.12	-0.214958	0.274027	-0.784441	0.432782	0.501636
nagB	10492.8	-0.214851	0.281031	-0.76451	0.444563	0.512611
ubiB	7527.55	-0.214627	0.210287	-1.02064	0.307426	0.374046
putP	6235.92	-0.214445	0.34528	-0.621074	0.534551	0.598828
frlR	2485.33	-0.213608	0.16579	-1.28842	0.1976	0.253687
dusA	2746.5	-0.213373	0.500119	-0.426644	0.669638	0.721034
rraA	5666.85	-0.212914	0.255389	-0.833685	0.404459	0.4741
rnlA	10273	-0.212717	0.122961	-1.72995	0.0836385	0.117557
tadA	2850.28	-0.212428	0.545637	-0.389322	0.697038	0.744716
[truncated: 2,276 more rows]

## Sheet: Legend
Dataset S7. Differential gene expression in WT and dNusG cells based on RNET-seq and RNA-seq data. False Discovery Rate (FDR) cutoff of 0.05 was used. The Rac prophage and nusG genes repressed in dNusG cells are highlighted in yellow and not used for the analysis of differential gene expression.
Column A (Gene), gene annotated in reference genome NC_000913.2
Column B (BaseMean), average of the normalized count values.
Column C (log2FoldChange), the log2(Fold Change) of ratio of expression values in dNusG vs WT cells.
Column D (lfcSE), standard error of the log2FoldChange estimate.
Column E (stat), Wald statistics.
Column F (pvalue), Wald test p-value obtained by DESeq2 models.
Column G (padj), p-values adjusted using the statistical p-value correction tool of DESeq2 (Benjamini-Hochberg method).
