# Supplementary material for: Robust regulation of transcription pausing in Escherichia coli by the ubiquitous elongation factor NusG
Source: Proc Natl Acad Sci U S A. 2023 Jun 5;120(24):e2221114120. doi: 10.1073/pnas.2221114120 (PMC10268239; doi:10.1073/pnas.2221114120)
Supplement: Supplementary file 9 — Dataset S08 (XLSX) [file pnas.2221114120.sd08.xlsx]

## Sheet: Positive correlation
Pause Location	Strand	Gene	Offset	(+1)	WT Score	dNusG Score	log2FC-Pause	log2FC-Pause-TPM	Diff >18	>18-WT	>18-dNusG	sequence
25332	+	lspA	0.25	T	29.25	278.71	3.25	3.28	0.22	0.45	0.67	agcaaatacctgatcctccagaactttgctctgggggatacggtcccgctGttcccgtcgcttaatctgcattatgcgcgtaactatggcgcggcgtttag
104063	+	ftsA	0.06	T	18.6	436.5	4.55	5.01	0.21	0.37	0.58	taggactggagattggtaccgcgaaggttgccgctttagtaggggaagttCtgcccgacggtatggtcaatatcattggcgtgggcagctgcccgtcgcgt
206676	+	dnaE	0.45	G	119	1523	3.68	3.74	0.25	0.57	0.82	ctggaaggggtcacccgtaacgccggtaagcacgccggtggggtggttatCgcgccgaccaaaattaccgattttgcgccgctttactgcgatgaagaggg
362416	+	lacY	-13	A	1.4	160	6.84	4.08	0.23	0.16	0.39	ccgaacatccaaaagtttgtgttttttaaatagtacataatggatttcctTacgcgaaatacgggcagacatggcctgcccggttattattatttttgaca
518393	-	tesA	0.95	T	71.33	1374	4.27	3.71	0.26	0.34	0.6	catcccaaccgcgacgcccagccgtttattgccgactggatggcgaagcaGttgcagcctttagtaaatcatgactcataaagcaacggagatcctgacag
630142	+	cstA	0.49	G	19.4	619	5	5.32	0.23	0.22	0.45	ttcccgttcctgtttatcaccatcgcctgtggcgcggtgtctggcttccaTgcgctgatctcttctgggaccacgccgaagatgctggcgaacgaagggca
701968	+	nagA	0.01	A	11.5	365.5	4.99	3.84	0.24	0.46	0.7	gtggtcatcaagaaattcgtggccggtaaagatccggccctgggttaatgCatacattctgacccccgattttaaaaaatattgccctgagcaaggagcca
937336	+	rarA	0.09	T	351.75	2127	2.6	3.1	0.25	0.36	0.61	aatttagcacagtatatcggccagcaacatttgctggctgcggggaagccGttgccgcgcgctatcgaagccgggcatttacattctatgatcctctgggg
937337	+	rarA	0.09	T	235.5	1712	2.86	3.37	0.25	0.47	0.72	atttagcacagtatatcggccagcaacatttgctggctgcggggaagccgTtgccgcgcgctatcgaagccgggcatttacattctatgatcctctggggg
1009187	+	uup	0	T	7.5	401.5	5.74	5.05	0.23	0.27	0.5	cgccagatccacaactgctggctgattaccgcagcctgaaaggaatagtaAtgtcattaatcagtatgcatggcgcatggctgtcgttcagcgacgcgccg
1079654	+	putP	0.75	T	41.25	487.5	3.56	3.61	0.26	0.18	0.44	agcgtttctgcgtaaacatgccagccagaaagagctggtgtgggtagggcGtgtgatggtgctggtggtggcgctggtggcgattgcgctggcggcaaacc
1127163	-	murJ	0.07	G	3.4	604	7.47	5.91	0.35	0.29	0.64	aacaagttaggaagtttaaaagcgacgaaaaaggcgtcggttgccatcccTgcgccaaagattctggcgacaattgcgtctcgtgcgaagccaagcacacg
1155862	+	holB	0.87	T	7.67	1058	7.11	5.92	0.23	0.26	0.49	actggcaaaccatctttctccctcgcgcctgcaggctatactgggggatgTttgccacattcgtgaacagttaatgtctgttacaggcatcaaccgcgagc
1179655	-	ycfZ	47	G	11.33	627	5.79	4.85	0.28	0.32	0.6	ataaaagaggccggaaaagtgcgcgtgtattattccggatggggcgcgaaCgccttatccggcccacaaaacccgcaaattcaattaattgcgtccccttg
1386066	+	tyrR	0.86	T	4.5	256.33	5.83	3.96	0.33	0.23	0.56	cgcgcactgacacaactggacggttatgagctgcgtccacaggatattttGttgccggattatgacgccgcaacggtagccgtgggcgaagatgcgatgga
1788927	-	ydiU	0.24	T	13	249	4.26	3.15	0.26	0.42	0.68	gatggcactacaatggactggcatctgaaaggtgctggcctgacgccttaTtcgcgaatgggtgatggacgggcggttttacgttcgacgatacgagaaag
1905776	-	yobF	-161	A	28.5	418.5	3.88	5.75	0.2	0.25	0.45	ttagaaaatacgccagtttaagtatctgcctgaactggcaaggttaagcaCaatgatatatcggcgcgtattccgttgcataagtgtgcaaaaaaagtgga
1936977	-	pykA	0.9	A	13.5	568	5.39	4.04	0.24	0.31	0.55	atcaagtaacctttatcgcgcagcagattaaccgcttcgctggcagctgcTacgccgtcattagcgctatcaaagtgcaccggcgtaacgccacgatagag
2139799	-	dcd	0.76	G	20.43	204.67	3.32	3.44	0.2	0.41	0.61	tggtctggttgcattgtgctggagttctacaactccggtaagctgccgctGgcgctgcgtccgggcatgttaattggtgcgctgagctttgagccgctttc
2185359	+	rcnB	39	T	36	661	4.2	4.14	0.29	0.3	0.59	tatcatcgctaaaaaaagccccctcatcatgagggggaaatgcagacaccTtgttattttttattattagccacttgctcgtcttgcttgttattagtcgt
2542634	-	ucpA	0.01	A	78.11	729.5	3.22	3.61	0.2	0.15	0.35	tggagtgtaacgctctgtattaacaaggagagcattaaaatgggtaaactCacgggcaagacagcactgattacgggcgcattgcagggaattggcgaagg
2718499	+	pka	0.2	T	11.75	273	4.54	4.3	0.34	0.15	0.49	gtctccaacaccatcctcgactgggcgcaacagcgtaagatgggcttttcCtactttattgcgctcggcgacagcctggatatcgacgttgatgaattgct
3172478	-	parE	0.5	T	14.62	135.5	3.21	3.28	0.38	0.21	0.59	ccgcaatattctgccgcgcggtgtaaagctgtcggcggaagatatctgggAtcgctgcgcctatgtgctgtcagtaaaaatgcaggatccgcagtttgccg
3178732	+	ygiC	0.25	T	30	1768	5.88	6.19	0.28	0.3	0.58	acacacctggagttttgtgcgccagtcatggctgacgcaccagccatcgcTttattcgcgtcttgatctggcgtgggatggcactggtgaacctaaacttc
3178733	+	ygiC	0.25	T	23.8	1462	5.94	6.25	0.26	0.21	0.47	cacacctggagttttgtgcgccagtcatggctgacgcaccagccatcgctTtattcgcgtcttgatctggcgtgggatggcactggtgaacctaaacttct
3253885	-	yhaM	0.6	A	15.57	420.33	4.75	5.86	0.2	0.41	0.61	tccattgtgattcgtaccagcgcggcatccgatgcgcgtatgggcggcgcTacgcttccggctatgagtaactccggctcgggtaaccaggggattaccgc
3255090	-	yhaO	0.71	G	78	805	3.37	4.5	0.27	0.22	0.49	tttccgcgctggcgattgccgcacagtttattagcggtgacggcgcagcgTgggtgaaagtggtcagcgtcattctcaatatctttgctgtcatgactgca
3347930	+	elbB	0.84	T	2.6	1782	9.42	5.71	0.24	0.31	0.55	gcttctgcaatgttctgcgccagcatatatgctggggtggtgacaatcttAttgtcttcatcaaccacgatatcatcgacaggacacggcacatgctccgc
3352915	+	gltB	0.04	T	70.6	605	3.1	4.77	0.2	0.23	0.43	agcaccgtggcgcgattctcgccgatggtaaaaccggcgacggttgcggcTtgctgttacaaaaaccggatcgcttttttcgcatcgttgcgcaggagcgc
3353339	+	gltB	0.13	T	31.29	668	4.42	6.08	0.21	0.2	0.41	tctggtgaacatctataaaggtctgtgtatgccgacggatctgccgcgctTttatctggatcttgcggacctgcgtctggaatcggccatttgcctgttcc
3399487	-	csrD	0.96	A	31.75	378.5	3.58	3.42	0.25	0.15	0.4	ttcgcgaagcgagtggcagaccctgattcagcgcggtgttacaggcgggcAaggggattttttcgcgtcctcacagccacttgatactaacgtgaaaaaat
3559501	-	glpE	19	T	19.53	241.33	3.63	4.79	0.25	0.23	0.48	agtttcccgcagaggtggcgtacggcgcgtaacgctttatactgtcccctTttgtgtggaataagcgacagcaacgatgttgatgattacctcttttgcta
3560749	+	glpD	0.47	G	10.48	112.68	3.43	3.77	0.2	0.28	0.48	tcgccttatggcattcgcctgatcaaaggcagccatattgtggtgccgcgCgtgcatacccagaagcaagcctacattctgcaaaacgaagataaacgtat
3636299	+	pitA	0.42	T	20.4	332	4.02	4.32	0.29	0.34	0.63	ggagcgtgaaaagaaagacggcaagaaaaagccgccgttctggacgcgtaTtgcgctgatcctttccgctatcggcgtggcgttttcgcacggcgcgaacg
3724949	+	yiaA	1	T	102	1274	3.64	3.31	0.21	0.46	0.67	gagttaagtaaaagcccggtcacattggactgaccgggcttacgtgagttAttcgctgtattcttcctgggtaacctgtgtttcttttggtgggtttattc
3789658	-	kbl	0.77	G	6.29	139.86	4.47	3.28	0.24	0.16	0.4	ggagatggtcgaagcgggcagcgaactgcgtgaccgtctgtgggcgaacgCgcgtcagttccgtgagcaaatgtcggcggcgggctttaccctggcgggag
3921283	-	rsmG	0.67	T	148	2184	3.88	3.59	0.25	0.24	0.49	tagaagagtttccttcagagccgccatttgatggcgtaattagccgcgctTttgcctctctgaacgatatggtgagctggtgccaccatcttcctggtgag
4018460	+	ubiB	0.13	C	49.37	285	2.53	3.33	0.31	0.25	0.56	tgagcgactacgactggccctgcaagaactggggccggtttggatcaagtTcgggcaaatgttatcaacccgccgcgatctttttccaccgcatattgccg
4018461	+	ubiB	0.13	G	84	786	3.23	4.02	0.21	0.34	0.55	gagcgactacgactggccctgcaagaactggggccggtttggatcaagttCgggcaaatgttatcaacccgccgcgatctttttccaccgcatattgccga
4120148	-	hslV	0.31	T	12.39	132.11	3.41	3.2	0.2	0.35	0.55	tgtacaacgacaaagtcatcgcgggctttgcgggcggtactgcggatgctTttacgctgttcgaactgtttgaacgtaaactggaaatgcatcagggccat
4172947	+	coaA	0.11	A	1.43	186.5	7.03	5.28	0.23	0.44	0.67	aacttcttctaacgagagatcttcattaatacctttgagacgggcgatctCatcttccgataacgtcataggtacggaatcacgcagagctgcccactggt
4175759	+	secE	0.99	T	1.7	166.33	6.61	5.33	0.42	0.11	0.53	gactggatggtattctggttcgcctggtatcctttatcactggcctgaggTtctgagatgtctgaagctcctaaaaagcgctggtacgtcgttcaggcgtt
4215428	+	aceA	0.23	A	8.78	142.75	4.02	3.79	0.31	0.14	0.45	gcgggtattgaagcagtctatctgtcgggatggcaggtagcggcggacgcTaacctggcggccagcatgtatccggatcagtcgctctatccggcaaactc
4279008	+	yjcE	0.61	G	43	658	3.94	4.35	0.26	0.15	0.41	atattattctgatatatgcggcgctgatgctggtccgtttcggctggctgTggacgatgaaaaagttcagcaaccgcttcctgaagaagaagccgatggag
4371508	-	yjeJ	0.86	G	1.5	325	7.76	5.13	0.42	0.19	0.61	atgcttgatttcagcccacgactgaaaaaactcgcgggtgtgccatgtcaGgtctatgttcgcaccgtagcggcgaataacgcccaaccgctaacccagga
4388446	-	rsgA	34	T	24.7	539	4.45	5.33	0.23	0.15	0.38	ctgatacggatgactgacaattaagctaaccgtcgttagaatcgtcccctTtttttcaggatccggcatgtaggccggatcaggaacgacaaaacaatggc
4428011	+	cycA	0.09	T	26.95	268.83	3.32	3.16	0.2	0.14	0.34	ccgacatattcagcttattgccattggcggtgccattggtacggggttgtTtatggggtctggcaaaacgattagccttgccgggccgtcgatcattttcg
4429260	+	cycA	0.97	T	13.92	130.46	3.23	3.07	0.24	0.2	0.44	gcgctgctggttaccccgctgtggtttatcgcgctggggttgggctggctGtttattggtaagaagcgggctgctgaactgcggaaataaccgcattatca
4463282	-	treB	0.65	T	9.06	161.38	4.15	5.4	0.27	0.16	0.43	ttgcggtacgtcacctgatgaccggcagctttgctccgattggcgcagcaTtgtttggcttcctgtacgccccgctggtgatcaccggtgtacaccagacc
4602298	-	bglJ	0.17	G	12	271	4.5	3.73	0.21	0.27	0.48	acgagatccgcgacatggcatcctgaaatgactcctgactggtataggtaTggagcttataagggttacccgcaaactttctgaataaactctcaataccg

## Sheet: No correlation
Pause Location	Strand	Gene	Offset	(+1)	WT Score	dNusG Score	log2FC-Pause	log2FC-Pause-TPM	Diff >18	>18-WT	>18-dNusG	sequence
56422	-	lptD	0.29	T	30.36	895.75	4.88	5.62	0.04	0.37	0.41	gcccctatttgcagttgccggtgggtgacaaacgtcgctctggtttcttgAtcccgaacgccaagtacaccaccaccaactactttgagttctacctgcca
321984	+	ykgF	0.3	A	10	1214	6.92	6	0.05	0.45	0.5	gtgttgcaggatgctggcattcaggtgattgaaaccgatctgggtgaataTattctccagctggatcaagatccgccatctcatgttgtggtcccggcaat
425870	+	tgt	0.45	G	15.2	605	5.31	6.2	-0.01	0.51	0.5	tacgcaaaacgctccatggagatgtctctgcgttgggcgaagcgtagccgTgagcgttttgacagtctcggaaacaaaaatgcgctgtttggtatcatcca
428262	+	secD	0.75	A	3	120.2	5.32	5.99	-0.05	0.61	0.56	cagaacattgaacaggggctggaggcttgccttgccggtctgctggtttcTattctgttcatgatcatcttctataagaagtttggtctgattgcgaccag
429975	+	yajD	0.42	G	1	607	9.25	9.45	0.05	0.41	0.46	gagtttgtttattccaacctgcgtgaacttaccgttcaccacattgatcaCgaccataccaataacccggaagatggcagtaactgggaattgttgtgtct
447304	-	cyoC	0.94	G	8.04	221	4.78	6.05	0.04	0.35	0.39	catgtgcctgagcctgttctggcacttcctggatgtggtttggatctgtgTgttcactgttgtttatctgatgggggcgatgtaatgagtcattctaccga
449076	-	cyoB	0.4	T	2.44	55.82	4.52	5.26	-0.04	0.44	0.4	cggttaccgtcgcgttgttgaccctggatcgctatctgggcacccatttcTttaccaacgatatgggtggcaacatgatgatgtacatcaacctgatttgg
461594	+	ppiD	0.24	G	32.22	1029	5	5.45	0	0.61	0.61	agccgctataacggtatcctcaaccagatggggatgaccgccgatcagtaCgcccaggcgctgcgtaaccagctcactacccaacagctgattaacggcgt
759903	+	sucA	0.7	T	4.32	246.2	5.83	6.4	-0.03	0.47	0.44	tgcaacatatccataacgggcagggcgcgttccgtgtctgggactccgtaCtgtctgaagaagcagtgctggcgtttgaatatggttatgccaccgcagaa
854419	-	ybiS	0.6	G	8.75	562	6.01	5.5	0.04	0.51	0.55	ccgcttccggctgtcgttccggcaggtccggataacccgatggggctgtaTgcactctatatcggtcgcctgtatgctatccatggcaccaacgccaactt
938601	+	rarA	41	G	6.06	142.5	4.56	5.06	-0.02	0.02	0	ctaccgttaatgttatcgttgcggtaatgttgttactgtatccctgtggtCgcaggctgtggccacatctcccatttaattcgataagcacaggataagca
2185320	-	rcnB	1	T	5.67	593	6.71	5.28	0.01	0	0.01	aaaaaataacaaggtgtctgcatttccccctcatgatgagggggctttttTtagcgatgataaaaaatctcaccgtcgtaggctttaatgattttaccgtc
2212465	-	yehU	0.12	T	75.3	2036	4.76	5.79	0.01	0.35	0.36	ccatcttctgcatcatgggcacctggtttgggttgcacattgacgattctAttgccaatacccgtgcgataggcgcggtaatgggcggcttactcggcggt
2230303	+	cdd	0.49	A	3.63	224.25	5.95	7.14	-0.04	0.27	0.23	ggtcactgccgtcagtttatgaatgaactgaacagcggtctggatctgcgTattcatctgccgggccgcgaggcacacgcgctgcgtgactatctgccaga
2234747	-	mglC	18	T	10.12	1093	6.75	8.7	0.02	0.22	0.24	ctggattcactgaaatacgcgcgtaagaaatgatgtgaatgtggtccgcaTtcggtcataaacgcacataacatcatgatctgtgtggttttgtaggccgg
2348481	-	glpQ	0.51	T	18.37	626	5.09	7.98	0.05	0.16	0.21	tttatccagaaatcaaagcgccgtggttccatcatcaggaagggaaggatAttgcggcaaaaacgctggaagtgctgaagaaatatggttacaccggtaaa
2400786	-	nuoC	0.6	T	11.81	247	4.39	6.05	0.03	0.4	0.43	tctggtggaagcaatcactggtttccgtatgcacccggcgtggttccgtaTtggcggcgtagcgcacgacctgccgcgcggctgggatcgcctgctgcgtg
2402712	-	nuoA	0.86	G	21.86	1516.25	6.12	6.89	-0.02	0.47	0.45	ggcaggtctggtttatctggtgcgtattggcgcgctggactggacgcccgCgcgttcacgccgcgagcgtatgaacccggaaacgaacagtatcgctaatc
2528358	-	zipA	0.91	T	2.24	74.44	5.05	5.5	0.05	0.28	0.33	agctgatgctgcaatctgcgcagcatattgccgatgaagtgggcggtgtcGtgcttgacgatcagcgccgtatgatgactccgcagaaattgcgcgagtac
2742410	-	rplS	0.41	C	1.41	68	5.59	5.39	0.02	0.32	0.34	ggttgttgaaggttccaaaaaacgtctgcaggcattcgagggcgtggttaTcgctattcgtaaccgcggtctgcactctgcattcactgttcgtaaaattt
2743399	-	rimM	0.99	T	2.53	90.83	5.17	5.99	-0.02	0.23	0.21	caagaaagtcgatctcactactcgttcaatcgaagtagattgggatcctgGtttttaaaccaccggataaacggtaaaagacggcgctatgtggattggca
2746550	+	ypjD	0.72	A	29.8	1808	5.92	5.55	0.03	0.34	0.37	gagcgtaaaatgttccacatcacgcagattggcgtggtgctgctaacgctCacgctttgcactggcctgttctacatgcacaacttatttagcatggaaaa
2747328	+	yfjD	0.41	G	28.67	1194	5.38	5.38	-0.02	0.35	0.33	cgatatcgtggttagcggctctttgagcaaagaagagttgcgcactatcgTgcacgaatcacgctcacaaatttcccgtcgcaatcaggatatgctgctgt
2813063	-	gshA	0.9	T	1.4	194	7.11	7.19	0.04	0.56	0.6	gtatcttaaggtctatgattgatactggtattggcggaacaggcaaagcaTttgcagaagcctaccgtaatctgctgcgtgaagagccgctggaaattctg
2816419	-	argV	76	G	8.8	162.43	4.21	6.44	0.04	0.65	0.69	ggtatggaagaggtggcggtaataaccgcaggcaccagggaggataacgtTgctttagcaacggcccgaagggcgagccgcaaggcgagtaatcctcccgg
3390868	-	yhdP	0.9	G	21	808	5.27	5.58	0.02	0.32	0.34	tgccgggcaattgctgcgcttattgagcgtagatgccctgatgcgtaagcTgcgttttgatttcagagacacttttggcgaagggttctattttgactcca
3391949	-	yhdP	0.61	A	16.25	573	5.14	5.45	0.03	0.25	0.28	tgaacgaagcattgagtggcagcgtggcgtgggatggtaaagtgggcattGatctgccttatcatgctggtgcgacctataacatagagctgaacggcgat
3397100	-	mreC	0.82	T	8.14	271.67	5.06	5.17	0	0.25	0.25	aggtgcatcgtgttgctaatgaacgtctgatgcagatgatgccgcaggtaTtgccttcgccagacgcgatggggccaaagttacctgaaccggcaacgggg
3514842	-	damX	0.38	C	9.23	194.67	4.4	5.32	0.02	0.46	0.48	gcaatgcgaccgatcaggcgaatggcgtgcagccagcgccgggaaccacgTctgcggaaaatactcagcaggatgtttctctgccaccgatctcttctacg
3525299	+	yrfF	0.38	T	19.12	707	5.21	5.95	0.03	0.33	0.36	cctgcgggaaattcattgtctgcgcggtacaccccgtcgttggggattgtTtggcgaaaacgatcaggaacagatcaacaatatttcactcggtattatcg
3609370	-	yhhS	0.32	T	8.88	426.5	5.59	5.66	-0.05	0.35	0.3	agcctgttattactttgcctggggcgcgtcatccttgggattgggcaaagTtttgccggaacgggatcgaccctatggggcgttggcgtggttggctcgct
3643067	-	prlC	0.07	A	9.5	566	5.9	5.27	0.04	0.28	0.32	tgaacgactgccgcgaaaacgtggagcgcgtagtagcgcaaggggcaccgTacacctgggaaaatctctgccagccgctggcggaagtggacgatgtgttg
3681709	-	yhjK	0.97	T	16.5	811	5.62	5.16	0	0.64	0.64	aacgcgactggctggcaaaagcgggcgttggtattgcccagggcttccttTttgctcgcccactccctattgaaatcttcgaagagagttacctggaagaa
3705689	-	dppA	0.02	G	11.51	371	5.01	6.04	0.03	0.59	0.62	ggagcagaataatgcgtatttccttgaaaaagtcagggatgctgaagcttGgtctcagcctggtggctatgaccgtcgcagcaagtgttcaggctaaaact
3882269	+	rpmH	-90	T	1.34	185.86	7.12	7.85	-0.01	0.02	0.01	gaaagagaattgactccggagtgtacaattattacaatccggcctctttaAtcacccatggcttcggtgtccatcgtttcatttttcggcggatatccaat
3934970	+	rbsB	0.75	G	6.22	132.43	4.41	5.66	-0.04	0.68	0.64	atgttcaggctgtattcgcgcagaatgatgaaatggcgctgggcgcgctgCgcgcactgcaaactgccggtaaatcggatgtgatggtcgtcggatttgac
3935867	+	rbsK	0.59	T	16.11	334.5	4.38	6.12	0.01	0.54	0.55	ggctccggctcgcgaacttcctgacgaactgctggcgctggtggacattaTtacgccaaacgaaacggaagcagaaaagctcaccggtattcgtgttgaaa
3945034	+	trpT	0.72	C	49.22	1105	4.49	5.5	-0.04	0.3	0.26	gcgtagttcaattggtagagcaccggtctccaaaaccgggtgttgggagtTcgagtctctccgcccctgccagaaatcatccttagcgaaagctaaggatt
3945035	+	trpT	0.73	G	28.09	1265	5.49	6.51	-0.02	0.55	0.53	cgtagttcaattggtagagcaccggtctccaaaaccgggtgttgggagttCgagtctctccgcccctgccagaaatcatccttagcgaaagctaaggattt
3945036	+	trpT	0.75	A	41.48	1002	4.59	5.61	-0.02	0.46	0.44	gtagttcaattggtagagcaccggtctccaaaaccgggtgttgggagttcGagtctctccgcccctgccagaaatcatccttagcgaaagctaaggatttt
3945037	+	trpT	0.76	G	41.91	1767	5.4	6.41	-0.05	0.46	0.41	tagttcaattggtagagcaccggtctccaaaaccgggtgttgggagttcgAgtctctccgcccctgccagaaatcatccttagcgaaagctaaggattttt
3945038	+	trpT	0.77	T	52.91	2149	5.34	6.36	0.03	0.46	0.49	agttcaattggtagagcaccggtctccaaaaccgggtgttgggagttcgaGtctctccgcccctgccagaaatcatccttagcgaaagctaaggatttttt
4160197	+	trmA	1	T	11.27	215.25	4.26	5.12	0.02	0.5	0.52	tgagtaatcggtattatgccggatgctggcgcatccggcatgggttttacTtcgcggtcagtaatacgccgcactccatatggtgcgtgtaggggaactga
4175754	+	secE	0.97	G	2.26	297.69	7.04	5.76	0.03	0.35	0.38	gtggggactggatggtattctggttcgcctggtatcctttatcactggccTgaggttctgagatgtctgaagctcctaaaaagcgctggtacgtcgttcag
4175762	+	secE	0.99	G	1	254.58	7.99	6.71	0.02	0.46	0.48	tggatggtattctggttcgcctggtatcctttatcactggcctgaggttcTgagatgtctgaagctcctaaaaagcgctggtacgtcgttcaggcgttttc
4185405	+	rpoC	0.48	C	3.5	126.17	5.17	5.12	0	0.27	0.27	tgctgaaattcaggagcagttccagtctggtctggtaactgcgggcgaacGctacaacaaagttatcgatatctgggctgcggcgaacgatcgtgtatcca
4366040	-	aspA	0.22	T	13.07	317.25	4.6	5.93	0.04	0.52	0.56	aaaatgcatggatcagttcccggtagacgtctaccagggcggcgcaggtaCttccgtaaacatgaacaccaacgaagtgctggccaatatcggtctggaac
4461076	+	treC	1	T	1	762	9.57	8.16	-0.01	0.51	0.5	ctgacagacaaaaccccggaatgaccggcattaccggggcttagggaagaTttacttctgtaaccaccagacagcctcaaaaggccgtaaattcatggcac
4461077	+	treC	1	T	4.21	1565	8.54	7.12	0.04	0.54	0.58	tgacagacaaaaccccggaatgaccggcattaccggggcttagggaagatTtacttctgtaaccaccagacagcctcaaaaggccgtaaattcatggcaca
4480584	-	valS	0.45	T	2.5	263.25	6.72	6.85	-0.01	0.3	0.29	cgaaaacatgtacttctcctggatgcgcgatattcaggactggtgtatctCtcgtcagttgtggtggggtcaccgtatcccggcatggtatgacgaagcgg

## Sheet: Negative correlation
Pause Location	Strand	Gene	Offset	(+1)	WT Score	dNusG Score	log2FC-Pause	log2FC-Pause-TPM	Diff >18	>18-WT	>18-dNusG	sequence
8660	+	talB	0.44	G	2.04	58.92	4.85	4.64	-0.21	0.73	0.52	agcaacgatcgtattctgatcaaactggcttctacctggcagggtatccgTgctgcagaacagctggaaaaagaaggcatcaactgtaacctgaccctgct
8752	+	talB	0.54	G	2.72	55.18	4.34	4.13	-0.18	0.66	0.48	gaccctgctgttctccttcgctcaggctcgtgcttgtgcggaagcgggcgTgttcctgatctcgccgtttgttggccgtattcttgactggtacaaagcga
23301	+	ileS	0.32	G	7.44	105.33	3.82	4.06	-0.19	0.6	0.41	gaccgattacaccattctcggcacggtaaaaggtgcggagcttgagctgcTgcgctttacccatccgtttatgggcttcgacgttccggcaatcctcggcg
56996	-	lptD	0.05	G	10.21	305.67	4.9	5.64	-0.27	0.65	0.38	ggactggcagccgacctcgcctcacagtgcatgttgggcgtgccaagctaTgaccgtcctctggtacagggcgataccaatgacttacccgtgactatcaa
121245	-	aroP	0.22	A	2	126	5.98	3.79	-0.2	0.83	0.63	actggggcagttttgccggtttcgcctctggctggaactactgggtactgTacgttttagttgccatggctgagctgactgccgtgggtaaatacattcag
124612	+	aceE	0.6	T	5.1	77.6	3.93	3.86	-0.27	0.63	0.36	ctggtaccgatcatcgccgacgaagcgcgtactttcggtatggaaggtctGttccgtcagattggtatttacagcccgaacggtcagcagtacaccccgca
169119	+	fhuA	0.73	T	1	83.42	6.38	4.95	-0.35	1	0.65	atagcgaatcgtttgaaccttcttcgcaagttgggaaggatggtaatattTtcgcaccgtctaaaggtaagcagtatgaagtcggcgtgaaatatgtaccg
200800	+	skp	0.66	G	18.18	381.67	4.39	4.57	-0.25	0.81	0.56	agcgccagacttttgctcagaaagcgcaggcttttgagcaggatcgcgcaCgtcgttccaacgaagaacgcggcaaactggttactcgtatccagactgct
482849	-	acrB	0.25	G	3.4	182.75	5.75	5.02	-0.25	0.59	0.34	tgaagagttcggcaaaatcctgctgaaagtgaatcaggatggttcccgcgTgctgctgcgtgacgtcgcgaagattgagctgggtggtgagaactacgaca
483966	-	acrA	0.74	G	6.6	178	4.75	3.22	-0.28	0.91	0.63	acgcgctatcttcccgaacccggatcacactctgctgccgggtatgttcgTgcgcgcacgtctggaagaagggcttaatccaaacgctattttagtcccgc
672507	-	leuS	0.58	G	5.5	174.67	4.99	3.98	-0.28	0.82	0.54	ctgcgtgaaaccgacactttcgacacctttatggagtcctcctggtactaTgcgcgctacacttgcccgcagtacaaagaaggtatgctggattccgaagc
923785	+	clpA	0.57	G	5	72.12	3.85	3.47	-0.24	0.73	0.49	cgcaagaaaaccgttaatgtggcggatattgagtccgtggtggcccgtatTgcacgcattccagagaagagtgtttctcagagtgatcgtgataccctgaa
932650	+	ftsK	0.05	G	18.21	208.67	3.52	4.06	-0.26	0.62	0.36	tcgcaaacggcctggcatgaacctatccataatttaggtgggatgcccggTgcgtggttggcagatacgctgttctttatttttggcgtgatggcttacac
980642	+	ycbB	0.2	T	19.67	284	3.85	3.42	-0.28	0.46	0.18	aaaaccgtgatgctgttaaagccttccagcaacagctggcagaggtggcgAttgccggtttccagccgcagtttaataaatgggtagagttactgaccgat
985819	-	ompF	0.35	G	6.57	88	3.74	4.49	-0.2	0.51	0.31	gctgacgttggttctttcgattacggccgtaactacggtgtggtttatgaTgcactgggttacaccgatatgctgccagaatttggtggtgatactgcata
1239054	+	dadX	0.89	G	21.6	183.67	3.09	4.31	-0.2	0.78	0.58	ggatatgctagcggtcgatttaacgccttgcccgcaggcgggtattggtaCgccggttgagctgtggggcaaggagatcaaaattgatgatgtcgccgccg
1386437	-	tpx	0.79	G	11	382.33	5.12	4.01	-0.2	0.38	0.18	gcttacggtgtggcaattgctgatggcccactgaaaggtctggcagcgcgTgccgttgtggttattgacgaaaatgacaatgtgattttcagccagctggt
1674422	-	pntA	0.98	A	71	639	3.17	3.08	-0.3	0.35	0.05	gtgcttatagccagcattaatattttcggtggcttcaccgtgactcagcgCatgctgaaaatgttccgcaaaaattaaggggtaacatatgtctggaggat
1705209	+	rsxC	0.12	A	7.33	289.5	5.3	4.44	-0.25	0.68	0.43	cgtggtcgcggcaaaatgctgcctgttcacgcgcccacctcgggtaccgtTacggctattgcgccccactctacggctcatccttcagctttagctgaatt
1787757	+	ydiE	0.63	T	1.5	235.5	7.29	3.84	-0.24	0.76	0.52	ctattcggcgaatttccagccagacactgttaggtccggatggcaaactgAttatcgatcatgacgggcaagaatatctgctccgtaaaactcaggctggc
2170861	-	gatD	0.03	G	93.22	1022.43	3.46	4.65	-0.22	0.61	0.39	aatcaggagtttttatgaaatcagtggtgaatgatactgatggtatcgtgCgcgttgcagaaagcgtcattcctgaaattaaacatcaggatgaggtgcgg
2192700	+	metG	0.19	A	43.33	556	3.68	4.13	-0.19	0.65	0.46	tctactctcgcctgaaagaaaacggttttattaaaaaccgcaccatctctCagctgtacgatccggaaaaaggcatgttcctgccggaccgttttgtgaaa
2241117	-	folE	0.83	G	9.25	139.29	3.91	3.19	-0.27	0.57	0.3	aataacgtggctgtctcgatcgacgcggtgcattactgcgtgaaggcgcgTggcatccgcgatgcaaccagtgccacgacaacgacctctcttggtggatt
2314701	+	rcsB	0.77	G	13.75	586	5.41	4.24	-0.25	0.74	0.49	ctcgccaaaagagagtgaagttctgcgcctgtttgcggaaggcttcctggTgaccgagatcgctaaaaagctgaaccgcagtattaaaaccatcagtagcc
2401631	-	nuoC	0.13	C	2.88	102.17	5.15	6.81	-0.29	0.47	0.18	ctgccgaaaccttacgtcatgctgtttgacttacacggcatggacgaacgTctgcgcacacaccgcgaagggttacctgccgcggatttttccgttttcta
2642472	-	ndk	0.96	G	48.9	1313	4.75	4.82	-0.18	0.59	0.41	tcgaatctgccgctcgcgaaatcgcttatttctttggcgaaggcgaagtgTgcccgcgcacccgttaataatttcgtaaatgccgcgtgcaaacgtggcat
2682733	-	glyA	0.64	G	23.6	992	5.39	5.91	-0.33	0.69	0.36	caaaaaactgaactctgccgttttccctggtggtcagggcggtccgttgaTgcacgtaatcgccggtaaagcggttgctctgaaagaagcgatggagcctg
2700117	-	recO	0.51	A	62.5	751	3.59	3.88	-0.22	0.64	0.42	ctttttttcgattacttgcactgcattcagtctcttgcaggggtcactggTacgccagaacccgcgctgcgccgctttgaactggcactgctcgggcatct
2735687	+	pheL	19	G	93.29	1341.67	3.85	3.69	-0.21	0.61	0.4	ttttcttcgcattcttttttaccttcccctgaatgggaggcgtttcgtcgTgtgaaacagaatgcgaagacgaacaataaggcctcccaaatcggggggcc
3103188	+	mltC	0.68	G	59.5	768	3.69	4.41	-0.22	0.7	0.48	cgatgcgctgggattaatgcaggtggtacaacatactgccgggaaagatgTgttccgctcgcaggggaaatccggcacgccgagccgcagtttcttgtttg
3177070	+	tolC	0.63	T	6.22	108.4	4.12	4.18	-0.35	0.72	0.37	agtatgacgatagcaatatgggccagaacaaagttggcctgagcttctcgCtgccgatttatcagggcggaatggttaactcgcaggtgaaacaggcacag
3381212	+	degS	0.93	T	57.2	566	3.31	3.91	-0.19	0.4	0.21	ctgctctggagacgatggatcaggtggcggaaattcgccctggttcggtgAtccctgtagtagtgatgcgtgatgataagcagttaacgctgcaggtcacc
3475263	-	fkpA	0.22	G	4.25	133.5	4.97	4.2	-0.18	0.62	0.44	tgacgatcagaaatcagcttatgcactgggtgcctcgctgggtcgttacaTggaaaactctctaaaagaacaagaaaaactgggcatcaaactggataaag
3532081	+	pck	0.77	T	13.18	255.5	4.28	4.71	-0.21	0.62	0.41	atcaccgaaccgacgccaaccttctccgcttgcttcggcgcggcattcctGtcgctgcacccgactcagtacgcagaagtgctggtgaaacgtatgcaggc
3641310	-	prlC	0.93	A	5	164	5.04	4.41	-0.2	0.52	0.32	tgggctgacgtactggcggcagatgctttctcgcgctttgaggaagagggCattttcaaccgtgaaaccgggcagtcgttcctcgacaacattctgagccg
3735200	-	bax	0	T	15.64	148.09	3.24	4.29	-0.27	0.66	0.39	ttgtgaaaaatataaggtgttggaatgattaaatccgaccaggagacctgAtgattttgactcccatacgacgatatggggcgatgattcttatgttactc
3809943	-	yicR	0.96	T	4.47	201.7	5.5	4.34	-0.26	0.63	0.37	tcatggatttacgcgtgctcgaccatatcgtgattgggcgtggagagtatGtttcttttgccgaacgcggctggatttaacccgctatgcgcgatccttcg
3851993	+	emrD	0.04	T	47.75	633	3.73	4.12	-0.18	0.34	0.16	taatgaaaaggcaaagaaacgtcaatttgttattgatgttggtattactcGtggccgtcggtcagatggcgcaaaccatttatattccagctattgccgat
3878380	-	recF	0.81	T	3.62	76.09	4.39	3.41	-0.29	0.68	0.39	ggcagcttaagctgttgatgtgcgccttacgtctggcgcaaggagagttcCtcacccgtgaaagcgggcggcggtgtctctacctgatagatgattttgcc
3882265	+	rpmH	-94	T	2.15	380.38	7.47	8.2	-0.31	0.32	0.01	taaggaaagagaattgactccggagtgtacaattattacaatccggcctcTttaatcacccatggcttcggtgtccatcgtttcatttttcggcggatatc
3882266	+	rpmH	-93	T	1.53	92.38	5.92	6.65	-0.24	0.25	0.01	aaggaaagagaattgactccggagtgtacaattattacaatccggcctctTtaatcacccatggcttcggtgtccatcgtttcatttttcggcggatatcc
3882267	+	rpmH	-92	A	1	233.71	7.87	8.6	-0.36	0.36	0	aggaaagagaattgactccggagtgtacaattattacaatccggcctcttTaatcacccatggcttcggtgtccatcgtttcatttttcggcggatatcca
3885486	+	mnmE	0.47	T	5.33	494.33	6.54	4.93	-0.42	1	0.58	gttattgccgatcttgatgcagtgcgtgctgaagcacgtcagggtagtttGttgcgcgaagggatgaaagtggtgattgccggacgtcctaacgccggtaa
3931765	+	rbsD	0.93	C	4.06	95.69	4.56	4.35	-0.28	0.5	0.22	agaaagtcaggcggtaattcgcagcggagaatgttctccgtatgcgaataTcattctctgtgctggcgtgacgttctgaggccgtcatggaagcattactt
3945010	+	trpT	0.4	C	21.15	563	4.73	5.75	-0.18	0.66	0.48	tccgttccgccaccctaattaggggcgtagttcaattggtagagcaccggTctccaaaaccgggtgttgggagttcgagtctctccgcccctgccagaaat
4015339	+	rmuC	-17	T	35.5	397.6	3.49	4.52	-0.21	0.68	0.47	ttccaactggacgtttgtacagcacaattctattttgtgcgggtaagttgTtgcgtcaggaggcgttgtggatttctcaatcatggtttacgcagttattg
4119771	-	hslU	-1	A	4.17	69.8	4.07	3.91	-0.4	0.71	0.31	aaccatttccacaccatcgaagaattaagctacaaagcgtaaggatctccCatgtctgaaatgaccccacgcgaaatcgtcagcgaactggataagcacat
4426599	-	ytfB	0.22	T	5	148.2	4.89	4.07	-0.29	0.81	0.52	atcgtcgggggatcattattgccgccattgtattggtggtcggatttctgCttccatctgatgatacgcccaacgcgccggtggtgacgcgtgaagcgcag
4539566	+	fimB	0.97	T	3.5	151.25	5.43	3.65	-0.22	0.57	0.35	caatgcagggcgtttttacggcatctgggatagagccagaggacgacagcGtcacgctgttttatagagatagttgagataccagggatggtgttaaaaac
4607476	+	prfC	0.02	G	30	316.33	3.4	3.24	-0.24	0.68	0.44	aagaaagaattatgacgttgtctccttatttgcaagaggtggcgaagcgcCgcacttttgccattatttctcacccggacgccggtaagactaccatcacc

## Sheet: Legend
Dataset S8. The strongest NusG-suppressed pauses that possess positive, negative, or no correlation between effect of NusG depletion on pausing strength and backtracking.
Column A (Pause Location), position of the pause in the E. coli reference genome NC_000913.2.
Column B (Strand), region is transcribed from + or – DNA strand (in left to right or right to left direction, respectively) according to the E. coli reference genome NC_000913.2.
Column C (Gene), gene name where the pause was detected.
Column D (Gene Offset), relative position of the pause within an ORF for the sites in coding regions (between 0.01 and 0.99). A negative integer indicates the distance in bp to the nearest downstream coding sequence for pauses in a 5’UTR. A positive integer indicates the distance to the nearest upstream coding sequence for pauses in a 3’UTR.
Column E (+1), nucleotide at the +1 position 5’ of the pause.
Column F (WT Score), count divided by the median background in the 100 bp window in WT cells.
Column G (dNusG Score), count divided by the median background in the 100 bp window in dNusG cells.
Column H log2FC-Pause), the log2(Fold Change) of the ratio of pause scores in dNusG cells (column G) vs WT cells (column F) in each row i, log2(Gi/Fi).
Column I (log2FC-Pause-TPM), the log2(Fold Change) of the ratio of pause scores (columns G and F) normalized to transcripts per kilobase million (TPM) values in dNusG vs WT cells (from Dataset S5).
Column J (Diff >18), difference between fraction of sequence reads that were >18 nt in length in dNusG cells (column L) vs WT cells (column K) in each row i, Li-Ki.
Column K (>18-WT), fraction of sequence reads from WT cells that were >18 nt in length.
Column L (>18-dNusG), fraction of sequence reads from dNusG cells that were >18 nt in length.
Column M (sequence), sequence in the 100 bp window (-50 to 50 bp) surrounding the pause 3’ end (capitalized).
