# Supplementary material for: Robust regulation of transcription pausing in Escherichia coli by the ubiquitous elongation factor NusG
Source: Proc Natl Acad Sci U S A. 2023 Jun 5;120(24):e2221114120. doi: 10.1073/pnas.2221114120 (PMC10268239; doi:10.1073/pnas.2221114120)
Supplement: Supplementary file 10 — Dataset S09 (XLSX) [file pnas.2221114120.sd09.xlsx]

## Sheet: Pause sequences
Pause Location	Strand	log2FC-Pause-TPM	50 nt upstream the pause 3' RNA end	Hairpin to 3' end distance, nt	Hairpin ΔG
52548	-	3.88	aaaataccagggcttcgggcgcggtgtgaacattacgctggg-cctgccctT	11	-12.5kcal/mol
54564	-	4.75	ccgtcgtcaataacggcgtcgtgctggaaagcgacgttgatg-gattaatgC	13	-13.1kcal/mol
56422	-	5.62	gcccctatttgcagttgccggtgggtgacaaacgtcgctctg-gtttcttgA	16	-10.2kcal/mol
56996	-	5.64	ggactggcagccgacctcgcctcacagtgcatgttgggcgtg-ccaagctaT	12	-10.7kcal/mol
83641	-	3.64	ctttatcggtctactactactaaacgcatcttctttgcgcgg-tagacgagT	13	-4.0kcal/mol
93622	+	6.18	aaatcagcgcggtaatgggcaccgttggtaacggcctgctgg-ggaaagtgA	11	-11.9kcal/mol
98473	+	4.66	cctgaaaatgccgcgcctgccaggattcagtatcctggtctg-gatctccaC	13	-11.8kcal/mol
101088	+	7.94	aacccggaaattgtcgccgctcatgaagcgcgtattccggtg-atccgtcgT	12	-14.0kcal/mol
103532	+	4.68	agcgtcagaaagcagtggcctgatgaattgaagattcatctg-gttgaataT	12	-8.2kcal/mol
104063	+	5.01	taggactggagattggtaccgcgaaggttgccgctttagtag-gggaagttC	12	-13.0kcal/mol
112707	-	3.6	atccttgctgctcaggcaacgcgcgaagcccgccttgccgtg-gcagatgaC	13	-11.1kcal/mol
136632	-	6.28	aagccctcggtgaagacagctaccgcgatctcagcggcattg-gcattcccG	14	-10.0kcal/mol
146619	-	5.78	aactccaccgcgtgaaagtgactcatgcggacctgcactatg-aaggttctT	22	-12.6kcal/mol
150696	-	4.34	gtaaaaatgtactggtcatacctggatacaggtaccggtggt-ggtattctT	12	-15.0kcal/mol
150701	-	4.02	ctggggtaaaaatgtactggtcatacctggatacaggtaccg-gtggtggtA	11	-9.9kcal/mol
157765	+	3.29	aatatacgccactgtcatgcggtaccctcacgacgtggtgcg-cgtttgcgT	12	-14.2kcal/mol
159027	-	3.3	aaagcgaggctgaacaggcagtcgcccgtccacaggtgacgg-tgatcccgC	10	-12.7kcal/mol
160183	-	4.45	ccgtctggaagcgcgcccgacagccgatctgtgcatcgactg-caaaacgcT	12	-8.6kcal/mol
175669	+	4.64	cgaagctcgccatacgctgctggcaaccggtgctgctgcggg-gctggctgC	10	-11.7kcal/mol
176313	+	3.75	cggggacgtttgctattgccggaatgggggcattactggcgg-catctattC	11	-13.4kcal/mol
189380	-	4.22	agatgatcgaaccgtatgttaaaccgggcgtcagcaccggcg-agctggatC	12	-9.4kcal/mol
196865	+	4.84	taataaatctgtcggccaacgagcggcgattattgccgcagg-tccggttgC	13	-12.0kcal/mol
200800	+	4.57	agcgccagacttttgctcagaaagcgcaggcttttgagcagg-atcgcgcaC	11	-13.7kcal/mol
205863	+	3.13	cgcccgcgtaactattcgccgcagcaatatatgcgtagcgaa-gaggagatG	12	-10.9kcal/mol
205864	+	3.92	gcccgcgtaactattcgccgcagcaatatatgcgtagcgaag-aggagatgT	11	-10.4kcal/mol
205866	+	6.68	ccgcgtaactattcgccgcagcaatatatgcgtagcgaagag-gagatgtgT	10	-10.7kcal/mol
206676	+	3.74	ctggaaggggtcacccgtaacgccggtaagcacgccggtggg-gtggttatC	12	-17.4kcal/mol
223010	+	3.15	aaaaaatgggctttgcgctggtggtagtaaccaaccagtctg-gcattgctC	13	-10.8kcal/mol
234887	+	3.57	caaactgtcgtggctcctgattgctggggcgatttgccctgg-ggaaagctT	16	-10.6kcal/mol
236839	+	4.08	gcgagcataaatacctgtgaaaggcgctaaaaatagcgactt-gggcgattT	10	-6.9kcal/mol
236840	+	3.82	cgagcataaatacctgtgaaaggcgctaaaaatagcgacttg-ggcgatttT	11	-7.6kcal/mol
237040	+	4.56	gtcccgtccgttccgccactattcactcatgaaaatgagttc-agagagccG	12	-7.1kcal/mol
237041	+	5.46	tcccgtccgttccgccactattcactcatgaaaatgagttca-gagagccgC	13	-7.1kcal/mol
256522	+	3.58	tttaacttcaggcgggttacaatagtttccagtaagtattct-ggaggctgC	15	-4.7kcal/mol
262101	+	3.22	accttgtccaccgtgattcacgttcgtgaacatgtcctttca-gggccgatA	18	-8.2kcal/mol
262122	+	5.04	gttcgtgaacatgtcctttcagggccgatatagctcagttgg-tagagcagC	10	-4.7kcal/mol
262125	+	4.7	cgtgaacatgtcctttcagggccgatatagctcagttggtag-agcagcgcA	12	-5.9kcal/mol
262202	-	3.06	gaatttacttacaccagctgttacattaagataattttttgg-tgggagaaT	10	-1.6kcal/mol
282484	+	4.05	gagaaaattttcaccccgcaggacgacgcgttttatgcggtg-atcacccaC	12	-9.7kcal/mol
321983	+	3.59	tgtgttgcaggatgctggcattcaggtgattgaaaccgatct-gggtgaatA	11	-8.0kcal/mol
321984	+	6	gtgttgcaggatgctggcattcaggtgattgaaaccgatctg-ggtgaataT	12	-8.0kcal/mol
328762	+	3.55	aaaaggacaaaatcaatccggtggtgttttacacctccgccg-gactgattT	13	-10.6kcal/mol
329343	+	3.32	atcttcggtattgccactacgctcggtatcggtgtggtgcag-cttaactaT	11	-13.2kcal/mol
367467	-	3.09	tgcatcgcaccactgtgcggcgactgctggagacgctgcagg-aagagggaT	11	-14.9kcal/mol
395011	-	3.72	gcacatcgtccggtgtttgtctggccaacgcgcgagcaacgc-tggaaataC	11	-8.9kcal/mol
425870	+	6.2	tacgcaaaacgctccatggagatgtctctgcgttgggcgaag-cgtagccgT	13	-14.9kcal/mol
429975	+	9.45	gagtttgtttattccaacctgcgtgaacttaccgttcaccac-attgatcaC	11	-7.9kcal/mol
438337	-	4.38	ctgatggcgattactccggcgatgcgtgaaggttccggcatg-gtcgagttT	11	-6.1kcal/mol
439207	-	4.47	cacttcgcctccgggctgggcacggtcgaactgaccgtggcg-ctgcactaT	13	-16.6kcal/mol
439296	-	3.32	agttacgactgttgccgaaagagagtttaccgaaactctgcg-acgaactgC	13	-6.2kcal/mol
439335	-	3.82	ccaaatacccgaccctggcactggtcgactccacccaggagt-tacgactgT	11	-11.2kcal/mol
445098	-	5.16	aacactggaaggtctatctggcgacaatgctaatcgcctttg-gctcggtcG	11	-8.2kcal/mol
445830	-	4.2	ataaaatgacgccaggtgagaggcgcgcgacctggggtttag-ggaccgtaT	13	-12.0kcal/mol
446847	-	4.96	accaggcatcatctttggcaacctgatctcggtgattggggg-attcctgcT	12	-10.2kcal/mol
446852	-	4.35	acgaaaccaggcatcatctttggcaacctgatctcggtgatt-gggggattC	16	-7.5kcal/mol
452768	-	4.88	cgttaatttctgccctctggcccggtgcaagccgggcctgta-gacgcccaT	14	-17.9kcal/mol
461450	+	3.98	cgtcaacaggtgctgaatcgtctgatcgacgaggcgctgctg-gatcagtaC	14	-13.0kcal/mol
461594	+	5.45	agccgctataacggtatcctcaaccagatggggatgaccgcc-gatcagtaC	12	-13.7kcal/mol
488297	+	3.41	ggcactgaagctggcgctgcggtggtgaaaaacgtcaccatg-ggcagtctG	11	-12.5kcal/mol
488298	+	3.6	gcactgaagctggcgctgcggtggtgaaaaacgtcaccatgg-gcagtctgT	14	-12.3kcal/mol
492650	+	3.33	aaaaagagtgaaccggcagccgctacccgcgcgcggccggtg-aataacgcT	11	-19.2kcal/mol
493750	+	4.05	ggcgcagcgtatggcgttcacgctgcttcagcgcgatcgtag-cggcgggaT	18	-12.8kcal/mol
518393	-	3.71	catcccaaccgcgacgcccagccgtttattgccgactggatg-gcgaagcaG	10	-6.9kcal/mol
583847	-	3.9	ccaactaaaatttccccgaggtgaaaatcgccccggggaata-actagccaT	12	-19.3kcal/mol
584858	-	4.21	agatataaaaaatacatattcaatcattaaaacgattgaatg-gagaacttT	10	-7.6kcal/mol
629909	+	4.91	actttgactttaccggcgtgcagttgacctggatgctggtgg-gttacggtT	11	-17.3kcal/mol
630142	+	5.32	ttcccgttcctgtttatcaccatcgcctgtggcgcggtgtct-ggcttccaT	13	-9.5kcal/mol
630482	+	4.33	cgatcatttcccgtgcgggcggtgcgccgacgctggcggtgg-ggatggccT	11	-14.1kcal/mol
667232	-	5.78	ctctaatgaaaaccgcattaagctggtgcctatcgcgcccag-ccgcggcaT	13	-7.9kcal/mol
667609	-	3.24	gatggtcgcgacgtcagtctactgattggcgggcctgaaggg-ttgtcgccT	17	-14.2kcal/mol
670801	-	3.69	gtctccaccacgctgggtaactgatgattcggttgtacccgg-aacaactcC	10	-13.6kcal/mol
686018	-	4.77	gaactaattacaagaaccaggggcggaaattccagccctctc-gattgttaC	13	-10.4kcal/mol
701968	+	3.84	gtggtcatcaagaaattcgtggccggtaaagatccggccctg-ggttaatgC	13	-12.1kcal/mol
712561	+	4.95	ttgacgcccaggcgtttgccgaagcaacggaatcgttgcacg-gtcgtacaC	13	-14.9kcal/mol
743983	+	4.06	gcgtgattctatggaagcgcagggcgttaaacagctgctgtg-gggcaaccG	16	-8.4kcal/mol
744685	+	5.49	tgtatcaaattggcgcgctggcaacgattgcccgtgcgcaag-gcggcgtaA	13	-17.9kcal/mol
761164	+	7	gaacacaatctcgacgccagcgccattaaaggcaccggtgtg-ggtggtcgT	11	-10.8kcal/mol
774703	+	5.33	tgcatcgtgccaatagccatgcgccggaagccgtagtggaag-gggcgtcgC	13	-5.9kcal/mol
774825	+	3.1	ggctccatcagcccgtatattggtctgtttggtacggtctgg-gggatcatG	13	-11.0kcal/mol
774826	+	4.18	gctccatcagcccgtatattggtctgtttggtacggtctggg-ggatcatgC	11	-10.3kcal/mol
780184	+	3.83	acccaccagttttaacatcgaagacagatgttaagcgtgtag-gataacgtT	13	-9.0kcal/mol
795178	+	3.24	tgaaagtttcttccctggctgtgctgtttagcctgccgtttg-ggatctttT	15	-6.9kcal/mol
797579	+	3.04	gacgatgattaattgatagcctgcttcgcgagcgcgggccag-ggcttctaT	13	-10.8kcal/mol
816486	+	4.66	gcgccttcgccagactgggcaccgaaaaagtgcgcctgacag-gaggagagC	17	-9.3kcal/mol
817114	+	3.64	ctccattggtaaactccatctctgcctgtttggtgaaggcgg-cgttaaccT	10	-9.2kcal/mol
824200	+	3.74	tttttgctggcaattgcagggctggcaatccttgccggcccg-gcggtagtG	11	-20.3kcal/mol
853962	+	3.51	atctctattcaataccgatgctgttgtgggcggcgttggtgg-gatatgttT	11	-17.0kcal/mol
854419	-	5.5	ccgcttccggctgtcgttccggcaggtccggataacccgatg-gggctgtaT	20	-13.8kcal/mol
902595	-	3.27	gaagcgccctgccgtgtactggggttgagtaaagatcaggcg-ctggcccgT	10	-8.0kcal/mol
918199	-	4.4	tgtcactttttcttagtctggcacgtggacagtgtcggccgg-gtaaattcT	13	-8.7kcal/mol
927497	-	5.1	ttgaagcactggcaccagtaacgggtgcatttcagcatctgg-ggcaagtcA	11	-14.0kcal/mol
932946	+	4.45	aagcactacgctacaaccactgctacacagtagcgggggaac-tattgcgcT	14	-13.3kcal/mol
937336	+	3.1	aatttagcacagtatatcggccagcaacatttgctggctgcg-gggaagccG	12	-15.1kcal/mol
937337	+	3.37	atttagcacagtatatcggccagcaacatttgctggctgcgg-ggaagccgT	13	-15.1kcal/mol
938602	+	3.51	taccgttaatgttatcgttgcggtaatgttgttactgtatcc-ctgtggtcG	27	-8.8kcal/mol
966216	+	4.63	tgatgggaatgccagtttcattctttgacaaacagtcaacgg-gtacgctgT	13	-6.6kcal/mol
966598	+	3.06	ccgaatgcgtcttcaggggatgaaaatggtttcagcctcttc-catctctgA	12	-8.8kcal/mol
975418	+	4.43	gcagcaagtttcgcattaccgaatcggtgttccgcttcggag-ccgatgtgC	12	-12.0kcal/mol
975859	+	4.72	ttcgatgctcgacaccattaactcgcgccaccagcgcgtggt-ggtcggtgT	10	-10.7kcal/mol
975861	+	4.29	cgatgctcgacaccattaactcgcgccaccagcgcgtggtgg-tcggtgtgC	11	-13.6kcal/mol
982378	+	3.87	ttgctggcgcttggtggcgttgcactcggtgccgccatcctg-ccgaccccT	17	-16.2kcal/mol
1009187	+	5.05	cgccagatccacaactgctggctgattaccgcagcctgaaag-gaatagtaA	16	-8.3kcal/mol
1012848	+	4.69	tggtgaaaccgcagattggtcgcgaagggattagcggcctgg-gaacgctgC	13	-11.5kcal/mol
1015249	-	6.12	aacgcattgttaaccgtcgtctgattatgggcctggcggatg-gcgaagtgC	13	-9.9kcal/mol
1015250	-	4.81	aaacgcattgttaaccgtcgtctgattatgggcctggcggat-ggcgaagtG	12	-9.9kcal/mol
1018910	-	4.43	acccaatcactgacgacctggacatctacactcgtctgggtg-gcatggtaT	11	-11.5kcal/mol
1026178	-	4.77	cgactcgcactttacctgcgcggaaacatattgcgctggtgg-cacacgatC	11	-11.6kcal/mol
1079654	+	3.61	agcgtttctgcgtaaacatgccagccagaaagagctggtgtg-ggtagggcG	10	-15.6kcal/mol
1079750	+	3.71	aaacccggaaaaccgcgtgctgggcttagtgagctacgcgtg-ggcaggctT	10	-9.8kcal/mol
1099586	+	3.75	tattgcaatcacaacaggcattctctccggtatctggggatg-ggtggctgT	12	-7.9kcal/mol
1119633	-	3.27	caccacggcgatacgcgattaattcgccatgcttatggtgaa-ggcgaaaaG	12	-13.7kcal/mol
1122004	-	3.93	accagcaacctgcttacgtcctgcgcgaagatggcagccagg-gcgaagcaA	10	-8.4kcal/mol
1127163	-	5.91	aacaagttaggaagtttaaaagcgacgaaaaaggcgtcggtt-gccatcccT	10	-6.5kcal/mol
1155859	+	3.8	cgaactggcaaaccatctttctccctcgcgcctgcaggctat-actgggggA	13	-5.9kcal/mol
1155861	+	3.51	aactggcaaaccatctttctccctcgcgcctgcaggctatac-tgggggatG	15	-5.4kcal/mol
1155862	+	5.92	actggcaaaccatctttctccctcgcgcctgcaggctatact-gggggatgT	16	-5.4kcal/mol
1178820	+	3.27	agtcgttttcgtaaaaataaacgccgcctgcgcgagcgtttg-cgtcagcgT	10	-11.2kcal/mol
1179655	-	4.85	ataaaagaggccggaaaagtgcgcgtgtattattccggatgg-ggcgcgaaC	14	-12.9kcal/mol
1179657	-	5.09	cgataaaagaggccggaaaagtgcgcgtgtattattccggat-ggggcgcgA	12	-12.9kcal/mol
1188945	-	3.36	aaaaattactgcgtctttttttcccgctctcgctgcgggtac-gttttctgT	13	-9.2kcal/mol
1212012	-	4.37	aatactgttcaacactggcaggcgcgggcgttttccggtggg-ttactgatG	12	-14.6kcal/mol
1223975	-	3.83	gcgtaagcagaggtgacatgctgagcatggaagatgtgctgg-agatcctgC	12	-8.6kcal/mol
1228356	+	3.9	aatggctgccaatgacctgcgcttatcgtttgctggcggaag-gtaaagatT	13	-9.4kcal/mol
1236956	+	4.11	aaaccagtgccgcgaatgccgggcaaatctcccccggatatg-ctgcaccgT	11	-7.9kcal/mol
1237030	+	3.45	aaagcgattaaatggatgttccagcgccatgcgccgctggcg-gttcgtctC	14	-10.1kcal/mol
1261372	-	6.11	tcctggctgttagaatacgccccgtcgcgcctgactgggaca-ggggcctgT	12	-8.6kcal/mol
1288679	+	4.9	attatctgcgctggaagattgggtgacctctttcagttattg-ggatgtttT	15	-14.6kcal/mol
1329426	+	3.55	aagccgaccacatctatctcgcaaccgaccttgaccgcgaag-gggaagccA	12	-3.2kcal/mol
1329427	+	4.6	agccgaccacatctatctcgcaaccgaccttgaccgcgaagg-ggaagccaT	13	-3.2kcal/mol
1330941	+	4.3	ggattcgcacagcgagcaccggggtattccttggctgttctg-gctatgcgC	12	-14.0kcal/mol
1342084	+	4.41	tgacatttttcttctgctcgcccagagtccgggcgagtaggg-cattgctgC	11	-20.1kcal/mol
1346442	-	3.44	caatacatcacttttggtgacgatcactttgtaccgtggtgg-gttaccctT	11	-10.9kcal/mol
1386437	-	4.01	gcttacggtgtggcaattgctgatggcccactgaaaggtctg-gcagcgcgT	15	-12.5kcal/mol
1502012	+	4.4	ccggaagcgggctgcttttccccgattcaaaaagcggggaca-gaatgatgC	12	-14.0kcal/mol
1646110	+	3.37	gtgtctgtatcacaatgggaacggggtgatagtgaacctaca-gggaagaaC	11	-10.6kcal/mol
1646114	+	5.09	ctgtatcacaatgggaacggggtgatagtgaacctacaggga-agaaccttT	12	-10.7kcal/mol
1646115	+	4.43	tgtatcacaatgggaacggggtgatagtgaacctacagggaa-gaacctttT	13	-10.7kcal/mol
1653977	+	3.15	actggtgattgagtctggcgacagtgcacaaagccgccagca-cgccgctaT	12	-14.2kcal/mol
1674422	-	3.08	gtgcttatagccagcattaatattttcggtggcttcaccgtg-actcagcgC	12	-9.1kcal/mol
1685326	-	4.9	aggcaaatatatcccggaagagctgcgcaaagcgggagaagg-cgaagcggT	15	-6.8kcal/mol
1685753	-	4.35	aagcgttactgacgccggggaaactgaaaaattacctggttg-agaagatgC	12	-8.0kcal/mol
1701726	-	4.36	ttacgctttttggtttaccggtcagcatgacggtagatttgg-cacagttaC	13	-9.8kcal/mol
1701728	-	4.11	cattacgctttttggtttaccggtcagcatgacggtagattt-ggcacagtT	11	-9.8kcal/mol
1732562	+	4.9	cctgcctttaacgcctatggcccatgcttcaaagcaagccag-ggagagttC	11	-8.3kcal/mol
1744966	+	3.35	tatctggaaaaacatactgcccgactgaaaaatctcggcgtt-gaggaagtT	12	-3.9kcal/mol
1744967	+	3.32	atctggaaaaacatactgcccgactgaaaaatctcggcgttg-aggaagttG	13	-3.9kcal/mol
1795810	-	3.36	ccggttgccggcagcttccacggcgtggtcgttggtgaagtg-gttgagtgT	11	-14.4kcal/mol
1797231	-	3.65	ttttccgcttctttttttactttagcacctgaatccaggagg-ctagcgcgT	13	-5.9kcal/mol
1804061	-	3.72	ataaatgaagcttttgaagacagttcctgccatcgttatgtt-ggcgggggG	15	-2.7kcal/mol
1905740	-	3.58	ggcaaggttaagcacaatgatatatcggcgcgtattccgttg-cataagtgT	10	-4.3kcal/mol
1905776	-	5.75	ttagaaaatacgccagtttaagtatctgcctgaactggcaag-gttaagcaC	13	-14.6kcal/mol
1913465	-	4.06	cgtttctggccgaacgttttccccactgtttcagtgcggaag-gtgaagcgC	11	-11.5kcal/mol
1913597	-	3.81	ataacgtagcatttactgatagcgtcattataatgacgcctg-ttcatgccT	13	-9.3kcal/mol
1913734	-	6	catcgatagtaccgtcttcggtcgctttacagacgaggacga-gcaaggctT	11	-13.3kcal/mol
1936977	-	4.04	atcaagtaacctttatcgcgcagcagattaaccgcttcgctg-gcagctgcT	12	-6.8kcal/mol
1958984	+	3.31	ggcgaccgtcgtattccttgatgagtttaaaaacaaggaagg-cgaaccgaT	12	-8.7kcal/mol
2042683	+	5.74	ccagtcagaggagccaaattctaaaaattcgcttttttagcg-caatgtcaC	11	-7.2kcal/mol
2042717	+	3.93	ttttagcgcaatgtcactgaccttagttgaacattgtttttt-aacggataG	15	-7.7kcal/mol
2042718	+	5.25	tttagcgcaatgtcactgaccttagttgaacattgtttttta-acggatagC	16	-7.7kcal/mol
2088090	+	4.31	acaccaccatcatcaccatcatcctgactagtctttcaggcg-atgtgtgcT	12	-5.0kcal/mol
2102338	-	6.06	aaagttatccatgggttaaattcattgagtttcctgaggtta-aagggtcgT	13	-5.2kcal/mol
2170861	-	4.65	aatcaggagtttttatgaaatcagtggtgaatgatactgatg-gtatcgtgC	11	-6.7kcal/mol
2170862	-	4.11	caatcaggagtttttatgaaatcagtggtgaatgatactgat-ggtatcgtG	10	-6.0kcal/mol
2172548	-	4.84	aggactatttatgaaacgcaagattattgtcgcttgcggagg-cgcggttgC	14	-7.5kcal/mol
2172550	-	4.51	aaaggactatttatgaaacgcaagattattgtcgcttgcgga-ggcgcggtT	12	-7.5kcal/mol
2185320	-	5.28	aaaaaataacaaggtgtctgcatttccccctcatgatgaggg-ggctttttT	10	-8.7kcal/mol
2185359	+	4.14	tatcatcgctaaaaaaagccccctcatcatgagggggaaatg-cagacaccT	15	-15.2kcal/mol
2192700	+	4.13	tctactctcgcctgaaagaaaacggttttattaaaaaccgca-ccatctctC	12	-6.5kcal/mol
2212464	-	6.67	catcttctgcatcatgggcacctggtttgggttgcacattga-cgattctaT	10	-7.7kcal/mol
2212465	-	5.79	ccatcttctgcatcatgggcacctggtttgggttgcacattg-acgattctA	12	-7.1kcal/mol
2231478	+	4.35	tcagtacgtattcgtgaatttgccgcccgtttcggtgcgctg-gctgacctT	12	-8.8kcal/mol
2234747	-	8.7	ctggattcactgaaatacgcgcgtaagaaatgatgtgaatgt-ggtccgcaT	12	-4.3kcal/mol
2282331	+	5.29	ttatcaacaccagcattgccccggcccaacgccaggcaattg-ccaactctT	12	-11.0kcal/mol
2282661	+	6.43	atcctcttcccgctgacctttatcgtcggctcccagaggctg-atgaggttT	13	-13.9kcal/mol
2311164	+	3.21	cattaactttatttattaccgtcattcatttctgaatgtctg-tttaccccT	14	-4.0kcal/mol
2314701	+	4.24	ctcgccaaaagagagtgaagttctgcgcctgtttgcggaagg-cttcctggT	12	-8.8kcal/mol
2317019	+	3.78	ttccagcaccttatcaaccggcaccgaatacacgatgcttag-cgatgaggG	13	-4.5kcal/mol
2337116	-	4.99	gcgcagccattctcgctgcgttatatgctggtagacggtcag-ggtaacttC	13	-13.1kcal/mol
2347636	-	5.51	tcacattttatctgctgggcgcactattagtggtagtggctg-gtggaatcT	11	-9.7kcal/mol
2348481	-	7.98	tttatccagaaatcaaagcgccgtggttccatcatcaggaag-ggaaggatA	12	-2.8kcal/mol
2350110	-	7.48	gaaattcatcatgggttcggtatcggatcgctcgaatccgcg-cgttttccT	12	-10.3kcal/mol
2361382	-	3.85	atgatttaagcgcactcgccgctgcgacagcaaaaggtgaag-gcctggtgC	12	-10.2kcal/mol
2388115	+	5.08	acagattacatcagcggcattgccaaacgcacaatgctaatc-agcggttgT	14	-6.9kcal/mol
2402712	-	6.89	ggcaggtctggtttatctggtgcgtattggcgcgctggactg-gacgcccgC	13	-14.1kcal/mol
2417430	-	3.19	ccggaaaatctgcctgctttaaaccagaacgatgtgctggtg-tacggtcaT	12	-7.7kcal/mol
2417486	-	3.39	aacaggtattactggaaaaacaacgtctgtttttgacgcatg-gtcatcttT	14	-7.0kcal/mol
2423112	-	3.56	ttgtcggtagtgataggcggagtcctggcgctgtttctggcg-attggtcgT	11	-12.9kcal/mol
2426397	-	3.87	attgccgccagcatctcttccggttctttccagacgctgggg-atggtgatT	10	-12.2kcal/mol
2454791	-	3.28	gtgcaatatgcaagtttttatcatgcgtcacggcgacgcagc-cctcgatgC	12	-11.2kcal/mol
2466141	-	4.09	caccaggctgatggcggagaaggtgacaagagttatcatcgg-gggaagtgC	12	-8.5kcal/mol
2493960	+	3.24	aactttcgttcactcggcatggcgctggtagaaaccggcatg-gcatggttC	13	-9.5kcal/mol
2516472	+	4.23	tggtgttataaaatgaactactaatagacccacatacattca-gggaattgT	29	-2.0kcal/mol
2542127	-	4.59	ttaacgaaagcggcgattgttggcctgacaaaatcgctggcg-gtggagtaC	11	-12.3kcal/mol
2542634	-	3.61	tggagtgtaacgctctgtattaacaaggagagcattaaaatg-ggtaaactC	19	-6.0kcal/mol
2542679	-	3.76	ctgatccgcagcaatattttgtttatcctgtattttcagagg-gaatggagT	13	-5.6kcal/mol
2585670	+	3.23	gcgaatttctttattgatcgccccatttttgcctgggtgctg-gcaatcctG	12	-7.8kcal/mol
2593279	-	3.03	aagcagctaatgaccatgccgccgggcgtggcagcggtaacg-gctgcgcgT	14	-16.2kcal/mol
2597760	-	3.45	agacacttgtttgcacagaggatggcccatgttcacgggaag-tattgtcgC	13	-6.0kcal/mol
2598797	+	5.64	aaaaagagctgcttaactttacgctcctgtctgatgaggacc-accaggtgT	11	-6.2kcal/mol
2621253	+	5.54	tgatgagttctataaagtccgcttcgctgaactgaagcgacg-catcattaT	11	-10.1kcal/mol
2642472	-	4.82	tcgaatctgccgctcgcgaaatcgcttatttctttggcgaag-gcgaagtgT	13	-6.3kcal/mol
2647765	-	3.9	ctggcgataaatctcgctccgcgacgccaaaacgcgcggttg-gtgtgttgC	13	-14.7kcal/mol
2648150	-	3.69	ctgaaagcggacgaaaccggcaaggtcagttttccggtagag-tggggcgcT	16	-7.7kcal/mol
2652213	-	3.49	ctttattaccgaacatattgcgccattctatgaacgtcgctg-gggtggttT	12	-1.9kcal/mol
2666212	-	4.35	ccaggtggcaacgaatattctggtgaccatgaatctggtggg-catggggcT	13	-8.4kcal/mol
2682733	-	5.91	caaaaaactgaactctgccgttttccctggtggtcagggcgg-tccgttgaT	10	-8.7kcal/mol
2700117	-	3.88	ctttttttcgattacttgcactgcattcagtctcttgcaggg-gtcactggT	11	-6.8kcal/mol
2702803	-	4.64	cggtctcaaaagagctgacgattcaaccgggatgcagttccg-gccaggcgT	10	-8.7kcal/mol
2716581	-	4.22	caggctttggtacgaaatcatggcgaaccgcgcggacttcgg-gtaatctgC	11	-7.5kcal/mol
2733964	-	3.16	tcactgcaacggtgtccgaaaaccaactcggtcaacgcttag-atcaggctT	15	-8.0kcal/mol
2735687	+	3.69	ttttcttcgcattcttttttaccttcccctgaatgggaggcg-tttcgtcgT	12	-8.8kcal/mol
2746167	-	4.87	cgtacagatcatcaaactgaccaatgaaccaacgttcagcag-gctgaggtT	14	-4.3kcal/mol
2746309	+	3.87	gctacccattgtctatgcctttgcgcttatcaacctggcgct-ggcaacctT	11	-6.9kcal/mol
2746310	+	5.48	ctacccattgtctatgcctttgcgcttatcaacctggcgctg-gcaaccttC	12	-6.9kcal/mol
2746550	+	5.55	gagcgtaaaatgttccacatcacgcagattggcgtggtgctg-ctaacgctC	13	-14.9kcal/mol
2746894	+	3.66	gtggtcatttcagcctatttttccgggtccgaaaccggaatg-atgaccctC	12	-10.7kcal/mol
2747328	+	5.38	cgatatcgtggttagcggctctttgagcaaagaagagttgcg-cactatcgT	11	-13.4kcal/mol
2755352	+	4.08	ccgcagtgattatcttgagcaacgtcgtccgatgatgcaatg-gtgggctgA	14	-7.9kcal/mol
2803616	+	4.05	gtacaggtcggcacaccggatgaaattctcaataatccggcg-aatgattaT	12	-8.0kcal/mol
2814619	-	3.03	cgatttactgtgtctgttagcgggatggatgcgcatctcgtg-gggaccggT	11	-10.8kcal/mol
2815766	-	3.99	cggatgcaccatattctccgtaaccttcagcaatgaaggtat-cgaagagaT	12	-12.8kcal/mol
2816422	-	5.8	gaaggtatggaagaggtggcggtaataaccgcaggcaccagg-gaggataaC	13	-12.5kcal/mol
2816423	-	5.92	tgaaggtatggaagaggtggcggtaataaccgcaggcaccag-ggaggataA	12	-12.5kcal/mol
2816424	-	5.73	atgaaggtatggaagaggtggcggtaataaccgcaggcacca-gggaggatA	11	-12.5kcal/mol
2816425	-	6.15	gatgaaggtatggaagaggtggcggtaataaccgcaggcacc-agggaggaT	10	-10.8kcal/mol
2817498	-	3.02	gggaactgattggtatggtcgctcagcaggtgggcggcaagg-gtggtggaC	14	-11.8kcal/mol
2827775	+	5.23	ttgcagtcttgaaagcgtcgataagctgattaccgacgcagg-tatcgatcC	13	-11.3kcal/mol
2867448	-	3.68	cgcaaggtattcaggatgagcaggtgctgaatgcacttgccg-ccgtgccgC	12	-18.5kcal/mol
2868036	-	3.18	tgcgtctatcttggcgtgaatgctctgatgcgtccgcgcccg-gacattgtT	12	-15.5kcal/mol
2903184	-	4.14	tgcgagcagtgaagatttgctggctgtcattggtcgccaggg-atacaccgC	15	-12.7kcal/mol
2909487	-	4.79	accattgagatttacaacctgcaagtgctggggcgcgtgctg-ggtaaactC	12	-9.1kcal/mol
2910965	-	4.01	aacggcgtctcgaccgcgaacactacatcgaagagttcgttg-gtcatctgC	10	-8.6kcal/mol
2929768	+	4.33	gcgcaaaaaattagaaacccataaagagatggcgtttctgtg-ccgcgataT	12	-11.0kcal/mol
2946972	-	3.8	ccaacactgcaatcagccgtcgtcgtttactgcaaggcgcgg-gtgccatgT	10	-7.5kcal/mol
2952411	-	3.11	gtgctgcgcaaatccgcgactggctacaagccggacagcggg-gcgaagcgT	11	-15.9kcal/mol
2954146	-	3.81	aacttgctgatttcttccatcaggcggtggtcgagccgcaag-gcatggctA	10	-12.1kcal/mol
2982789	-	4.36	tgagcgaagccaaagcacgagcgttgaatttacccgtgctgg-cccgcattC	12	-7.3kcal/mol
3002069	-	6.68	aacagcaagaagcaagttgctgatgaactgggcatcggcatt-gctacgctC	12	-11.5kcal/mol
3034230	-	3.54	aatcgcattcaggacctcacggaacgctccgacgttcttagg-gggtatctT	10	-7.5kcal/mol
3034231	-	3.48	taatcgcattcaggacctcacggaacgctccgacgttcttag-ggggtatcT	13	-7.0kcal/mol
3034232	-	3.57	ataatcgcattcaggacctcacggaacgctccgacgttctta-gggggtatC	12	-7.0kcal/mol
3048745	-	5.27	aagagaacgattgcgttggggaccgggagtggctccgatgct-gggtttcgT	11	-16.0kcal/mol
3053541	+	3.93	atattcatgatatgctaccactttgggccctggtggaccaga-aaagggctT	11	-6.5kcal/mol
3069522	-	4.91	acatctccactggcggcggcgcattcctcgaattcgtggaag-gtaaagtaC	11	-9.4kcal/mol
3072341	-	3.94	cgttgcgaaactgacggaaaatctgcgccaggtcgtggaagg-ggattgtaC	14	-8.2kcal/mol
3083876	-	3.49	acgacatgtctatgggtttgccttcgtcagcgggcgaacacg-gtgtactaC	13	-10.8kcal/mol
3087842	+	4.56	ctccctatcgccatccaacaggccgttatgcgtcgcctgcgg-gaaaaactC	10	-8.2kcal/mol
3090028	+	5.27	gaagcacagcgtcgtggttacgaacttcactatatggagatg-ggcgatctG	13	-6.0kcal/mol
3099760	-	5.28	acaaatgcaaaactgcctgatgcgctacgcttatcaggcctg-gaaagatgC	13	-12.8kcal/mol
3103188	+	4.41	cgatgcgctgggattaatgcaggtggtacaacatactgccgg-gaaagatgT	12	-8.3kcal/mol
3113535	-	3.61	tggaaaaacgatctgaactcaccggctccgctgggtgagctg-gaatcagaC	13	-10.4kcal/mol
3162333	-	5.58	agagcaaccaaccggtagtgtttgttgattccaccggtcgta-gctatgccA	14	-8.5kcal/mol
3171358	-	3.13	ttcatgtgcggggtttgcagatgcgcttcaagatgcgcgatg-ctttcccaC	14	-9.9kcal/mol
3178372	+	4.81	caaaaccggcgaccaccactaccgttacccgtggcggttttg-gtgaatctG	10	-11.2kcal/mol
3178732	+	6.19	acacacctggagttttgtgcgccagtcatggctgacgcacca-gccatcgcT	12	-13.3kcal/mol
3178733	+	6.25	cacacctggagttttgtgcgccagtcatggctgacgcaccag-ccatcgctT	13	-13.3kcal/mol
3179230	+	4.9	caagctggaggatgcaggcgtacgctggctggaaccggcgtg-gaagagcaT	13	-14.5kcal/mol
3180703	+	3.29	ccctcgaaccgcttactggcgttttcgctaggttttgcggcg-gggatcatG	12	-15.4kcal/mol
3208439	-	4.94	ccaaccaattgtatagtcaggtgaaattgcacgctgactacg-gcggcgtcG	12	-12.2kcal/mol
3247189	+	3.53	tgaataaagccctgagtgaagtccgggccaactgttcagata-gccagctgC	14	-11.2kcal/mol
3251515	-	3.93	ggtgagcacgattgaagataaacgtcaggcattactggcggg-gcttggcgT	12	-9.4kcal/mol
3253885	-	5.86	tccattgtgattcgtaccagcgcggcatccgatgcgcgtatg-ggcggcgcT	10	-9.5kcal/mol
3255090	-	4.5	tttccgcgctggcgattgccgcacagtttattagcggtgacg-gcgcagcgT	15	-12.8kcal/mol
3309956	-	4.12	aaaatggtaacccggttcgtacatctggtgcgccactggaag-gactggttC	13	-11.3kcal/mol
3311575	-	4.41	caaatcgccgaaatttggtgccatcgcaggctgtatggttac-cgaaggtgT	14	-6.8kcal/mol
3320878	-	4.26	gagtcagttaaagccgtgaccgcagaggttgaagctgcgctg-ggcaaccgT	10	-12.1kcal/mol
3341781	+	4.87	ccagatgcactacgaactggcaaaagattttgtcgttctgac-gggtaatgC	14	-8.2kcal/mol
3341782	+	4.44	cagatgcactacgaactggcaaaagattttgtcgttctgacg-ggtaatgcT	15	-8.2kcal/mol
3342827	+	3.48	ggcgatgacgccacagctccaacaggcaattcgtctgttgca-gttgtcgaC	12	-16.3kcal/mol
3344665	+	3.09	acaactctacagcttagcagtgttcttaacagggaatgtacg-cgaagccgC	13	-3.4kcal/mol
3346054	+	3.58	ctgttgaaatcacaaacaagctgggcatgcatgcccggcctg-caatgaagC	10	-15.2kcal/mol
3347921	+	3.57	ccgctcgccgcttctgcaatgttctgcgccagcatatatgct-ggggtggtG	11	-7.5kcal/mol
3347922	+	4.09	cgctcgccgcttctgcaatgttctgcgccagcatatatgctg-gggtggtgA	10	-7.9kcal/mol
3347930	+	5.71	gcttctgcaatgttctgcgccagcatatatgctggggtggtg-acaatcttA	12	-15.9kcal/mol
3348686	+	5.17	atcataataatttacggcgcagccaagatttccctggtgttg-gcgcagtaT	14	-4.1kcal/mol
3352915	+	4.77	agcaccgtggcgcgattctcgccgatggtaaaaccggcgacg-gttgcggcT	10	-11.8kcal/mol
3353339	+	6.08	tctggtgaacatctataaaggtctgtgtatgccgacggatct-gccgcgctT	10	-8.0kcal/mol
3370075	-	5.01	gtcgttgccgctcaggtctatagcctggtggttccggtctgg-ggctggcgT	15	-18.0kcal/mol
3378279	+	4.48	cgctaattgggttagtcgtcggcatcattattggtgctgtgg-ccatgcgtT	11	-12.7kcal/mol
3381212	+	3.91	ctgctctggagacgatggatcaggtggcggaaattcgccctg-gttcggtgA	13	-11.1kcal/mol
3383230	+	4.58	cgaccaggagctttaatctctgccccgtcgtttctgacggcg-gggaaaatG	12	-9.1kcal/mol
3389491	-	5.14	caccgacggcacgctagcggcggatgtccgtccgctggtgcg-tctttccgT	12	-20.9kcal/mol
3390866	-	6.93	ccgggcaattgctgcgcttattgagcgtagatgccctgatgc-gtaagctgC	16	-18.2kcal/mol
3390868	-	5.58	tgccgggcaattgctgcgcttattgagcgtagatgccctgat-gcgtaagcT	14	-18.2kcal/mol
3390875	-	5.8	ccggacatgccgggcaattgctgcgcttattgagcgtagatg-ccctgatgC	13	-15.9kcal/mol
3391945	-	5.96	cgaagcattgagtggcagcgtggcgtgggatggtaaagtggg-cattgatcT	20	-3.3kcal/mol
3391949	-	5.45	tgaacgaagcattgagtggcagcgtggcgtgggatggtaaag-tgggcattG	22	-5.2kcal/mol
3396076	-	3.42	tgttgcgcaaattatcgggtcagacccatcaggtgatgacag-cagtggcgT	11	-7.9kcal/mol
3396252	+	4.47	gcaccgggagatccttcgccgtttgcgcgacacctgcccgtg-ctttctcgC	12	-10.4kcal/mol
3399482	-	3.31	gaagcgagtggcagaccctgattcagcgcggtgttacaggcg-ggcaagggG	11	-8.9kcal/mol
3399487	-	3.42	ttcgcgaagcgagtggcagaccctgattcagcgcggtgttac-aggcgggcA	16	-7.7kcal/mol
3429795	-	4.7	tgaaatcttcagcggatggacatatcgtcaaagttctggagg-ggcaggttT	11	-9.4kcal/mol
3429796	-	3.57	ctgaaatcttcagcggatggacatatcgtcaaagttctggag-gggcaggtT	10	-8.1kcal/mol
3429797	-	4.34	tctgaaatcttcagcggatggacatatcgtcaaagttctgga-ggggcaggT	12	-6.5kcal/mol
3429798	-	3.77	ctctgaaatcttcagcggatggacatatcgtcaaagttctgg-aggggcagG	11	-6.5kcal/mol
3429799	-	5.06	cctctgaaatcttcagcggatggacatatcgtcaaagttctg-gaggggcaG	19	-7.9kcal/mol
3433385	+	3.36	tttccgataaagacaaagcacttcttcaagagttgtgctttg-gcgtactgC	10	-10.8kcal/mol
3436027	+	3.61	tcattcctggcaggaaaatggcttaacatttgttagacttat-ggttgtcgG	16	-6.1kcal/mol
3437388	-	3.18	atactggatgatgattctcacgtgccaccggaattacgtgcg-gggtatcgC	11	-6.2kcal/mol
3451330	-	3.21	acgtaagaacggttacactctcccatcaatcgtaatgggtct-gaggagtaA	13	-6.4kcal/mol
3476884	-	3.29	accgtacaaatttctcgcgccagggaagcccgacgcgaactg-gaagagatT	14	-10.7kcal/mol
3483524	-	4.07	tatcgtcaccggtcgcgacctgaaagacgcagcggttgcgcg-tgcggttgA	11	-9.9kcal/mol
3484898	+	3.92	ccccgatatcaactatgcacttcgacaaacgctggtgctatg-tttgcccgT	14	-6.8kcal/mol
3513833	-	4.44	ttgatgatattaaacggcatttgcccaagggcgaatgtctgg-ttgagcctT	13	-16.3kcal/mol
3515855	-	5.3	gagaatctggatgcgttgttgcgtctggacggtccggcaatg-gcgtactgT	23	-12.4kcal/mol
3525299	+	5.95	cctgcgggaaattcattgtctgcgcggtacaccccgtcgttg-gggattgtT	25	-8.0kcal/mol
3526002	+	5.13	ggcgacattgtactgaagacagcggatttatgttctgccaaa-gatgactgT	13	-8.4kcal/mol
3527745	+	3.15	tgccgcacccggaccgacgcccggacaaaaaagagcgccgcg-acctgttaC	11	-7.3kcal/mol
3529996	-	3.9	ggcataacgtacttatattactggtgatttttctcgccaatg-gcttgacgT	13	-7.0kcal/mol
3553647	+	5.22	atccgcaccagcccgctgacgcaacgtgaatggcaggtactg-gggctgatC	14	-7.3kcal/mol
3553648	+	5.45	tccgcaccagcccgctgacgcaacgtgaatggcaggtactgg-ggctgatcT	10	-8.8kcal/mol
3558697	-	3.11	tttgtttgggatgtcgatggcgaacggagcacacatcgccgg-gttagccgT	11	-8.9kcal/mol
3570124	-	4.55	ccggtgcggtgacaatggctgaggagtctaccgatttccctg-gcgtttctC	13	-8.8kcal/mol
3576542	-	3.02	gtgcgcccgatatcctctctaacgccaccagccgggcgattg-gcgtcctgT	14	-10.2kcal/mol
3609369	-	3.92	gcctgttattactttgcctggggcgcgtcatccttgggattg-ggcaaagtT	14	-8.4kcal/mol
3609370	-	5.66	agcctgttattactttgcctggggcgcgtcatccttgggatt-gggcaaagT	13	-8.4kcal/mol
3636299	+	4.32	ggagcgtgaaaagaaagacggcaagaaaaagccgccgttctg-gacgcgtaT	11	-9.4kcal/mol
3641311	-	3.75	gtgggctgacgtactggcggcagatgctttctcgcgctttga-ggaagaggG	17	-8.6kcal/mol
3641544	-	4.36	gcggcgaagaactaccaggcggcgctgtttattctgcgtcag-ctggagttC	12	-9.9kcal/mol
3643067	-	5.27	tgaacgactgccgcgaaaacgtggagcgcgtagtagcgcaag-gggcaccgT	13	-14.1kcal/mol
3643068	-	3.57	ttgaacgactgccgcgaaaacgtggagcgcgtagtagcgcaa-ggggcaccG	12	-14.1kcal/mol
3644005	+	3.21	gttacaaacgtttcgccactggtatttacgcactgtggtatc-cggtggtgC	13	-7.5kcal/mol
3671853	+	3.35	tcggcctggcggtggcactttattccggcatcaactggatgg-gtaacctgC	13	-9.7kcal/mol
3671896	+	4.54	taacctgcgtgaagcgattcgtgcccagtcgcgcgatgtctg-ggaacgctC	16	-9.7kcal/mol
3681709	-	5.16	aacgcgactggctggcaaaagcgggcgttggtattgcccagg-gcttccttT	12	-10.2kcal/mol
3681710	-	3.99	caacgcgactggctggcaaaagcgggcgttggtattgcccag-ggcttcctT	21	-11.1kcal/mol
3705689	-	6.04	ggagcagaataatgcgtatttccttgaaaaagtcagggatgc-tgaagcttG	13	-11.0kcal/mol
3705690	-	5.31	tggagcagaataatgcgtatttccttgaaaaagtcagggatg-ctgaagctT	12	-11.0kcal/mol
3705691	-	4.58	ttggagcagaataatgcgtatttccttgaaaaagtcagggat-gctgaagcT	11	-11.0kcal/mol
3705696	-	4.3	cacaattggagcagaataatgcgtatttccttgaaaaagtca-gggatgctG	13	-4.3kcal/mol
3708391	-	4.14	attggcctttttatgaatggcgcggttttttaccgccgcttc-ggcagctaT	12	-10.4kcal/mol
3713263	-	3.32	cccacgcggcgttctgcggtgctctcttccatgcagggcagc-ttgccgggT	12	-11.2kcal/mol
3718474	+	3.85	tgcgcaacgccgtaagtaaggcgggaataatttcccgccgaa-gactcttaC	13	-17.9kcal/mol
3721337	-	4.25	acctgccgcgcctgcaaaccgtgttgttccagcaacagttgg-ggacgctgC	10	-7.1kcal/mol
3724949	+	3.31	gagttaagtaaaagcccggtcacattggactgaccgggctta-cgtgagttA	11	-20.5kcal/mol
3724950	+	3.43	agttaagtaaaagcccggtcacattggactgaccgggcttac-gtgagttaT	12	-20.5kcal/mol
3730466	-	3.88	acggtcaattctttcaccagggccaattcctgatgaatgatg-gcgataccT	12	-11.7kcal/mol
3734849	-	3.46	ggctcatttcaaaacagtatcagggccaatggtcacctgctg-agcgtgcgC	10	-7.5kcal/mol
3735298	-	4.76	ctgaatcgttaacacgtgacatagtttcagatttggactatt-ccttggggT	16	-6.2kcal/mol
3778861	-	5.13	ctctttttcgatcagatttagcaggttagctacacccgcctg-gcccgctgT	13	-3.7kcal/mol
3779763	-	5.17	agcatttcaacggtattaaccatacatttgagtatggggatg-ggatctaaT	15	-7.9kcal/mol
3779764	-	4.67	cagcatttcaacggtattaaccatacatttgagtatggggat-gggatctaA	14	-7.9kcal/mol
3788048	-	3.4	aacagcaccaataaacttagtgttattattccgttatataat-gcgggcgaT	28	-2.4kcal/mol
3804046	-	4.76	gtaaagcgttaactcagtcgccattgcgaatggcctgggcgg-agaatgctC	13	-10.5kcal/mol
3804050	-	4.85	ttacgtaaagcgttaactcagtcgccattgcgaatggcctgg-gcggagaaT	11	-8.4kcal/mol
3804051	-	3.9	tttacgtaaagcgttaactcagtcgccattgcgaatggcctg-ggcggagaA	10	-7.1kcal/mol
3804329	-	3.28	aagccgcgaaaatttgaagcgctggcagaaaaactcggcgtg-cggagcaaT	26	-7.7kcal/mol
3807402	+	4.35	ctcatcctggtaccccgtcatccggaacgcttcccggatgcg-attaacctT	10	-12.8kcal/mol
3823437	+	3.34	ccatcggagaactactgccgggcgtttatgccacggtggaag-gcgaagtgC	13	-14.0kcal/mol
3834339	+	4.6	ttggggccgccagcggtcccgggcaggttcgactcctgtgat-cttccgccA	13	-21.0kcal/mol
3839790	-	3.06	gcaaaaacgttaaatgcgtcacacatttcaatgttaaagtgg-tcggctttT	17	-5.0kcal/mol
3847535	-	3.92	tgtttgttatcagtctctggctccagttgggattgccggacg-aactgtcgC	11	-11.9kcal/mol
3851993	+	4.12	taatgaaaaggcaaagaaacgtcaatttgttattgatgttgg-tattactcG	12	-8.1kcal/mol
3864249	-	3.66	acgatgagtgatatagcattaacggtcagtattctggctttg-gtggcagtC	13	-6.7kcal/mol
3877181	-	3.25	aaaagccaaagtcagcgccaccggtgacgatgcgcgtgaagg-cctgattgC	13	-12.4kcal/mol
3882265	+	8.2	taaggaaagagaattgactccggagtgtacaattattacaat-ccggcctcT	18	-2.8kcal/mol
3885486	+	4.93	gttattgccgatcttgatgcagtgcgtgctgaagcacgtcag-ggtagtttG	13	-9.8kcal/mol
3921283	-	3.59	tagaagagtttccttcagagccgccatttgatggcgtaatta-gccgcgctT	16	-10.4kcal/mol
3927869	-	3.51	aaactgaacggtatcggctttgcccagaaactgaatctggaa-gttgatagC	12	-7.4kcal/mol
3935867	+	6.12	ggctccggctcgcgaacttcctgacgaactgctggcgctggt-ggacattaT	13	-12.6kcal/mol
3945003	+	4.31	agtcccgtccgttccgccaccctaattaggggcgtagttcaa-ttggtagaG	18	-7.9kcal/mol
3945004	+	5.38	gtcccgtccgttccgccaccctaattaggggcgtagttcaat-tggtagagC	19	-7.9kcal/mol
3945010	+	5.75	tccgttccgccaccctaattaggggcgtagttcaattggtag-agcaccggT	25	-7.9kcal/mol
3945026	+	5.58	aattaggggcgtagttcaattggtagagcaccggtctccaaa-accgggtgT	13	-9.1kcal/mol
3945027	+	5.09	attaggggcgtagttcaattggtagagcaccggtctccaaaa-ccgggtgtT	14	-9.1kcal/mol
3945030	+	4.87	aggggcgtagttcaattggtagagcaccggtctccaaaaccg-ggtgttggG	17	-9.1kcal/mol
3945032	+	5.35	gggcgtagttcaattggtagagcaccggtctccaaaaccggg-tgttgggaG	11	-10.1kcal/mol
3945033	+	5.99	ggcgtagttcaattggtagagcaccggtctccaaaaccgggt-gttgggagT	12	-10.1kcal/mol
3945034	+	5.5	gcgtagttcaattggtagagcaccggtctccaaaaccgggtg-ttgggagtT	13	-10.1kcal/mol
3945035	+	6.51	cgtagttcaattggtagagcaccggtctccaaaaccgggtgt-tgggagttC	14	-10.1kcal/mol
3945036	+	5.61	gtagttcaattggtagagcaccggtctccaaaaccgggtgtt-gggagttcG	15	-10.1kcal/mol
3945037	+	6.41	tagttcaattggtagagcaccggtctccaaaaccgggtgttg-ggagttcgA	16	-10.1kcal/mol
3945038	+	6.36	agttcaattggtagagcaccggtctccaaaaccgggtgttgg-gagttcgaG	17	-10.1kcal/mol
3945039	+	6.15	gttcaattggtagagcaccggtctccaaaaccgggtgttggg-agttcgagT	18	-9.9kcal/mol
3952699	+	3.46	aggcattcgtaccacacaggcattctcgcaagattgccgttg-ggatacgcT	14	-9.3kcal/mol
3960795	-	5.59	catccgctgggtaaagagattattgctcaggaaagccagtgg-cagagctaT	10	-11.0kcal/mol
3963396	-	3.6	tatcttctctctcatcctgcgattgccgatcgcaaggtgaat-cagccgcgT	12	-13.2kcal/mol
3968516	+	4.5	tggcggcgttttatcagcgtattcctgttggtcacgttgagg-ctggtctgC	13	-10.6kcal/mol
3969122	+	4.57	tgatgcgcgataccactgagcgtccggaagcggtgacggcgg-gtacggtgC	11	-10.0kcal/mol
3970604	+	4.66	attctgataacaggtggtgccgggtttattggctcggcgctg-gtgcgttaT	11	-18.6kcal/mol
3976388	+	4.2	gcgatcttggttactttatttttgcccgccagcagggcattg-gtacgctgT	13	-8.7kcal/mol
3986954	-	3.43	aaaagagtaagaacaataccgcattgattctcagcgcggtgg-ctatcgctA	11	-11.0kcal/mol
3993973	+	3.04	gatgcgctttcaccgctgggcgcgcgatctcggcctggcagg-tgcgagtcT	10	-13.7kcal/mol
3997938	+	3.21	gcccgtcgcgctttatcggcgagctgccggaagagtgtgtgg-aagaggtgC	10	-19.9kcal/mol
3998189	+	3.37	gcggcatacgcccggctggagtcggtgtaacgttgccggatg-cggtgctgC	14	-17.5kcal/mol
3999704	+	3.81	acgacggcctgcatattcactccttcttcttctttgaagatg-cggaagatC	12	-4.9kcal/mol
3999706	+	3.09	gacggcctgcatattcactccttcttcttctttgaagatgcg-gaagatcaC	11	-5.6kcal/mol
4002719	-	3.9	aagaagcataaaatcaacatttcattaaccaatgaagtgtaa-ggatgataT	12	-8.9kcal/mol
4015338	+	4.26	tttccaactggacgtttgtacagcacaattctattttgtgcg-ggtaagttG	11	-9.9kcal/mol
4015339	+	4.52	ttccaactggacgtttgtacagcacaattctattttgtgcgg-gtaagttgT	12	-9.9kcal/mol
4015983	+	4.72	gcgcgctgaaaggcgacaataaaacccagggcaactggggcg-aggtagtaT	11	-16.5kcal/mol
4018461	+	4.02	gagcgactacgactggccctgcaagaactggggccggtttgg-atcaagttC	10	-17.1kcal/mol
4040812	+	4.32	gtcggtggtcgccagttcgaagctgataatatcgatcagatg-gaagcggtT	10	-8.9kcal/mol
4041305	+	3.38	gtttggtttattatcttgcctggctaatgcggcgttgggctg-atcccgcgT	12	-8.9kcal/mol
4050658	+	3.15	ctggttaaccgcgagcaggatgaagagttcatctttgcactg-cttaaccaT	14	-10.3kcal/mol
4055584	+	4.91	gccggacggtgacctttgttaccaccttcgtattgggtggag-gagttccaT	12	-11.9kcal/mol
4072885	+	3.91	aagcgagcaaggcctgattacgcgccatcacggtggcgcggg-tcgggcttC	12	-16.4kcal/mol
4075091	+	3.07	attgcattaattcaacgcgtaacccgtgccagcgtcaccgtg-gagggagaA	10	-4.0kcal/mol
4075095	+	3.61	cattaattcaacgcgtaacccgtgccagcgtcaccgtggagg-gagaagtgA	14	-5.3kcal/mol
4079079	-	3.22	gcgcgagctggcagaaaataatcctctgggtgattacctgcg-ctttgctgC	11	-12.0kcal/mol
4104409	+	4.34	ttgccatagacaccatccctgtcttcccccacatgctgtggg-ggttttttT	10	-10.3kcal/mol
4116983	-	3.66	cggcatccaggcgatggcggcaattccggttggtgccgctgg-cgaaggcaT	14	-14.1kcal/mol
4120607	-	4.71	ccaaaaccgacggcggagaaaaaagacgaacgccgctggatg-gtgcagtgC	13	-12.2kcal/mol
4120719	-	4.18	taaaccggcttcttctcagcagccgtaccaggatctgctgca-aactcctgC	12	-9.6kcal/mol
4120942	-	4.44	aaatgcaggctgatatgcgccagcagccaacgcagctggttg-aagttccgT	13	-11.8kcal/mol
4121070	-	4.11	acgctggcgctacattaaagagctggaaagtcgccagccggg-agtgcgtgC	14	-14.1kcal/mol
4121072	-	4.69	gaacgctggcgctacattaaagagctggaaagtcgccagccg-ggagtgcgT	12	-14.1kcal/mol
4175760	+	5.82	actggatggtattctggttcgcctggtatcctttatcactgg-cctgaggtT	21	-6.2kcal/mol
4175761	+	6.95	ctggatggtattctggttcgcctggtatcctttatcactggc-ctgaggttC	10	-8.4kcal/mol
4185407	+	4.07	ctgaaattcaggagcagttccagtctggtctggtaactgcgg-gcgaacgcT	12	-16.8kcal/mol
4215204	+	4.28	ttgaagaattacagaaagagtggactcaaccgcgttgggaag-gcattactC	19	-4.8kcal/mol
4216814	+	4.22	accgtatccatctttacgatcatcacgttggtctggtcgtgg-agcaactgC	11	-8.3kcal/mol
4257930	-	3.02	tctgcgcgcagcgtaatgtgcgcctgaccccacagcgcctgg-aagtgttgC	11	-12.3kcal/mol
4261210	+	3.72	ttgataatcaaatctgtcactattgcgcctctaacagattca-tcgtgctgT	12	-3.9kcal/mol
4262449	+	3.9	tgccgggctgaaagtgcctccgcactcgatcgaagcggagca-gtcggtgtT	11	-11.7kcal/mol
4279008	+	4.35	atattattctgatatatgcggcgctgatgctggtccgtttcg-gctggctgT	14	-5.6kcal/mol
4347839	-	5	atctatatgcaaaaagagaacgggctcgatttactgcctgtc-ctgcataaC	11	-7.8kcal/mol
4348567	-	4.6	gtgattctcggattattgcatctgaagagttataagcagttg-gaagattaC	19	-10.7kcal/mol
4362598	+	3.1	atcaacaacgcccagagcgcggaaaagggcaattgcgcggtg-ggctgctcT	10	-8.5kcal/mol
4366040	-	5.93	aaaatgcatggatcagttcccggtagacgtctaccagggcgg-cgcaggtaC	11	-11.6kcal/mol
4366194	-	5.26	tcagcaacaacaaaatcagtgatattcctgaatttgttcgcg-gtatggtaA	11	-9.8kcal/mol
4371508	-	5.13	atgcttgatttcagcccacgactgaaaaaactcgcgggtgtg-ccatgtcaG	13	-8.5kcal/mol
4373833	+	5	cttacgcggttgaagcgagtgaattcgtaaaaccgggtaaag-gccaggcaT	12	-15.3kcal/mol
4373834	+	3.81	ttacgcggttgaagcgagtgaattcgtaaaaccgggtaaagg-ccaggcatT	13	-15.2kcal/mol
4379397	-	4.63	tggcgtaaaggcaacaccatctccacgccgcgtggcgatgtg-gtttatctC	10	-12.2kcal/mol
4388446	-	5.33	ctgatacggatgactgacaattaagctaaccgtcgttagaat-cgtcccctT	13	-8.7kcal/mol
4389208	-	3.61	atgtcaaagggatcgtggaagcggtgcatgagcgtacctcgg-tgttgacgC	14	-6.6kcal/mol
4389384	-	3.89	caatctgtttggcgagcctgatgaaggtatcgtcatcagccg-ctttggtaT	13	-14.1kcal/mol
4390718	+	3.87	cgtttcccgctccaaattcttctctcaataaaatatccacag-cgacgcgaT	42	th ΔG = 1.5kcal/mol
4395591	+	3.33	atgcaggtgcgacgcgtatcgatattgatatcgaacgcggtg-gggcgaaaC	13	-14.9kcal/mol
4399798	+	3.13	cagctttttcaggctttgacggagcggctttccggcgaggtg-gcgcagcaT	11	-11.4kcal/mol
4428013	+	3.22	gacatattcagcttattgccattggcggtgccattggtacgg-ggttgtttA	13	-11.0kcal/mol
4444738	+	3.65	ataaaccccatctttacccgtggggaaaaagcagcggggatg-gtgagtgcC	13	-10.1kcal/mol
4452637	+	4.14	attgcgcagcaataaaaacgcctctccgtgtggagaggcgca-ggagattaC	12	-19.8kcal/mol
4453159	-	3.8	acggaagaagatttcctccagcctggtaacaaacaggttgcg-gcaggttaC	12	-13.1kcal/mol
4456659	+	3.59	ggtcgtgcgatgagcgatctgcaaacgccagagtgggttggg-gccgactgT	13	-8.9kcal/mol
4459513	-	4.87	tcaccggttcgtttaaaactccgatgggctgccgcagcttcc-tcggcgtgT	21	-6.5kcal/mol
4461076	+	8.16	ctgacagacaaaaccccggaatgaccggcattaccggggctt-agggaagaT	13	-14.9kcal/mol
4461077	+	7.12	tgacagacaaaaccccggaatgaccggcattaccggggctta-gggaagatT	14	-14.9kcal/mol
4482228	-	4.35	tggacaatgacaccaccgtcgatggcttaagcgccgttgagc-aactggtgT	12	-11.2kcal/mol
4483916	-	3.97	tagtgtaaaaagcggtagcccggagaaacagcggagtgcctg-catcgtcgT	12	-7.9kcal/mol
4499978	+	3.3	acgcaactggctgatgcaagcagtctaatgtctttagatccg-ctggcctgC	13	-6.4kcal/mol
4500115	+	3.48	agataatttaacagttgatgctgaaacgaaataggcatcttg-gttctgtaA	13	-6.5kcal/mol
4536221	-	3.1	ctcactattttgacaaaaaagcagaagattatttcttcaata-agtttctgT	14	-5.2kcal/mol
4568654	-	4.19	ctgggatatcgacgggcgagtgctgttgtgcagctcgttcag-taaaagtaT	12	-13.9kcal/mol
4571395	+	3.95	gtcaactacgcgctttgaacttgccatttgtgaagatggtga-ggaagtctC	10	-7.7kcal/mol
4575918	-	3.18	tgatacctgtccgtaatatctattacatgcttacctatgcat-ggggttatT	11	-4.4kcal/mol
4585933	+	3.63	gtgaaatatcaggccggatgcggctgcgccttatccggccca-taacccctT	12	-21.1kcal/mol
4597352	-	4.73	gggacgtaacacctggtggtttgcagccacgttaacggtgct-ggggctatT	12	-9.3kcal/mol
4597353	-	4.89	cgggacgtaacacctggtggtttgcagccacgttaacggtgc-tggggctaT	11	-9.3kcal/mol
4597465	-	4.43	tcaaaaagcttaaacgttggctaaacggcccggtttagtgag-gatcgcccG	11	-8.8kcal/mol
4603860	+	5	atgaaagagatgaaatcatgttgcaacgtacgctgggcagtg-gctggggaG	10	-4.0kcal/mol
4603895	+	4.59	ggcagtggctggggagtgttgctgccgggattgctgattgca-gggctgatG	10	-17.0kcal/mol
4607476	+	3.24	aagaaagaattatgacgttgtctccttatttgcaagaggtgg-cgaagcgcC	11	-3.3kcal/mol
4618867	+	4.05	tctgatatggaatatggcaaagccatgttctgatggatttgg-gcggagcgT	21	-12.4kcal/mol
4620384	+	3.23	actcacccattacgaacagctggcaagtgatgcactggcagg-agaaattgT	11	-6.8kcal/mol
4635030	+	3.27	aaagtgcgcaatgaatatcatgtctatatgaccgatgcgcag-ggcaaagtA	11	-10.9kcal/mol
4635031	+	4.28	aagtgcgcaatgaatatcatgtctatatgaccgatgcgcagg-gcaaagtaT	12	-10.9kcal/mol

## Sheet: FASTA format for folding
42 nt natural pause sequences in FASTA format		42 nt scrambled sequences in FASTA format
>52548		>52548 aaaataccag
aaaataccagggcttcgggcgcggtgtgaacattacgctggg		tgcagcgcgtatgaggactcgtcatagtgactaaggcgcgga
>54564		>54564 ccgtcgtcaa
ccgtcgtcaataacggcgtcgtgctggaaagcgacgttgatg		ggacggaccttggcatcgtcagcactgtgcagatgaactgtg
>56422		>56422 gcccctattt
gcccctatttgcagttgccggtgggtgacaaacgtcgctctg		ataattccggcgtctccttctagttggtcccggcgaggcgga
>56996		>56996 ggactggcag
ggactggcagccgacctcgcctcacagtgcatgttgggcgtg		ggatttggggacggctacctccgttcgacgcgcgtgcccgaa
>83641		>83641 ctttatcggt
ctttatcggtctactactactaaacgcatcttctttgcgcgg		gttccatcctcggtatcggtggtccaccctctaaattttaat
>93622		>93622 aaatcagcgc
aaatcagcgcggtaatgggcaccgttggtaacggcctgctgg		tcgtcaggagtgtcaggtgacaatgggtcgactcgaccgcag
>98473		>98473 cctgaaaatg
cctgaaaatgccgcgcctgccaggattcagtatcctggtctg		aaccgtcacgtgacagcccgtattcttagcgtagtcggctcg
>101088		>101088 aacccggaaa
aacccggaaattgtcgccgctcatgaagcgcgtattccggtg		atgagctcgtcattgcacgtaacactggctaccgcgcggagt
>103532		>103532 agcgtcagaa
agcgtcagaaagcagtggcctgatgaattgaagattcatctg		aggaggtgattagacacaaggacgagagcatgtcttttctac
>104063		>104063 taggactgga
taggactggagattggtaccgcgaaggttgccgctttagtag		ggcttagtgttgtgggtatcaacatagtcaatcagggggcgc
>112707		>112707 atccttgctg
atccttgctgctcaggcaacgcgcgaagcccgccttgccgtg		agtccgcgggcgcgcaaatgtctgcgcgtccccgcatctcat
>136632		>136632 aagccctcgg
aagccctcggtgaagacagctaccgcgatctcagcggcattg		aggttggtctactgctcagcaaccagcacggcgacagcagtc
>146619		>146619 aactccaccg
aactccaccgcgtgaaagtgactcatgcggacctgcactatg		gcagggcgctcagacgaacaccatacaagccagttctttctg
>150696		>150696 gtaaaaatgt
gtaaaaatgtactggtcatacctggatacaggtaccggtggt		atacagtcaatggttgcagtagaagattcgcagtttcgggca
>150701		>150701 ctggggtaaa
ctggggtaaaaatgtactggtcatacctggatacaggtaccg		ttaaccgatgccttgatcggactgaaaacgaggagtgagtct
>157765		>157765 aatatacgcc
aatatacgccactgtcatgcggtaccctcacgacgtggtgcg		tggcttactgacgacacggctgcgacgtaaaccgcatcttgc
>159027		>159027 aaagcgaggc
aaagcgaggctgaacaggcagtcgcccgtccacaggtgacgg		gtataagggcccgcggcagaccgagcaacgctggcagaagct
>160183		>160183 ccgtctggaa
ccgtctggaagcgcgcccgacagccgatctgtgcatcgactg		gacgggtcggtcgacggccccccattagattgtccacgaccg
>175669		>175669 cgaagctcgc
cgaagctcgccatacgctgctggcaaccggtgctgctgcggg		ggctatgcctgaggggtacggcgccaagcccgacctctgtgc
>176313		>176313 cggggacgtt
cggggacgtttgctattgccggaatgggggcattactggcgg		ggtgctgactaagctgaagccgcgttcgcggttggttgaggg
>189380		>189380 agatgatcga
agatgatcgaaccgtatgttaaaccgggcgtcagcaccggcg		ggcttacgaggccacaacgcgatgccctcatgtgaatggaag
>196865		>196865 taataaatct
taataaatctgtcggccaacgagcggcgattattgccgcagg		gaccatatgcattaaaatgtggcccctgtgcgggctacagag
>200800		>200800 agcgccagac
agcgccagacttttgctcagaaagcgcaggcttttgagcagg		ggcagactgccagggtagacatttccctactaggtatcggga
>205863		>205863 cgcccgcgta
cgcccgcgtaactattcgccgcagcaatatatgcgtagcgaa		ccgggtagtctaaaagcatcgccgtattccacggtcgcaaac
>205864		>205864 gcccgcgtaa
gcccgcgtaactattcgccgcagcaatatatgcgtagcgaag		gcgcactgcacgccatgattgaagctggtgctagcactaaca
>205866		>205866 ccgcgtaact
ccgcgtaactattcgccgcagcaatatatgcgtagcgaagag		tgccatccatccccaaacgtgggaacgggtagaactatgatg
>206676		>206676 ctggaagggg
ctggaaggggtcacccgtaacgccggtaagcacgccggtggg		cgaaagccgataaggcgggacgtcgggctctgcggcccgatg
>223010		>223010 aaaaaatggg
aaaaaatgggctttgcgctggtggtagtaaccaaccagtctg		ctagtgtgcgtcgccaaggagaatttacatacgtgcaaatgg
>234887		>234887 caaactgtcg
caaactgtcgtggctcctgattgctggggcgatttgccctgg		acaccgacagttgttggtggcccctgcttgtgctgttacggg
>236839		>236839 gcgagcataa
gcgagcataaatacctgtgaaaggcgctaaaaatagcgactt		gccaatgagaattcgggactacgaaagtcgtaatacgataca
>236840		>236840 cgagcataaa
cgagcataaatacctgtgaaaggcgctaaaaatagcgacttg		aaagaagaatatacgtggtcacatagaagtcagccccttagg
>237040		>237040 gtcccgtccg
gtcccgtccgttccgccactattcactcatgaaaatgagttc		ccgcaactacctttcggattaatgccgatgtttcatcacccg
>237041		>237041 tcccgtccgt
tcccgtccgttccgccactattcactcatgaaaatgagttca		cccgatactactctcgactacttcagtctcaagctgttgaac
>256522		>256522 tttaacttca
tttaacttcaggcgggttacaatagtttccagtaagtattct		ctcgccgataaatctttgtagctagagtggttaattaacttt
>262101		>262101 accttgtcca
accttgtccaccgtgattcacgttcgtgaacatgtcctttca		tccagcttttagttagcgaatcccatccttcctggtgtacca
>262122		>262122 gttcgtgaac
gttcgtgaacatgtcctttcagggccgatatagctcagttgg		caggcccagtgccttgctctagctgattatatttggggtaga
>262125		>262125 cgtgaacatg
cgtgaacatgtcctttcagggccgatatagctcagttggtag		tccactaattgggggagtctccttgtggattaagacaccggt
>262202		>262202 gaatttactt
gaatttacttacaccagctgttacattaagataattttttgg		ctagaatttcaaatttgtattaagttgatatctctagcgtac
>282484		>282484 gagaaaattt
gagaaaattttcaccccgcaggacgacgcgttttatgcggtg		cattccgctattaagcgaatgtactcgtggccggtcggaaga
>321983		>321983 tgtgttgcag
tgtgttgcaggatgctggcattcaggtgattgaaaccgatct		gtgaaggttgagcgaaggtttaccggttttgcgcatcactat
>321984		>321984 gtgttgcagg
gtgttgcaggatgctggcattcaggtgattgaaaccgatctg		aagattcgatgttttttgcggggctggctaagagcgtcaacg
>328762		>328762 aaaaggacaa
aaaaggacaaaatcaatccggtggtgttttacacctccgccg		agtcacgtgctctagcaataacaagcgagccacatactttgg
>329343		>329343 atcttcggta
atcttcggtattgccactacgctcggtatcggtgtggtgcag		cgtgggtcactgtttgctgtcagtaagacgcgttcgtctgac
>367467		>367467 tgcatcgcac
tgcatcgcaccactgtgcggcgactgctggagacgctgcagg		gaccgtctcgggccgcgcaacgggtgggcgtctcatacaagt
>395011		>395011 gcacatcgtc
gcacatcgtccggtgtttgtctggccaacgcgcgagcaacgc		tattggctacccgcggcgcatcgtgatcgccgcaaggactcg
>425870		>425870 tacgcaaaac
tacgcaaaacgctccatggagatgtctctgcgttgggcgaag		gcgtggtaaagacattgggctcggtgaacaatccacgcttgc
>429975		>429975 gagtttgttt
gagtttgtttattccaacctgcgtgaacttaccgttcaccac		tcacttcagcacgtaatttgacttcttgtatcgcgcccaagt
>438337		>438337 ctgatggcga
ctgatggcgattactccggcgatgcgtgaaggttccggcatg		tccgagcggcggtgatcctaatgtatctagcgggacgcggtt
>439207		>439207 cacttcgcct
cacttcgcctccgggctgggcacggtcgaactgaccgtggcg		tagcactaggcctggcgggacgcccgcctcgtagtgctggcc
>439296		>439296 agttacgact
agttacgactgttgccgaaagagagtttaccgaaactctgcg		gagtaagaccagaacgcgtatctcccgtttattgaagatcgg
>439335		>439335 ccaaataccc
ccaaatacccgaccctggcactggtcgactccacccaggagt		caggctgcaatcaggcacacgttcctccgggcactcaaaccc
>445098		>445098 aacactggaa
aacactggaaggtctatctggcgacaatgctaatcgcctttg		tcgcccttgatcgcatagaatcgggccaaatgttggtacaat
>445830		>445830 ataaaatgac
ataaaatgacgccaggtgagaggcgcgcgacctggggtttag		tcaggagtccgggaaggtaactagggtgacggaccatgacgt
>446847		>446847 accaggcatc
accaggcatcatctttggcaacctgatctcggtgattggggg		gtagatagcgccaccagcgtggatggttttgagagccccttt
>446852		>446852 acgaaaccag
acgaaaccaggcatcatctttggcaacctgatctcggtgatt		gccttagccagcaatagcatgctctccaacgtgattgtgata
>452768		>452768 cgttaatttc
cgttaatttctgccctctggcccggtgcaagccgggcctgta		cgagggcggctggtcgtcttttccaccttccaagccgacttg
>461450		>461450 cgtcaacagg
cgtcaacaggtgctgaatcgtctgatcgacgaggcgctgctg		ttggggtgcagtctccgaatgcgaggccgtgactagcctcaa
>461594		>461594 agccgctata
agccgctataacggtatcctcaaccagatggggatgaccgcc		ccctaacacggccgttcccctgggtcgtaatgagagcaaaag
>488297		>488297 ggcactgaag
ggcactgaagctggcgctgcggtggtgaaaaacgtcaccatg		ggatagatatgggcggaatagcttcaggccatggccagcccg
>488298		>488298 gcactgaagc
gcactgaagctggcgctgcggtggtgaaaaacgtcaccatgg		cgctcgggcgggaaagggcggcgcaattgctaaaattcatgc
>492650		>492650 aaaaagagtg
aaaaagagtgaaccggcagccgctacccgcgcgcggccggtg		ctacccgggacggtgagaagccagcacgcggccgtgcaaagc
>493750		>493750 ggcgcagcgt
ggcgcagcgtatggcgttcacgctgcttcagcgcgatcgtag		gatgccgacggcgtggttccgggcagtgtccaagtacgtcct
>518393		>518393 catcccaacc
catcccaaccgcgacgcccagccgtttattgccgactggatg		aaaccctcttaggtggggaagctgtgcgtcccccaactcccc
>583847		>583847 ccaactaaaa
ccaactaaaatttccccgaggtgaaaatcgccccggggaata		cgtaaggaaaaacaaactagggtcctgcggactcatctcacc
>584858		>584858 agatataaaa
agatataaaaaatacatattcaatcattaaaacgattgaatg		aatatcttgtaagaagctcatattatatagaacaataaaaaa
>629909		>629909 actttgactt
actttgactttaccggcgtgcagttgacctggatgctggtgg		ccataacgtttctaggtcctgttggcgtggtcggaggattgc
>630142		>630142 ttcccgttcc
ttcccgttcctgtttatcaccatcgcctgtggcgcggtgtct		gtcttcattggtgtccggtcgaccgtgcctcatgtcttcctc
>630482		>630482 cgatcatttc
cgatcatttcccgtgcgggcggtgcgccgacgctggcggtgg		tccacggtgggcctgtctcgccggtctggcgaccgtggggga
>667232		>667232 ctctaatgaa
ctctaatgaaaaccgcattaagctggtgcctatcgcgcccag		gtccgatagagagatgtctaccgtgtatactcccaacagccc
>667609		>667609 gatggtcgcg
gatggtcgcgacgtcagtctactgattggcgggcctgaaggg		acgggggtcggcagttgagggttactacgttgtcagggccac
>670801		>670801 gtctccacca
gtctccaccacgctgggtaactgatgattcggttgtacccgg		ctcgtcctgagcgggtacggggattgaacgtcttccccttaa
>686018		>686018 gaactaatta
gaactaattacaagaaccaggggcggaaattccagccctctc		acagttcattccgcagggacctgatcacaaaccagtagcgaa
>701968		>701968 gtggtcatca
gtggtcatcaagaaattcgtggccggtaaagatccggccctg		gcaagttgttctgcgcaagccgagatgagctgacgacgtcat
>712561		>712561 ttgacgccca
ttgacgcccaggcgtttgccgaagcaacggaatcgttgcacg		ccaccgtgagtattatgtcgagatgtcgaccgaccgagcggc
>743983		>743983 gcgtgattct
gcgtgattctatggaagcgcagggcgttaaacagctgctgtg		aggacgcggcaggaaggaatttcctccggtaattgggttgtc
>744685		>744685 tgtatcaaat
tgtatcaaattggcgcgctggcaacgattgcccgtgcgcaag		ccgtcacggggcctatgaacaatgcgccgtaatgtggctgat
>761164		>761164 gaacacaatc
gaacacaatctcgacgccagcgccattaaaggcaccggtgtg		acgggatgaccatcctcgcaaccgaggctactgcacggaaat
>774703		>774703 tgcatcgtgc
tgcatcgtgccaatagccatgcgccggaagccgtagtggaag		ggacatgcaattacgctgagcgcgcatcgccaatgacggggt
>774825		>774825 ggctccatca
ggctccatcagcccgtatattggtctgtttggtacggtctgg		ggcgttattcttgtatctcgtgtgtctgagccgaggtccgca
>774826		>774826 gctccatcag
gctccatcagcccgtatattggtctgtttggtacggtctggg		tgagtcgtagcggcgcttctaatgctggcgtcacctgtgttt
>780184		>780184 acccaccagt
acccaccagttttaacatcgaagacagatgttaagcgtgtag		cgagaattattatttatggacgggaacagtatcaccaagccc
>795178		>795178 tgaaagtttc
tgaaagtttcttccctggctgtgctgtttagcctgccgtttg		agtcgttgccgctttttgcgtggccttggcacgttttacatt
>797579		>797579 gacgatgatt
gacgatgattaattgatagcctgcttcgcgagcgcgggccag		aggccgacgtgtgaatgacctcctggctgtcaggtcgaagat
>816486		>816486 gcgccttcgc
gcgccttcgccagactgggcaccgaaaaagtgcgcctgacag		gcaaacgactggcccctcgcggtagaactcgagccaatggcg
>817114		>817114 ctccattggt
ctccattggtaaactccatctctgcctgtttggtgaaggcgg		cttagcggccgctctagcaaggctagttttattacgctgctg
>824200		>824200 tttttgctgg
tttttgctggcaattgcagggctggcaatccttgccggcccg		ggccttgtaggacccttggctcggcctgagatttagcgcttc
>853962		>853962 atctctattc
atctctattcaataccgatgctgttgtgggcggcgttggtgg		tcttgagtgtaatgggtgtgctgaccgtgtcacgtatcgtcg
>854419		>854419 ccgcttccgg
ccgcttccggctgtcgttccggcaggtccggataacccgatg		taccgttgagtgcgtcccgccgggcctcacgctccaggtgta
>902595		>902595 gaagcgccct
gaagcgccctgccgtgtactggggttgagtaaagatcaggcg		gttgcgctagtacgggtgccgggaacttcagggcagtagaac
>918199		>918199 tgtcactttt
tgtcactttttcttagtctggcacgtggacagtgtcggccgg		ttgtccgttctcttccagcgttgcgtgttggaacgggcgtaa
>927497		>927497 ttgaagcact
ttgaagcactggcaccagtaacgggtgcatttcagcatctgg		gacgattagagctagggtctacctttcacacggccagagttg
>932946		>932946 aagcactacg
aagcactacgctacaaccactgctacacagtagcgggggaac		gccctgaacaccctgcgacgattgaaggacacagaatagacc
>937336		>937336 aatttagcac
aatttagcacagtatatcggccagcaacatttgctggctgcg		aacggctcggacgaatatgttgtcctgggataccattaactc
>937337		>937337 atttagcaca
atttagcacagtatatcggccagcaacatttgctggctgcgg		ctacatggtggctgttgcacatcgctaggcgacaagttatac
>938602		>938602 taccgttaat
taccgttaatgttatcgttgcggtaatgttgttactgtatcc		agatgctttatttatagtttcctctgtctggcggcagtatta
>966216		>966216 tgatgggaat
tgatgggaatgccagtttcattctttgacaaacagtcaacgg		tggtaggtaatagatgtaaagcctataccccgtaatggcttc
>966598		>966598 ccgaatgcgt
ccgaatgcgtcttcaggggatgaaaatggtttcagcctcttc		atcgaccgggcgtctcattcgtaacaagtcgaattttgctgg
>975418		>975418 gcagcaagtt
gcagcaagtttcgcattaccgaatcggtgttccgcttcggag		cccttattttacccagggggtggaatcgatccgggctatagc
>975859		>975859 ttcgatgctc
ttcgatgctcgacaccattaactcgcgccaccagcgcgtggt		cctcttccgctagagcgggtcggtcccattggacaaacccta
>975861		>975861 cgatgctcga
cgatgctcgacaccattaactcgcgccaccagcgcgtggtgg		tcgccgaacttccatagaggcggacccagcggcccgtgtcta
>982378		>982378 ttgctggcgc
ttgctggcgcttggtggcgttgcactcggtgccgccatcctg		gcggcgttcgcgcggactggttacgcttgcggccgttctttc
>1009187		>1009187 cgccagatcc
cgccagatccacaactgctggctgattaccgcagcctgaaag		aatcgtgacccacttcgacccgagcgtcaagcacagcgattg
>1012848		>1012848 tggtgaaacc
tggtgaaaccgcagattggtcgcgaagggattagcggcctgg		ccccgtgtagtagggaatgcgtagacgtcggcggaaggttag
>1015249		>1015249 aacgcattgt
aacgcattgttaaccgtcgtctgattatgggcctggcggatg		gttcccccgaactgctgttttaccggatgagtaggtggaagt
>1015250		>1015250 aaacgcattg
aaacgcattgttaaccgtcgtctgattatgggcctggcggat		aggaaagatatgtttgggggcccctgctcgtttctcatagac
>1018910		>1018910 acccaatcac
acccaatcactgacgacctggacatctacactcgtctgggtg		cgtttcgcccgaacaacaatacttgaggctcgcaccgcgtta
>1026178		>1026178 cgactcgcac
cgactcgcactttacctgcgcggaaacatattgcgctggtgg		agcctggagttaagcctctagttaggccgcgtgcctgaatcc
>1079654		>1079654 agcgtttctg
agcgtttctgcgtaaacatgccagccagaaagagctggtgtg		aagatcgtcgatataggcatgggtctcgggttggaaacaccc
>1079750		>1079750 aaacccggaa
aaacccggaaaaccgcgtgctgggcttagtgagctacgcgtg		ggattgtagagccaaactcgcgtacgcacgcggctggtgcaa
>1099586		>1099586 tattgcaatc
tattgcaatcacaacaggcattctctccggtatctggggatg		ggttgatacttctcctgggaagtctaaccacagtagcgttca
>1119633		>1119633 caccacggcg
caccacggcgatacgcgattaattcgccatgcttatggtgaa		accaggcctaagagacaccataatgtggagctttgccttgct
>1122004		>1122004 accagcaacc
accagcaacctgcttacgtcctgcgcgaagatggcagccagg		tcgctgaaccacgactgcatcgactggcagtacgccacggag
>1127163		>1127163 aacaagttag
aacaagttaggaagtttaaaagcgacgaaaaaggcgtcggtt		aagaaaaattttggttcgtgaccgcaaaaggagagctgaaag
>1155859		>1155859 cgaactggca
cgaactggcaaaccatctttctccctcgcgcctgcaggctat		ttagcgcaggttctccgctccacagccctacatccagtgatc
>1155861		>1155861 aactggcaaa
aactggcaaaccatctttctccctcgcgcctgcaggctatac		agatcaccctgtctctcgacccattactcccaggtcctggaa
>1155862		>1155862 actggcaaac
actggcaaaccatctttctccctcgcgcctgcaggctatact		cccttggactcgttcgccagccaagctgaacactttccttac
>1178820		>1178820 agtcgttttc
agtcgttttcgtaaaaataaacgccgcctgcgcgagcgtttg		cacatacccacgtgttctactaatggctagggtgaagtgtcg
>1179655		>1179655 ataaaagagg
ataaaagaggccggaaaagtgcgcgtgtattattccggatgg		agatgtggatctgacctgaagtcaatggaagaatgcggactg
>1179657		>1179657 cgataaaaga
cgataaaagaggccggaaaagtgcgcgtgtattattccggat		agtaattggaagcaactagtgcgatggagtacacttggcacg
>1188945		>1188945 aaaaattact
aaaaattactgcgtctttttttcccgctctcgctgcgggtac		ttgatcgtggccctagcgtgcatccaatttgccctacttatt
>1212012		>1212012 aatactgttc
aatactgttcaacactggcaggcgcgggcgttttccggtggg		ggtcgtcccctgtaaggagtggctgctatatccgggtgcaag
>1223975		>1223975 gcgtaagcag
gcgtaagcagaggtgacatgctgagcatggaagatgtgctgg		agaaatagtatggcgttggaacgcggtgcaaggcgtgggtac
>1228356		>1228356 aatggctgcc
aatggctgccaatgacctgcgcttatcgtttgctggcggaag		cctgggtccagtatggagtatgttcacagtgctgcgatccag
>1236956		>1236956 aaaccagtgc
aaaccagtgccgcgaatgccgggcaaatctcccccggatatg		ggagacccagcggcatgtccctgacccaaacctatgatcgag
>1237030		>1237030 aaagcgatta
aaagcgattaaatggatgttccagcgccatgcgccgctggcg		ggcagcagtccctgggacataaaaagcctgagtcctgtggct
>1261372		>1261372 tcctggctgt
tcctggctgttagaatacgccccgtcgcgcctgactgggaca		atgcggctcatgcagggtagccactcgacccggagtttcctc
>1288679		>1288679 attatctgcg
attatctgcgctggaagattgggtgacctctttcagttattg		gggtgtagtgatactcgagtatgtgctttcctgtcatatcat
>1329426		>1329426 aagccgacca
aagccgaccacatctatctcgcaaccgaccttgaccgcgaag		cccgcccgcagccataatcacgtggccccttactaagaaaga
>1329427		>1329427 agccgaccac
agccgaccacatctatctcgcaaccgaccttgaccgcgaagg		atggacacaaatccacggacggaaccttccgccgcccgactt
>1330941		>1330941 ggattcgcac
ggattcgcacagcgagcaccggggtattccttggctgttctg		cgcggcaccatatagggtgtgtccggtctagtcccgttggat
>1342084		>1342084 tgacattttt
tgacatttttcttctgctcgcccagagtccgggcgagtaggg		cgcgctgtgtattattatcggcccgtaccgatacggctgggt
>1346442		>1346442 caatacatca
caatacatcacttttggtgacgatcactttgtaccgtggtgg		gcaagtgttttcttacgcgcgaggcttgttcactaagcaatt
>1386437		>1386437 gcttacggtg
gcttacggtgtggcaattgctgatggcccactgaaaggtctg		agggtactatggagtagttggcctttttggcgaccccagcga
>1502012		>1502012 ccggaagcgg
ccggaagcgggctgcttttccccgattcaaaaagcggggaca		ctagcgatgcaggcatgcaacatgcggctcataggccacgtg
>1646110		>1646110 gtgtctgtat
gtgtctgtatcacaatgggaacggggtgatagtgaacctaca		ttgggtgtcacccagttcgaactaagaattggaggataaggc
>1646114		>1646114 ctgtatcaca
ctgtatcacaatgggaacggggtgatagtgaacctacaggga		gcccatatgatacgataaatggcaggatgggtccgtgaagag
>1646115		>1646115 tgtatcacaa
tgtatcacaatgggaacggggtgatagtgaacctacagggaa		gaggcgatgtagtaagaacgacaagtggtgagagacctttac
>1653977		>1653977 actggtgatt
actggtgattgagtctggcgacagtgcacaaagccgccagca		gttccgcgtacacatgcactgcgtgcggggacaaatagagca
>1674422		>1674422 gtgcttatag
gtgcttatagccagcattaatattttcggtggcttcaccgtg		ccccgtgtgaccgctatgataagttctattggttagcttgta
>1685326		>1685326 aggcaaatat
aggcaaatatatcccggaagagctgcgcaaagcgggagaagg		gaatgattagcgcaacgggacaagagagacggacggagatcc
>1685753		>1685753 aagcgttact
aagcgttactgacgccggggaaactgaaaaattacctggttg		gccgatggaaaatgatacggtattaccacacgtagggctgat
>1701726		>1701726 ttacgctttt
ttacgctttttggtttaccggtcagcatgacggtagatttgg		gcctgattgtagtttgtcggaccatgtttcagtgttagtgca
>1701728		>1701728 cattacgctt
cattacgctttttggtttaccggtcagcatgacggtagattt		ttggatccgtgtgtcatttagattcggtaaccgctgatattc
>1732562		>1732562 cctgccttta
cctgcctttaacgcctatggcccatgcttcaaagcaagccag		accgattacgatccattctcacatgatcctcgccgagcgacg
>1744966		>1744966 tatctggaaa
tatctggaaaaacatactgcccgactgaaaaatctcggcgtt		ctactgaatgagacctgataaattcgatagatgcaacgccct
>1744967		>1744967 atctggaaaa
atctggaaaaacatactgcccgactgaaaaatctcggcgttg		ccccatactgacgctgtaagtacacagggatagcataattag
>1795810		>1795810 ccggttgccg
ccggttgccggcagcttccacggcgtggtcgttggtgaagtg		tctgcggttgtgtgcccgtctaggtgctggcagggcacacgg
>1797231		>1797231 ttttccgctt
ttttccgcttctttttttactttagcacctgaatccaggagg		tatctcatcattgatcagctgcctttgtatttcatggttccg
>1804061		>1804061 ataaatgaag
ataaatgaagcttttgaagacagttcctgccatcgttatgtt		ttaggatgaactcaagattacactaattgctgtcgttgttca
>1905740		>1905740 ggcaaggtta
ggcaaggttaagcacaatgatatatcggcgcgtattccgttg		cgctatagcgaaattccagacggtttttgcgggttaaggaac
>1905776		>1905776 ttagaaaata
ttagaaaatacgccagtttaagtatctgcctgaactggcaag		tcagaatagtcatgcagatacaagctactggtcatacgattg
>1913465		>1913465 cgtttctggc
cgtttctggccgaacgttttccccactgtttcagtgcggaag		tccctaatgtgagccggctcgggtagtactctggttcctcat
>1913597		>1913597 ataacgtagc
ataacgtagcatttactgatagcgtcattataatgacgcctg		tgtgactcaaacgattagcagctaattagagttagctccatt
>1913734		>1913734 catcgatagt
catcgatagtaccgtcttcggtcgctttacagacgaggacga		tcaggacgcgactctcccctccagtggatgttagaagattag
>1936977		>1936977 atcaagtaac
atcaagtaacctttatcgcgcagcagattaaccgcttcgctg		gcctcgtactaaaggcgagcccactatattacccttgaagtt
>1958984		>1958984 ggcgaccgtc
ggcgaccgtcgtattccttgatgagtttaaaaacaaggaagg		tatatcttgaagtcaagaatgcatcacattgggggggcaacg
>2042683		>2042683 ccagtcagag
ccagtcagaggagccaaattctaaaaattcgcttttttagcg		aatgaagaccgtcataagtcttttccgctagatagatatcgc
>2042717		>2042717 ttttagcgca
ttttagcgcaatgtcactgaccttagttgaacattgtttttt		tgttaagtgtgtatcatttacttcgctaatactgcgttattc
>2042718		>2042718 tttagcgcaa
tttagcgcaatgtcactgaccttagttgaacattgtttttta		caagttgtctttaatcgttcttcctaagaagtttgttcgaat
>2088090		>2088090 acaccaccat
acaccaccatcatcaccatcatcctgactagtctttcaggcg		acattaagtccactctaccttacctagcaaccggccctgcat
>2102338		>2102338 aaagttatcc
aaagttatccatgggttaaattcattgagtttcctgaggtta		tgtgtggtttgtatatatgtgacgcagcatataaattcatca
>2170861		>2170861 aatcaggagt
aatcaggagtttttatgaaatcagtggtgaatgatactgatg		aggaatgggtaaaaaatctttcttgtagttggagtatgatca
>2170862		>2170862 caatcaggag
caatcaggagtttttatgaaatcagtggtgaatgatactgat		gctatagtgattgagttgaaaatgaaatttcgacttatagcg
>2172548		>2172548 aggactattt
aggactatttatgaaacgcaagattattgtcgcttgcggagg		caacagcgctcgtatattgttaatggtgttgaggaaagactg
>2172550		>2172550 aaaggactat
aaaggactatttatgaaacgcaagattattgtcgcttgcgga		tccaatggataagcaaatttgggtttgtagcctgataacaga
>2185320		>2185320 aaaaaataac
aaaaaataacaaggtgtctgcatttccccctcatgatgaggg		gttatacatgacgcgagcgggaaagtctatccacaaaatctt
>2185359		>2185359 tatcatcgct
tatcatcgctaaaaaaagccccctcatcatgagggggaaatg		gaaacatgaacgtaaaagggttgcctacaaacctgcctctag
>2192700		>2192700 tctactctcg
tctactctcgcctgaaagaaaacggttttattaaaaaccgca		gcaacgcaagatactcacatcaagtcctacatattggattat
>2212464		>2212464 catcttctgc
catcttctgcatcatgggcacctggtttgggttgcacattga		ctaggttctctggcgctggatccacattttgccatatgatgg
>2212465		>2212465 ccatcttctg
ccatcttctgcatcatgggcacctggtttgggttgcacattg		tcgagcctatcacctggttggagagtggcactttctcgtttc
>2231478		>2231478 tcagtacgta
tcagtacgtattcgtgaatttgccgcccgtttcggtgcgctg		actctagtgtggctgatggtgggcagtcacttgtctccctct
>2234747		>2234747 ctggattcac
ctggattcactgaaatacgcgcgtaagaaatgatgtgaatgt		tgactgggtactaggttttagaagcgtaaaaaaccgcatatg
>2282331		>2282331 ttatcaacac
ttatcaacaccagcattgccccggcccaacgccaggcaattg		atcagttagaccacttcctggagacccaagccccgactgcca
>2282661		>2282661 atcctcttcc
atcctcttcccgctgacctttatcgtcggctcccagaggctg		acgtcgccgcagccatgtggccctgctccatttttcgattcc
>2311164		>2311164 cattaacttt
cattaactttatttattaccgtcattcatttctgaatgtctg		tatgactttaatcttctgtttattctgttaaacaagccttct
>2314701		>2314701 ctcgccaaaa
ctcgccaaaagagagtgaagttctgcgcctgtttgcggaagg		cgaatccagcagtccgaggttcgtataagttagggagggtcc
>2317019		>2317019 ttccagcacc
ttccagcaccttatcaaccggcaccgaatacacgatgcttag		aaaccaccgttaccgacgaatccagtacgctatcacttcgtg
>2337116		>2337116 gcgcagccat
gcgcagccattctcgctgcgttatatgctggtagacggtcag		gtgcttcggagggctggcctttcgcaatcgcatcgaacgatt
>2347636		>2347636 tcacatttta
tcacattttatctgctgggcgcactattagtggtagtggctg		tggcacgcgcttttgctcgaagggaatttttcctggtgttaa
>2348481		>2348481 tttatccaga
tttatccagaaatcaaagcgccgtggttccatcatcaggaag		cctatacaaatggtcagttagaccaccaaacgttcgttggag
>2350110		>2350110 gaaattcatc
gaaattcatcatgggttcggtatcggatcgctcgaatccgcg		cgctgccgataggctaatctagctcgttggacgcttgtagaa
>2361382		>2361382 atgatttaag
atgatttaagcgcactcgccgctgcgacagcaaaaggtgaag		ctgggccacgaaacggaggtctaagctgatgagctctaacaa
>2388115		>2388115 acagattaca
acagattacatcagcggcattgccaaacgcacaatgctaatc		attcacgcaatcacaaccgttccggcaataaatgagacatcg
>2402712		>2402712 ggcaggtctg
ggcaggtctggtttatctggtgcgtattggcgcgctggactg		tgtcatcggtgtggggtcggtgccttggtggagccatacttg
>2417430		>2417430 ccggaaaatc
ccggaaaatctgcctgctttaaaccagaacgatgtgctggtg		agttgcagataacacttggcccgatcatctagaggcgactgt
>2417486		>2417486 aacaggtatt
aacaggtattactggaaaaacaacgtctgtttttgacgcatg		catcagggagccatgaaatgtgcttagtccaatataagttta
>2423112		>2423112 ttgtcggtag
ttgtcggtagtgataggcggagtcctggcgctgtttctggcg		gatatggggtgtgcgatggggtgggcgtttctcctgtacctc
>2426397		>2426397 attgccgcca
attgccgccagcatctcttccggttctttccagacgctgggg		cttcgtgccctgacagcaccccgttgtttaggcgagtttcgc
>2454791		>2454791 gtgcaatatg
gtgcaatatgcaagtttttatcatgcgtcacggcgacgcagc		gcagaatccttacagaccgaaggtgatcatcgtccgtttggt
>2466141		>2466141 caccaggctg
caccaggctgatggcggagaaggtgacaagagttatcatcgg		gtgaatctacggggcctagcaaaagcgagggatgattaccgg
>2493960		>2493960 aactttcgtt
aactttcgttcactcggcatggcgctggtagaaaccggcatg		cgaccttcataggaatcagtccttggtcagctggcagacggt
>2516472		>2516472 tggtgttata
tggtgttataaaatgaactactaatagacccacatacattca		ctctaagttctaaagaccacactgaaactatgtttaaagtaa
>2542127		>2542127 ttaacgaaag
ttaacgaaagcggcgattgttggcctgacaaaatcgctggcg		cgtctgatttaagttgaccgcaactgaggggctgaagagcca
>2542634		>2542634 tggagtgtaa
tggagtgtaacgctctgtattaacaaggagagcattaaaatg		taaaggcattaatttgcacgtggatgattaatgggccgaaaa
>2542679		>2542679 ctgatccgca
ctgatccgcagcaatattttgtttatcctgtattttcagagg		gcttctttttgttatactttacctgactggacaaaatggtgc
>2585670		>2585670 gcgaatttct
gcgaatttctttattgatcgccccatttttgcctgggtgctg		gcatgttgacgagcagctgtcgtcctttgcttttatgttcct
>2593279		>2593279 aagcagctaa
aagcagctaatgaccatgccgccgggcgtggcagcggtaacg		tcggcctgggacgccagcactagaagaccagcggctagggat
>2597760		>2597760 agacacttgt
agacacttgtttgcacagaggatggcccatgttcacgggaag		acgccggtggcaactaccatgagagttctgaggctgtaagta
>2598797		>2598797 aaaaagagct
aaaaagagctgcttaactttacgctcctgtctgatgaggacc		gactgaccattcgatagctacacagccttcttagatagggat
>2621253		>2621253 tgatgagttc
tgatgagttctataaagtccgcttcgctgaactgaagcgacg		acatctagaggggggtatatgtgccactatatatgcacctgc
>2642472		>2642472 tcgaatctgc
tcgaatctgccgctcgcgaaatcgcttatttctttggcgaag		gatcatgttccagctgttgattgtcgcccagtacctggatac
>2647765		>2647765 ctggcgataa
ctggcgataaatctcgctccgcgacgccaaaacgcgcggttg		ccgacttgacagacctactcgggcgtactacgggcgctcaag
>2648150		>2648150 ctgaaagcgg
ctgaaagcggacgaaaccggcaaggtcagttttccggtagag		acagccaagggcagtgctggtaatgcttgacactagcgggaa
>2652213		>2652213 ctttattacc
ctttattaccgaacatattgcgccattctatgaacgtcgctg		atcgttatcatcaagctaggtccatcaagtgctctactgctt
>2666212		>2666212 ccaggtggca
ccaggtggcaacgaatattctggtgaccatgaatctggtggg		attggcctgtaagtcacgaggggaagctgtatcccgtgatag
>2682733		>2682733 caaaaaactg
caaaaaactgaactctgccgttttccctggtggtcagggcgg		gccgggtgccttcggaaatgatcgttagataatggccctacc
>2700117		>2700117 ctttttttcg
ctttttttcgattacttgcactgcattcagtctcttgcaggg		cgttgtctcgatagtttcacgtgtctgttttcctacagatct
>2702803		>2702803 cggtctcaaa
cggtctcaaaagagctgacgattcaaccgggatgcagttccg		ctggccttattctaatagccgcaggcaagtccgagacgggaa
>2716581		>2716581 caggctttgg
caggctttggtacgaaatcatggcgaaccgcgcggacttcgg		gggtcgatcacactccggcgtgaaatgtcatactggaggcgc
>2733964		>2733964 tcactgcaac
tcactgcaacggtgtccgaaaaccaactcggtcaacgcttag		gaaggtggaccacaggacctaaatttgtcccaaacttcgccc
>2735687		>2735687 ttttcttcgc
ttttcttcgcattcttttttaccttcccctgaatgggaggcg		ctgatgtctttcgtagcctatggtctttctttgcgcactcta
>2746167		>2746167 cgtacagatc
cgtacagatcatcaaactgaccaatgaaccaacgttcagcag		ccacctaaaacaatcatgagatactacgattgaccggcacag
>2746309		>2746309 gctacccatt
gctacccattgtctatgcctttgcgcttatcaacctggcgct		atgtcgacgtttagccctcccctgatgtccggatcttacttc
>2746310		>2746310 ctacccattg
ctacccattgtctatgcctttgcgcttatcaacctggcgctg		ctccgaccttgtgtactgtacctatactcgttgtcgctgcac
>2746550		>2746550 gagcgtaaaa
gagcgtaaaatgttccacatcacgcagattggcgtggtgctg		gctatcgagtccggtattggggacgcgtacaccatgtaaatg
>2746894		>2746894 gtggtcattt
gtggtcatttcagcctatttttccgggtccgaaaccggaatg		tccccgttctgtttggtctgggcttaagcggacttacaagaa
>2747328		>2747328 cgatatcgtg
cgatatcgtggttagcggctctttgagcaaagaagagttgcg		aggacatggatcgtagatctagcatcgttatggtggcgctag
>2755352		>2755352 ccgcagtgat
ccgcagtgattatcttgagcaacgtcgtccgatgatgcaatg		ccttaattcacggtgctctctggaagcggcgatatagcagta
>2803616		>2803616 gtacaggtcg
gtacaggtcggcacaccggatgaaattctcaataatccggcg		tatcaagagcaagatggcagagggctactcgtccccctaatg
>2814619		>2814619 cgatttactg
cgatttactgtgtctgttagcgggatggatgcgcatctcgtg		cttacgggtgtgctctaacggtttccgcatggtgtgatggta
>2815766		>2815766 cggatgcacc
cggatgcaccatattctccgtaaccttcagcaatgaaggtat		acttgtcctagctctcctcgagaacttgagaattgcgcaaaa
>2816422		>2816422 gaaggtatgg
gaaggtatggaagaggtggcggtaataaccgcaggcaccagg		acgaaacgtgggtaaggactgggccgcagtatcgggaaggaa
>2816423		>2816423 tgaaggtatg
tgaaggtatggaagaggtggcggtaataaccgcaggcaccag		tggacggcacatatccttgaaagcggggcgggaagaggataa
>2816424		>2816424 atgaaggtat
atgaaggtatggaagaggtggcggtaataaccgcaggcacca		ggccaacgagcaagcgcggaaatcagaaaggtgtgatttgag
>2816425		>2816425 gatgaaggta
gatgaaggtatggaagaggtggcggtaataaccgcaggcacc		acatcccgggagcatgaagtggatgcggagttaaagaaggcg
>2817498		>2817498 gggaactgat
gggaactgattggtatggtcgctcagcaggtgggcggcaagg		tcggtggtagagggccacgagacgaggagttgtatgtcgcgg
>2827775		>2827775 ttgcagtctt
ttgcagtcttgaaagcgtcgataagctgattaccgacgcagg		catagccattcttgggacctgggtaatggcctaaatagaggc
>2867448		>2867448 cgcaaggtat
cgcaaggtattcaggatgagcaggtgctgaatgcacttgccg		gaatcattcactgggtgggagcctctagcagtaggagcctga
>2868036		>2868036 tgcgtctatc
tgcgtctatcttggcgtgaatgctctgatgcgtccgcgcccg		tggttgtcttgtgccgtatcgcccggcgacccctcaggttga
>2903184		>2903184 tgcgagcagt
tgcgagcagtgaagatttgctggctgtcattggtcgccaggg		tgatgtgattctggccgctagggctgtggggtgtcaacacag
>2909487		>2909487 accattgaga
accattgagatttacaacctgcaagtgctggggcgcgtgctg		cggcgagatgcagttattgccgtctaagactatatggcccgg
>2910965		>2910965 aacggcgtct
aacggcgtctcgaccgcgaacactacatcgaagagttcgttg		atcggcgtatcgtaagcccaacttacctggacagccataggg
>2929768		>2929768 gcgcaaaaaa
gcgcaaaaaattagaaacccataaagagatggcgtttctgtg		tgcatttggtaaatcaacttaatgggacgaaagcacgagcaa
>2946972		>2946972 ccaacactgc
ccaacactgcaatcagccgtcgtcgtttactgcaaggcgcgg		tacgcgcatcaggcgtaccagtaaagggctctactccgcgct
>2952411		>2952411 gtgctgcgca
gtgctgcgcaaatccgcgactggctacaagccggacagcggg		cctgagcgcactcgcacagaccagtggggcggagcactggta
>2954146		>2954146 aacttgctga
aacttgctgatttcttccatcaggcggtggtcgagccgcaag		ccatgatggcggagcttctcgtggtgatcaagacgtatccct
>2982789		>2982789 tgagcgaagc
tgagcgaagccaaagcacgagcgttgaatttacccgtgctgg		tcggtgttaaagctcgaaagcgggcacagccgcttgaagcat
>3002069		>3002069 aacagcaaga
aacagcaagaagcaagttgctgatgaactgggcatcggcatt		aataggcacatgtctatatgggaaagacctctgagaacgcgg
>3034230		>3034230 aatcgcattc
aatcgcattcaggacctcacggaacgctccgacgttcttagg		tcagcagtaacgaatggcccataattggtccccgatctggcc
>3034231		>3034231 taatcgcatt
taatcgcattcaggacctcacggaacgctccgacgttcttag		acacattcattcccgccgtccacttcgttgaagactggaagg
>3034232		>3034232 ataatcgcat
ataatcgcattcaggacctcacggaacgctccgacgttctta		gtcttccgacgcgtacacagacgcacaagtatgacatttctc
>3048745		>3048745 aagagaacga
aagagaacgattgcgttggggaccgggagtggctccgatgct		gtctgtgagaggcgtgccaagtgggcccaataagggagttgc
>3053541		>3053541 atattcatga
atattcatgatatgctaccactttgggccctggtggaccaga		atttatcagggcagtccgaaccgcttccattaggtgatatgc
>3069522		>3069522 acatctccac
acatctccactggcggcggcgcattcctcgaattcgtggaag		ccttgctcacacctgacgcgggtcggacatggtaagcatgct
>3072341		>3072341 cgttgcgaaa
cgttgcgaaactgacggaaaatctgcgccaggtcgtggaagg		ttaaaccgtcgtagcggcagcgtacttgaagagggagagccg
>3083876		>3083876 acgacatgtc
acgacatgtctatgggtttgccttcgtcagcgggcgaacacg		gcctcgaactcctatggcatcagagatgcgtcttggggtcga
>3087842		>3087842 ctccctatcg
ctccctatcgccatccaacaggccgttatgcgtcgcctgcgg		gctcgccggacagtccctcgcgacttgcggtctcactaccta
>3090028		>3090028 gaagcacagc
gaagcacagcgtcgtggttacgaacttcactatatggagatg		ggtctcccgatccagagtgtaattatgtgagcagaaggtaca
>3099760		>3099760 acaaatgcaa
acaaatgcaaaactgcctgatgcgctacgcttatcaggcctg		accgttacttaatcacaaatcacagggacgaggcgctgtctc
>3103188		>3103188 cgatgcgctg
cgatgcgctgggattaatgcaggtggtacaacatactgccgg		gtctacgtctggtacgtggtgacgcaagtgagacgaaacgtc
>3113535		>3113535 tggaaaaacg
tggaaaaacgatctgaactcaccggctccgctgggtgagctg		gggcgtagaccctaccaaagcctgtctgccagtagataggtg
>3162333		>3162333 agagcaacca
agagcaaccaaccggtagtgtttgttgattccaccggtcgta		cttcatttggtctgtggaagtatacgacccaagctacggcga
>3171358		>3171358 ttcatgtgcg
ttcatgtgcggggtttgcagatgcgcttcaagatgcgcgatg		agagtttcgtagcgctggcgttatgcgcatagtgggctctga
>3178372		>3178372 caaaaccggc
caaaaccggcgaccaccactaccgttacccgtggcggttttg		gccaagccccaatattccccgcgttacagccgaatttggcgg
>3178732		>3178732 acacacctgg
acacacctggagttttgtgcgccagtcatggctgacgcacca		cgagagtaggcgtgcaactacggcctacacaccgttctgtct
>3178733		>3178733 cacacctgga
cacacctggagttttgtgcgccagtcatggctgacgcaccag		gcaaccccagttatcatcttcctgcattggggcgaggccagg
>3179230		>3179230 caagctggag
caagctggaggatgcaggcgtacgctggctggaaccggcgtg		agagaggcagcgcggcttcacggtgtcgacgggagtctgcag
>3180703		>3180703 ccctcgaacc
ccctcgaaccgcttactggcgttttcgctaggttttgcggcg		gaccttgtaatgtgggtcccgcctgttttggcccccttaggc
>3208439		>3208439 ccaaccaatt
ccaaccaattgtatagtcaggtgaaattgcacgctgactacg		gatgccgtcaatgcataagtcgtggaatctacccatagacta
>3247189		>3247189 tgaataaagc
tgaataaagccctgagtgaagtccgggccaactgttcagata		ccgaagcttggtagacgtacacactagatgcacattggatag
>3251515		>3251515 ggtgagcacg
ggtgagcacgattgaagataaacgtcaggcattactggcggg		aaataggtgcataacggggctgataaggatggttgcacccgg
>3253885		>3253885 tccattgtga
tccattgtgattcgtaccagcgcggcatccgatgcgcgtatg		tgagctgcgtgccttcctattcagcgacgcactagttggacg
>3255090		>3255090 tttccgcgct
tttccgcgctggcgattgccgcacagtttattagcggtgacg		ccttaccgtggcgaatccgatttgggtctaggttcggtagcc
>3309956		>3309956 aaaatggtaa
aaaatggtaacccggttcgtacatctggtgcgccactggaag		agtgactggactcttcgacctggcaagttaccaggagagcta
>3311575		>3311575 caaatcgccg
caaatcgccgaaatttggtgccatcgcaggctgtatggttac		tagtggccgagaattgctattctcgcgtacacacatcaggtg
>3320878		>3320878 gagtcagtta
gagtcagttaaagccgtgaccgcagaggttgaagctgcgctg		taaggggtaaccaaccattggatcatggtgcgtacgcggcgg
>3341781		>3341781 ccagatgcac
ccagatgcactacgaactggcaaaagattttgtcgttctgac		gagtgacaggtcgtataacattaccaacgactgtctgtctca
>3341782		>3341782 cagatgcact
cagatgcactacgaactggcaaaagattttgtcgttctgacg		atgcccaggcgcgagttccgtttattaatacgaatgaaagtc
>3342827		>3342827 ggcgatgacg
ggcgatgacgccacagctccaacaggcaattcgtctgttgca		ctcgcacaacctatagccggacgctttacgtgtgccaggaag
>3344665		>3344665 acaactctac
acaactctacagcttagcagtgttcttaacagggaatgtacg		gctcctgatccaagctatagggaattatttaaggcatacgca
>3346054		>3346054 ctgttgaaat
ctgttgaaatcacaaacaagctgggcatgcatgcccggcctg		gtcctggcacagtacctagaacagagccgtttagcctcaagg
>3347921		>3347921 ccgctcgccg
ccgctcgccgcttctgcaatgttctgcgccagcatatatgct		tccattctttggtagcctccggcccaggcacttcagttcacg
>3347922		>3347922 cgctcgccgc
cgctcgccgcttctgcaatgttctgcgccagcatatatgctg		tcttgctccaccgcgtccgtagccaggctcagtgattattgc
>3347930		>3347930 gcttctgcaa
gcttctgcaatgttctgcgccagcatatatgctggggtggtg		gttgtttgttcgagcgaaatgccctgtcaggcgcgtcttgag
>3348686		>3348686 atcataataa
atcataataatttacggcgcagccaagatttccctggtgttg		cgggttatttagtaatgaaccctcagtttggtccacaaacgt
>3352915		>3352915 agcaccgtgg
agcaccgtggcgcgattctcgccgatggtaaaaccggcgacg		cttgtccgggggcgatgcgcgctcaccgatagcacaaaggca
>3353339		>3353339 tctggtgaac
tctggtgaacatctataaaggtctgtgtatgccgacggatct		ttggaattatctatcagtcgccgaggtcaactcaggtgagtt
>3370075		>3370075 gtcgttgccg
gtcgttgccgctcaggtctatagcctggtggttccggtctgg		ctggtacggtttgggctaggcgtgctccgtgcgcatcctttg
>3378279		>3378279 cgctaattgg
cgctaattgggttagtcgtcggcatcattattggtgctgtgg		acggtcgggtcgtattttagagtcggggcattcttttcatgg
>3381212		>3381212 ctgctctgga
ctgctctggagacgatggatcaggtggcggaaattcgccctg		atcgtgcactcattgagtgcccttgaagagtgggcgagcgcg
>3383230		>3383230 cgaccaggag
cgaccaggagctttaatctctgccccgtcgtttctgacggcg		ctcggtttccggcgtagccgtacaaccgcgcaatttgtctgc
>3389491		>3389491 caccgacggc
caccgacggcacgctagcggcggatgtccgtccgctggtgcg		gtgcccctaaggtcgcggtacgcgcgcgtcggctccgacagg
>3390866		>3390866 ccgggcaatt
ccgggcaattgctgcgcttattgagcgtagatgccctgatgc		tttacatgtcggtgggcgaccgatcggataactcgtcgtgcc
>3390868		>3390868 tgccgggcaa
tgccgggcaattgctgcgcttattgagcgtagatgccctgat		agtacggtttgggcctgccgctcgcgggtatattatagtcca
>3390875		>3390875 ccggacatgc
ccggacatgccgggcaattgctgcgcttattgagcgtagatg		tcagagattgtacttcgtctccggggctatgacacggaggcg
>3391945		>3391945 cgaagcattg
cgaagcattgagtggcagcgtggcgtgggatggtaaagtggg		ggtgggagggggtaacgcactctataatgggggagctagtgg
>3391949		>3391949 tgaacgaagc
tgaacgaagcattgagtggcagcgtggcgtgggatggtaaag		atacgatggagccgaggagtggagcggagggacgttttgaat
>3396076		>3396076 tgttgcgcaa
tgttgcgcaaattatcgggtcagacccatcaggtgatgacag		ggatacgaagcatcgctattgctccttgggagacaaacggtt
>3396252		>3396252 gcaccgggag
gcaccgggagatccttcgccgtttgcgcgacacctgcccgtg		tcctatcgggcctccggtacttagccaccagtccggggggcc
>3399482		>3399482 gaagcgagtg
gaagcgagtggcagaccctgattcagcgcggtgttacaggcg		tgcgtccttaggcacaggggtagcgccaagctgtgagaggac
>3399487		>3399487 ttcgcgaagc
ttcgcgaagcgagtggcagaccctgattcagcgcggtgttac		aacgcgttgactgggttcgtgcccatgcggacgcgtcatgaa
>3429795		>3429795 tgaaatcttc
tgaaatcttcagcggatggacatatcgtcaaagttctggagg		atgaaatcttacgaagttggtcggaccgtaccattatgggag
>3429796		>3429796 ctgaaatctt
ctgaaatcttcagcggatggacatatcgtcaaagttctggag		agagtggcagttcctagtctaatactatcaagcgatggtagc
>3429797		>3429797 tctgaaatct
tctgaaatcttcagcggatggacatatcgtcaaagttctgga		ttaattacaaatcaggggtcatcgtgtgattgacgaccgtca
>3429798		>3429798 ctctgaaatc
ctctgaaatcttcagcggatggacatatcgtcaaagttctgg		actttgagtgcatttacgtggaaagcatctcacgctactgag
>3429799		>3429799 cctctgaaat
cctctgaaatcttcagcggatggacatatcgtcaaagttctg		tgatccaaagctgattatagtcggttcagtccatctcggaac
>3433385		>3433385 tttccgataa
tttccgataaagacaaagcacttcttcaagagttgtgctttg		tataagagaaacttgtgttgaggcttccctatcctttcaaag
>3436027		>3436027 tcattcctgg
tcattcctggcaggaaaatggcttaacatttgttagacttat		acaaatttggtatgagatcttaaaacgctttcgtaccgtttg
>3437388		>3437388 atactggatg
atactggatgatgattctcacgtgccaccggaattacgtgcg		ccctgttctcattaccgaagggaaagtttctcggactgagag
>3451330		>3451330 acgtaagaac
acgtaagaacggttacactctcccatcaatcgtaatgggtct		ccattgcatacctcggcaatatactaagagccgtagctattg
>3476884		>3476884 accgtacaaa
accgtacaaatttctcgcgccagggaagcccgacgcgaactg		agagacagcgcacttactgcacggccaactacggtcgccatg
>3483524		>3483524 tatcgtcacc
tatcgtcaccggtcgcgacctgaaagacgcagcggttgcgcg		ctttcaggcccttacgaggggatacggagcaaccgcggcgtc
>3484898		>3484898 ccccgatatc
ccccgatatcaactatgcacttcgacaaacgctggtgctatg		agggcccactttatcatgccccgtcggcaatactatcaagta
>3513833		>3513833 ttgatgatat
ttgatgatattaaacggcatttgcccaagggcgaatgtctgg		atagtgtaccggcaatggtgagaggtcgatactgtcttacat
>3515855		>3515855 gagaatctgg
gagaatctggatgcgttgttgcgtctggacggtccggcaatg		ggtatggctcgggacgctaagatggcatcttttcctaggggg
>3525299		>3525299 cctgcgggaa
cctgcgggaaattcattgtctgcgcggtacaccccgtcgttg		tcgtagagaatggtgtgaatcgcggctgttccgctccccctc
>3526002		>3526002 ggcgacattg
ggcgacattgtactgaagacagcggatttatgttctgccaaa		gaatacccactagtgaggccgtattgaagaaacttgtggttc
>3527745		>3527745 tgccgcaccc
tgccgcacccggaccgacgcccggacaaaaaagagcgccgcg		gcgcaaggccacggctggagcgacaaacaacacgccccccgg
>3529996		>3529996 ggcataacgt
ggcataacgtacttatattactggtgatttttctcgccaatg		tattatcgaacgctgttggtctgtactttgtatatcaagcca
>3553647		>3553647 atccgcacca
atccgcaccagcccgctgacgcaacgtgaatggcaggtactg		acctggctccagcccgacgatagcggccgaagttcataaggc
>3553648		>3553648 tccgcaccag
tccgcaccagcccgctgacgcaacgtgaatggcaggtactgg		cccgttcggccattgaaaaactgcgaacccgtggccggagcg
>3558697		>3558697 tttgtttggg
tttgtttgggatgtcgatggcgaacggagcacacatcgccgg		gcgaggcgcgatgcggtttatgtcttggcgtcagaacgctaa
>3570124		>3570124 ccggtgcggt
ccggtgcggtgacaatggctgaggagtctaccgatttccctg		aggctcgactccctagggctcggtttgacgtcggaatgatcg
>3576542		>3576542 gtgcgcccga
gtgcgcccgatatcctctctaacgccaccagccgggcgattg		ctctctccgcctacaggagggccagcacacgcgtgtccgtat
>3609369		>3609369 gcctgttatt
gcctgttattactttgcctggggcgcgtcatccttgggattg		tcggtttttagtggctgtcttagcgcacctttgcgtgggacc
>3609370		>3609370 agcctgttat
agcctgttattactttgcctggggcgcgtcatccttgggatt		ggagtctagcagttttgtgtgtctccattcttgggtccagcc
>3636299		>3636299 ggagcgtgaa
ggagcgtgaaaagaaagacggcaagaaaaagccgccgttctg		gagaccttagacaggtagaggaatgcgaaagccaggcagaac
>3641311		>3641311 gtgggctgac
gtgggctgacgtactggcggcagatgctttctcgcgctttga		tcgagccgggtggcgtgtattcaggaacgtgttgccctttcg
>3641544		>3641544 gcggcgaaga
gcggcgaagaactaccaggcggcgctgtttattctgcgtcag		ctagcggtcgttcgaaccgcaggggatggcgtaaatcgcctt
>3643067		>3643067 tgaacgactg
tgaacgactgccgcgaaaacgtggagcgcgtagtagcgcaag		atagcgaaaaggcagggtcgaccccacttgggcgtcgaggaa
>3643068		>3643068 ttgaacgact
ttgaacgactgccgcgaaaacgtggagcgcgtagtagcgcaa		ttggacgcttcggccatgacaagacaagctgacagaggggca
>3644005		>3644005 gttacaaacg
gttacaaacgtttcgccactggtatttacgcactgtggtatc		ttcattgatacccaggtgtcggtcaaatttcaatcgttcgcg
>3671853		>3671853 tcggcctggc
tcggcctggcggtggcactttattccggcatcaactggatgg		gcctgaggaattggtcgtccggcgtatctgctctggctgaca
>3671896		>3671896 taacctgcgt
taacctgcgtgaagcgattcgtgcccagtcgcgcgatgtctg		tgagggctatcgcttgactggcagtctcccgcagagctgtca
>3681709		>3681709 aacgcgactg
aacgcgactggctggcaaaagcgggcgttggtattgcccagg		accccgagaagcctgactttagggcggcgcatgttaggggag
>3681710		>3681710 caacgcgact
caacgcgactggctggcaaaagcgggcgttggtattgcccag		atagcgccgacggcactgggacttcggtgatcgtagaagccg
>3705689		>3705689 ggagcagaat
ggagcagaataatgcgtatttccttgaaaaagtcagggatgc		aggtgtattccaagcttgaaccgacgtaaaatgagtaggatg
>3705690		>3705690 tggagcagaa
tggagcagaataatgcgtatttccttgaaaaagtcagggatg		aagaactgtggtgacaactaaaattgcgtaggttgtaagtgc
>3705691		>3705691 ttggagcaga
ttggagcagaataatgcgtatttccttgaaaaagtcagggat		agtcatgacaaaaataggatggtgttattgcgcaatgatctg
>3705696		>3705696 cacaattgga
cacaattggagcagaataatgcgtatttccttgaaaaagtca		tggaaagtgaggatcagcctttactatacataatcgaacata
>3708391		>3708391 attggccttt
attggcctttttatgaatggcgcggttttttaccgccgcttc		aatcttcagagcgatccgttgttcctgtctgttggcttgtct
>3713263		>3713263 cccacgcggc
cccacgcggcgttctgcggtgctctcttccatgcagggcagc		gcgcgggtcagccatcttggtccggacacccgttcgccttgc
>3718474		>3718474 tgcgcaacgc
tgcgcaacgccgtaagtaaggcgggaataatttcccgccgaa		gcggttgggccagtatgcaacacctgacaaagccgtacaatg
>3721337		>3721337 acctgccgcg
acctgccgcgcctgcaaaccgtgttgttccagcaacagttgg		ctctgcttctccagaagctgtggtaggcccacacagtcgcga
>3724949		>3724949 gagttaagta
gagttaagtaaaagcccggtcacattggactgaccgggctta		atgactgccggttataggcagagcatggtactgacatcaagc
>3724950		>3724950 agttaagtaa
agttaagtaaaagcccggtcacattggactgaccgggcttac		tattctacccggtaaccactagggaacagggtggtacagcta
>3730466		>3730466 acggtcaatt
acggtcaattctttcaccagggccaattcctgatgaatgatg		tgttaacagaaaggtcctccgacggttaaacccggctatttt
>3734849		>3734849 ggctcatttc
ggctcatttcaaaacagtatcagggccaatggtcacctgctg		aaactctccgtcaaacttttgcggacggattgaccaggcagt
>3735298		>3735298 ctgaatcgtt
ctgaatcgttaacacgtgacatagtttcagatttggactatt		accttattgtttatgaagaaccgtatgtgcgcttgatcaaat
>3778861		>3778861 ctctttttcg
ctctttttcgatcagatttagcaggttagctacacccgcctg		attcttacgttgttaccagtcccactggtgcagtgacactct
>3779763		>3779763 agcatttcaa
agcatttcaacggtattaaccatacatttgagtatggggatg		tgcctttagattcaataagcttttaggggaagaataggccta
>3779764		>3779764 cagcatttca
cagcatttcaacggtattaaccatacatttgagtatggggat		gactggaacctgacgagtcataatttgtaaagttttagtcca
>3788048		>3788048 aacagcacca
aacagcaccaataaacttagtgttattattccgttatataat		tcgtatcatcaatacaacagaaatgatttcaatgctattatt
>3804046		>3804046 gtaaagcgtt
gtaaagcgttaactcagtcgccattgcgaatggcctgggcgg		tctcgagaggggccctggtagccggtacatagtaccagtagt
>3804050		>3804050 ttacgtaaag
ttacgtaaagcgttaactcagtcgccattgcgaatggcctgg		gaacctttgattgtgacctcgtagatcacatcgcggggaatc
>3804051		>3804051 tttacgtaaa
tttacgtaaagcgttaactcagtcgccattgcgaatggcctg		tataattgctcgacgtagtttattcaagcgcaggggacccct
>3804329		>3804329 aagccgcgaa
aagccgcgaaaatttgaagcgctggcagaaaaactcggcgtg		atccaaaatgggaggtcaacgcgaggagagcagcgtacttac
>3807402		>3807402 ctcatcctgg
ctcatcctggtaccccgtcatccggaacgcttcccggatgcg		agctacttctcccgcccaatgtgctccgtgcgagggcactcc
>3823437		>3823437 ccatcggaga
ccatcggagaactactgccgggcgtttatgccacggtggaag		gcgcccgctttgtcgagacggttcggagatcagaaacggtac
>3834339		>3834339 ttggggccgc
ttggggccgccagcggtcccgggcaggttcgactcctgtgat		ctggtcgcgccagccccgaggctcgtgttggggtacggctat
>3839790		>3839790 gcaaaaacgt
gcaaaaacgttaaatgcgtcacacatttcaatgttaaagtgg		gcaacgaatagtagaaattcgtggttcaaacagcaattactt
>3847535		>3847535 tgtttgttat
tgtttgttatcagtctctggctccagttgggattgccggacg		ttgaggtctcgagattttcccggctcatctttgtggcgtgga
>3851993		>3851993 taatgaaaag
taatgaaaaggcaaagaaacgtcaatttgttattgatgttgg		aaactgttgttatgatagggaaaataattgtactagacgtag
>3864249		>3864249 acgatgagtg
acgatgagtgatatagcattaacggtcagtattctggctttg		taggatgccatgctcgtatgatatacactagggtatgtatgt
>3877181		>3877181 aaaagccaaa
aaaagccaaagtcagcgccaccggtgacgatgcgcgtgaagg		agaccgcggatcggcgaggacaacctagccatgggtcaaaga
>3882265		>3882265 taaggaaaga
taaggaaagagaattgactccggagtgtacaattattacaat		gcgcgaataaatcacgtaatatgagtgtaaatatactgatag
>3885486		>3885486 gttattgccg
gttattgccgatcttgatgcagtgcgtgctgaagcacgtcag		gtgaacgtcctccttaaggtatttcgcttgccgagtgaggga
>3921283		>3921283 tagaagagtt
tagaagagtttccttcagagccgccatttgatggcgtaatta		tagtcagcttatatgcttcatcacggattaacggtaggctga
>3927869		>3927869 aaactgaacg
aaactgaacggtatcggctttgcccagaaactgaatctggaa		tggatgaaaattccccgggaagccgcaaatatacgtatctga
>3935867		>3935867 ggctccggct
ggctccggctcgcgaacttcctgacgaactgctggcgctggt		tcgtcagcactcggtcccgcccgggtgcctgtctggagagta
>3945003		>3945003 agtcccgtcc
agtcccgtccgttccgccaccctaattaggggcgtagttcaa		tacaatggcgtattgcaccccgactcagtatcccgcgggttc
>3945004		>3945004 gtcccgtccg
gtcccgtccgttccgccaccctaattaggggcgtagttcaat		tccaatggtcacagtctcctctgcagggtcgctctacatcgg
>3945010		>3945010 tccgttccgc
tccgttccgccaccctaattaggggcgtagttcaattggtag		cacctctgggtactccctacgtcgatggacgttaagtgttga
>3945026		>3945026 aattaggggc
aattaggggcgtagttcaattggtagagcaccggtctccaaa		atcttgccaaaaattatggcattggggcgagagatctgcagc
>3945027		>3945027 attaggggcg
attaggggcgtagttcaattggtagagcaccggtctccaaaa		tgtcgaggagatcaggatcttcgtggagtctacacgaaatca
>3945030		>3945030 aggggcgtag
aggggcgtagttcaattggtagagcaccggtctccaaaaccg		ccagtcagtaagcgaataggcaggcctatccggaatcttggg
>3945032		>3945032 gggcgtagtt
gggcgtagttcaattggtagagcaccggtctccaaaaccggg		tatcgcctgggcgaagcgcgcgcgtctatggtataaaggaca
>3945033		>3945033 ggcgtagttc
ggcgtagttcaattggtagagcaccggtctccaaaaccgggt		gggtgccccaggttacaatgagtgccggaagtattgaatccc
>3945034		>3945034 gcgtagttca
gcgtagttcaattggtagagcaccggtctccaaaaccgggtg		tgagccgtgtaaactgatcgtgacaggggcagttagctcacc
>3945035		>3945035 cgtagttcaa
cgtagttcaattggtagagcaccggtctccaaaaccgggtgt		ttgagtaacgcccgttgccgcacattggcagtaagatgtcag
>3945036		>3945036 gtagttcaat
gtagttcaattggtagagcaccggtctccaaaaccgggtgtt		ggtgtgatttagaacgaagcaaacgcgtttcgtcctagctgc
>3945037		>3945037 tagttcaatt
tagttcaattggtagagcaccggtctccaaaaccgggtgttg		ttcgaaggcagttgatacggacgagttgttaccgtaccgtac
>3945038		>3945038 agttcaattg
agttcaattggtagagcaccggtctccaaaaccgggtgttgg		gtgacacggaagtcagggtagatggtccgtagtttcaccact
>3945039		>3945039 gttcaattgg
gttcaattggtagagcaccggtctccaaaaccgggtgttggg		gtacgtaggggggtctggatgacagttccctaataatcgccg
>3952699		>3952699 aggcattcgt
aggcattcgtaccacacaggcattctcgcaagattgccgttg		acgagtgaatacactgaccttttgcgatcccaggagtgccct
>3960795		>3960795 catccgctgg
catccgctgggtaaagagattattgctcaggaaagccagtgg		atgcatgagggacgaggagtggtgcttaaaataccgccattc
>3963396		>3963396 tatcttctct
tatcttctctctcatcctgcgattgccgatcgcaaggtgaat		cgtttctcgcttcgtcagacatgtcagcctttatacggtaac
>3968516		>3968516 tggcggcgtt
tggcggcgttttatcagcgtattcctgttggtcacgttgagg		ggctcagcatattattttgtgggacctgcgcgcggttttgtg
>3969122		>3969122 tgatgcgcga
tgatgcgcgataccactgagcgtccggaagcggtgacggcgg		cgggctggatcctcgcgctggaaaagagggagccctatgggc
>3970604		>3970604 attctgataa
attctgataacaggtggtgccgggtttattggctcggcgctg		gactcgctcatagggggtcattggtttgattgtagcccggtg
>3976388		>3976388 gcgatcttgg
gcgatcttggttactttatttttgcccgccagcagggcattg		caatttgcccagttatgtgggtggattgggccctccttctat
>3986954		>3986954 aaaagagtaa
aaaagagtaagaacaataccgcattgattctcagcgcggtgg		actcgatagacagatagtaattcggtagcagcagaagtcagc
>3993973		>3993973 gatgcgcttt
gatgcgctttcaccgctgggcgcgcgatctcggcctggcagg		tgtgggtacacgccccgcgccgcgtagctagtgcggttgccg
>3997938		>3997938 gcccgtcgcg
gcccgtcgcgctttatcggcgagctgccggaagagtgtgtgg		ggcggatccgcgattctggttccctgtggcacagggggactg
>3998189		>3998189 gcggcatacg
gcggcatacgcccggctggagtcggtgtaacgttgccggatg		aggagacccggctctggggggattggctgctcaggtgccact
>3999704		>3999704 acgacggcct
acgacggcctgcatattcactccttcttcttctttgaagatg		tctactctggtggtggcttattcttcaactacgccataactc
>3999706		>3999706 gacggcctgc
gacggcctgcatattcactccttcttcttctttgaagatgcg		ttcggcattcccagtgcgtatttcgcttcctgtaagcatcta
>4002719		>4002719 aagaagcata
aagaagcataaaatcaacatttcattaaccaatgaagtgtaa		atttagataagtttaaaatgacaaagacaaacctcatagaca
>4015338		>4015338 tttccaactg
tttccaactggacgtttgtacagcacaattctattttgtgcg		taatctagcctactgcctgtcgtagatgctagtctgattatt
>4015339		>4015339 ttccaactgg
ttccaactggacgtttgtacagcacaattctattttgtgcgg		cttttgtagattgtgctaaccgcagtgataagctgtacttcc
>4015983		>4015983 gcgcgctgaa
gcgcgctgaaaggcgacaataaaacccagggcaactggggcg		cgccgaaaatgtccaaacggccgcgcgggaggtacgaggaaa
>4018461		>4018461 gagcgactac
gagcgactacgactggccctgcaagaactggggccggtttgg		tggtggaccatgtcacagggtagactacgcccggccggagtg
>4040812		>4040812 gtcggtggtc
gtcggtggtcgccagttcgaagctgataatatcgatcagatg		aatcgatgatcttcgcagcagcgggattcgttgcatgaggat
>4041305		>4041305 gtttggttta
gtttggtttattatcttgcctggctaatgcggcgttgggctg		tccttcgtgggcactgatgtaggtgttggctgtgtatttgct
>4050658		>4050658 ctggttaacc
ctggttaaccgcgagcaggatgaagagttcatctttgcactg		ccggcgatgacttctcatagatgattgcaggtcaaacttggg
>4055584		>4055584 gccggacggt
gccggacggtgacctttgttaccaccttcgtattgggtggag		gcattcgctcaggggtcacggtatcgccaggcgtttgttatg
>4072885		>4072885 aagcgagcaa
aagcgagcaaggcctgattacgcgccatcacggtggcgcggg		aacactggaaacgggcggcttacgggcgcatagcggcgctgc
>4075091		>4075091 attgcattaa
attgcattaattcaacgcgtaacccgtgccagcgtcaccgtg		tgacggggcgacaccatctgatttcagcccgtcctacatata
>4075095		>4075095 cattaattca
cattaattcaacgcgtaacccgtgccagcgtcaccgtggagg		gtgcagcagctccaaattattcccgtcggggacaccgacgat
>4079079		>4079079 gcgcgagctg
gcgcgagctggcagaaaataatcctctgggtgattacctgcg		cattctgacagagcaccgctagaagtggggctgggcacttat
>4104409		>4104409 ttgccataga
ttgccatagacaccatccctgtcttcccccacatgctgtggg		cacccctggtctgcagctgcctgtattacctagctcatccga
>4116983		>4116983 cggcatccag
cggcatccaggcgatggcggcaattccggttggtgccgctgg		cgtgcagcaaagtggccggtccgcgtcgggatcgcctggttg
>4120607		>4120607 ccaaaaccga
ccaaaaccgacggcggagaaaaaagacgaacgccgctggatg		aaagtgacagtaccgaggaaccacgcgagaaagaagcgccgc
>4120719		>4120719 taaaccggct
taaaccggcttcttctcagcagccgtaccaggatctgctgca		tcctccgaggagctaccaattccatgtgcacccagagtcttg
>4120942		>4120942 aaatgcaggc
aaatgcaggctgatatgcgccagcagccaacgcagctggttg		gggcgatgccggatgcaactctactcctcagcgtagaagaga
>4121070		>4121070 acgctggcgc
acgctggcgctacattaaagagctggaaagtcgccagccggg		ttggcgggagtgcgaacgatccgacatggcatgcgacacaac
>4121072		>4121072 gaacgctggc
gaacgctggcgctacattaaagagctggaaagtcgccagccg		tgagcgaatcgtcacgcgcggtggtacaccctgcgaaaaaag
>4175760		>4175760 actggatggt
actggatggtattctggttcgcctggtatcctttatcactgg		tgacccgggtgagcaaagttgtttggtctactttgtctcctt
>4175761		>4175761 ctggatggta
ctggatggtattctggttcgcctggtatcctttatcactggc		gcgtatagggttttctgactttgtacttccgtcgcctgtcga
>4185407		>4185407 ctgaaattca
ctgaaattcaggagcagttccagtctggtctggtaactgcgg		ttcaatgcgcgacgcagaaagtgatagcttgtgctgcggttc
>4215204		>4215204 ttgaagaatt
ttgaagaattacagaaagagtggactcaaccgcgttgggaag		aatgaatcagaggtaagattaacgacggggcgaggctattac
>4216814		>4216814 accgtatcca
accgtatccatctttacgatcatcacgttggtctggtcgtgg		ctgtgttactctcgtcagcttgcacctgaatggttatgccga
>4257930		>4257930 tctgcgcgca
tctgcgcgcagcgtaatgtgcgcctgaccccacagcgcctgg		catcctacgcacacgggctcgtgtctgacgccggtgaccggc
>4261210		>4261210 ttgataatca
ttgataatcaaatctgtcactattgcgcctctaacagattca		ctcaaatgacactaaacttctcttattatccagcgatgatgt
>4262449		>4262449 tgccgggctg
tgccgggctgaaagtgcctccgcactcgatcgaagcggagca		caccgagtggcttctgggtaaacgacgtcgcaacgcccgagg
>4279008		>4279008 atattattct
atattattctgatatatgcggcgctgatgctggtccgtttcg		tatacttgggcctaaccaggggttagtttcgctttagtgtct
>4347839		>4347839 atctatatgc
atctatatgcaaaaagagaacgggctcgatttactgcctgtc		gtgaccaagacagatgatcttgtgatacgcgaacattcttca
>4348567		>4348567 gtgattctcg
gtgattctcggattattgcatctgaagagttataagcagttg		tttatagattgcgatatatggtgaacttagcctggggactta
>4362598		>4362598 atcaacaacg
atcaacaacgcccagagcgcggaaaagggcaattgcgcggtg		ctggcgaagaaccataacgggcacaaggaaacccgtcggtgg
>4366040		>4366040 aaaatgcatg
aaaatgcatggatcagttcccggtagacgtctaccagggcgg		tgagtaagcgcggtgtaggggctcagatgcaccaatcccaat
>4366194		>4366194 tcagcaacaa
tcagcaacaacaaaatcagtgatattcctgaatttgttcgcg		cgaacttcgaaaaaccgcatgcaatctattaatagttgctgt
>4371508		>4371508 atgcttgatt
atgcttgatttcagcccacgactgaaaaaactcgcgggtgtg		caagtcgaagtggcacggaagagatcttgtcgtaatccctct
>4373833		>4373833 cttacgcggt
cttacgcggttgaagcgagtgaattcgtaaaaccgggtaaag		atagcacggtggttccgtatgcaggaaatatggtcggaacaa
>4373834		>4373834 ttacgcggtt
ttacgcggttgaagcgagtgaattcgtaaaaccgggtaaagg		tggtgaggatagtagccggaggacatctataaagagtgccta
>4379397		>4379397 tggcgtaaag
tggcgtaaaggcaacaccatctccacgccgcgtggcgatgtg		agggcgcgccatttgcgaagggcgtgccagactacatcccta
>4388446		>4388446 ctgatacgga
ctgatacggatgactgacaattaagctaaccgtcgttagaat		atacatcacaatatcagggacgtacggcacaatggagttttt
>4389208		>4389208 atgtcaaagg
atgtcaaagggatcgtggaagcggtgcatgagcgtacctcgg		gtcgagaacagtgctggacgggggagtacaggtcctctgtaa
>4389384		>4389384 caatctgttt
caatctgtttggcgagcctgatgaaggtatcgtcatcagccg		cgtagtgaagcgtccagatgcttgtctaggcgtagatcccta
>4390718		>4390718 cgtttcccgc
cgtttcccgctccaaattcttctctcaataaaatatccacag		aatccgaatcatttacctaattcacgtcgtaacccacttctc
>4395591		>4395591 atgcaggtgc
atgcaggtgcgacgcgtatcgatattgatatcgaacgcggtg		tagagtccatgacgggttaccattggtccagatggagctagg
>4399798		>4399798 cagctttttc
cagctttttcaggctttgacggagcggctttccggcgaggtg		tagtgcgtatgggtggagccccttgtagcttcgatcgcgcgt
>4428013		>4428013 gacatattca
gacatattcagcttattgccattggcggtgccattggtacgg		tagtgtaagccggcgggttctctcgtcagtgttacgtcaata
>4444738		>4444738 ataaacccca
ataaaccccatctttacccgtggggaaaaagcagcggggatg		acggatcaacggcatcgaccgcgatgtagaactgagtaagtc
>4452637		>4452637 attgcgcagc
attgcgcagcaataaaaacgcctctccgtgtggagaggcgca		atgtcgctacgcccatccgtaccaacaaaaggggaggtgatg
>4453159		>4453159 acggaagaag
acggaagaagatttcctccagcctggtaacaaacaggttgcg		cctgggtgctcctgatctaaacaactgaggaagctgaaaacg
>4456659		>4456659 ggtcgtgcga
ggtcgtgcgatgagcgatctgcaaacgccagagtgggttggg		acggtctgctgggtgaggcttgggactagggcgaacgatacg
>4459513		>4459513 tcaccggttc
tcaccggttcgtttaaaactccgatgggctgccgcagcttcc		gccggtcacggcggccgtactatcatgtcccttatgcactat
>4461076		>4461076 ctgacagaca
ctgacagacaaaaccccggaatgaccggcattaccggggctt		tgcgcgcagaaactagaagagaggtacccaacgccccgcttt
>4461077		>4461077 tgacagacaa
tgacagacaaaaccccggaatgaccggcattaccggggctta		aatacaaacccacgctaaggaaccgccgctctgggtggagat
>4482228		>4482228 tggacaatga
tggacaatgacaccaccgtcgatggcttaagcgccgttgagc		cccatgcaagggatcattagcagtgtcacgtatcgaggcccg
>4483916		>4483916 tagtgtaaaa
tagtgtaaaaagcggtagcccggagaaacagcggagtgcctg		tggcggaacacatagcgatggcgaatagtcggcagggacaat
>4499978		>4499978 acgcaactgg
acgcaactggctgatgcaagcagtctaatgtctttagatccg		ctgttactcttgagagacgggcctagcgaactatttgccaaa
>4500115		>4500115 agataattta
agataatttaacagttgatgctgaaacgaaataggcatcttg		gtgatactgaatttgtgaaactagcaggaaacataatctgat
>4536221		>4536221 ctcactattt
ctcactattttgacaaaaaagcagaagattatttcttcaata		aatcatatctcagtcactatcaggaaaatttatttacataag
>4568654		>4568654 ctgggatatc
ctgggatatcgacgggcgagtgctgttgtgcagctcgttcag		gggagggtacggtcgtgctactgtgctgtgacccagttatcg
>4571395		>4571395 gtcaactacg
gtcaactacgcgctttgaacttgccatttgtgaagatggtga		tcaattgtgtgagaagaccccttggactacgttcgatggatt
>4575918		>4575918 tgatacctgt
tgatacctgtccgtaatatctattacatgcttacctatgcat		ctgttttcttgaatcacctttcacaaggaaactctatcgtat
>4585933		>4585933 gtgaaatatc
gtgaaatatcaggccggatgcggctgcgccttatccggccca		gattgcttacccctacccggtaaaggcgcggaactccggtgg
>4597352		>4597352 gggacgtaac
gggacgtaacacctggtggtttgcagccacgttaacggtgct		gggcgtctctctgcatcaaagggcgtaacgtccgagtagtgt
>4597353		>4597353 cgggacgtaa
cgggacgtaacacctggtggtttgcagccacgttaacggtgc		gacccatcgactcattgtatctgatgggcgcccgtgggagag
>4597465		>4597465 tcaaaaagct
tcaaaaagcttaaacgttggctaaacggcccggtttagtgag		tggcaggtataaaggctctacaaacatttacggggtacagtc
>4603860		>4603860 atgaaagaga
atgaaagagatgaaatcatgttgcaacgtacgctgggcagtg		atcacgacttagattaactggcgggagggcaaatgagttaga
>4603895		>4603895 ggcagtggct
ggcagtggctggggagtgttgctgccgggattgctgattgca		gttcagggggcgtcagggggaagtgggtagttgctcccttgt
>4607476		>4607476 aagaaagaat
aagaaagaattatgacgttgtctccttatttgcaagaggtgg		ggaatagcgaatatgttcacgggatatgctattacgtatgat
>4618867		>4618867 tctgatatgg
tctgatatggaatatggcaaagccatgttctgatggatttgg		gggttaagtaggtccttcggtatggctactatggataaatta
>4620384		>4620384 actcacccat
actcacccattacgaacagctggcaagtgatgcactggcagg		acgcaagctggaccttagctgatatcatcacgaacggacggc
>4635030		>4635030 aaagtgcgca
aaagtgcgcaatgaatatcatgtctatatgaccgatgcgcag		tgcaaacacatattccctggtatagtaaaaggatgctggcga
>4635031		>4635031 aagtgcgcaa
aagtgcgcaatgaatatcatgtctatatgaccgatgcgcagg		catcgagaatgctcgtaaacttagcacagaagtcgatgggtt

## Sheet: Plot
Distance from 3' end	# of Nascent RNA	# of Scrambled RNA
-33	0	0
-32	0	1
-31	0	2
-30	0	3
-29	1	4
-28	1	2
-27	1	3
-26	1	7
-25	2	1
-24	0	3
-23	1	11
-22	2	15
-21	4	12
-20	2	21
-19	5	12
-18	5	22
-17	7	16
-16	15	19
-15	16	26
-14	41	41
-13	99	42
-12	108	64
-11	89	64
-10	57	65
-9	0	0

## Sheet: Legend
Dataset S9. CLC Genomics Workbench 21.0.5 software (Qiagen) predicts RNA hairpins upstream 458 pause sites that exhibit the score values in dNusG cells above 300 and the strongest pause-suppressive effect of NusG (log2FC-Pause-TPM >3).
Sheet 1, Pause sequences.
Column A (Pause Location), position of the pause in the E. coli reference genome NC_000913.2.
Column B (Strand), region is transcribed from + or – DNA strand (in left to right or right to left direction, respectively) according to the E. coli reference genome NC_000913.2.
Column C (log2FC-Pause-TPM), the log2(Fold Change) of the ratio of pause scores normalized to transcripts per kilobase million (TPM) values in dNusG vs WT cells (from Dataset S5).
Column D (50 nt upstream the pause 3' RNA end), sequence upstream the pause site at nt 51, in capital font. The first 42 nt of each sequence that are separated from the remaining 9 nt by dash were taken for prediction of hairpin structures, the last nt 42 of these sequences correspond to nt -10 in sequence logos (Fig. 3B-D, Fig. 4C,D and SI Appendix, Fig. S10-S12). relative position of the pause …
Column E (Hairpin to 3' end distance, nt), number of nucleotides separating the stem of the predicted hairpin and the pause site, the 3’ end of pauses is included in counting this number. The closest to 3’ end structure was selected if several alternative hairpins were predicted for a single pause site.
Column F (Hairpin ΔG), free energy of hairpin folding.
Sheet 2, FASTA format for folding. The natural and scrambled 42-nt sequences were converted to FASTA format for running the CLC Genomics Workbench 21.0.5 software.
Column A (42 nt natural pause sequences in FASTA format), sequences upstream the pause 3’ end used for prediction of hairpin structures.
Column B ( ), blank
Column C (42 nt scrambled sequences in FASTA format), each natural sequence was scrambled to create a negative control.
Sheet 3, Plot.
Column A (Distance from 3' end), number of nt downstream the predicted hairpin structure up to the pause 3’ end was counted from values from Column E of Sheet 1.
Column B (# of Nascent RNA), number of natural sequences that contain each Distance from 3' end.
Column C (# of Scrambled RNA), number of scrambled sequences that contain each Distance from 3' end.
Plot, this plot shows the entire data counted using CLC Genomics Workbench 21.0.5 software. The most important fragment of this plot is shown in SI Appendix, Fig. S12.
